# Supplementary material for: Deep-time gene expression shift reveals an ancient change in avian muscle phenotypes
Source: PLoS Genet. 2025 Apr 11;21(4):e1011663. doi: 10.1371/journal.pgen.1011663 (PMC12037077; doi:10.1371/journal.pgen.1011663)
Supplement: S1 Data — Table B: CASQ phylogeny sequences. Included are sequences used to construct a phylogenetic tree of CASQ1, CASQ2, and pre-duplication CASQ. Sequences that were pruned (with justification provided) or modified (with a description of the modification) are also included. Table C: CASQ expression date. RNA expression data in total counts, counts per million, and transcripts per million for CASQ1/CASQ2/CASQ. Source material is also provided. Table D: Key for columns in Table C. Table E: Expression of CASQ paralogs in muscle and non-muscle tissues of chicken. Table F: Expression of CASQ paralogs in non-muscle tissues of birds. Table G: Table of chordate protein and nucleotide sequences (when available) obtained through search efforts. De novo assembly sequences are not included. Table H: Table of non-chordate protein and nucleotide sequences obtained through search efforts. Table I: NCBI Reference Transcriptomes used for kallisto mapping (XLSX) [file pgen.1011663.s004.xlsx]

## Sheet: Table A
Table A. Composition of 1,071 species included in phylogenetic reconstruction by paralog and taxonomic group.
Clade	CASQ1	CASQ2	CASQ1a	CASQ1b	CSAQ2a	CSAQ2b	CASQ	Total
Aves	58	259	0	0	0	0	0	317
Mammal	203	196	0	0	0	0	0	399
Reptile	37	39	0	0	0	0	0	76
Amphibian	15	13	0	0	0	0	0	28
Sarcopterygii	3	3	0	0	0	0	0	6
Actinopterygii	27	150	15	20	3	8	0	223
Chondrichthyes	8	12	0	0	0	0	0	20
Jawless Fishes	0	0	0	0	0	0	2	2
*CASQ1a/b and CASQ2a/b include additional duplicates in salmonids and may represent the same species more than once

## Sheet: Table B
Table B. CASQ phylogeny sequences. Included are sequences used to construct a phylogenetic tree of CASQ1, CASQ2, and pre-duplication CASQ. Sequences that were pruned (with justification provided) or modified (with a description of the modification) are also included.
Class	Order	Genus	Species	Label	Protein accession	Tree_Label	From Denovo?	Removed from MSA?	Reason?	Modified	Modification Made
Actinopterygii	Blenniiformes	Salarias	fasciatus	CASQ2	2.99682e+07	CASQ2_ACTBLEN_Salarias_fasciatus_XP_029968161.1	N	N		N
Actinopterygii	Cyprinodontiformes	Poeciliopsis	prolifica	CASQ2	129353816 (LOC129353816)	CASQ2_ACTCYPR_Poeciliopsis_prolifica_129353816 (LOC129353816)	N	Y		N
Reptilia	Squamata	Crotalus	adamanteus	CASQ1	AFJ49588.1	CASQ1_REPSQUA_Crotalus_adamanteus_AFJ49588.1	N	N		N
Amphibia	Caudata	Ambystoma	mexicanum	CASQ1	AMEX60DD101016918.1	CASQ1_AMPCAUD_Ambystoma_mexicanum_AMEX60DD101016918.1	N	Y	Duplicate	N
Amphibia	Caudata	Ambystoma	mexicanum	CASQ2	AMEX60DD201046741.1	CASQ2_AMPCAUD_Ambystoma_mexicanum_AMEX60DD201046741.1	N	Y		N
Myxini	Myxiniformes	Eptatretus	burgeri	CASQ	BROF01000405.1	CASQ_MYXMYXI_Eptatretus_burgeri_BROF01000405.1	Y	Y	Pruned outgroup	N
Ascidiacea	Phlebobranchia	Phallusia	mammillata	CASQ	CAB3227946.1	CASQ_ASCPHLE_Phallusia_mammillata_CAB3227946.1	N	Y	Pruned outgroup	N
Appendicularia	Copelata	Oikopleura	dioica	CASQ	CAG5110220.1	CASQ_APPCOPE_Oikopleura_dioica_CAG5110220.1	N	Y	Pruned outgroup	N
Leptocardii	Amphioxiformes	Branchiostoma	lanceolatum	CASQ1	CAH1261418.1	CASQ1_LEPAMPH_Branchiostoma_lanceolatum_CAH1261418.1	N	Y	Poor annotation	N
Aves	Caudata	Ambystoma	mexicanum	CASQ1	CM010928.2	CASQ1_AMPCAUD_Ambystoma_mexicanum_CM010928.2	Y	N		N
Aves	Passeriformes	Aegithalos	concinnus	CASQ1	DN1058_c0_g1_i3	CASQ1_AVEPASS_Aegithalos_concinnus_DN1058_c0_g1_i3	Y	N		N
Aves	Galliformes	Crossoptilon	crossoptilon	CASQ2	DN1090_c0_g1_i1	CASQ2_AVEGALL_Crossoptilon_crossoptilon_DN1090_c0_g1_i1	Y	N		N
Hyperoartia	Petromyzontiformes	Lethenteron	camtschaticum	CASQ	DN1130_c1_g1_i2.	CASQ_HYPPETR_Lethenteron_camtschaticum_DN1130_c1_g1_i2.	Y	N		N
Aves	Charadriiformes	Larus	fuscus	CASQ1	DN1164_c0_g1_i2	CASQ1_AVECHAR_Larus_fuscus_DN1164_c0_g1_i2	Y	N		N
Dipnoi	Ceratodontiformes	Lepidosiren	paradox	CASQ1	DN12_c0_g1_i13	CASQ1_DIPCERA_Lepidosiren_paradox_DN12_c0_g1_i13	Y	N		N
Aves	Passeriformes	Pseudopodoces	humilis	CASQ2	DN131_c0_g1_i1	CASQ2_AVEPASS_Pseudopodoces_humilis_DN131_c0_g1_i1	Y	Y	Duplicate	N
Aves	Sphenisciformes	Aptenodytes	patagonicus	CASQ2	DN1485_c0_g1_i1	CASQ2_AVESPHE_Aptenodytes_patagonicus_DN1485_c0_g1_i1	Y	N		N
Chondrichthyes	Chimaeriformes	Callorhinchus	millii	CASQ1	DN1622_c0_g3_i2	CASQ1_CHOCHIM_Callorhinchus_millii_DN1622_c0_g3_i2	Y	N		N
Aves	Passeriformes	Pseudopodoces	humilis	CASQ1	DN1657_c0_g3_i1	CASQ1_AVEPASS_Pseudopodoces_humilis_DN1657_c0_g3_i1	Y	Y	Duplicate	N
Aves	Sphenisciformes	Aptenodytes	forsteri	CASQ2	DN16709_c0_g1_i1	CASQ2_AVESPHE_Aptenodytes_forsteri_DN16709_c0_g1_i1	Y	Y	Duplicate	N
Chondrichthyes	Orectolobiformes	Stegostoma	tigrinum	CASQ2	DN1720_c0_g1_i9	CASQ2_CHOSTEG_Stegostoma_tigrinum_DN1720_c0_g1_i9	Y	N		N
Aves	Cathartiformes	Cathartes	melambrotus	CASQ2	DN1839_c1_g1_i3	CASQ2_AVECATH_Cathartes_melambrotus_DN1839_c1_g1_i3	Y	N		N
Aves	Passeriformes	Manacus	vitellinus	CASQ2	DN2017_c0_g1_i2	CASQ2_AVEMANA_Manacus_vitellinus_DN2017_c0_g1_i2	Y	N		N
Aves	Procellariiformes	Oceanites	oceanicus	CASQ2	DN202_c0_g4_i1	CASQ2_AVEPROC_Oceanites_oceanicus_DN202_c0_g4_i1	Y	Y	Duplicate	N
Aves	Anseriformes	Netta	rufina	CASQ2	DN2044_c0_g1_i14	CASQ2_AVEANSE_Netta_rufina_DN2044_c0_g1_i14	Y	N		N
Aves	Charadriiformes	Chroicocephalus	ridibundus	CASQ2	DN2071_c0_g2_i2	CASQ2_AVECHRO_Chroicocephalus_ridibundus_DN2071_c0_g2_i2	Y	N		N
Aves	Psittaciformes	Lathamus	discolor	CASQ2	DN2200_c1_g1_i7	CASQ2_AVEPSIT_Lathamus_discolor_DN2200_c1_g1_i7	Y	N		N
Chondrichthyes	Orectolobiformes	Stegostoma	tigrinum	CASQ1	DN2223_c0_g2_i2.	CASQ1_CHOOREC_Stegostoma_tigrinum_DN2223_c0_g2_i2.	Y	N		N
Aves	Passeriformes	Melospiza	melodia	CASQ1	DN2237_c0_g1_i9	CASQ1_AVEPASS_Melospiza_melodia_DN2237_c0_g1_i9	Y	N		N
Aves	Galliformes	Coturnix	japonica	CASQ1	DN225_c0_g1_i6	CASQ1_AVEGALL_Coturnix_japonica_DN225_c0_g1_i6	Y	N		N
Aves	Accipitriformes	Buteo	hemilasius	CASQ2	DN2332_c0_g1_i1	CASQ2_AVEACCI_Buteo_hemilasius_DN2332_c0_g1_i1	Y	Y	Duplicate	N
Aves	Passeriformes	Periparus	rubidiventris	CASQ1	DN2383_c0_g1_i16	CASQ1_AVEPASS_Periparus_rubidiventris_DN2383_c0_g1_i16	Y	N		N
Aves	Passeriformes	Pardaliparus	venustulus	CASQ2	DN2399_c0_g1	CASQ2_AVEPASS_Pardaliparus_venustulus_DN2399_c0_g1	Y	N		N
Aves	Passeriformes	Aegithalos	iouschistos	CASQ2	DN2488_c0_g1_i1	CASQ2_AVEPASS_Aegithalos_iouschistos_DN2488_c0_g1_i1	Y	N		N
Aves	Passeriformes	Lophophanes	dichrous	CASQ1	DN2500_c0_g1_i1	CASQ1_AVEPASS_Lophophanes_dichrous_DN2500_c0_g1_i1	Y	N		N
Aves	Passeriformes	Dicaeum	geelvinkianum	CASQ2	DN2590_c0_g2_i1DN2590_c0_g1_i1	CASQ2_AVEPASS_Dicaeum_geelvinkianum_DN2590_c0_g2_i1DN2590_c0_g1_i1	Y	Y	Partial	N
Aves	Falconiformes	Milvago	chimachima	CASQ1	DN2610_c0_g1_i2	CASQ1_AVEFALC_Milvago_chimachima_DN2610_c0_g1_i2	Y	N		N
Aves	Passeriformes	Aegithalos	concinnus	CASQ2	DN2780_c0_g1_i1	CASQ2_AVEPASS_Aegithalos_concinnus_DN2780_c0_g1_i1	Y	N		N
Aves	Passeriformes	Dicaeum	geelvinkianum	CASQ1	DN2809_c0_g2_i1DN2809_c0_g1_i1	CASQ1_AVEPASS_Dicaeum_geelvinkianum_DN2809_c0_g2_i1DN2809_c0_g1_i1	Y	N		N
Aves	Procellariiformes	Oceanites	oceanicus	CASQ1	DN2813_c0_g2_i1	CASQ1_AVEPROC_Oceanites_oceanicus_DN2813_c0_g2_i1	Y	N		N
Aves	Charadriiformes	Larus	fuscus	CASQ2	DN28356_c1_g1_i1	CASQ2_AVECHAR_Larus_fuscus_DN28356_c1_g1_i1	Y	N		N
Aves	Otidiformes	Otis	tarda	CASQ2	DN284_c0_g2_i2	CASQ2_AVEOTID_Otis_tarda_DN284_c0_g2_i2	Y	N		N
Chondrichthyes	Chimaeriformes	Callorhinchus	millii	CASQ2	DN2967_c1_g1_i1	CASQ2_CHOCHIM_Callorhinchus_millii_DN2967_c1_g1_i1	Y	N		N
Aves	Anseriformes	Netta	rufina	CASQ1	DN326_c0_g1_i10	CASQ1_AVEANSE_Netta_rufina_DN326_c0_g1_i10	Y	N		N
Aves	Passeriformes	Zonotrichia	albicollis	CASQ2	DN3379_c0_g1_i1	CASQ2_AVEPASS_Zonotrichia_albicollis_DN3379_c0_g1_i1	Y	Y	Duplicate	N
Aves	Pelecaniformes	Gorsachius	magnificus	CASQ1	DN33996_c0_g1_i1	CASQ1_AVEPELE_Gorsachius_magnificus_DN33996_c0_g1_i1	Y	N		N
Aves	Passeriformes	Mionectes	oleagineus	CASQ2	DN3423_c0_g1_i4	CASQ2_AVEMION_Mionectes_oleagineus_DN3423_c0_g1_i4	Y	N		N
Aves	Apodiformes	Calypte	anna	CASQ1	DN355_c0_g1_i24	CASQ1_AVEAPOD_Calypte_anna_DN355_c0_g1_i24	Y	N		N
Aves	Passeriformes	Pyrgilauda	ruficollis	CASQ1	DN366_c1_g2_i14	CASQ1_AVEPASS_Pyrgilauda_ruficollis_DN366_c1_g2_i14	Y	N		N
Aves	Passeriformes	Daphoenositta	chrysoptera	CASQ2	DN395_c1_g3_i2	CASQ2_AVEPASS_Daphoenositta_chrysoptera_DN395_c1_g3_i2	Y	N		N
Aves	Passeriformes	Periparus	rubidiventris	CASQ2	DN4020_c2_g1_i1	CASQ2_AVEPASS_Periparus_rubidiventris_DN4020_c2_g1_i1	Y	N		N
Aves	Caudata	Andrias	davidianus	CASQ1	DN424_c0_g1_i11	CASQ1_AMPCAUD_Andrias_davidianus_DN424_c0_g1_i11	Y	N		N
Aves	Pelecaniformes	Gorsachius	magnificus	CASQ2	DN4541_c0_g1_i1	CASQ2_AVEPELE_Gorsachius_magnificus_DN4541_c0_g1_i1	Y	Y	Partial	N
Aves	Passeriformes	Aegotheles	cristatus	CASQ1	DN462_c0_g1_i1	CASQ1_AVEPASS_Aegotheles_cristatus_DN462_c0_g1_i1	Y	N		N
Aves	Passeriformes	Passer	montanus	CASQ2	DN4804_c0_g1_i6	CASQ2_AVEPASS_Passer_montanus_DN4804_c0_g1_i6	Y	Y	Duplicate	N
Aves	Passeriformes	Poecile	palustris	CASQ1	DN5_c3_g1_i1	CASQ1_AVEPASS_Poecile_palustris_DN5_c3_g1_i1	Y	N		N
Aves	Falconiformes	Milvago	chimachima	CASQ2	DN525_c0_g1_i1	CASQ2_AVEMILV_Milvago_chimachima_DN525_c0_g1_i1	Y	N		N
Aves	Passeriformes	Taeniopygia	castanotis	CASQ2	DN539_c1_g2_i3	CASQ2_AVEPASS_Taeniopygia_castanotis_DN539_c1_g2_i3	Y	Y	Duplicate	N
Aves	Passeriformes	Myiospitta	monachus	CASQ2	DN542_c0_g1_i1	CASQ2_AVEMYIO_Myiospitta_monachus_DN542_c0_g1_i1	Y	N		N
Aves	Passeriformes	Pyrgilauda	ruficollis	CASQ2	DN5611_c0_g2_i1	CASQ2_AVEPYRG_Pyrgilauda_ruficollis_DN5611_c0_g2_i1	Y	Y	Duplicate	N
Aves	Passeriformes	Onychostruthus	taczanowskii	CASQ1	DN570_c2_g1_i19	CASQ1_AVEPASS_Onychostruthus_taczanowskii_DN570_c2_g1_i19	Y	N		N
Aves	Passeriformes	Onychostruthus	taczanowskii	CASQ1	DN570_c2_g1_i19	CASQ1_AVEPASS_Onychostruthus_taczanowskii_DN570_c2_g1_i19	Y	Y	Duplicate	N
Aves	Passeriformes	Melospiza	melodia	CASQ2	DN5723_c0_g3_i2	CASQ2_AVEPASS_Melospiza_melodia_DN5723_c0_g3_i2	Y	N		N
Aves	Caudata	Andrias	davidianus	CASQ2	DN574_c0_g1_i1	CASQ2_AMPCAUD_Andrias_davidianus_DN574_c0_g1_i1	Y	N		N
Aves	Passeriformes	Manacus	vitellinus	CASQ1	DN587_c0_g1_i27	CASQ1_AVEPASS_Manacus_vitellinus_DN587_c0_g1_i27	Y	N		N
Aves	Apodiformes	Calypte	anna	CASQ2	DN61_c0_g1_i2	CASQ2_AVEAPOD_Calypte_anna_DN61_c0_g1_i2	Y	N		N
Aves	Passeriformes	Poecile	palustris	CASQ2	DN6101_c0_g1_i1	CASQ2_AVEPASS_Poecile_palustris_DN6101_c0_g1_i1	Y	N		N
Aves	Accipitriformes	Buteo	hemilasius	CASQ1	DN629_c0_g1_i3	CASQ1_AVEACCI_Buteo_hemilasius_DN629_c0_g1_i3	Y	N		N
Aves	Galliformes	Coturnix	japonica	CASQ2	DN659_c0_g3_i3	CASQ2_AVECOTU_Coturnix_japonica_DN659_c0_g3_i3	Y	N		N
Aves	Passeriformes	Xenopipo	atronitens	CASQ2	DN673_c0_g1_i1	CASQ2_AVEXENO_Xenopipo_atronitens_DN673_c0_g1_i1	Y	N		N
Aves	Sphenisciformes	Pygoscelis	papua	CASQ2	DN7282_c0_g1_i1	CASQ2_AVESPHE_Pygoscelis_papua_DN7282_c0_g1_i1	Y	Y	Duplicate	N
Aves	Passeriformes	Xenopipo	atronitens	CASQ1	DN743_c0_g1_i11	CASQ1_AVEPASS_Xenopipo_atronitens_DN743_c0_g1_i11	Y	N		N
Aves	Apodiformes	Apus	apus	CASQ1	DN776_c0_g1_i43	CASQ1_AVEAPOD_Apus_apus_DN776_c0_g1_i43	Y	N		N
Aves	Passeriformes	Onychostruthus	taczanowskii	CASQ2	DN7783_c0_g1_i7	CASQ2_AVEPASS_Onychostruthus_taczanowskii_DN7783_c0_g1_i7	Y	Y	Duplicate	N
Dipnoi	Ceratodontiformes	Lepidosiren	paradox	CASQ2	DN791_c0_g1_i1	CASQ2_DIPLEPI_Lepidosiren_paradox_DN791_c0_g1_i1	Y	N		N
Aves	Apodiformes	Apus	apus	CASQ2	DN8210_c0_g1_i3	CASQ2_AVEAPOD_Apus_apus_DN8210_c0_g1_i3	Y	N		N
Aves	Passeriformes	Mionectes	oleagineus	CASQ1	DN83_c0_g1_i18	CASQ1_AVEPASS_Mionectes_oleagineus_DN83_c0_g1_i18	Y	N		N
Leptocardii	Amphioxiformes	Branchiostoma	japonicum	CASQ	DN8831_c0_g1_i6	CASQ_LEPAMPH_Branchiostoma_japonicum_DN8831_c0_g1_i6	Y	Y	Pruned outgroup	N
Aves	Charadriiformes	Chroicocephalus	ridibundus	CASQ1	DN884_c0_g1_i8	CASQ1_AVECHAR_Chroicocephalus_ridibundus_DN884_c0_g1_i8	Y	N		N
Aves	Galliformes	Crossoptilon	crossoptilon	CASQ1	DN961_c0_g1_i1	CASQ1_AVEGALL_Crossoptilon_crossoptilon_DN961_c0_g1_i1	Y	N		N
Aves	Anseriformes	Anser	indicus	CASQ2	DN964_c5_g1_i2	CASQ2_AVEANSE_Anser_indicus_DN964_c5_g1_i2	Y	N		N
Aves	Anseriformes	Aythya	ferina	CASQ2	DN965_c0_g1_i7	CASQ2_AVEANSE_Aythya_ferina_DN965_c0_g1_i7	Y	Y	Partial	N
Aves	Anseriformes	Aythya	ferina	CASQ1	DN965_c1_g1_i1	CASQ1_AVEANSE_Aythya_ferina_DN965_c1_g1_i1	Y	N		N
Aves	Passeriformes	Lophophanes	dichrous	CASQ2	DN966_c1_g1_i1	CASQ2_AVEPASS_Lophophanes_dichrous_DN966_c1_g1_i1	Y	N		N
Aves	Passeriformes	Pardaliparus	venustulus	CASQ1	DN975_c0_g2_i3	CASQ1_AVEPASS_Pardaliparus_venustulus_DN975_c0_g2_i3	Y	N		N
Aves	Anseriformes	Anas	platyrhynchos	CASQ1	EOB02984.1	CASQ1_AVEANSE_Anas_platyrhynchos_EOB02984.1	N	Y	Not CASQ1	N
Reptilia	Squamata	Ophiophagus	hannah	CASQ2	ETE61246.1	CASQ2_REPSQUA_Ophiophagus_hannah_ETE61246.1	N	Y	Poor quality partial	N
Reptilia	Squamata	Ophinophagus	hannah	CASQ1	ETE72073.1	CASQ1_REPSQUA_Ophinophagus_hannah_ETE72073.1	N	Y	Partial	N
Chondrichthyes	Orectolobiformes	Chiloscyllium	punctatum	CASQ2	GCC27307.1	CASQ2_CHOOREC_Chiloscyllium_punctatum_GCC27307.1	N	N		N
Actinopterygii	Cyprinodontiformes	Poeciliopsis	prolifica	CASQ1	JAO56626.1	CASQ1_ACTCYPR_Poeciliopsis_prolifica_JAO56626.1	N	N		N
Aves	Sphenisciformes	Spheniscus	magellanicus	CASQ2	KAF1407821.1	CASQ2_AVESPHE_Spheniscus_magellanicus_KAF1407821.1	N	Y	Duplicate	N
Aves	Sphenisciformes	Spheniscus	magellanicus	CASQ2	KAF1407821.1	CASQ2_AVESPHE_Spheniscus_magellanicus_KAF1407821.1	N	N		N
Aves	Sphenisciformes	Spheniscus	mendiculus	CASQ2	KAF1410633.1	CASQ2_AVESPHE_Spheniscus_mendiculus_KAF1410633.1	N	N		N
Aves	Sphenisciformes	Pygoscelis	papua	CASQ2	KAF1436677.1	CASQ2_AVESPHE_Pygoscelis_papua_KAF1436677.1	N	N		N
Aves	Sphenisciformes	Pygoscelis	antarcticus	CASQ2	KAF1474738.1	CASQ2_AVESPHE_Pygoscelis_antarcticus_KAF1474738.1	N	N		N
Aves	Sphenisciformes	Eudyptula	novaehollandiae	CASQ2	KAF1487468.1	CASQ2_AVESPHE_Eudyptula_novaehollandiae_KAF1487468.1	N	Y	Duplicate	N
Aves	Sphenisciformes	Eudyptula	novaehollandiae	CASQ2	KAF1487468.1	CASQ2_AVESPHE_Eudyptula_novaehollandiae_KAF1487468.1	N	N		N
Aves	Sphenisciformes	Eudyptula	minor	CASQ2	KAF1513562.1	CASQ2_AVESPHE_Eudyptula_minor_KAF1513562.1	N	Y	Duplicate	N
Aves	Sphenisciformes	Eudyptula	minor	CASQ2	KAF1513562.1	CASQ2_AVESPHE_Eudyptula_minor_KAF1513562.1	N	N		N
Aves	Sphenisciformes	Eudyptes	schlegeli	CASQ2	KAF1554292.1	CASQ2_AVESPHE_Eudyptes_schlegeli_KAF1554292.1	N	Y	Duplicate	N
Aves	Sphenisciformes	Eudyptes	schlegeli	CASQ2	KAF1554292.1	CASQ2_AVESPHE_Eudyptes_schlegeli_KAF1554292.1	N	N		N
Reptilia	Testudines	Chelydra	serpentina	CASQ2	KAG6923855.1	CASQ2_REPTEST_Chelydra_serpentina_KAG6923855.1	N	N		N
Reptilia	Testudines	Chelydra	serpentina	CASQ1	KAG6925098.1	CASQ1_REPTEST_Chelydra_serpentina_KAG6925098.1	N	N		N
Reptilia	Squamata	Naja	naja	CASQ2	KAG8130128	CASQ2_REPSQUA_Naja_naja_KAG8130128	N	Y	Partial	N
Reptilia	Squamata	Naja	naja	CASQ1	KAG8147056.1	CASQ1_REPSQUA_Naja_naja_KAG8147056.1	N	N		N
Reptilia	Squamata	Phrynosoma	platyrhinos	CASQ2	KAH0628677.1	CASQ2_REPSQUA_Phrynosoma_platyrhinos_KAH0628677.1	N	Y	Partial	N
Aves	Anseriformes	Aix	galericulata	CASQ2	KAI6078922.1	CASQ2_AVEANSE_Aix_galericulata_KAI6078922.1	N	Y	Partial	N
Amphibia	Caudata	Pleurodeles	waltl	CASQ1	KAJ1081161.1	CASQ1_AMPCAUD_Pleurodeles_waltl_KAJ1081161.1	N	N		N
Amphibia	Caudata	Pleurodeles	waltl	CASQ2	KAJ1111947.1	CASQ2_AMPCAUD_Pleurodeles_waltl_KAJ1111947.1	N	N		Y	Removed portion before start codon
Reptilia	Squamata	Lerista	edwadsae	CASQ1	KAJ6652434.1	CASQ1_REPSQUA_Lerista_edwadsae_KAJ6652434.1	N	Y	Poor annotation	N
Reptilia	Squamata	Lerista	edwadsae	CASQ2	KAJ6658301	CASQ2_REPSQUA_Lerista_edwadsae_KAJ6658301	N	N		Y	Removed erroneous exon KHFKSQHSLDLFLSNSSVPPLSATLLQILGLISSIFSFSQ
Reptilia	Squamata	Phrynocephalus	forsythii	CASQ1	KAJ7307162.1	CASQ1_REPSQUA_Phrynocephalus_forsythii_KAJ7307162.1	N	Y	Poor Quality	N
Reptilia	Squamata	Phrynocephalus	forsythii	CASQ2	KAJ7316055.1	CASQ2_REPSQUA_Phrynocephalus_forsythii_KAJ7316055.1	N	N		Y	Removed portion before start codon
Aves	Passeriformes	Pitangus	sulphuratus	CASQ2	KAJ7400368.1	CASQ2_AVEPASS_Pitangus_sulphuratus_KAJ7400368.1	N	N		Y	Removed portion before start codon
Actinopterygii	Anguilliformes	Conger	conger	CASQ2	KAJ8255552.1	CASQ2_ACTANGU_Conger_conger_KAJ8255552.1	N	N		N
Actinopterygii	Anguilliformes	Conger	conger	CASQ1b	KAJ8268567.1	CASQ1b_ACTANGU_Conger_conger_KAJ8268567.1	N	N		N
Actinopterygii	Anguilliformes	Conger	conger	CASQ1	KAJ8268741.1	CASQ1_ACTANGU_Conger_conger_KAJ8268741.1	N	Y	Partial	N
Actinopterygii	Anguilliformes	Conger	conger	CASQ2a	KAJ8282262.1	CASQ2a_ACTANGU_Conger_conger_KAJ8282262.1	N	N		N
Aves	Ciconiiformes	Mycteria	americana	CASQ1	KAK4807614.1	CASQ1_AVECICO_Mycteria_americana_KAK4807614.1	N	N		Y	Removed retained introns
Aves	Ciconiiformes	Cathartes	aura	CASQ2	KFP58043.1	CASQ2_AVECICO_Cathartes_aura_KFP58043.1	N	N		N
Aves	Coraciiformes	Merops	nubicus	CASQ2	KFQ17892.1	CASQ2_AVECORA_Merops_nubicus_KFQ17892.1	N	N		N
Aves	Podicipediformes	Podiceps	cristatus	CASQ2	KFZ67055.1	CASQ2_AVEPODI_Podiceps_cristatus_KFZ67055.1	N	N		N
Actinopterygii	Cypriniformes	Danio	rerio	CASQ2	NP_001002682.1	CASQ2_ACTCYPR_Danio_rerio_NP_001002682.1	N	N		N
Actinopterygii	Cypriniformes	Danio	rerio	CASQ1a	NP_001003620.2	CASQ1a_ACTCYPR_Danio_rerio_NP_001003620.2	N	N		N
Mammalia	Artiodactyla	Bos	taurus	CASQ2	NP_001030451.1	CASQ2_MAMARTI_Bos_taurus_NP_001030451.1	N	N		Y	Removed portin before start codon
Actinopterygii	Cypriniformes	Danio	rerio	CASQ1b	NP_001070192.1	CASQ1b_ACTCYPR_Danio_rerio_NP_001070192.1	N	N		N
Mammalia	Artiodactyla	Bos	taurus	CASQ1	NP_001071345.1	CASQ1_MAMARTI_Bos_taurus_NP_001071345.1	N	N		Y	Removed portion before start codon
Mammalia	Lagomorpha	Oryctolagus	cuniculus	CASQ1	NP_001075737.1	CASQ1_MAMLAGO_Oryctolagus_cuniculus_NP_001075737.1	N	N		Y	Removed portion before start codon
Amphibia	Anura	Xenopus	laevis	CASQ1	NP_001080227.1	CASQ1_AMPANUR_Xenopus_laevis_NP_001080227.1	N	Y	Duplicate	N
Mammalia	Lagomorpha	Oryctolagus	cuniculus	CASQ2	NP_001095161.1	CASQ2_MAMLAGO_Oryctolagus_cuniculus_NP_001095161.1	N	N		N
Mammalia	Primates	Pongo	abelii	CASQ2	NP_001125686.1	CASQ2_MAMPRIM_Pongo_abelii_NP_001125686.1	N	N		N
Actinopterygii	Salmoniformes	Salmo	salar	CASQ1b	NP_001133154.1	CASQ1b_ACTSALM_Salmo_salar_NP_001133154.1	N	N		N
Actinopterygii	Salmoniformes	Salmo	salar	CASQ2b	NP_001133632.1	CASQ2b_ACTSALM_Salmo_salar_NP_001133632.1	N	N		N
Actinopterygii	Salmoniformes	Salmo	salar	CASQ1a	NP_001135153.1	CASQ1a_ACTSALM_Salmo_salar_NP_001135153.1	N	N		N
Mammalia	Rodentia	Rattus	norvegicus	CASQ1	NP_001153066.1	CASQ1_MAMRODE_Rattus_norvegicus_NP_001153066.1	N	N		Y	Removed portion before start codon
Actinopterygii	Salmoniformes	Oncorhynchus	mykiss	CASQ2a	NP_001153971.1	CASQ2a_ACTSALM_Oncorhynchus_mykiss_NP_001153971.1	N	Y		N
Mammalia	Primates	Homo	sapiens	CASQ1	NP_001222.3	CASQ1_MAMPRIM_Homo_sapiens_NP_001222.3	N	N		Y	Removed portion before start codon
Mammalia	Primates	Homo	sapiens	CASQ2	NP_001223.2	CASQ2_MAMPRIM_Homo_sapiens_NP_001223.2	N	N		N
Mammalia	Artiodactyla	Sus	scrofa	CASQ1	NP_001230198.1	CASQ1_MAMARTI_Sus_scrofa_NP_001230198.1	N	N		Y	Removed portion before start codon
Mammalia	Carnivora	Canis	lupus	CASQ2	NP_001300745.1	CASQ2_MAMCARN_Canis_lupus_NP_001300745.1	N	N		N
Mammalia	Rodentia	Mus	musculus	CASQ1	NP_033943.2	CASQ1_MAMRODE_Mus_musculus_NP_033943.2	N	N		Y	Removed portion before start codon
Mammalia	Rodentia	Mus	musculus	CASQ2	NP_033944.2	CASQ2_MAMRODE_Mus_musculus_NP_033944.2	N	N		N
Mammalia	Rodentia	Rattus	norvegicus	CASQ2	NP_058827.3	CASQ2_MAMRODE_Rattus_norvegicus_NP_058827.3	N	N		N
Amphibia	Anura	Xenopus	tropicalis	CASQ1	NP_988894.1	CASQ1_AMPANUR_Xenopus_tropicalis_NP_988894.1	N	Y	Partial	N
Amphibia	Anura	Xenopus	tropicalis	CASQ2	NP_989136.1	CASQ2_AMPANUR_Xenopus_tropicalis_NP_989136.1	N	N		N
Aves	Galliformes	Gallus	gallus	CASQ2	NP_989857.2	CASQ2_AVEGALL_Gallus_gallus_NP_989857.2	N	N		N
Aves	Passeriformes	Chloropsis	hardwickii	CASQ2	NWH33327.1	CASQ2_AVEPASS_Chloropsis_hardwickii_NWH33327.1	N	N		N
Aves	Suliformes	Fregata	magnificens	CASQ2	NWH55512.1	CASQ2_AVESULI_Fregata_magnificens_NWH55512.1	N	N		N
Aves	Cuculiformes	Geococcyx	californianus	CASQ2	NWH56135.1	CASQ2_AVECUCU_Geococcyx_californianus_NWH56135.1	N	N		N
Aves	Passeriformes	Tichodroma	muraria	CASQ2	NWI04725.1	CASQ2_AVEPASS_Tichodroma_muraria_NWI04725.1	N	N		N
Aves	Tinamiformes	Crypturellus	soui	CASQ1	NWI11867.1	CASQ1_AVETINA_Crypturellus_soui_NWI11867.1	N	N		Y	Removed intron (compared to falco exons) PGKGMQGGMRGQPRSGPG-CFSPRC--PG
Aves	Tinamiformes	Crypturellus	soui	CASQ2	NWI12343.1	CASQ2_AVETINA_Crypturellus_soui_NWI12343.1	N	N		N
Aves	Suliformes	Sula	dactylatra	CASQ2	NWI23863.1	CASQ2_AVESULI_Sula_dactylatra_NWI23863.1	N	N		N
Aves	Passeriformes	Picathartes	gymnocephalus	CASQ2	NWI46886.1	CASQ2_AVEPASS_Picathartes_gymnocephalus_NWI46886.1	N	N		N
Aves	Tinamiformes	Crypturellus	undulatus	CASQ2	NWJ05077.1	CASQ2_AVETINA_Crypturellus_undulatus_NWJ05077.1	N	N		N
Aves	Tinamiformes	Crypturellus	undulatus	CASQ1	NWJ10828.1	CASQ1_AVETINA_Crypturellus_undulatus_NWJ10828.1	N	Y	Very small partial, genus already in MSA	N
Aves	Passeriformes	Neopipo	cinnamomea	CASQ2	NWQ62316.1	CASQ2_AVEPASS_Neopipo_cinnamomea_NWQ62316.1	N	N		N
Aves	Columbiformes	Columbina	picui	CASQ2	NWQ83802.1	CASQ2_AVECOLU_Columbina_picui_NWQ83802.1	N	Y	Poor quality partial	N
Aves	Charadriiformes	Burhinus	bistriatus	CASQ2	NWQ85462.1	CASQ2_AVECHAR_Burhinus_bistriatus_NWQ85462.1	N	Y	Partial	N
Aves	Passeriformes	Sinosuthora	webbiana	CASQ2	NWR00920.1	CASQ2_AVEPASS_Sinosuthora_webbiana_NWR00920.1	N	N		N
Aves	Passeriformes	Tachuris	rubrigastra	CASQ2	NWR31730.1	CASQ2_AVEPASS_Tachuris_rubrigastra_NWR31730.1	N	N		N
Aves	Bucerotiformes	Bucorvus	abyssinicus	CASQ2	NWR54080.1	CASQ2_AVEBUCE_Bucorvus_abyssinicus_NWR54080.1	N	Y	Duplicate	N
Aves	Bucerotiformes	Bucorvus	abyssinicus	CASQ2	NWR54080.1	CASQ2_AVEBUCE_Bucorvus_abyssinicus_NWR54080.1	N	N		N
Aves	Cuculiformes	Centropus	unirufus	CASQ2	NWR72348.1	CASQ2_AVECUCU_Centropus_unirufus_NWR72348.1	N	N		N
Aves	Passeriformes	Furnarius	figulus	CASQ2	NWR91747.1	CASQ2_AVEPASS_Furnarius_figulus_NWR91747.1	N	N		N
Aves	Passeriformes	Furnarius	figulus	CASQ1	NWR94953.1	CASQ1_AVEPASS_Furnarius_figulus_NWR94953.1	N	N		N
Aves	Passeriformes	Pachyramphus	minor	CASQ2	NWS20604.1	CASQ2_AVEPASS_Pachyramphus_minor_NWS20604.1	N	N		N
Aves	Cariamiformes	Chunga	burmeisteri	CASQ2	NWS51245.1	CASQ2_AVECARI_Chunga_burmeisteri_NWS51245.1	N	N		N
Aves	Passeriformes	Toxostoma	redivivum	CASQ2	NWS79462.1	CASQ2_AVEPASS_Toxostoma_redivivum_NWS79462.1	N	N		N
Aves	Passeriformes	Mionectes	macconnelli	CASQ2	NWS95780.1	CASQ2_AVEPASS_Mionectes_macconnelli_NWS95780.1	N	Y	Duplicate	N
Aves	Passeriformes	Mionectes	macconnelli	CASQ2	NWS95780.1	CASQ2_AVEPASS_Mionectes_macconnelli_NWS95780.1	N	N		N
Aves	Passeriformes	Vireo	altiloquus	CASQ2	NWT10700.1	CASQ2_AVEPASS_Vireo_altiloquus_NWT10700.1	N	N		N
Aves	Charadriiformes	Chroicocephalus	maculipennis	CASQ2	NWT38715.1	CASQ2_AVECHAR_Chroicocephalus_maculipennis_NWT38715.1	N	N		N
Aves	Passeriformes	Prunella	himalayana	CASQ2	NWT63744.1	CASQ2_AVEPASS_Prunella_himalayana_NWT63744.1	N	N		N
Aves	Passeriformes	Cephalopterus	ornatus	CASQ2	NWU15063.1	CASQ2_AVEPASS_Cephalopterus_ornatus_NWU15063.1	N	N		N
Aves	Passeriformes	Hylia	prasina	CASQ2	NWU43035.1	CASQ2_AVEPASS_Hylia_prasina_NWU43035.1	N	N		N
Aves	Pterocliformes	Pterocles	burchelli	CASQ2	NWU66022.1	CASQ2_AVEPTER_Pterocles_burchelli_NWU66022.1	N	Y	Duplicate	N
Aves	Pterocliformes	Pterocles	burchelli	CASQ2	NWU66022.1	CASQ2_AVEPTER_Pterocles_burchelli_NWU66022.1	N	N		N
Aves	Passeriformes	Onychorhynchus	coronatus	CASQ2	NWU75921.1	CASQ2_AVEPASS_Onychorhynchus_coronatus_NWU75921.1	N	N		N
Aves	Passeriformes	Origma	solitaria	CASQ2	NWV30353.1	CASQ2_AVEPASS_Origma_solitaria_NWV30353.1	N	N		N
Aves	Passeriformes	Malurus	elegans	CASQ2	NWV60560.1	CASQ2_AVEPASS_Malurus_elegans_NWV60560.1	N	N		N
Aves	Passeriformes	Oreocharis	arfaki	CASQ2	NWW05874.1	CASQ2_AVEPASS_Oreocharis_arfaki_NWW05874.1	N	N		N
Aves	Passeriformes	Falcunculus	frontatus	CASQ2	NWW16575.1	CASQ2_AVEPASS_Falcunculus_frontatus_NWW16575.1	N	N		N
Aves	Charadriiformes	Pedionomus	torquatus	CASQ2	NWW54073.1	CASQ2_AVECHAR_Pedionomus_torquatus_NWW54073.1	N	Y	Duplicate	N
Aves	Charadriiformes	Pedionomus	torquatus	CASQ2	NWW54073.1	CASQ2_AVECHAR_Pedionomus_torquatus_NWW54073.1	N	N		N
Aves	Passeriformes	Climacteris	rufus	CASQ2	NWW78985.1	CASQ2_AVEPASS_Climacteris_rufus_NWW78985.1	N	N		N
Aves	Columbiformes	Caloenas	nicobarica	CASQ1	NWX09435.1	CASQ1_AVECOLU_Caloenas_nicobarica_NWX09435.1	N	N		N
Aves	Columbiformes	Caloenas	nicobarica	CASQ2	NWX10122.1	CASQ2_AVECOLU_Caloenas_nicobarica_NWX10122.1	N	N		N
Aves	Aegotheliformes	Aegotheles	bennettii	CASQ2	NWX22680.1	CASQ2_AVEAEGO_Aegotheles_bennettii_NWX22680.1	N	N		N
Aves	Steatornithiformes	Steatornis	caripensis	CASQ2	NWX42993.1	CASQ2_AVESTEA_Steatornis_caripensis_NWX42993.1	N	N		N
Aves	Passeriformes	Promerops	cafer	CASQ2	NWX55375.1	CASQ2_AVEPASS_Promerops_cafer_NWX55375.1	N	N		N
Aves	Tinamiformes	Nothoprocta	pentlandii	CASQ2	NWX86307.1	CASQ2_AVETINA_Nothoprocta_pentlandii_NWX86307.1	N	N		N
Aves	Tinamiformes	Nothoprocta	pentlandii	CASQ1	NWX94465.1	CASQ1_AVETINA_Nothoprocta_pentlandii_NWX94465.1	N	Y	Missannotated	N
Aves	Tinamiformes	Nothoprocta	ornata	CASQ1	NWY07793.1	CASQ1_AVETINA_Nothoprocta_ornata_NWY07793.1	N	Y	Missannotated	N
Aves	Charadriiformes	Chionis	minor	CASQ2	NWY50723.1	CASQ2_AVECHAR_Chionis_minor_NWY50723.1	N	Y	Duplicate	N
Aves	Charadriiformes	Chionis	minor	CASQ2	NWY50723.1	CASQ2_AVECHAR_Chionis_minor_NWY50723.1	N	N		N
Aves	Anseriformes	Asarcornis	scutulata	CASQ2	NWZ32874.1	CASQ2_AVEANSE_Asarcornis_scutulata_NWZ32874.1	N	N		N
Aves	Accipitriformes	Haliaeetus	albicilla	CASQ2	NWZ46303.1	CASQ2_AVEACCI_Haliaeetus_albicilla_NWZ46303.1	N	N		N
Aves	Passeriformes	Nesospiza	acunhae	CASQ2	NWZ95087.1	CASQ2_AVEPASS_Nesospiza_acunhae_NWZ95087.1	N	N		N
Aves	Charadriiformes	Ibidorhyncha	struthersii	CASQ2	NXA29296.1	CASQ2_AVECHAR_Ibidorhyncha_struthersii_NXA29296.1	N	Y	Duplicate	N
Aves	Charadriiformes	Ibidorhyncha	struthersii	CASQ2	NXA29296.1	CASQ2_AVECHAR_Ibidorhyncha_struthersii_NXA29296.1	N	N		N
Aves	Tinamiformes	Eudromia	elegans	CASQ2	NXA38265.1	CASQ2_AVETINA_Eudromia_elegans_NXA38265.1	N	N		N
Aves	Tinamiformes	Nothocercus	julius	CASQ2	NXA52134.1	CASQ2_AVETINA_Nothocercus_julius_NXA52134.1	N	N		N
Aves	Passeriformes	Mohoua	ochrocephala	CASQ2	NXA70543.1	CASQ2_AVEPASS_Mohoua_ochrocephala_NXA70543.1	N	N		N
Aves	Passeriformes	Eulacestoma	nigropectus	CASQ2	NXB41503.1	CASQ2_AVEPASS_Eulacestoma_nigropectus_NXB41503.1	N	N		N
Aves	Passeriformes	Orthonyx	spaldingii	CASQ2	NXC09542.1	CASQ2_AVEPASS_Orthonyx_spaldingii_NXC09542.1	N	N		N
Aves	Passeriformes	Campylorhamphus	procurvoides	CASQ2	NXC34901.1	CASQ2_AVEPASS_Campylorhamphus_procurvoides_NXC34901.1	N	N		N
Aves	Passeriformes	Aleadryas	rufinucha	CASQ2	NXC61268.1	CASQ2_AVEPASS_Aleadryas_rufinucha_NXC61268.1	N	N		N
Aves	Suliformes	Anhinga	anhinga	CASQ2	NXC72693.1	CASQ2_AVESULI_Anhinga_anhinga_NXC72693.1	N	N		N
Aves	Passeriformes	Certhia	familiaris	CASQ2	NXC94645.1	CASQ2_AVEPASS_Certhia_familiaris_NXC94645.1	N	N		N
Aves	Tinamiformes	Nothocercus	nigrocapillus	CASQ2	NXD07180.1	CASQ2_AVETINA_Nothocercus_nigrocapillus_NXD07180.1	N	N		N
Aves	Passeriformes	Elachura	formosa	CASQ2	NXD26677.1	CASQ2_AVEPASS_Elachura_formosa_NXD26677.1	N	N		N
Aves	Passeriformes	Copsychus	sechellarum	CASQ2	NXD43584.1	CASQ2_AVEPASS_Copsychus_sechellarum_NXD43584.1	N	N		N
Aves	Coraciiformes	Halcyon	senegalensis	CASQ2	NXD78664.1	CASQ2_AVECORA_Halcyon_senegalensis_NXD78664.1	N	Y	Duplicate	N
Aves	Coraciiformes	Halcyon	senegalensis	CASQ2	NXD78664.1	CASQ2_AVECORA_Halcyon_senegalensis_NXD78664.1	N	N		N
Aves	Otidiformes	Lophotis	ruficrista	CASQ2	NXE05386.1	CASQ2_AVEOTID_Lophotis_ruficrista_NXE05386.1	N	Y	Duplicate	N
Aves	Otidiformes	Lophotis	ruficrista	CASQ2	NXE05386.1	CASQ2_AVEOTID_Lophotis_ruficrista_NXE05386.1	N	N		N
Aves	Otidiformes	Ardeotis	kori	CASQ2	NXE26595.1	CASQ2_AVEOTID_Ardeotis_kori_NXE26595.1	N	N		N
Aves	Casuariiformes	Casuarius	casuarius	CASQ2	NXE45864.1	CASQ2_AVECASU_Casuarius_casuarius_NXE45864.1	N	N		N
Aves	Passeriformes	Menura	novaehollandiae	CASQ2	NXE90066.1	CASQ2_AVEPASS_Menura_novaehollandiae_NXE90066.1	N	N		N
Aves	Nyctibiiformes	Nyctibius	bracteatus	CASQ2	NXF30804.1	CASQ2_AVENYCT_Nyctibius_bracteatus_NXF30804.1	N	N		N
Aves	Procellariiformes	Oceanites	oceanicus	CASQ2	NXF43866.1	CASQ2_AVEPROC_Oceanites_oceanicus_NXF43866.1	N	Y	Duplicate	N
Aves	Procellariiformes	Oceanites	oceanicus	CASQ2	NXF43866.1	CASQ2_AVEPROC_Oceanites_oceanicus_NXF43866.1	N	N		N
Aves	Passeriformes	Grallaria	varia	CASQ2	NXG13545.1	CASQ2_AVEPASS_Grallaria_varia_NXG13545.1	N	N		N
Aves	Coraciiformes	Baryphthengus	martii	CASQ2	NXG72886.1	CASQ2_AVECORA_Baryphthengus_martii_NXG72886.1	N	Y	Duplicate	N
Aves	Coraciiformes	Baryphthengus	martii	CASQ2	NXG72886.1	CASQ2_AVECORA_Baryphthengus_martii_NXG72886.1	N	N		N
Aves	Charadriiformes	Stercorarius	parasiticus	CASQ2	NXG94932.1	CASQ2_AVECHAR_Stercorarius_parasiticus_NXG94932.1	N	N		N
Aves	Passeriformes	Myiagra	hebetior	CASQ2	NXH26069.1	CASQ2_AVEPASS_Myiagra_hebetior_NXH26069.1	N	N		N
Aves	Passeriformes	Dicaeum	eximium	CASQ2	NXH47025.1	CASQ2_AVEPASS_Dicaeum_eximium_NXH47025.1	N	N		N
Aves	Procellariiformes	Oceanodroma	tethys	CASQ2	NXH68907.1	CASQ2_AVEPROC_Oceanodroma_tethys_NXH68907.1	N	N		N
Aves	Galbuliformes	Gabula	dea	CASQ1	NXI43193.1	CASQ1_AVEGALB_Gabula_dea_NXI43193.1	N	N		N
Aves	Anseriformes	Anseranas	semipalmata	CASQ2	NXI67063.1	CASQ2_AVEANSE_Anseranas_semipalmata_NXI67063.1	N	N		N
Aves	Passeriformes	Rhipidura	dahli	CASQ2	NXI76082.1	CASQ2_AVEPASS_Rhipidura_dahli_NXI76082.1	N	N		N
Aves	Gruiformes	Psophia	crepitans	CASQ2	NXI93445.1	CASQ2_AVEGRUI_Psophia_crepitans_NXI93445.1	N	N		N
Aves	Ciconiiformes	Ciconia	maguari	CASQ2	NXJ38990.1	CASQ2_AVECICO_Ciconia_maguari_NXJ38990.1	N	N		N
Aves	Charadriiformes	Rostratula	benghalensis	CASQ2	NXJ68201.1	CASQ2_AVECHAR_Rostratula_benghalensis_NXJ68201.1	N	Y	Duplicate	N
Aves	Charadriiformes	Rostratula	benghalensis	CASQ2	NXJ68201.1	CASQ2_AVECHAR_Rostratula_benghalensis_NXJ68201.1	N	N		N
Aves	Trogoniformes	Trogon	melanurus	CASQ2	NXJ81231.1	CASQ2_AVETROG_Trogon_melanurus_NXJ81231.1	N	N		N
Aves	Musophagiformes	Corythaixoides	concolor	CASQ2	NXJ95758.1	CASQ2_AVEMUSO_Corythaixoides_concolor_NXJ95758.1	N	N		N
Aves	Falconidormes	Herpetotheres	cachinnans	CASQ2	NXK02548.1	CASQ2_AVEFALC_Herpetotheres_cachinnans_NXK02548.1	N	Y	Duplicate	N
Aves	Falconidormes	Herpetotheres	cachinnans	CASQ2	NXK02548.1	CASQ2_AVEFALC_Herpetotheres_cachinnans_NXK02548.1	N	N		N
Aves	Charadriiformes	Aenaria	interpres	CASQ1	NXK16339.1	CASQ1_AVECHAR_Aenaria_interpres_NXK16339.1	N	Y	Partial	N
Aves	Charadriiformes	Aenaria	interpres	CASQ2	NXK20862.1	CASQ2_AVECHAR_Aenaria_interpres_NXK20862.1	N	N		N
Aves	Passeriformes	Piprites	chloris	CASQ2	NXK38142.1	CASQ2_AVEPASS_Piprites_chloris_NXK38142.1	N	N		N
Aves	Anseriformes	Chauna	torquata	CASQ2	NXK48398.1	CASQ2_AVEANSE_Chauna_torquata_NXK48398.1	N	N		N
Aves	Passeriformes	Sylvietta	virens	CASQ2	NXK62297.1	CASQ2_AVEPASS_Sylvietta_virens_NXK62297.1	N	N		N
Aves	Passeriformes	Formicarius	rufipectus	CASQ2	NXK87932.1	CASQ2_AVEPASS_Formicarius_rufipectus_NXK87932.1	N	N		N
Aves	Podicipediformes	Podilymbus	podiceps	CASQ2	NXL43437.1	CASQ2_AVEPODI_Podilymbus_podiceps_NXL43437.1	N	N		N
Aves	Caprimulgiformes	Chordeiles	acutipennis	CASQ2	NXL56949.1	CASQ2_AVECAPR_Chordeiles_acutipennis_NXL56949.1	N	N		N
Aves	Passeriformes	Leptocoma	aspasia	CASQ2	NXL79746.1	CASQ2_AVEPASS_Leptocoma_aspasia_NXL79746.1	N	N		N
Aves	Galliformes	Alectura	lathami	CASQ2	NXL91560.1	CASQ2_AVEGALL_Alectura_lathami_NXL91560.1	N	N		N
Aves	Passeriformes	Tyrannus	savana	CASQ2	NXM04622.1	CASQ2_AVEPASS_Tyrannus_savana_NXM04622.1	N	N		N
Aves	Passeriformes	Illadopsis	cleaveri	CASQ2	NXM54587.1	CASQ2_AVEPASS_Illadopsis_cleaveri_NXM54587.1	N	N		N
Aves	Passeriformes	Oenanthe	oenanthe	CASQ2	NXM86741.1	CASQ2_AVEPASS_Oenanthe_oenanthe_NXM86741.1	N	N		N
Aves	Charadriiformes	Rynchops	niger	CASQ1	NXN49703.1	CASQ1_AVECHAR_Rynchops_niger_NXN49703.1	N	Y	Partial	N
Aves	Charadriiformes	Rynchops	niger	CASQ2	NXN56183.1	CASQ2_AVECHAR_Rynchops_niger_NXN56183.1	N	N		N
Aves	Charadriiformes	Himantopus	himantopus	CASQ2	NXN63684.1	CASQ2_AVECHAR_Himantopus_himantopus_NXN63684.1	N	Y	Duplicate	N
Aves	Charadriiformes	Himantopus	himantopus	CASQ2	NXN63684.1	CASQ2_AVECHAR_Himantopus_himantopus_NXN63684.1	N	N		N
Aves	Bucerotiformes	Rhinopomastus	cyanomelas	CASQ2	NXO03887.1	CASQ2_AVEBUCE_Rhinopomastus_cyanomelas_NXO03887.1	N	N		N
Aves	Gruiformes	Aramus	guarauna	CASQ2	NXO51962.1	CASQ2_AVEGRUI_Aramus_guarauna_NXO51962.1	N	N		N
Aves	Passeriformes	Chloropsis	cyanopogon	CASQ2	NXP59136.1	CASQ2_AVEPASS_Chloropsis_cyanopogon_NXP59136.1	N	N		N
Aves	Passeriformes	Anthoscopus	minutus	CASQ2	NXQ63536.1	CASQ2_AVEPASS_Anthoscopus_minutus_NXQ63536.1	N	N		N
Aves	Passeriformes	Hippolais	icterina	CASQ2	NXR56019.1	CASQ2_AVEPASS_Hippolais_icterina_NXR56019.1	N	N		N
Aves	Passeriformes	Rhadina	sibilatrix	CASQ2	NXR62716.1	CASQ2_AVEPASS_Rhadina_sibilatrix_NXR62716.1	N	N		N
Aves	Passeriformes	Hypocryptadius	cinnamomeus	CASQ2	NXR89910.1	CASQ2_AVEPASS_Hypocryptadius_cinnamomeus_NXR89910.1	N	N		N
Aves	Passeriformes	Pomatostomus	ruficeps	CASQ2	NXS34853.1	CASQ2_AVEPASS_Pomatostomus_ruficeps_NXS34853.1	N	N		N
Aves	Pelecaniformes	Balaeniceps	rex	CASQ2	NXS43879.1	CASQ2_AVEPELE_Balaeniceps_rex_NXS43879.1	N	N		N
Aves	Pterocliformes	Syrrhaptes	paradoxus	CASQ2	NXT27999.1	CASQ2_AVEPTER_Syrrhaptes_paradoxus_NXT27999.1	N	Y	Duplicate	N
Aves	Pterocliformes	Syrrhaptes	paradoxus	CASQ2	NXT27999.1	CASQ2_AVEPTER_Syrrhaptes_paradoxus_NXT27999.1	N	N		N
Aves	Procellariiformes	Pelecanoides	urinatrix	CASQ2	NXT41952.1	CASQ2_AVEPROC_Pelecanoides_urinatrix_NXT41952.1	N	N		N
Aves	Charadriiformes	Pluvianellus	socialis	CASQ2	NXT56794.1	CASQ2_AVECHAR_Pluvianellus_socialis_NXT56794.1	N	Y	Duplicate	N
Aves	Charadriiformes	Pluvianellus	socialis	CASQ2	NXT56794.1	CASQ2_AVECHAR_Pluvianellus_socialis_NXT56794.1	N	N		N
Aves	Passeriformes	Chaetops	frenatus	CASQ2	NXT60710.1	CASQ2_AVEPASS_Chaetops_frenatus_NXT60710.1	N	N		N
Aves	Gruiformes	Zapornia	atra	CASQ2	NXT81494.1	CASQ2_AVEGRUI_Zapornia_atra_NXT81494.1	N	N		N
Aves	Passeriformes	Buphagus	erythrorhynchus	CASQ2	NXT97927.1	CASQ2_AVEPASS_Buphagus_erythrorhynchus_NXT97927.1	N	N		N
Aves	Passeriformes	Pardalotus	punctatus	CASQ2	NXU14013.1	CASQ2_AVEPASS_Pardalotus_punctatus_NXU14013.1	N	N		N
Aves	Procellariiformes	Thalassarche	chlororhynchos	CASQ2	NXU32506.1	CASQ2_AVEPROC_Thalassarche_chlororhynchos_NXU32506.1	N	N		N
Aves	Charadriiformes	Turnix	velox	CASQ2	NXU52442.1	CASQ2_AVECHAR_Turnix_velox_NXU52442.1	N	N		N
Aves	Charadriiformes	Rissa	tridactyla	CASQ2	NXV28881.1	CASQ2_AVECHAR_Rissa_tridactyla_NXV28881.1	N	N		N
Aves	Accipitriformes	Circaetus	pectoralis	CASQ2	NXW14488.1	CASQ2_AVEACCI_Circaetus_pectoralis_NXW14488.1	N	N		N
Aves	Accipitriformes	Circaetus	pectoralis	CASQ1	NXW26022.1	CASQ1_AVEACCI_Circaetus_pectoralis_NXW26022.1	N	N		Y	Removed retained intron (compared to falco exons)
Aves	Charadriiformes	Phaetusa	simplex	CASQ2	NXW30691.1	CASQ2_AVECHAR_Phaetusa_simplex_NXW30691.1	N	Y	Duplicate	N
Aves	Charadriiformes	Phaetusa	simplex	CASQ2	NXW30691.1	CASQ2_AVECHAR_Phaetusa_simplex_NXW30691.1	N	N		N
Aves	Coraciiformes	Eurystomus	gularis	CASQ2	NXW61577.1	CASQ2_AVECORA_Eurystomus_gularis_NXW61577.1	N	Y	Duplicate	N
Aves	Coraciiformes	Eurystomus	gularis	CASQ2	NXW61577.1	CASQ2_AVECORA_Eurystomus_gularis_NXW61577.1	N	N		N
Aves	Columbiformes	Alopecoenas	beccarii	CASQ2	NXW84717.1	CASQ2_AVECOLU_Alopecoenas_beccarii_NXW84717.1	N	N		N
Aves	Columbiformes	Alopecoenas	beccarii	CASQ1	NXW86750.1	CASQ1_AVECOLU_Alopecoenas_beccarii_NXW86750.1	N	N		N
Aves	Passeriformes	Nicator	chloris	CASQ2	NXX28561.1	CASQ2_AVEPASS_Nicator_chloris_NXX28561.1	N	N		N
Aves	Pelecaniformes	Scopus	umbretta	CASQ2	NXX57644.1	CASQ2_AVEPELE_Scopus_umbretta_NXX57644.1	N	N		N
Aves	Coliiformes	Urocolius	indicus	CASQ2	NXX82254.1	CASQ2_AVECOLI_Urocolius_indicus_NXX82254.1	N	N		N
Aves	Passeriformes	Pteruthius	melanotis	CASQ2	NXY05138.1	CASQ2_AVEPASS_Pteruthius_melanotis_NXY05138.1	N	N		N
Aves	Passeriformes	Atrichornis	clamosus	CASQ2	NXY14204.1	CASQ2_AVEPASS_Atrichornis_clamosus_NXY14204.1	N	N		N
Aves	Charadriiformes	Glareola	pratincola	CASQ2	NXY73389.1	CASQ2_AVECHAR_Glareola_pratincola_NXY73389.1	N	Y	Duplicate	N
Aves	Charadriiformes	Glareola	pratincola	CASQ2	NXY73389.1	CASQ2_AVECHAR_Glareola_pratincola_NXY73389.1	N	N		N
Aves	Columbiformes	Patagioenas	fasciata	CASQ2	OPJ66613.1	CASQ2_AVECOLU_Patagioenas_fasciata_OPJ66613.1	N	N		N
Aves	Columbiformes	Patagioenas	fasciata	CASQ1	OPJ71585.1	CASQ1_AVECOLU_Patagioenas_fasciata_OPJ71585.1	N	N		N
Aves	Galliformes	Callipepla	squamata	CASQ2	OXB68901.1	CASQ2_AVEGALL_Callipepla_squamata_OXB68901.1	N	Y	Partial, missing tail	N
Aves	Galliformes	Colinus	virginianus	CASQ2	OXB83372.1	CASQ2_AVEGALL_Colinus_virginianus_OXB83372.1	N	N		N
Amphibia	Anura	Pelophylax	Pelophylax	CASQ1	P31231	CASQ1_AMPANUR_Pelophylax_Pelophylax_P31231	N	N		N
Aves	Columbiformes	Columba	livia	CASQ1	PKK18397.1	CASQ1_AVECOLU_Columba_livia_PKK18397.1	N	Y	Duplicate, poorer quality	N
Aves	Charadiformes	Limosa	lapponica	CASQ2	PKU34861.1	CASQ2_AVECHAR_Limosa_lapponica_PKU34861.1	N	Y	Partial	N
Aves	Passeriformes	Chloebia	gouldiae	CASQ2	RLV90947.1	CASQ2_AVEPASS_Chloebia_gouldiae_RLV90947.1	N	N		N
Actinopterygii	Cyprinodontiformes	Iconisemion	striatum	CASQ2	SBP34561.1	CASQ2_ACTCYPR_Iconisemion_striatum_SBP34561.1	N	N		N
Reptilia	Testudines	Platysternon	megacephalum	CASQ1	TFJ98260.1	CASQ1_REPTEST_Platysternon_megacephalum_TFJ98260.1	N	Y	Poor quality	N
Reptilia	Testudines	Platysternon	megacephalum	CASQ2	TFK04837.1	CASQ2_REPTEST_Platysternon_megacephalum_TFK04837.1	N	N		N
Mammalia	Primates	Macaca	mulatta	CASQ1	XP_001115441.3	CASQ1_MAMPRIM_Macaca_mulatta_XP_001115441.3	N	N		Y	Removed portion before start codon
Mammalia	Primates	Pan	troglodytes	CASQ1	XP_001171165.2	CASQ1_MAMPRIM_Pan_troglodytes_XP_001171165.2	N	N		Y	Removed portion before start codon
Mammalia	Metatheria	Monodelphis	domestica	CASQ1	XP_001379423.2	CASQ1_MAMMETA_Monodelphis_domestica_XP_001379423.2	N	N		N
Mammalia	Artiodactyla	Equus	caballus	CASQ1	XP_001504470.1	CASQ1_MAMARTI_Equus_caballus_XP_001504470.1	N	N		Y	Removed portion before start codon
Ascidiacea	Phlebobranchia	Ciona	intestinalis	CASQ	XP_002130664.1	CASQ_ASCPHLE_Ciona_intestinalis_XP_002130664.1	N	Y	Pruned outgroup	N
Aves	Passeriformes	Taeniopygia	guttata	CASQ2	XP_002188512.1	CASQ2_AVEPASS_Taeniopygia_guttata_XP_002188512.1	N	N		N
Mammalia	Primates	Pongo	abelii	CASQ1	XP_002809967.1	CASQ1_MAMPRIM_Pongo_abelii_XP_002809967.1	N	N		Y	Removed portion before start codon
Mammalia	Carnivora	Ailuropoda	melanoleuca	CASQ2	XP_002925355.1	CASQ2_MAMCARN_Ailuropoda_melanoleuca_XP_002925355.1	N	N		N
Aves	Galliformes	Meleagris	gallopavo	CASQ2	XP_003202767.1	CASQ2_AVEGALL_Meleagris_gallopavo_XP_003202767.1	N	N		N
Reptilia	Squamata	Anolis	carolinensis	CASQ2	XP_003216852.1	CASQ2_REPSQUA_Anolis_carolinensis_XP_003216852.1	N	N		N
Reptilia	Squamata	Anolis	carolinensis	CASQ1	XP_003229672.2	CASQ1_REPSQUA_Anolis_carolinensis_XP_003229672.2	N	N		N
Mammalia	Afrotheria	Loxodonta	africana	CASQ2	XP_003409655.1	CASQ2_MAMAFRO_Loxodonta_africana_XP_003409655.1	N	N		N
Mammalia	Afrotheria	Loxodonta	africana	CASQ1	XP_003415229.1	CASQ1_MAMAFRO_Loxodonta_africana_XP_003415229.1	N	N		Y	Removed portion before start codon
Actinopterygii	Cichliformes	Oreochromis	niloticus	CASQ2	XP_003440974.1	CASQ2_ACTCICH_Oreochromis_niloticus_XP_003440974.1	N	N		N
Actinopterygii	Cichliformes	Oreochromis	niloticus	CASQ2	XP_003455497.1	CASQ2_ACTCICH_Oreochromis_niloticus_XP_003455497.1	N	N		N
Mammalia	Rodentia	Cavia	porcellus	CASQ1	XP_003466612.1	CASQ1_MAMRODE_Cavia_porcellus_XP_003466612.1	N	N		Y	Removed portion before start codon
Mammalia	Rodentia	Cavia	porcellus	CASQ2	XP_003479309.2	CASQ2_MAMRODE_Cavia_porcellus_XP_003479309.2	N	N		Y	Removed portion before start codon
Mammalia	Rodentia	Cricetulus	griseus	CASQ1	XP_003500330.1	CASQ1_MAMRODE_Cricetulus_griseus_XP_003500330.1	N	N		Y	Removed portion before start codon
Mammalia	Primates	Otolemur	garnettii	CASQ2	XP_003793875.1	CASQ2_MAMPRIM_Otolemur_garnettii_XP_003793875.1	N	N		N
Mammalia	Primates	Otolemur	garnettii	CASQ1	XP_003795243.1	CASQ1_MAMPRIM_Otolemur_garnettii_XP_003795243.1	N	N		Y	Removed portion before start codon
Mammalia	Primates	Pan	paniscus	CASQ2	XP_003805676.2	CASQ2_MAMPRIM_Pan_paniscus_XP_003805676.2	N	N		N
Mammalia	Primates	Pan	paniscus	CASQ1	XP_003811933.1	CASQ1_MAMPRIM_Pan_paniscus_XP_003811933.1	N	N		Y	Removed portion before start codon
Mammalia	Primates	Saimiri	boliviensis	CASQ2	XP_003933558.1	CASQ2_MAMPRIM_Saimiri_boliviensis_XP_003933558.1	N	N		N
Mammalia	Primates	Saimiri	boliviensis	CASQ1	XP_003937982.1	CASQ1_MAMPRIM_Saimiri_boliviensis_XP_003937982.1	N	N		N
Actinopterygii	Tetraodontiformes	Takifugu	rubripes	CASQ2	XP_003966504.1	CASQ2_ACTTETR_Takifugu_rubripes_XP_003966504.1	N	N		N
Mammalia	Artiodactyla	Ovis	aries	CASQ2	XP_004002420.1	CASQ2_MAMARTI_Ovis_aries_XP_004002420.1	N	N		Y	Removed portion before start codon
Mammalia	Artiodactyla	Ovis	aries	CASQ1	XP_004002712.1	CASQ1_MAMARTI_Ovis_aries_XP_004002712.1	N	N		Y	Removed portion before start codon
Mammalia	Primates	Gorilla	gorilla	CASQ2	XP_004026454.2	CASQ2_MAMPRIM_Gorilla_gorilla_XP_004026454.2	N	N		N
Mammalia	Primates	Gorilla	gorilla	CASQ1	XP_004027753.1	CASQ1_MAMPRIM_Gorilla_gorilla_XP_004027753.1	N	N		Y	Removed portion before start codon
Actinopterygii	Beloniformes	Oryzias	latipes	CASQ1	XP_004079083.1	CASQ1_ACTBELO_Oryzias_latipes_XP_004079083.1	N	N		N
Actinopterygii	Beloniformes	Oryzias	latipes	CASQ1	XP_004080021.1	CASQ1_ACTBELO_Oryzias_latipes_XP_004080021.1	N	N		N
Actinopterygii	Beloniformes	Oryzias	latipes	CASQ2	XP_004081844.1	CASQ2_ACTBELO_Oryzias_latipes_XP_004081844.1	N	N		N
Mammalia	Artiodactyla	Orcinus	orca	CASQ2	XP_004263283.1	CASQ2_MAMARTI_Orcinus_orca_XP_004263283.1	N	N		N
Mammalia	Artiodactyla	Orcinus	orca	CASQ1	XP_004284495.1	CASQ1_MAMARTI_Orcinus_orca_XP_004284495.1	N	N		Y	Removed portion before start codon
Mammalia	Afrotheria	Trichechus	manatus	CASQ2	XP_004380416.1	CASQ2_MAMAFRO_Trichechus_manatus_XP_004380416.1	N	N		N
Mammalia	Afrotheria	Trichechus	manatus	CASQ1	XP_004390256.1	CASQ1_MAMAFRO_Trichechus_manatus_XP_004390256.1	N	N		Y	Removed portion after acidic tail end
Mammalia	Carnivora	Odobenus	rosmarus	CASQ1	XP_004407920.1	CASQ1_MAMCARN_Odobenus_rosmarus_XP_004407920.1	N	N		N
Mammalia	Carnivora	Odobenus	rosmarus	CASQ2	XP_004416571.1	CASQ2_MAMCARN_Odobenus_rosmarus_XP_004416571.1	N	N		N
Mammalia	Artiodactyla	Ceratotherium	simum	CASQ2	XP_004420678.1	CASQ2_MAMARTI_Ceratotherium_simum_XP_004420678.1	N	N		N
Mammalia	Artiodactyla	Ceratotherium	simum	CASQ1	XP_004442835.1	CASQ1_MAMARTI_Ceratotherium_simum_XP_004442835.1	N	N		Y	Removed portion before start codon
Mammalia	Xenarthra	Dasypus	novemcinctus	CASQ2	XP_004462997.2	CASQ2_MAMXENA_Dasypus_novemcinctus_XP_004462997.2	N	N		N
Actinopterygii	Cichliformes	Maylandia	zebra	CASQ1	XP_004563571.2	CASQ1_ACTCICH_Maylandia_zebra_XP_004563571.2	N	N		N
Mammalia	Lagomorpha	Ochotona	princeps	CASQ2	XP_004581933.1	CASQ2_MAMLAGO_Ochotona_princeps_XP_004581933.1	N	N		N
Mammalia	Lagomorpha	Ochotona	princeps	CASQ1	XP_004589132.1	CASQ1_MAMLAGO_Ochotona_princeps_XP_004589132.1	N	N		N
Mammalia	Eulipotyphla	Sorex	araneus	CASQ1	XP_004613822.2	CASQ1_MAMEULI_Sorex_araneus_XP_004613822.2	N	N		N
Mammalia	Eulipotyphla	Sorex	araneus	CASQ2	XP_004616288.2	CASQ2_MAMEULI_Sorex_araneus_XP_004616288.2	N	N		N
Mammalia	Lagomorpha	Octodon	degus	CASQ1	XP_004639994.1	CASQ1_MAMLAGO_Octodon_degus_XP_004639994.1	N	N		Y	Removed portion before start codon
Mammalia	Lagomorpha	Octodon	degus	CASQ2	XP_004641779.1	CASQ2_MAMLAGO_Octodon_degus_XP_004641779.1	N	N		N
Mammalia	Rodentia	Jaculus	jaculus	CASQ2	XP_004667584.1	CASQ2_MAMRODE_Jaculus_jaculus_XP_004667584.1	N	N		N
Mammalia	Rodentia	Jaculus	jaculus	CASQ1	XP_004671167.1	CASQ1_MAMRODE_Jaculus_jaculus_XP_004671167.1	N	Y	Questionable annotation at front	N
Mammalia	Eulipotyphla	Condylura	cristata	CASQ1	XP_004688433.1	CASQ1_MAMEULI_Condylura_cristata_XP_004688433.1	N	N		N
Mammalia	Eulipotyphla	Condylura	cristata	CASQ2	XP_004689664.1	CASQ2_MAMEULI_Condylura_cristata_XP_004689664.1	N	N		N
Mammalia	Carnivora	Mustela	putorius	CASQ2	XP_004771146.2	CASQ2_MAMCARN_Mustela_putorius_XP_004771146.2	N	N		Y	Removed portion before start codon
Mammalia	Carnivora	Mustela	putorius	CASQ1	XP_004775898.1	CASQ1_MAMCARN_Mustela_putorius_XP_004775898.1	N	N		Y	Removed portion before start codon
Mammalia	Rodentia	Heterocephalus	glaber	CASQ2	XP_004853850.1	CASQ2_MAMRODE_Heterocephalus_glaber_XP_004853850.1	N	N		N
Mammalia	Rodentia	Heterocephalus	glaber	CASQ1	XP_004858781.1	CASQ1_MAMRODE_Heterocephalus_glaber_XP_004858781.1	N	N		N
Aves	Passeriformes	Ficedula	albicollis	CASQ2	XP_005038676.1	CASQ2_AVEPASS_Ficedula_albicollis_XP_005038676.1	N	N		N
Mammalia	Rodentia	Mesocricetus	auratus	CASQ2	XP_005076583.1	CASQ2_MAMRODE_Mesocricetus_auratus_XP_005076583.1	N	N		N
Mammalia	Rodentia	Mesocricetus	auratus	CASQ1	XP_005078266.1	CASQ1_MAMRODE_Mesocricetus_auratus_XP_005078266.1	N	N		Y	Removed portion before start codon
Reptilia	Testudines	Chrysemys	picta	CASQ2	XP_005292731.1	CASQ2_REPTEST_Chrysemys_picta_XP_005292731.1	N	N		N
Reptilia	Testudines	Chrysemys	picta	CASQ1	XP_005293824.2	CASQ1_REPTEST_Chrysemys_picta_XP_005293824.2	N	N		Y	Removed portion before start codon
Mammalia	Rodentia	Ictidomys	tridecemlineatus	CASQ2	XP_005334972.1	CASQ2_MAMRODE_Ictidomys_tridecemlineatus_XP_005334972.1	N	N		N
Mammalia	Rodentia	Ictidomys	tridecemlineatus	CASQ1	XP_005339429.1	CASQ1_MAMRODE_Ictidomys_tridecemlineatus_XP_005339429.1	N	N		N
Mammalia	Rodentia	Microtus	ochrogaster	CASQ2	XP_005357169.1	CASQ2_MAMRODE_Microtus_ochrogaster_XP_005357169.1	N	N		Y	Removed portion before start codon
Mammalia	Rodentia	Microtus	ochrogaster	CASQ1	XP_005368632.1	CASQ1_MAMRODE_Microtus_ochrogaster_XP_005368632.1	N	N		Y	Removed portion before start codon
Mammalia	Rodentia	Chinchilla	lanigera	CASQ2	XP_005389090.1	CASQ2_MAMRODE_Chinchilla_lanigera_XP_005389090.1	N	N		N
Mammalia	Rodentia	Chinchilla	lanigera	CASQ1	XP_005400252.1	CASQ1_MAMRODE_Chinchilla_lanigera_XP_005400252.1	N	N		Y	Removed portion before start codon
Aves	Passeriformes	Geospiza	fortis	CASQ2	XP_005420625.1	CASQ2_AVEPASS_Geospiza_fortis_XP_005420625.1	N	N		N
Aves	Falconiformes	Falco	cherrug	CASQ2	XP_005433385.1	CASQ2_AVEFALC_Falco_cherrug_XP_005433385.1	N	N		N
Aves	Passeriformes	Zonotrichia	albicollis	CASQ2	XP_005486173.1	CASQ2_AVEPASS_Zonotrichia_albicollis_XP_005486173.1	N	N		N
Aves	Columbiformes	Columba	livia	CASQ2	XP_005511504.1	CASQ2_AVECOLU_Columba_livia_XP_005511504.1	N	N		N
Aves	Passeriformes	Pseudopodoces	humilis	CASQ2	XP_005523950.1	CASQ2_AVEPASS_Pseudopodoces_humilis_XP_005523950.1	N	N		N
Mammalia	Primates	Macaca	fascicularis	CASQ1	XP_005541326.2	CASQ1_MAMPRIM_Macaca_fascicularis_XP_005541326.2	N	N		Y	Removed portion before start codon
Mammalia	Primates	Macaca	fascicularis	CASQ2	XP_005542276.1	CASQ2_MAMPRIM_Macaca_fascicularis_XP_005542276.1	N	N		N
Mammalia	Artiodactyla	Capra	hircus	CASQ1	XP_005677287.1	CASQ1_MAMARTI_Capra_hircus_XP_005677287.1	N	N		Y	Removed portion before start codon
Mammalia	Artiodactyla	Capra	hircus	CASQ2	XP_005677883.1	CASQ2_MAMARTI_Capra_hircus_XP_005677883.1	N	N		Y	Removed portion before start codon
Actinopterygii	Cichliformes	Pundamilia	nyererei	CASQ2	XP_005723659.1	CASQ2_ACTCICH_Pundamilia_nyererei_XP_005723659.1	N	N		N
Actinopterygii	Cichliformes	Pundamilia	nyererei	CASQ2	XP_005744284.1	CASQ2_ACTCICH_Pundamilia_nyererei_XP_005744284.1	N	N		N
Actinopterygii	Cichliformes	Pundamilia	nyererei	CASQ1	XP_005748889.1	CASQ1_ACTCICH_Pundamilia_nyererei_XP_005748889.1	N	Y	Tail has non-coding region retained	N
Actinopterygii	Cyprinodontiformes	Xiphophorus	maculatus	CASQ2	XP_005799371.1	CASQ2_ACTCYPR_Xiphophorus_maculatus_XP_005799371.1	N	N		N
Actinopterygii	Cyprinodontiformes	Xiphophorus	maculatus	CASQ1b	XP_005810203.1	CASQ1b_ACTCYPR_Xiphophorus_maculatus_XP_005810203.1	N	N		N
Actinopterygii	Cyprinodontiformes	Xiphophorus	maculatus	CASQ2	XP_005813158.1	CASQ2_ACTCYPR_Xiphophorus_maculatus_XP_005813158.1	N	N		N
Mammalia	Chiroptera	Myotis	brandtii	CASQ2	XP_005860021.1	CASQ2_MAMCHIR_Myotis_brandtii_XP_005860021.1	N	N		N
Mammalia	Artiodactyla	Bos	mutus	CASQ2	XP_005899578.1	CASQ2_MAMARTI_Bos_mutus_XP_005899578.1	N	N		Y	Removed portin before start codon
Mammalia	Artiodactyla	Bos	mutus	CASQ1	XP_005903939.1	CASQ1_MAMARTI_Bos_mutus_XP_005903939.1	N	N		Y	Removed portion before start codon
Actinopterygii	Cichliformes	Haplochromis	burtoni	CASQ2	XP_005921402.1	CASQ2_ACTCICH_Haplochromis_burtoni_XP_005921402.1	N	N		N
Actinopterygii	Cichliformes	Haplochromis	burtoni	CASQ1b	XP_005936358.1	CASQ1b_ACTCICH_Haplochromis_burtoni_XP_005936358.1	N	N		N
Sarcopterygii	Coelicanthiformes	Latimeria	chalumnae	CASQ1	XP_006001917.1	CASQ1_SARCOEL_Latimeria_chalumnae_XP_006001917.1	N	N		N
Sarcopterygii	Coelicanthiformes	Latimeria	chalumnae	CASQ2	XP_006001992.1	CASQ2_SARCOEL_Latimeria_chalumnae_XP_006001992.1	N	N		N
Reptilia	Crocodilia	Alligator	sinensis	CASQ2	XP_006030230.1	CASQ2_REPCROC_Alligator_sinensis_XP_006030230.1	N	N		N
Reptilia	Crocodilia	Alligator	sinensis	CASQ1	XP_006038188.1	CASQ1_REPCROC_Alligator_sinensis_XP_006038188.1	N	N		N
Mammalia	Artiodactyla	Bubalus	bubalis	CASQ2	XP_006058738.1	CASQ2_MAMARTI_Bubalus_bubalis_XP_006058738.1	N	N		Y	Removed portion before start codon
Mammalia	Artiodactyla	Bubalus	bubalis	CASQ1	XP_006060546.3	CASQ1_MAMARTI_Bubalus_bubalis_XP_006060546.3	N	N		Y	Removed portion before start codon
Mammalia	Chiroptera	Myotis	lucifugus	CASQ1	XP_006096964.1	CASQ1_MAMCHIR_Myotis_lucifugus_XP_006096964.1	N	N		Y	Removed portion before start codon
Reptilia	Testudines	Pelodiscus	sinensis	CASQ2	XP_006132942.1	CASQ2_REPTEST_Pelodiscus_sinensis_XP_006132942.1	N	N		N
Mammalia	Scandentia	Tupaia	chinensis	CASQ2	XP_006161448.1	CASQ2_MAMSCAN_Tupaia_chinensis_XP_006161448.1	N	N		N
Mammalia	Scandentia	Tupaia	chinensis	CASQ1	XP_006168896.1	CASQ1_MAMSCAN_Tupaia_chinensis_XP_006168896.1	N	N		Y
Mammalia	Artiodactyla	Camelus	ferus	CASQ1	XP_006173997.2	CASQ1_MAMARTI_Camelus_ferus_XP_006173997.2	N	N		N
Mammalia	Artiodactyla	Camelus	ferus	CASQ2	XP_006193235.2	CASQ2_MAMARTI_Camelus_ferus_XP_006193235.2	N	N		N
Mammalia	Artiodactyla	Vicugna	pacos	CASQ2	XP_006213762.1	CASQ2_MAMARTI_Vicugna_pacos_XP_006213762.1	N	N		N
Mammalia	Artiodactyla	Vicugna	pacos	CASQ1	XP_006215709.1	CASQ1_MAMARTI_Vicugna_pacos_XP_006215709.1	N	N		Y	Removed portion before start codon
Reptilia	Crocodilia	Alligator	mississippiensis	CASQ2	XP_006261536.1	CASQ2_REPCROC_Alligator_mississippiensis_XP_006261536.1	N	N		N
Actinopterygii	Semionotiformes	Lepisosteus	oculatus	CASQ2	XP_006639102.1	CASQ2_ACTSEMI_Lepisosteus_oculatus_XP_006639102.1	N	N		N
Mammalia	Carnivora	Leptonychotes	weddellii	CASQ2	XP_006739338.1	CASQ2_MAMCARN_Leptonychotes_weddellii_XP_006739338.1	N	Y	Poor quality	N
Mammalia	Carnivora	Leptonychotes	weddellii	CASQ1	XP_006743493.1	CASQ1_MAMCARN_Leptonychotes_weddellii_XP_006743493.1	N	N		Y
Mammalia	Chiroptera	Myotis	davidii	CASQ2	XP_006763109.1	CASQ2_MAMCHIR_Myotis_davidii_XP_006763109.1	N	N		N
Actinopterygii	Cichliformes	Neolamprologus	brichardi	CASQ2	XP_006788713.2	CASQ2_ACTCICH_Neolamprologus_brichardi_XP_006788713.2	N	N		N
Actinopterygii	Cichliformes	Neolamprologus	brichardi	CASQ2	XP_006804143.1	CASQ2_ACTCICH_Neolamprologus_brichardi_XP_006804143.1	N	N		N
Actinopterygii	Cichliformes	Neolamprologus	brichardi	CASQ1b	XP_006808773.1	CASQ1b_ACTCICH_Neolamprologus_brichardi_XP_006808773.1	N	N		N
Mammalia	Rodentia	Chrysochloris	asiatica	CASQ1	XP_006861705.1	CASQ1_MAMRODE_Chrysochloris_asiatica_XP_006861705.1	N	N		Y	Removed portion before start codon
Mammalia	Rodentia	Chrysochloris	asiatica	CASQ2	XP_006874858.1	CASQ2_MAMRODE_Chrysochloris_asiatica_XP_006874858.1	N	N		N
Mammalia	Afrotheria	Elephantulus	edwardii	CASQ1	XP_006895595.1	CASQ1_MAMAFRO_Elephantulus_edwardii_XP_006895595.1	N	N		Y	Removed portion before start codon
Mammalia	Afrotheria	Elephantulus	edwardii	CASQ2	XP_006895735.1	CASQ2_MAMAFRO_Elephantulus_edwardii_XP_006895735.1	N	N		N
Mammalia	Chiroptera	Pteropus	alecto	CASQ2	XP_006919734.1	CASQ2_MAMCHIR_Pteropus_alecto_XP_006919734.1	N	N		N
Mammalia	Chiroptera	Pteropus	alecto	CASQ1	XP_006922962.1	CASQ1_MAMCHIR_Pteropus_alecto_XP_006922962.1	N	N		Y	Removed portion before start codon
Mammalia	Rodentia	Peromyscus	maniculatus	CASQ2	XP_006980836.1	CASQ2_MAMRODE_Peromyscus_maniculatus_XP_006980836.1	N	N		N
Mammalia	Rodentia	Peromyscus	maniculatus	CASQ1	XP_006990644.1	CASQ1_MAMRODE_Peromyscus_maniculatus_XP_006990644.1	N	N		Y	Removed portion before start codon
Reptilia	Testudines	Chelonia	mydas	CASQ2	XP_007062136.1	CASQ2_REPTEST_Chelonia_mydas_XP_007062136.1	N	N		N
Reptilia	Testudines	Chelonia	mydas	CASQ1	XP_007066097.4	CASQ1_REPTEST_Chelonia_mydas_XP_007066097.4	N	N		N
Mammalia	Carnivora	Panthera	tigris	CASQ2	XP_007073519.1	CASQ2_MAMCARN_Panthera_tigris_XP_007073519.1	N	N		N
Mammalia	Artiodactyla	Physeter	catodon	CASQ2	XP_007101727.1	CASQ2_MAMARTI_Physeter_catodon_XP_007101727.1	N	N		N
Mammalia	Artiodactyla	Physeter	catodon	CASQ1	XP_007129688.1	CASQ1_MAMARTI_Physeter_catodon_XP_007129688.1	N	N		Y	Removed portion before start codon
Mammalia	Artiodactyla	Balaenoptera	acutorostrata	CASQ2	XP_007169401.1	CASQ2_MAMARTI_Balaenoptera_acutorostrata_XP_007169401.1	N	N		N
Mammalia	Artiodactyla	Balaenoptera	acutorostrata	CASQ1	XP_007171839.2	CASQ1_MAMARTI_Balaenoptera_acutorostrata_XP_007171839.2	N	N		Y	Removed portion before start codon
Actinopterygii	Characiformes	Astyanax	mexicanus	CASQ2	XP_007227803.3	CASQ2_ACTCHAR_Astyanax_mexicanus_XP_007227803.3	N	N		N
Actinopterygii	Characiformes	Astyanax	mexicanus	CASQ2b	XP_007259107.3	CASQ2b_ACTCHAR_Astyanax_mexicanus_XP_007259107.3	N	N		N
Reptilia	Squamata	Python	bivittatus	CASQ2	XP_007439236.1	CASQ2_REPSQUA_Python_bivittatus_XP_007439236.1	N	Y	Partial	N
Reptilia	Squamata	Python	bivittatus	CASQ1	XP_007443759.1	CASQ1_REPSQUA_Python_bivittatus_XP_007443759.1	N	Y	Partial	N
Mammalia	Artiodactyla	Lipotes	vexillifer	CASQ2	XP_007454844.1	CASQ2_MAMARTI_Lipotes_vexillifer_XP_007454844.1	N	N		N
Mammalia	Artiodactyla	Lipotes	vexillifer	CASQ1	XP_007459997.1	CASQ1_MAMARTI_Lipotes_vexillifer_XP_007459997.1	N	N		Y	Removed portion before start codon
Mammalia	Eulipotyphla	Erinaceus	europaeus	CASQ2	XP_007525572.1	CASQ2_MAMEULI_Erinaceus_europaeus_XP_007525572.1	N	N		N
Mammalia	Eulipotyphla	Erinaceus	europaeus	CASQ1	XP_007530626.1	CASQ1_MAMEULI_Erinaceus_europaeus_XP_007530626.1	N	N		N
Actinopterygii	Cyprinodontiformes	Poecilia	formosa	CASQ2	XP_007546419.1	CASQ2_ACTCYPR_Poecilia_formosa_XP_007546419.1	N	N		N
Actinopterygii	Cyprinodontiformes	Poecilia	formosa	CASQ1	XP_007552620.1	CASQ1_ACTCYPR_Poecilia_formosa_XP_007552620.1	N	N		N
Chondrichthyes	Chimaeriformes	Callorhinchus	milii	CASQ2	XP_007889783.2	CASQ2_CHOCHIM_Callorhinchus_milii_XP_007889783.2	N	N		N
Mammalia	Afrotheria	Orycteropus	afer	CASQ1	XP_007945894.2	CASQ1_MAMAFRO_Orycteropus_afer_XP_007945894.2	N	Y		N
Mammalia	Afrotheria	Orycteropus	afer	CASQ2	XP_007946924.1	CASQ2_MAMAFRO_Orycteropus_afer_XP_007946924.1	N	N		N
Mammalia	Primates	Chlorocebus	sabaeus	CASQ1	XP_007974712.1	CASQ1_MAMPRIM_Chlorocebus_sabaeus_XP_007974712.1	N	N		Y	Removed portion before start codon
Mammalia	Primates	Chlorocebus	sabaeus	CASQ2	XP_007975641.2	CASQ2_MAMPRIM_Chlorocebus_sabaeus_XP_007975641.2	N	N		N
Mammalia	Primates	Carlito	syrichta	CASQ1	XP_008056911.1	CASQ1_MAMPRIM_Carlito_syrichta_XP_008056911.1	N	N		Y	Removed portion before start codon
Mammalia	Primates	Carlito	syrichta	CASQ2	XP_008069760.1	CASQ2_MAMPRIM_Carlito_syrichta_XP_008069760.1	N	Y	Partial	N
Mammalia	Chiroptera	Eptesicus	fuscus	CASQ2	XP_008145435.2	CASQ2_MAMCHIR_Eptesicus_fuscus_XP_008145435.2	N	N		N
Mammalia	Chiroptera	Eptesicus	fuscus	CASQ1	XP_008152475.2	CASQ1_MAMCHIR_Eptesicus_fuscus_XP_008152475.2	N	N		Y	Removed portion before start codon
Actinopterygii	Perciformes	Stegastes	partitus	CASQ2	XP_008273843.1	CASQ2_ACTPERC_Stegastes_partitus_XP_008273843.1	N	N		N
Actinopterygii	Perciformes	Stegastes	partitus	CASQ2	XP_008297167.1	CASQ2_ACTPERC_Stegastes_partitus_XP_008297167.1	N	N		N
Actinopterygii	Pleuronectiformes	Cynoglossus	semilaevis	CASQ1	XP_008316683.1	CASQ1_ACTPLEU_Cynoglossus_semilaevis_XP_008316683.1	N	N		N
Actinopterygii	Pleuronectiformes	Cynoglossus	semilaevis	CASQ2	XP_008323543.1	CASQ2_ACTPLEU_Cynoglossus_semilaevis_XP_008323543.1	N	N		N
Actinopterygii	Pleuronectiformes	Cynoglossus	semilaevis	CASQ2	XP_008326821.1	CASQ2_ACTPLEU_Cynoglossus_semilaevis_XP_008326821.1	N	N		N
Actinopterygii	Cyprinodontiformes	Poecilia	reticulata	CASQ2	XP_008399175.1	CASQ2_ACTCYPR_Poecilia_reticulata_XP_008399175.1	N	N		N
Actinopterygii	Cyprinodontiformes	Poecilia	reticulata	CASQ1	XP_008420780.1	CASQ1_ACTCYPR_Poecilia_reticulata_XP_008420780.1	N	N		N
Actinopterygii	Cyprinodontiformes	Poecilia	reticulata	CASQ2	XP_008427387.1	CASQ2_ACTCYPR_Poecilia_reticulata_XP_008427387.1	N	N		N
Actinopterygii	Cyprinodontiformes	Poecilia	reticulata	CASQ1	XP_008431180.1	CASQ1_ACTCYPR_Poecilia_reticulata_XP_008431180.1	N	N		N
Aves	Apodiformes	Calypte	anna	CASQ2	XP_008496840.1	CASQ2_AVEAPOD_Calypte_anna_XP_008496840.1	N	N		N
Mammalia	Artiodactyla	Equus	przewalskii	CASQ2	XP_008513353.1	CASQ2_MAMARTI_Equus_przewalskii_XP_008513353.1	N	N		N
Mammalia	Artiodactyla	Equus	przewalskii	CASQ1	XP_008518700.1	CASQ1_MAMARTI_Equus_przewalskii_XP_008518700.1	N	N		Y	Removed portion before start codon
Mammalia	Primates	Galeopterus	variegatus	CASQ2	XP_008578645.1	CASQ2_MAMPRIM_Galeopterus_variegatus_XP_008578645.1	N	Y	Partial	N
Mammalia	Primates	Galeopterus	variegatus	CASQ1	XP_008584737.1	CASQ1_MAMPRIM_Galeopterus_variegatus_XP_008584737.1	N	N		N
Aves	Passeriformes	Corvus	brachyrhynchos	CASQ2	XP_008629966.1	CASQ2_AVEPASS_Corvus_brachyrhynchos_XP_008629966.1	N	N		N
Mammalia	Carnivora	Ursus	maritimus	CASQ2	XP_008695958.1	CASQ2_MAMCARN_Ursus_maritimus_XP_008695958.1	N	N		N
Mammalia	Carnivora	Ursus	maritimus	CASQ1	XP_008698922.1	CASQ1_MAMCARN_Ursus_maritimus_XP_008698922.1	N	N		N
Mammalia	Rodentia	Nannospalax	galili	CASQ2	XP_008832240.1	CASQ2_MAMRODE_Nannospalax_galili_XP_008832240.1	N	N		N
Mammalia	Rodentia	Nannospalax	galili	CASQ1	XP_008839037.1	CASQ1_MAMRODE_Nannospalax_galili_XP_008839037.1	N	N		Y	Removed portion before start codon
Aves	Passeriformes	Manacus	vitellinus	CASQ2	XP_008920773.1	CASQ2_AVEPASS_Manacus_vitellinus_XP_008920773.1	N	N		N
Aves	Coraciiformes	Merops	nubicus	CASQ2	XP_008935243.1	CASQ2_AVECORA_Merops_nubicus_XP_008935243.1	N	N		Y	Removed portion before start codon
Mammalia	Primates	Callithrix	jacchus	CASQ1	XP_008982960.1	CASQ1_MAMPRIM_Callithrix_jacchus_XP_008982960.1	N	N		N
Aves	Passeriformes	Acanthisitta	chloris	CASQ2	XP_009074786	CASQ2_AVEPASS_Acanthisitta_chloris_XP_009074786	N	N		N
Aves	Passeriformes	Acanthisitta	chloris	CASQ2	XP_009077545.1	CASQ2_AVEPASS_Acanthisitta_chloris_XP_009077545.1	N	Y	Duplicate, partial	N
Aves	Passeriformes	Serinus	canaria	CASQ2	XP_009100823.1	CASQ2_AVEPASS_Serinus_canaria_XP_009100823.1	N	N		N
Aves	Sphenisciformes	Aptenodytes	forsteri	CASQ2	XP_009272809.1	CASQ2_AVESPHE_Aptenodytes_forsteri_XP_009272809.1	N	N		N
Aves	Sphenisciformes	Pygoscelis	adeliae	CASQ2	XP_009327647.1	CASQ2_AVESPHE_Pygoscelis_adeliae_XP_009327647.1	N	N		N
Aves	Pelecaniformes	Nipponia	nippon	CASQ2	XP_009458808.1	CASQ2_AVEPELE_Nipponia_nippon_XP_009458808.1	N	N		N
Aves	Pelecaniformes	Nipponia	nippon	CASQ1	XP_009463257.1	CASQ1_AVEPELE_Nipponia_nippon_XP_009463257.1	N	Y	Partial	N
Aves	Pelecaniformes	Pelecanus	crispus	CASQ2	XP_009475916.1	CASQ2_AVEPELE_Pelecanus_crispus_XP_009475916.1	N	Y	Partial	N
Aves	Pelecaniformes	Phalacrocorax	carbo	CASQ2	XP_009503013.1	CASQ2_AVEPELE_Phalacrocorax_carbo_XP_009503013.1	N	N		N
Aves	Cuculiformes	Cuculus	canorus	CASQ2	XP_009555286.1	CASQ2_AVECUCU_Cuculus_canorus_XP_009555286.1	N	N		N
Aves	Procellariiformes	Fulmarus	glacialis	CASQ2	XP_009585395.1	CASQ2_AVEPROC_Fulmarus_glacialis_XP_009585395.1	N	Y	Partial	N
Aves	Pelecaniformes	Egretta	garzetta	CASQ2	XP_009637383.1	CASQ2_AVEPELE_Egretta_garzetta_XP_009637383.1	N	N		N
Aves	Struthioniformes	Struthio	camelus	CASQ1	XP_009666306.1	CASQ1_AVESTRU_Struthio_camelus_XP_009666306.1	N	N		N
Aves	Struthioniformes	Struthio	camelus	CASQ2	XP_009673527.1	CASQ2_AVESTRU_Struthio_camelus_XP_009673527.1	N	N		N
Aves	Cariamiformes	Cariama	cristata	CASQ2	XP_009703983.1	CASQ2_AVECARI_Cariama_cristata_XP_009703983.1	N	Y	Partial	N
Aves	Gaviiformes	Gavia	stellata	CASQ2	XP_009813227.1	CASQ2_AVEGAVI_Gavia_stellata_XP_009813227.1	N	N		N
Aves	Trogoniformes	Apaloderma	vittatum	CASQ2	XP_009873068.1	CASQ2_AVETROG_Apaloderma_vittatum_XP_009873068.1	N	N		N
Aves	Charadriiformes	Charadrius	vociferus	CASQ2	XP_009878204.1	CASQ2_AVECHAR_Charadrius_vociferus_XP_009878204.1	N	N		N
Aves	Accipitriformes	Haliaeetus	albicilla	CASQ2	XP_009917356.1	CASQ2_AVEACCI_Haliaeetus_albicilla_XP_009917356.1	N	Y	Duplicate, partial	N
Aves	Opisthocomiformes	Opisthocomus	hoazin	CASQ2	XP_009939951.1	CASQ2_AVEOPIS_Opisthocomus_hoazin_XP_009939951.1	N	N		N
Aves	Leptosomiformes	Leptosomus	discolor	CASQ2	XP_009947775.1	CASQ2_AVELEPT_Leptosomus_discolor_XP_009947775.1	N	N		N
Aves	Musophagiformes	Tauraco	erythrolophus	CASQ2	XP_009979335.1	CASQ2_AVEMUSO_Tauraco_erythrolophus_XP_009979335.1	N	N		N
Aves	Apodiformes	Chaetura	pelagica	CASQ2	XP_009996518.1	CASQ2_AVEAPOD_Chaetura_pelagica_XP_009996518.1	N	N		N
Aves	Psittaciformes	Nestor	notabilis	CASQ2	XP_010008852.1	CASQ2_AVEPSIT_Nestor_notabilis_XP_010008852.1	N	N		Y	Removed portion before start codon
Aves	Pteroclidiformes	Pterocles	gutturalis	CASQ2	XP_010078300.1	CASQ2_AVEPTER_Pterocles_gutturalis_XP_010078300.1	N	Y	Partial, duplicate	N
Aves	Pteroclidiformes	Pterocles	gutturalis	CASQ2	XP_010086336.1	CASQ2_AVEPTER_Pterocles_gutturalis_XP_010086336.1	N	Y	Small partial, duplicate species	N
Aves	Otidiformes	Chlamydotis	macqueenii	CASQ2	XP_010127422.1	CASQ2_AVEOTID_Chlamydotis_macqueenii_XP_010127422.1	N	N		N
Aves	Bucerotiformes	Buceros	rhinoceros	CASQ2	XP_010134032.1	CASQ2_AVEBUCE_Buceros_rhinoceros_XP_010134032.1	N	N		N
Aves	Eurypygiformes	Eurypyga	helias	CASQ2	XP_010152845.1	CASQ2_AVEEURY_Eurypyga_helias_XP_010152845.1	N	N		N
Aves	Caprimulgiformes	Antrostomus	carolinensis	CASQ2	XP_010163205.1	CASQ2_AVECAPR_Antrostomus_carolinensis_XP_010163205.1	N	N		N
Aves	Mesitornithiformes	Mesitornis	unicolor	CASQ2	XP_010184806.1	CASQ2_AVEMESI_Mesitornis_unicolor_XP_010184806.1	N	N		N
Aves	Coliiformes	Colius	striatus	CASQ2	XP_010209082.1	CASQ2_AVECOLI_Colius_striatus_XP_010209082.1	N	N		N
Aves	Tinamiformes	Tinamus	guttatus	CASQ2	XP_010212046.1	CASQ2_AVETINA_Tinamus_guttatus_XP_010212046.1	N	N		N
Aves	Tinamiformes	Tinamus	guttatus	CASQ1	XP_010215544.1	CASQ1_AVETINA_Tinamus_guttatus_XP_010215544.1	N	N		Y	Removed erroneous exon (retained intron)
Aves	Phaethontiformes	Phaethon	lepturus	CASQ2	XP_010286959.1	CASQ2_AVEPHAE_Phaethon_lepturus_XP_010286959.1	N	Y	Partial	N
Aves	Gruiformes	Balearica	regulorum	CASQ2	XP_010303324.1	CASQ2_AVEGRUI_Balearica_regulorum_XP_010303324.1	N	Y	Partial	N
Mammalia	Primates	Rhinopithecus	roxellana	CASQ1	XP_010359068.1	CASQ1_MAMPRIM_Rhinopithecus_roxellana_XP_010359068.1	N	N		Y	Removed portion before start codon
Mammalia	Primates	Rhinopithecus	roxellana	CASQ2	XP_010366212.1	CASQ2_MAMPRIM_Rhinopithecus_roxellana_XP_010366212.1	N	N		N
Aves	Passeriformes	Corvus	cornix	CASQ2	XP_010394267.1	CASQ2_AVEPASS_Corvus_cornix_XP_010394267.1	N	N		N
Aves	Accipitriformes	Haliaeetus	leucocephalus	CASQ1	XP_010565230.1	CASQ1_AVEACCI_Haliaeetus_leucocephalus_XP_010565230.1	N	N		N
Aves	Accipitriformes	Haliaeetus	leucocephalus	CASQ2	XP_010565749.1	CASQ2_AVEACCI_Haliaeetus_leucocephalus_XP_010565749.1	N	N		N
Mammalia	Rodentia	Fukomys	damarensis	CASQ1	XP_010614976.2	CASQ1_MAMRODE_Fukomys_damarensis_XP_010614976.2	N	N		Y	Removed portion before start codon
Mammalia	Rodentia	Fukomys	damarensis	CASQ2	XP_010629509.1	CASQ2_MAMRODE_Fukomys_damarensis_XP_010629509.1	N	N		N
Actinopterygii	Acanthuriformes	Larimichthys	crocea	CASQ1	XP_010740467.2	CASQ1_ACTACAN_Larimichthys_crocea_XP_010740467.2	N	N		N
Actinopterygii	Perciformes	Notothenia	coriiceps	CASQ2	XP_010779328.1	CASQ2_ACTPERC_Notothenia_coriiceps_XP_010779328.1	N	N		N
Actinopterygii	Perciformes	Notothenia	coriiceps	CASQ2	XP_010788380.1	CASQ2_ACTPERC_Notothenia_coriiceps_XP_010788380.1	N	N		N
Mammalia	Artiodactyla	Bison	bison	CASQ2	XP_010829041.1	CASQ2_MAMARTI_Bison_bison_XP_010829041.1	N	N		Y	Removed portion before start codon
Mammalia	Artiodactyla	Bison	bison	CASQ1	XP_010845176.1	CASQ1_MAMARTI_Bison_bison_XP_010845176.1	N	N		Y	Removed portion before start codon
Actinopterygii	Esociformes	Esox	lucius	CASQ2	XP_010903802.2	CASQ2_ACTESOC_Esox_lucius_XP_010903802.2	N	N		N
Mammalia	Artiodactyla	Camelus	bactrianus	CASQ1	XP_010953938.1	CASQ1_MAMARTI_Camelus_bactrianus_XP_010953938.1	N	N		N
Mammalia	Artiodactyla	Camelus	bactrianus	CASQ2	XP_010966561.1	CASQ2_MAMARTI_Camelus_bactrianus_XP_010966561.1	N	N		N
Mammalia	Artiodactyla	Camelus	dromedarius	CASQ2	XP_010979005.1	CASQ2_MAMARTI_Camelus_dromedarius_XP_010979005.1	N	N		N
Mammalia	Artiodactyla	Camelus	dromedarius	CASQ1	XP_010991406.2	CASQ1_MAMARTI_Camelus_dromedarius_XP_010991406.2	N	N		N
Mammalia	Carnivora	Felis	catus	CASQ2	XP_011283387.1	CASQ2_MAMCARN_Felis_catus_XP_011283387.1	N	N		N
Mammalia	Carnivora	Felis	catus	CASQ1	XP_011289411.2	CASQ1_MAMCARN_Felis_catus_XP_011289411.2	N	N		Y	Removed portion before start codon
Mammalia	Chiroptera	Pteropus	vampyrus	CASQ1	XP_011371381.1	CASQ1_MAMCHIR_Pteropus_vampyrus_XP_011371381.1	N	N		Y	Removed portion before start codon
Mammalia	Primates	Macaca	nemestrina	CASQ2	XP_011735248.1	CASQ2_MAMPRIM_Macaca_nemestrina_XP_011735248.1	N	N		N
Mammalia	Primates	Macaca	nemestrina	CASQ1	XP_011768357.1	CASQ1_MAMPRIM_Macaca_nemestrina_XP_011768357.1	N	N		Y	Removed portion before start codon
Mammalia	Primates	Colobus	angolensis	CASQ2	XP_011788482.1	CASQ2_MAMPRIM_Colobus_angolensis_XP_011788482.1	N	N		N
Mammalia	Primates	Colobus	angolensis	CASQ1	XP_011813046.1	CASQ1_MAMPRIM_Colobus_angolensis_XP_011813046.1	N	N		Y	Removed portion before start codon
Mammalia	Primates	Mandrillus	leucophaeus	CASQ1	XP_011825785.1	CASQ1_MAMPRIM_Mandrillus_leucophaeus_XP_011825785.1	N	Y	Poor annotation, multiple stop codons	N
Mammalia	Primates	Mandrillus	leucophaeus	CASQ2	XP_011856211.1	CASQ2_MAMPRIM_Mandrillus_leucophaeus_XP_011856211.1	N	N		N
Mammalia	Primates	Cercocebus	atys	CASQ1	XP_011923050.1	CASQ1_MAMPRIM_Cercocebus_atys_XP_011923050.1	N	N		Y	Removed portion before start codon
Mammalia	Primates	Cercocebus	atys	CASQ2	XP_011938778.1	CASQ2_MAMPRIM_Cercocebus_atys_XP_011938778.1	N	Y	Partial, poor annotation	N
Mammalia	Primates	Aotus	nancymaae	CASQ1	XP_012305107.1	CASQ1_MAMPRIM_Aotus_nancymaae_XP_012305107.1	N	N		Y	Removed portion before start codon
Mammalia	Primates	Aotus	nancymaae	CASQ2	XP_012314303.1	CASQ2_MAMPRIM_Aotus_nancymaae_XP_012314303.1	N	N		N
Mammalia	Primates	Propithecus	coquereli	CASQ2	XP_012500045.1	CASQ2_MAMPRIM_Propithecus_coquereli_XP_012500045.1	N	N		N
Mammalia	Primates	Propithecus	coquereli	CASQ1	XP_012517340.1	CASQ1_MAMPRIM_Propithecus_coquereli_XP_012517340.1	N	N		Y	Removed portion before start codon
Mammalia	Primates	Microcebus	murinus	CASQ1	XP_012604634.1	CASQ1_MAMPRIM_Microcebus_murinus_XP_012604634.1	N	N		Y	Removed portion before start codon
Mammalia	Primates	Microcebus	murinus	CASQ2	XP_012617254.1	CASQ2_MAMPRIM_Microcebus_murinus_XP_012617254.1	N	Y	Poor annotation	N
Actinopterygii	Clupeiformes	Clupea	harengus	CASQ2	XP_012681973.2	CASQ2_ACTCLUP_Clupea_harengus_XP_012681973.2	N	N		N
Mammalia	Afrotheria	Echinops	telfairi	CASQ2	XP_012863237.1	CASQ2_MAMAFRO_Echinops_telfairi_XP_012863237.1	N	Y	Partial, poor annotation	N
Mammalia	Rodentia	Dipodomys	ordii	CASQ2	XP_012880088.1	CASQ2_MAMRODE_Dipodomys_ordii_XP_012880088.1	N	Y	Partial	N
Mammalia	Rodentia	Dipodomys	ordii	CASQ1	XP_012886016.1	CASQ1_MAMRODE_Dipodomys_ordii_XP_012886016.1	N	N		Y	Removed portion before start codon
Aves	Apterygiformes	Apteryx	mantelli	CASQ2	XP_013805514.1	CASQ2_AVEAPTE_Apteryx_mantelli_XP_013805514.1	N	N		N
Aves	Apterygiformes	Apteryx	mantelli	CASQ1	XP_013817188.1	CASQ1_AVEAPTE_Apteryx_mantelli_XP_013817188.1	N	Y	Partial	N
Actinopterygii	Cyprinodontiformes	Austrofundulus	limnaeus	CASQ2	XP_013866185.1	CASQ2_ACTCYPR_Austrofundulus_limnaeus_XP_013866185.1	N	N		N
Actinopterygii	Cyprinodontiformes	Austrofundulus	limnaeus	CASQ2	XP_013881757.1	CASQ2_ACTCYPR_Austrofundulus_limnaeus_XP_013881757.1	N	N		N
Actinopterygii	Cyprinodontiformes	Austrofundulus	limnaeus	CASQ1	XP_013884466.1	CASQ1_ACTCYPR_Austrofundulus_limnaeus_XP_013884466.1	N	N		N
Reptilia	Squamata	Thamnophis	sirtalis	CASQ1	XP_013910887.1	CASQ1_REPSQUA_Thamnophis_sirtalis_XP_013910887.1	N	N		N
Reptilia	Squamata	Thamnophis	sirtalis	CASQ2	XP_013913288.1	CASQ2_REPSQUA_Thamnophis_sirtalis_XP_013913288.1	N	N		N
Reptilia	Squamata	Thamnophis	sirtalis	CASQ1	XP_013931064.1	CASQ1_REPSQUA_Thamnophis_sirtalis_XP_013931064.1	N	Y	Duplicate, partial	N
Actinopterygii	Salmoniformes	Salmo	salar	CASQ2a	XP_014029591.1	CASQ2a_ACTSALM_Salmo_salar_XP_014029591.1	N	N		N
Aves	Passeriformes	Pseudopodoces	humilis	CASQ1	XP_014117314.1	CASQ1_AVEPASS_Pseudopodoces_humilis_XP_014117314.1	N	Y	Duplicate	N
Actinopterygii	Cichliformes	Haplochromis	burtoni	CASQ1a	XP_014192716.2	CASQ1a_ACTCICH_Haplochromis_burtoni_XP_014192716.2	N	N		N
Actinopterygii	Cichliformes	Maylandia	zebra	CASQ2	XP_014264514.2	CASQ2_ACTCICH_Maylandia_zebra_XP_014264514.2	N	N		N
Mammalia	Chiroptera	Myotis	brandtii	CASQ1	XP_014402970.1	CASQ1_MAMCHIR_Myotis_brandtii_XP_014402970.1	N	N		Y	Removed portion before start codon
Mammalia	Artiodactyla	Equus	asinus	CASQ2	XP_014703737.1	CASQ2_MAMARTI_Equus_asinus_XP_014703737.1	N	N		N
Mammalia	Artiodactyla	Equus	asinus	CASQ1	XP_014703826.1	CASQ1_MAMARTI_Equus_asinus_XP_014703826.1	N	N		N
Aves	Passeriformes	Sturnus	vulgaris	CASQ2	XP_014745787.1	CASQ2_AVEPASS_Sturnus_vulgaris_XP_014745787.1	N	N		N
Aves	Charadriiformes	Calidris	pugnax	CASQ2	XP_014812699.1	CASQ2_AVECHAR_Calidris_pugnax_XP_014812699.1	N	N		N
Aves	Charadriiformes	Calidris	pugnax	CASQ1	XP_014817241.1	CASQ1_AVECHAR_Calidris_pugnax_XP_014817241.1	N	Y	Partial	N
Actinopterygii	Cyprinodontiformes	Poecilia	latipinna	CASQ2	XP_014871487.1	CASQ2_ACTCYPR_Poecilia_latipinna_XP_014871487.1	N	N		N
Actinopterygii	Cyprinodontiformes	Poecilia	latipinna	CASQ1	XP_014880141.1	CASQ1_ACTCYPR_Poecilia_latipinna_XP_014880141.1	N	Y	Duplicate	N
Actinopterygii	Cyprinodontiformes	Poecilia	latipinna	CASQ1	XP_014880520.1	CASQ1_ACTCYPR_Poecilia_latipinna_XP_014880520.1	N	N		N
Mammalia	Carnivora	Acinonyx	jubatus	CASQ2	XP_014921587.1	CASQ2_MAMCARN_Acinonyx_jubatus_XP_014921587.1	N	N		N
Mammalia	Primates	Macaca	mulatta	CASQ2	XP_015004398.2	CASQ2_MAMPRIM_Macaca_mulatta_XP_015004398.2	N	N		Y	Removed retained intron
Actinopterygii	Cyprinodontiformes	Cyprinodon	variegatus	CASQ2	XP_015233635.1	CASQ2_ACTCYPR_Cyprinodon_variegatus_XP_015233635.1	N	N		N
Reptilia	Squamata	Gekko	japonicus	CASQ2	XP_015265565.1	CASQ2_REPSQUA_Gekko_japonicus_XP_015265565.1	N	N		N
Reptilia	Squamata	Gekko	japonicus	CASQ2	XP_015265565.1	CASQ2_REPSQUA_Gekko_japonicus_XP_015265565.1	N	Y	Duplicate	N
Reptilia	Squamata	Gekko	japonicus	CASQ1	XP_015285058.1	CASQ1_REPSQUA_Gekko_japonicus_XP_015285058.1	N	N		N
Mammalia	Rodentia	Marmota	marmota	CASQ1	XP_015347498.1	CASQ1_MAMRODE_Marmota_marmota_XP_015347498.1	N	N		N
Mammalia	Rodentia	Marmota	marmota	CASQ2	XP_015357711.1	CASQ2_MAMRODE_Marmota_marmota_XP_015357711.1	N	N		N
Mammalia	Chiroptera	Myotis	davidii	CASQ1	XP_015414183.1	CASQ1_MAMCHIR_Myotis_davidii_XP_015414183.1	N	N		Y	Removed portion before start codon
Aves	Passeriformes	Parus	major	CASQ2	XP_015500828.1	CASQ2_AVEPASS_Parus_major_XP_015500828.1	N	N		N
Reptilia	Squamata	Protobothrops	mucrosquamatus	CASQ2	XP_015673564.1	CASQ2_REPSQUA_Protobothrops_mucrosquamatus_XP_015673564.1	N	N		N
Reptilia	Squamata	Protobothrops	mucrosquamatus	CASQ1	XP_015683078.1	CASQ1_REPSQUA_Protobothrops_mucrosquamatus_XP_015683078.1	N	N		N
Aves	Galliformes	Coturnix	japonica	CASQ2	XP_015730549.1	CASQ2_AVEGALL_Coturnix_japonica_XP_015730549.1	N	N		N
Actinopterygii	Cyprinodontiformes	Nothobranchius	furzeri	CASQ1b	XP_015801803.2	CASQ1b_ACTCYPR_Nothobranchius_furzeri_XP_015801803.2	N	N		N
Actinopterygii	Cyprinodontiformes	Nothobranchius	furzeri	CASQ2	XP_015808004.2	CASQ2_ACTCYPR_Nothobranchius_furzeri_XP_015808004.2	N	N		N
Actinopterygii	Cyprinodontiformes	Nothobranchius	furzeri	CASQ1a	XP_015812888.2	CASQ1a_ACTCYPR_Nothobranchius_furzeri_XP_015812888.2	N	N		N
Mammalia	Chiroptera	Rousettus	aegyptiacus	CASQ2	XP_015979834.1	CASQ2_MAMCHIR_Rousettus_aegyptiacus_XP_015979834.1	N	N		N
Mammalia	Chiroptera	Rousettus	aegyptiacus	CASQ1	XP_015994934.1	CASQ1_MAMCHIR_Rousettus_aegyptiacus_XP_015994934.1	N	N		N
Mammalia	Chiroptera	Miniopterus	natalensis	CASQ1	XP_016071136.1	CASQ1_MAMCHIR_Miniopterus_natalensis_XP_016071136.1	N	N		N
Mammalia	Chiroptera	Miniopterus	natalensis	CASQ2	XP_016078948.1	CASQ2_MAMCHIR_Miniopterus_natalensis_XP_016078948.1	N	N		N
Actinopterygii	Cypriniformes	Sinocyclocheilus	grahami	CASQ1	XP_016110892.1	CASQ1_ACTCYPR_Sinocyclocheilus_grahami_XP_016110892.1	N	N		N
Actinopterygii	Cypriniformes	Sinocyclocheilus	grahami	CASQ2	XP_016111482.1	CASQ2_ACTCYPR_Sinocyclocheilus_grahami_XP_016111482.1	N	N		N
Actinopterygii	Cypriniformes	Sinocyclocheilus	anshuiensis	CASQ1	XP_016316567.1	CASQ1_ACTCYPR_Sinocyclocheilus_anshuiensis_XP_016316567.1	N	N		N
Actinopterygii	Cypriniformes	Sinocyclocheilus	anshuiensis	CASQ2	XP_016344324.1	CASQ2_ACTCYPR_Sinocyclocheilus_anshuiensis_XP_016344324.1	N	N		N
Actinopterygii	Cypriniformes	Sinocyclocheilus	rhinocerous	CASQ1b	XP_016391193.1	CASQ1b_ACTCYPR_Sinocyclocheilus_rhinocerous_XP_016391193.1	N	N		N
Actinopterygii	Cypriniformes	Sinocyclocheilus	rhinocerous	CASQ2b	XP_016407516.1	CASQ2b_ACTCYPR_Sinocyclocheilus_rhinocerous_XP_016407516.1	N	N		N
Actinopterygii	Cypriniformes	Sinocyclocheilus	rhinocerous	CASQ2	XP_016429445.1	CASQ2_ACTCYPR_Sinocyclocheilus_rhinocerous_XP_016429445.1	N	N		N
Actinopterygii	Cyprinodontiformes	Kryptolebias	marmoratus	CASQ2	XP_017278223.1	CASQ2_ACTCYPR_Kryptolebias_marmoratus_XP_017278223.1	N	N		N
Actinopterygii	Cyprinodontiformes	Kryptolebias	marmoratus	CASQ1b	XP_017287551.1	CASQ1b_ACTCYPR_Kryptolebias_marmoratus_XP_017287551.1	N	N		N
Actinopterygii	Siluriformes	Ictalurus	punctatus	CASQ2	XP_017326378.1	CASQ2_ACTSILU_Ictalurus_punctatus_XP_017326378.1	N	N		N
Mammalia	Primates	Cebus	imitator	CASQ1	XP_017359128.1	CASQ1_MAMPRIM_Cebus_imitator_XP_017359128.1	N	N		Y	Removed portion before start codon
Mammalia	Pholidota	Manis	javanica	CASQ2	XP_017505903.1	CASQ2_MAMPHOL_Manis_javanica_XP_017505903.1	N	N		N
Mammalia	Pholidota	Manis	javanica	CASQ1	XP_017525160.2	CASQ1_MAMPHOL_Manis_javanica_XP_017525160.2	N	N		Y	Removed portion before start codon
Actinopterygii	Characiformes	Pygocentrus	nattereri	CASQ2	XP_017561995.1	CASQ2_ACTCHAR_Pygocentrus_nattereri_XP_017561995.1	N	N		N
Aves	Passeriformes	Lepidothrix	coronata	CASQ2	XP_017670266.1	CASQ2_AVEPASS_Lepidothrix_coronata_XP_017670266.1	N	N		N
Mammalia	Primates	Rhinopithecus	bieti	CASQ1	XP_017720346.1	CASQ1_MAMPRIM_Rhinopithecus_bieti_XP_017720346.1	N	N		Y	Removed portion before start codon
Mammalia	Primates	Rhinopithecus	bieti	CASQ2	XP_017725287.1	CASQ2_MAMPRIM_Rhinopithecus_bieti_XP_017725287.1	N	N		N
Amphibia	Anura	Xenopus	laevis	CASQ1	XP_018087000.1	CASQ1_AMPANUR_Xenopus_laevis_XP_018087000.1	N	N		N
Amphibia	Anura	Xenopus	laevis	CASQ2	XP_018104514.1	CASQ2_AMPANUR_Xenopus_laevis_XP_018104514.1	N	N		N
Amphibia	Anura	Nanorana	parkeri	CASQ1	XP_018428564.1	CASQ1_AMPANUR_Nanorana_parkeri_XP_018428564.1	N	N		Y	Removed portion before start codon
Amphibia	Anura	Nanorana	parkeri	CASQ2	XP_018431240.1	CASQ2_AMPANUR_Nanorana_parkeri_XP_018431240.1	N	Y	Poor quality partial	N
Actinopterygii	Perciformes	Lates	calcarifer	CASQ1a	XP_018533020.1	CASQ1a_ACTPERC_Lates_calcarifer_XP_018533020.1	N	N		N
Actinopterygii	Perciformes	Lates	calcarifer	CASQ2	XP_018558615.1	CASQ2_ACTPERC_Lates_calcarifer_XP_018558615.1	N	N		N
Actinopterygii	Osteoglossiformes	Scleropages	formosus	CASQ2	XP_018583912.1	CASQ2_ACTOSTE_Scleropages_formosus_XP_018583912.1	N	N		N
Actinopterygii	Osteoglossiformes	Scleropages	formosus	CASQ1	XP_018619088.2	CASQ1_ACTOSTE_Scleropages_formosus_XP_018619088.2	N	N		N
Actinopterygii	Cichliformes	Oreochromis	niloticus	CASQ2	XP_019206682.1	CASQ2_ACTCICH_Oreochromis_niloticus_XP_019206682.1	N	N		N
Actinopterygii	Cichliformes	Oreochromis	niloticus	CASQ1	XP_019209575.1	CASQ1_ACTCICH_Oreochromis_niloticus_XP_019209575.1	N	N		N
Mammalia	Carnivora	Panthera	pardus	CASQ1	XP_019288734.1	CASQ1_MAMCARN_Panthera_pardus_XP_019288734.1	N	N		Y	Removed portion before start codon
Mammalia	Carnivora	Panthera	pardus	CASQ2	XP_019313487.1	CASQ2_MAMCARN_Panthera_pardus_XP_019313487.1	N	N		N
Reptilia	Crocodilia	Alligator	mississippiensis	CASQ1	XP_019333833.1	CASQ1_REPCROC_Alligator_mississippiensis_XP_019333833.1	N	Y	Duplicate, partial	N
Reptilia	Crocodilia	Alligator	mississippiensis	CASQ1	XP_019351141.1	CASQ1_REPCROC_Alligator_mississippiensis_XP_019351141.1	N	Y	Duplicate, partial	N
Reptilia	Crocodilia	Gavialis	gangeticus	CASQ2	XP_019383201.1	CASQ2_REPCROC_Gavialis_gangeticus_XP_019383201.1	N	N		N
Reptilia	Crocodilia	Crocodylus	porosus	CASQ2	XP_019404288.1	CASQ2_REPCROC_Crocodylus_porosus_XP_019404288.1	N	N		N
Mammalia	Chiroptera	Hipposideros	armiger	CASQ1	XP_019505195.1	CASQ1_MAMCHIR_Hipposideros_armiger_XP_019505195.1	N	N		Y	Removed portion before start codon
Mammalia	Chiroptera	Hipposideros	armiger	CASQ2	XP_019516996.1	CASQ2_MAMCHIR_Hipposideros_armiger_XP_019516996.1	N	N		N
Mammalia	Chiroptera	Rhinolophus	sinicus	CASQ1	XP_019572016.1	CASQ1_MAMCHIR_Rhinolophus_sinicus_XP_019572016.1	N	N		Y	Removed portion before start codon
Mammalia	Chiroptera	Rhinolophus	sinicus	CASQ2	XP_019585897.1	CASQ2_MAMCHIR_Rhinolophus_sinicus_XP_019585897.1	N	N		N
Leptocardii	Amphioxiformes	Branchiostoma	belcheri	CASQ	XP_019626013.1	CASQ_LEPAMPH_Branchiostoma_belcheri_XP_019626013.1	N	Y	Pruned outgroup	N
Actinopterygii	Syngnathiformes	Hippocampus	comes	CASQ2	XP_019716297.1	CASQ2_ACTSYNG_Hippocampus_comes_XP_019716297.1	N	N		N
Actinopterygii	Syngnathiformes	Hippocampus	comes	CASQ1	XP_019720342.1	CASQ1_ACTSYNG_Hippocampus_comes_XP_019720342.1	N	N		N
Actinopterygii	Syngnathiformes	Hippocampus	comes	CASQ1	XP_019726635.1	CASQ1_ACTSYNG_Hippocampus_comes_XP_019726635.1	N	N		N
Mammalia	Artiodactyla	Tursiops	truncatus	CASQ2	XP_019774782.1	CASQ2_MAMARTI_Tursiops_truncatus_XP_019774782.1	N	N		N
Mammalia	Artiodactyla	Bos	indicus	CASQ2	XP_019812303.1	CASQ2_MAMARTI_Bos_indicus_XP_019812303.1	N	N		Y	Removed portin before start codon
Mammalia	Artiodactyla	Bos	indicus	CASQ1	XP_019843708.1	CASQ1_MAMARTI_Bos_indicus_XP_019843708.1	N	N		Y	Removed portion before start codon
Actinopterygii	Pleuronectiformes	Paralichthys	olivaceus	CASQ2	XP_019945328.1	CASQ2_ACTPLEU_Paralichthys_olivaceus_XP_019945328.1	N	N		N
Actinopterygii	Pleuronectiformes	Paralichthys	olivaceus	CASQ1	XP_019960278.1	CASQ1_ACTPLEU_Paralichthys_olivaceus_XP_019960278.1	N	N		N
Actinopterygii	Pleuronectiformes	Paralichthys	olivaceus	CASQ2	XP_019968209.1	CASQ2_ACTPLEU_Paralichthys_olivaceus_XP_019968209.1	N	Y	Poor quality partial	N
Mammalia	Rodentia	Castor	canadensis	CASQ2	XP_020008747.1	CASQ2_MAMRODE_Castor_canadensis_XP_020008747.1	N	N		N
Mammalia	Rodentia	Castor	canadensis	CASQ1	XP_020024805.1	CASQ1_MAMRODE_Castor_canadensis_XP_020024805.1	N	N		Y	Removed portion before start codon
Actinopterygii	Salmoniformes	Oncorhynchus	kisutch	CASQ2	XP_020317434.1	CASQ2_ACTSALM_Oncorhynchus_kisutch_XP_020317434.1	N	N		N
Actinopterygii	Synbranchiformes	Monopterus	albus	CASQ2	XP_020441497.1	CASQ2_ACTSYNB_Monopterus_albus_XP_020441497.1	N	N		N
Actinopterygii	Synbranchiformes	Monopterus	albus	CASQ1	XP_020442443.1	CASQ1_ACTSYNB_Monopterus_albus_XP_020442443.1	N	N		N
Actinopterygii	Synbranchiformes	Monopterus	albus	CASQ2	XP_020447802.1	CASQ2_ACTSYNB_Monopterus_albus_XP_020447802.1	N	N		N
Actinopterygii	Labriformes	Labrus	bergylta	CASQ1	XP_020504473.1	CASQ1_ACTLABR_Labrus_bergylta_XP_020504473.1	N	N		N
Actinopterygii	Labriformes	Labrus	bergylta	CASQ2	XP_020506411.1	CASQ2_ACTLABR_Labrus_bergylta_XP_020506411.1	N	N		N
Actinopterygii	Labriformes	Labrus	bergylta	CASQ2	XP_020512773.1	CASQ2_ACTLABR_Labrus_bergylta_XP_020512773.1	N	N		N
Reptilia	Squamata	Pogona	vitticeps	CASQ1	XP_020653987.1	CASQ1_REPSQUA_Pogona_vitticeps_XP_020653987.1	N	N		N
Reptilia	Squamata	Pogona	vitticeps	CASQ2	XP_020670759.1	CASQ2_REPSQUA_Pogona_vitticeps_XP_020670759.1	N	N		N
Mammalia	Artiodactyla	Odocoileus	virginianus	CASQ1	XP_020740897.1	CASQ1_MAMARTI_Odocoileus_virginianus_XP_020740897.1	N	N		Y	Removed portion before start codon
Mammalia	Artiodactyla	Odocoileus	virginianus	CASQ2	XP_020756585.1	CASQ2_MAMARTI_Odocoileus_virginianus_XP_020756585.1	N	N		Y	Removed portion before start codon
Actinopterygii	Gobiiformes	Boleophthalmus	pectinirostris	CASQ2	XP_020772834.1	CASQ2_ACTGOBI_Boleophthalmus_pectinirostris_XP_020772834.1	N	N		N
Actinopterygii	Gobiiformes	Boleophthalmus	pectinirostris	CASQ2	XP_020787557.2	CASQ2_ACTGOBI_Boleophthalmus_pectinirostris_XP_020787557.2	N	N		N
Actinopterygii	Gobiiformes	Boleophthalmus	pectinirostris	CASQ1b	XP_020793496.2	CASQ1b_ACTGOBI_Boleophthalmus_pectinirostris_XP_020793496.2	N	N		N
Mammalia	Metatheria	Phascolarctos	cinereus	CASQ1	XP_020835243.1	CASQ1_MAMMETA_Phascolarctos_cinereus_XP_020835243.1	N	N		Y	Removed portion before start codon
Mammalia	Metatheria	Phascolarctos	cinereus	CASQ2	XP_020858190.1	CASQ2_MAMMETA_Phascolarctos_cinereus_XP_020858190.1	N	N		N
Mammalia	Artiodactyla	Sus	scrofa	CASQ2	XP_020945654.1	CASQ2_MAMARTI_Sus_scrofa_XP_020945654.1	N	N		N
Mammalia	Rodentia	Mus	caroli	CASQ2	XP_021013480.1	CASQ2_MAMRODE_Mus_caroli_XP_021013480.1	N	N		Y	Removed portion before start codon
Mammalia	Rodentia	Mus	caroli	CASQ1	XP_021026235.1	CASQ1_MAMRODE_Mus_caroli_XP_021026235.1	N	N		Y	Removed portion before start codon
Mammalia	Rodentia	Mus	pahari	CASQ2	XP_021051286.1	CASQ2_MAMRODE_Mus_pahari_XP_021051286.1	N	N		Y	Removed portion before start codon
Mammalia	Rodentia	Mus	pahari	CASQ1	XP_021052936.1	CASQ1_MAMRODE_Mus_pahari_XP_021052936.1	N	N		Y	Removed portion before start codon
Aves	Columbiformes	Columba	livia	CASQ1	XP_021152244.1	CASQ1_AVECOLU_Columba_livia_XP_021152244.1	N	N		Y	Removed retained intron
Aves	Galliformes	Numida	meleagris	CASQ2	XP_021253651.1	CASQ2_AVEGALL_Numida_meleagris_XP_021253651.1	N	N		N
Aves	Passeriformes	Lonchura	striata	CASQ2	XP_021404514.1	CASQ2_AVEPASS_Lonchura_striata_XP_021404514.1	N	N		N
Actinopterygii	Salmoniformes	Oncorhynchus	mykiss	CASQ2b	XP_021426868.2	CASQ2b_ACTSALM_Oncorhynchus_mykiss_XP_021426868.2	N	N		N
Actinopterygii	Salmoniformes	Oncorhynchus	mykiss	CASQ1b	XP_021433439.2	CASQ1b_ACTSALM_Oncorhynchus_mykiss_XP_021433439.2	N	N		N
Actinopterygii	Salmoniformes	Oncorhynchus	mykiss	CASQ2a	XP_021453437.2	CASQ2a_ACTSALM_Oncorhynchus_mykiss_XP_021453437.2	N	N		N
Actinopterygii	Salmoniformes	Oncorhynchus	mykiss	CASQ2b	XP_021464327.2	CASQ2b_ACTSALM_Oncorhynchus_mykiss_XP_021464327.2	N	N		N
Mammalia	Rodentia	Meriones	unguiculatus	CASQ1	XP_021506275.1	CASQ1_MAMRODE_Meriones_unguiculatus_XP_021506275.1	N	N		Y	Removed portion before start codon
Mammalia	Rodentia	Meriones	unguiculatus	CASQ2	XP_021513020.1	CASQ2_MAMRODE_Meriones_unguiculatus_XP_021513020.1	N	Y	Partial	N
Mammalia	Carnivora	Neomonachus	schauinslandi	CASQ1	XP_021537587.1	CASQ1_MAMCARN_Neomonachus_schauinslandi_XP_021537587.1	N	N		N
Mammalia	Carnivora	Neomonachus	schauinslandi	CASQ2	XP_021545790.1	CASQ2_MAMCARN_Neomonachus_schauinslandi_XP_021545790.1	N	N		N
Actinopterygii	Perciformes	Acanthochromis	polyacanthus	CASQ2	XP_022051375.1	CASQ2_ACTPERC_Acanthochromis_polyacanthus_XP_022051375.1	N	N		N
Actinopterygii	Perciformes	Acanthochromis	polyacanthus	CASQ2	XP_022057606.2	CASQ2_ACTPERC_Acanthochromis_polyacanthus_XP_022057606.2	N	N		N
Mammalia	Carnivora	Enhydra	lutris	CASQ1	XP_022346642.1	CASQ1_MAMCARN_Enhydra_lutris_XP_022346642.1	N	N		N
Mammalia	Carnivora	Enhydra	lutris	CASQ2	XP_022352178.1	CASQ2_MAMCARN_Enhydra_lutris_XP_022352178.1	N	N		N
Mammalia	Artiodactyla	Delphinapterus	leucas	CASQ1	XP_022415326.1	CASQ1_MAMARTI_Delphinapterus_leucas_XP_022415326.1	N	N		Y	Removed portion before start codon
Mammalia	Artiodactyla	Delphinapterus	leucas	CASQ2	XP_022439539.1	CASQ2_MAMARTI_Delphinapterus_leucas_XP_022439539.1	N	N		N
Actinopterygii	Characiformes	Astyanax	mexicanus	CASQ1a	XP_022533623.2	CASQ1a_ACTCHAR_Astyanax_mexicanus_XP_022533623.2	N	N		Y	Removed portion before start codon
Actinopterygii	Carangiformes	Seriola	dumerili	CASQ2	XP_022596191.1	CASQ2_ACTCARA_Seriola_dumerili_XP_022596191.1	N	N		N
Actinopterygii	Carangiformes	Seriola	dumerili	CASQ2	XP_022602209.1	CASQ2_ACTCARA_Seriola_dumerili_XP_022602209.1	N	N		N
Actinopterygii	Carangiformes	Seriola	dumerili	CASQ1a	XP_022603835.1	CASQ1a_ACTCARA_Seriola_dumerili_XP_022603835.1	N	N		N
Actinopterygii	Carangiformes	Seriola	dumerili	CASQ1b	XP_022623888.1	CASQ1b_ACTCARA_Seriola_dumerili_XP_022623888.1	N	N		N
Mammalia	Primates	Piliocolobus	tephrosceles	CASQ1	XP_023070171.2	CASQ1_MAMPRIM_Piliocolobus_tephrosceles_XP_023070171.2	N	N		Y	Removed portion before start codon
Actinopterygii	Perciformes	Amphiprion	ocellaris	CASQ2	XP_023141696.2	CASQ2_ACTPERC_Amphiprion_ocellaris_XP_023141696.2	N	N		N
Actinopterygii	Cyprinodontiformes	Xiphophorus	maculatus	CASQ1a	XP_023190500.1	CASQ1a_ACTCYPR_Xiphophorus_maculatus_XP_023190500.1	N	N		N
Mammalia	Chiroptera	Pteropus	vampyrus	CASQ2	XP_023390689.1	CASQ2_MAMCHIR_Pteropus_vampyrus_XP_023390689.1	N	Y	Poor quality annotation	N
Mammalia	Artiodactyla	Equus	caballus	CASQ2	XP_023497133.1	CASQ2_MAMARTI_Equus_caballus_XP_023497133.1	N	N		Y	Removed intron IPEEIRNVHTDGSSSISSSTVAYCLFFTVSKAQRESE
Mammalia	Chiroptera	Myotis	lucifugus	CASQ2	XP_023612779.1	CASQ2_MAMCHIR_Myotis_lucifugus_XP_023612779.1	N	Y	Partial	N
Aves	Passeriformes	Cyanistes	caeruleus	CASQ2	XP_023796787.1	CASQ2_AVEPASS_Cyanistes_caeruleus_XP_023796787.1	N	N		N
Reptilia	Testudines	Terrapene	carolina	CASQ2	XP_024054178.1	CASQ2_REPTEST_Terrapene_carolina_XP_024054178.1	N	N		N
Mammalia	Chiroptera	Desmodus	rotundus	CASQ2	XP_024426208.1	CASQ2_MAMCHIR_Desmodus_rotundus_XP_024426208.1	N	N		N
Mammalia	Chiroptera	Desmodus	rotundus	CASQ1	XP_024427084.1	CASQ1_MAMCHIR_Desmodus_rotundus_XP_024427084.1	N	N		Y	Removed portion before start codon
Mammalia	Artiodactyla	Neophocaena	asiaeorientalis	CASQ1	XP_024606299.1	CASQ1_MAMARTI_Neophocaena_asiaeorientalis_XP_024606299.1	N	N		Y	Removed portion before start codon
Mammalia	Artiodactyla	Neophocaena	asiaeorientalis	CASQ2	XP_024620667.1	CASQ2_MAMARTI_Neophocaena_asiaeorientalis_XP_024620667.1	N	N		N
Reptilia	Testudines	Pelodiscus	sinensis	CASQ1	XP_025036556.1	CASQ1_REPTEST_Pelodiscus_sinensis_XP_025036556.1	N	Y	Missannotation	N
Mammalia	Primates	Theropithecus	gelada	CASQ1	XP_025235793.1	CASQ1_MAMPRIM_Theropithecus_gelada_XP_025235793.1	N	N		Y	Removed portion before start codon
Mammalia	Primates	Theropithecus	gelada	CASQ2	XP_025245261.1	CASQ2_MAMPRIM_Theropithecus_gelada_XP_025245261.1	N	N		N
Mammalia	Carnivora	Canis	lupus	CASQ1	XP_025276532.1	CASQ1_MAMCARN_Canis_lupus_XP_025276532.1	N	N		N
Mammalia	Carnivora	Canis	lupus	CASQ2	XP_025309200.2	CASQ2_MAMCARN_Canis_lupus_XP_025309200.2	N	N		Y	Removed portion before start codon
Mammalia	Carnivora	Callorhinus	ursinus	CASQ1	XP_025716457.1	CASQ1_MAMCARN_Callorhinus_ursinus_XP_025716457.1	N	N		Y	Removed portion before start codon
Mammalia	Carnivora	Callorhinus	ursinus	CASQ2	XP_025728392.1	CASQ2_MAMCARN_Callorhinus_ursinus_XP_025728392.1	N	N		N
Mammalia	Carnivora	Puma	concolor	CASQ1	XP_025771012.1	CASQ1_MAMCARN_Puma_concolor_XP_025771012.1	N	Y	Poor annotation	N
Mammalia	Carnivora	Puma	concolor	CASQ2	XP_025790566.1	CASQ2_MAMCARN_Puma_concolor_XP_025790566.1	N	N		N
Mammalia	Carnivora	Vulpes	vulpes	CASQ1	XP_025842061.1	CASQ1_MAMCARN_Vulpes_vulpes_XP_025842061.1	N	N		N
Mammalia	Carnivora	Vulpes	vulpes	CASQ2	XP_025850473.1	CASQ2_MAMCARN_Vulpes_vulpes_XP_025850473.1	N	N		N
Aves	Tinamiformes	Nothoprocta	perdicaria	CASQ1	XP_025902446.1	CASQ1_AVETINA_Nothoprocta_perdicaria_XP_025902446.1	N	Y	Partial	N
Aves	Tinamiformes	Nothoprocta	ornata	CASQ2	XP_025906133.1	CASQ2_AVETINA_Nothoprocta_ornata_XP_025906133.1	N	N		N
Aves	Tinamiformes	Nothoprocta	perdicaria	CASQ2	XP_025906133.1	CASQ2_AVETINA_Nothoprocta_perdicaria_XP_025906133.1	N	Y		N
Aves	Apterygiformes	Apteryx	rowi	CASQ1	XP_025921779.1	CASQ1_AVEAPTE_Apteryx_rowi_XP_025921779.1	N	Y	Partial	N
Aves	Apterygiformes	Apteryx	rowi	CASQ2	XP_025933596.1	CASQ2_AVEAPTE_Apteryx_rowi_XP_025933596.1	N	Y	Partial	N
Aves	Casuariiformes	Dromaius	novaehollandiae	CASQ2	XP_025966360.1	CASQ2_AVECASU_Dromaius_novaehollandiae_XP_025966360.1	N	N		N
Actinopterygii	Cichliformes	Astatotilapia	calliptera	CASQ2	XP_026000532.1	CASQ2_ACTCICH_Astatotilapia_calliptera_XP_026000532.1	N	N		N
Actinopterygii	Synbranchiformes	Mastacembelus	armatus	CASQ2	XP_026152187.1	CASQ2_ACTSYNB_Mastacembelus_armatus_XP_026152187.1	N	N		N
Actinopterygii	Anabantiformes	Anabas	testudineus	CASQ1b	XP_026209232.1	CASQ1b_ACTANAB_Anabas_testudineus_XP_026209232.1	N	N		Y	Removed portion before start codon
Actinopterygii	Anabantiformes	Anabas	testudineus	CASQ2b	XP_026219171.1	CASQ2b_ACTANAB_Anabas_testudineus_XP_026219171.1	N	N		N
Actinopterygii	Anabantiformes	Anabas	testudineus	CASQ1a	XP_026230414.1	CASQ1a_ACTANAB_Anabas_testudineus_XP_026230414.1	N	N		N
Actinopterygii	Anabantiformes	Anabas	testudineus	CASQ2	XP_026231560.1	CASQ2_ACTANAB_Anabas_testudineus_XP_026231560.1	N	N		N
Mammalia	Rodentia	Urocitellus	parryii	CASQ2	XP_026249911.1	CASQ2_MAMRODE_Urocitellus_parryii_XP_026249911.1	N	N		N
Mammalia	Rodentia	Urocitellus	parryii	CASQ1	XP_026263727.1	CASQ1_MAMRODE_Urocitellus_parryii_XP_026263727.1	N	N		N
Mammalia	Primates	Piliocolobus	tephrosceles	CASQ2	XP_026312498.1	CASQ2_MAMPRIM_Piliocolobus_tephrosceles_XP_026312498.1	N	N		N
Mammalia	Carnivora	Ursus	arctos	CASQ2	XP_026339458.1	CASQ2_MAMCARN_Ursus_arctos_XP_026339458.1	N	N		N
Mammalia	Carnivora	Ursus	arctos	CASQ1	XP_026343130.1	CASQ1_MAMCARN_Ursus_arctos_XP_026343130.1	N	N		N
Reptilia	Testudines	Terrapene	carolina	CASQ1	XP_026513783.1	CASQ1_REPTEST_Terrapene_carolina_XP_026513783.1	N	N		N
Reptilia	Squamata	Notechis	scutatus	CASQ2	XP_026531246.1	CASQ2_REPSQUA_Notechis_scutatus_XP_026531246.1	N	N		N
Reptilia	Squamata	Notechis	scutatus	CASQ1	XP_026541789.1	CASQ1_REPSQUA_Notechis_scutatus_XP_026541789.1	N	N		N
Reptilia	Squamata	Pseudonaja	textilis	CASQ2	XP_026569130.1	CASQ2_REPSQUA_Pseudonaja_textilis_XP_026569130.1	N	N		N
Reptilia	Squamata	Pseudonaja	textilis	CASQ1	XP_026576075.1	CASQ1_REPSQUA_Pseudonaja_textilis_XP_026576075.1	N	N		N
Aves	Strigiformes	Athene	cunicularia	CASQ2	XP_026712510.1	CASQ2_AVESTRI_Athene_cunicularia_XP_026712510.1	N	N		N
Actinopterygii	Siluriformes	Pangasianodon	hypophthalmus	CASQ2	XP_026803580.2	CASQ2_ACTSILU_Pangasianodon_hypophthalmus_XP_026803580.2	N	N		N
Actinopterygii	Gymnotiformes	Electrophorus	electricus	CASQ2	XP_026888315.2	CASQ2_ACTGYMN_Electrophorus_electricus_XP_026888315.2	N	N		N
Mammalia	Carnivora	Acinonyx	jubatus	CASQ1	XP_026904328.1	CASQ1_MAMCARN_Acinonyx_jubatus_XP_026904328.1	N	N		N
Mammalia	Artiodactyla	Lagenorhynchus	obliquidens	CASQ2	XP_026946807.1	CASQ2_MAMARTI_Lagenorhynchus_obliquidens_XP_026946807.1	N	N		N
Mammalia	Artiodactyla	Lagenorhynchus	obliquidens	CASQ1	XP_026950932.1	CASQ1_MAMARTI_Lagenorhynchus_obliquidens_XP_026950932.1	N	N		Y	Removed portion before start codon
Actinopterygii	Siluriformes	Tachysurus	fulvidraco	CASQ2	XP_026997716.2	CASQ2_ACTSILU_Tachysurus_fulvidraco_XP_026997716.2	N	N		N
Actinopterygii	Acanthuriformes	Larimichthys	crocea	CASQ2	XP_027146786.1	CASQ2_ACTACAN_Larimichthys_crocea_XP_027146786.1	N	N		N
Mammalia	Carnivora	Zalophus	californianus	CASQ1	XP_027467331.1	CASQ1_MAMCARN_Zalophus_californianus_XP_027467331.1	N	N		Y	Removed portion before start codon
Mammalia	Carnivora	Zalophus	californianus	CASQ2	XP_027469072.2	CASQ2_MAMCARN_Zalophus_californianus_XP_027469072.2	N	N		N
Aves	Passeriformes	Corapipo	altera	CASQ2	XP_027509375.1	CASQ2_AVEPASS_Corapipo_altera_XP_027509375.1	N	N		N
Aves	Passeriformes	Neopelma	chrysocephalum	CASQ2	XP_027537019.1	CASQ2_AVEPASS_Neopelma_chrysocephalum_XP_027537019.1	N	N		N
Aves	Passeriformes	Pipra	filicauda	CASQ2	XP_027586238.1	CASQ2_AVEPASS_Pipra_filicauda_XP_027586238.1	N	N		N
Mammalia	Metatheria	Vombatus	ursinus	CASQ1	XP_027695914.1	CASQ1_MAMMETA_Vombatus_ursinus_XP_027695914.1	N	N		Y	Removed portion before start codon
Mammalia	Metatheria	Vombatus	ursinus	CASQ2	XP_027722581.1	CASQ2_MAMMETA_Vombatus_ursinus_XP_027722581.1	N	N		N
Aves	Anseriformes	Empidonax	traillii	CASQ2	XP_027734685.1	CASQ2_AVEANSE_Empidonax_traillii_XP_027734685.1	N	N		N
Mammalia	Rodentia	Marmota	flaviventris	CASQ2	XP_027796076.1	CASQ2_MAMRODE_Marmota_flaviventris_XP_027796076.1	N	N		N
Mammalia	Rodentia	Marmota	flaviventris	CASQ1	XP_027806594.1	CASQ1_MAMRODE_Marmota_flaviventris_XP_027806594.1	N	N		N
Mammalia	Carnivora	Eumetopias	jubatus	CASQ1	XP_027946682.1	CASQ1_MAMCARN_Eumetopias_jubatus_XP_027946682.1	N	N		N
Mammalia	Carnivora	Eumetopias	jubatus	CASQ2	XP_027957918.1	CASQ2_MAMCARN_Eumetopias_jubatus_XP_027957918.1	N	N		N
Actinopterygii	Gobiesociformes	Gouania	willdenowi	CASQ2	XP_028291663.1	CASQ2_ACTGOBI_Gouania_willdenowi_XP_028291663.1	N	N		N
Mammalia	Chiroptera	Phyllostomus	discolor	CASQ2	XP_028358837.1	CASQ2_MAMCHIR_Phyllostomus_discolor_XP_028358837.1	N	N		N
Mammalia	Chiroptera	Phyllostomus	discolor	CASQ1	XP_028386677.1	CASQ1_MAMCHIR_Phyllostomus_discolor_XP_028386677.1	N	N		Y	Removed portion before start codon
Actinopterygii	Perciformes	Perca	flavescens	CASQ2	XP_028447329.1	CASQ2_ACTPERC_Perca_flavescens_XP_028447329.1	N	N		N
Reptilia	Squamata	Podarcis	muralis	CASQ1	XP_028566264.1	CASQ1_REPSQUA_Podarcis_muralis_XP_028566264.1	N	N		N
Reptilia	Squamata	Podarcis	muralis	CASQ2	XP_028568690.1	CASQ2_REPSQUA_Podarcis_muralis_XP_028568690.1	N	Y	Partial	N
Mammalia	Rodentia	Grammomys	surdaster	CASQ2	XP_028608824.1	CASQ2_MAMRODE_Grammomys_surdaster_XP_028608824.1	N	N		N
Mammalia	Rodentia	Grammomys	surdaster	CASQ1	XP_028641554.1	CASQ1_MAMRODE_Grammomys_surdaster_XP_028641554.1	N	N		Y	Removed portion before start codon
Actinopterygii	Polypteriformes	Erpetoichthys	calabaricus	CASQ2	XP_028656548.1	CASQ2_ACTPOLY_Erpetoichthys_calabaricus_XP_028656548.1	N	N		N
Mammalia	Rodentia	Peromyscus	leucopus	CASQ1	XP_028721407.1	CASQ1_MAMRODE_Peromyscus_leucopus_XP_028721407.1	N	N		Y	Removed portion before start codon
Mammalia	Rodentia	Peromyscus	leucopus	CASQ2	XP_028733138.1	CASQ2_MAMRODE_Peromyscus_leucopus_XP_028733138.1	N	N		Y	Removed portion before start codon
Actinopterygii	Clupeiformes	Denticeps	clupeoides	CASQ2	XP_028846881.1	CASQ2_ACTCLUP_Denticeps_clupeoides_XP_028846881.1	N	N		N
Mammalia	Monotremata	Ornithorhynchus	anatinus	CASQ1	XP_028911839.1	CASQ1_MAMMONO_Ornithorhynchus_anatinus_XP_028911839.1	N	N		N
Mammalia	Monotremata	Ornithorhynchus	anatinus	CASQ2	XP_028937256.1	CASQ2_MAMMONO_Ornithorhynchus_anatinus_XP_028937256.1	N	N		N
Actinopterygii	Anabantiformes	Betta	splendens	CASQ1	XP_028988602.1	CASQ1_ACTANAB_Betta_splendens_XP_028988602.1	N	N		N
Actinopterygii	Anabantiformes	Betta	splendens	CASQ2	XP_028992977.1	CASQ2_ACTANAB_Betta_splendens_XP_028992977.1	N	N		N
Mammalia	Artiodactyla	Monodon	monoceros	CASQ1	XP_029085094.1	CASQ1_MAMARTI_Monodon_monoceros_XP_029085094.1	N	N		Y	Removed portion before start codon
Mammalia	Artiodactyla	Monodon	monoceros	CASQ2	XP_029085694.1	CASQ2_MAMARTI_Monodon_monoceros_XP_029085694.1	N	N		N
Actinopterygii	Perciformes	Cottoperca	gobio	CASQ2	XP_029315086.1	CASQ2_ACTPERC_Cottoperca_gobio_XP_029315086.1	N	N		N
Actinopterygii	Carangiformes	Echeneis	naucrates	CASQ2	XP_029386137.1	CASQ2_ACTCARA_Echeneis_naucrates_XP_029386137.1	N	N		N
Amphibia	Gymnophiona	Rhinatrema	bivittatum	CASQ2	XP_029433696.1	CASQ2_AMPGYMN_Rhinatrema_bivittatum_XP_029433696.1	N	N		N
Amphibia	Gymnophiona	Rhinatrema	bivittatum	CASQ1	XP_029436790.1	CASQ1_AMPGYMN_Rhinatrema_bivittatum_XP_029436790.1	N	Y	Tail has random repeats- likely missannotation	N
Mammalia	Carnivora	Suricata	suricatta	CASQ1	XP_029789058.1	CASQ1_MAMCARN_Suricata_suricatta_XP_029789058.1	N	N		Y	Removed portion before start codon
Mammalia	Carnivora	Suricata	suricatta	CASQ2	XP_029805330.1	CASQ2_MAMCARN_Suricata_suricatta_XP_029805330.1	N	N		N
Aves	Accipitriformes	Aquila	chrysaetos	CASQ2	XP_029876383.1	CASQ2_AVEACCI_Aquila_chrysaetos_XP_029876383.1	N	N		N
Aves	Accipitriformes	Aquila	chrysaetos	CASQ1	XP_029881801.1	CASQ1_AVEACCI_Aquila_chrysaetos_XP_029881801.1	N	N		N
Actinopterygii	Holocentriformes	Myripristis	murdjan	CASQ2	XP_029936710.1	CASQ2_ACTHOLO_Myripristis_murdjan_XP_029936710.1	N	N		N
Actinopterygii	Blenniiformes	Salarias	fasciatus	CASQ1b	XP_029942781.1	CASQ1b_ACTBLEN_Salarias_fasciatus_XP_029942781.1	N	N		N
Actinopterygii	Blenniiformes	Salarias	fasciatus	CASQ2	XP_029968161.1	CASQ2_ACTBLEN_Salarias_fasciatus_XP_029968161.1	N	Y	Duplicate	N
Actinopterygii	Blenniiformes	Salarias	fasciatus	CASQ2b	XP_029968161.1	CASQ2b_ACTBLEN_Salarias_fasciatus_XP_029968161.1	N	N		N
Actinopterygii	Blenniiformes	Salarias	fasciatus	CASQ1a	XP_029971256.1	CASQ1a_ACTBLEN_Salarias_fasciatus_XP_029971256.1	N	N		N
Actinopterygii	Kurtiformes	Sphaeramia	orbicularis	CASQ2	XP_029980843.1	CASQ2_ACTKURT_Sphaeramia_orbicularis_XP_029980843.1	N	Y	Retained intron possible, multiple stop codons	N
Amphibia	Gymnophiona	Microcaecilia	unicolor	CASQ1	XP_030042968.1	CASQ1_AMPGYMN_Microcaecilia_unicolor_XP_030042968.1	N	N		N
Amphibia	Gymnophiona	Microcaecilia	unicolor	CASQ2	XP_030059749.1	CASQ2_AMPGYMN_Microcaecilia_unicolor_XP_030059749.1	N	N		N
Mammalia	Carnivora	Lynx	canadensis	CASQ1	XP_030159251.1	CASQ1_MAMCARN_Lynx_canadensis_XP_030159251.1	N	N		N
Mammalia	Carnivora	Lynx	canadensis	CASQ2	XP_030180741.1	CASQ2_MAMCARN_Lynx_canadensis_XP_030180741.1	N	N		N
Actinopterygii	Gadiformes	Gadus	morhua	CASQ2	XP_030199855.1	CASQ2_ACTGADI_Gadus_morhua_XP_030199855.1	N	N		N
Actinopterygii	Perciformes	Sparus	aurata	CASQ2	XP_030283148.1	CASQ2_ACTPERC_Sparus_aurata_XP_030283148.1	N	N		N
Aves	Apodiformes	Calypte	anna	CASQ1	XP_030320943.1	CASQ1_AVEAPOD_Calypte_anna_XP_030320943.1	N	Y	Duplicate, retained intron	N
Aves	Psittaciformes	Strigops	habroptila	CASQ2	XP_030327450.1	CASQ2_AVEPSIT_Strigops_habroptila_XP_030327450.1	N	N		Y	Removed portion before start codon
Reptilia	Testudines	Gopherus	evgoodei	CASQ2	XP_030389640.1	CASQ2_REPTEST_Gopherus_evgoodei_XP_030389640.1	N	N		N
Reptilia	Testudines	Gopherus	evgoodei	CASQ1	XP_030398243.1	CASQ1_REPTEST_Gopherus_evgoodei_XP_030398243.1	N	N		N
Actinopterygii	Gonorynchiformes	Chanos	chanos	CASQ2	XP_030642483.1	CASQ2_ACTGONO_Chanos_chanos_XP_030642483.1	N	N		N
Mammalia	Primates	Nomascus	leucogenys	CASQ1	XP_030679986.1	CASQ1_MAMPRIM_Nomascus_leucogenys_XP_030679986.1	N	N		Y	Removed portion before start codon
Mammalia	Primates	Nomascus	leucogenys	CASQ2	XP_030680639.1	CASQ2_MAMPRIM_Nomascus_leucogenys_XP_030680639.1	N	N		N
Mammalia	Artiodactyla	Globicephala	melas	CASQ1	XP_030697787.1	CASQ1_MAMARTI_Globicephala_melas_XP_030697787.1	N	N		Y	Removed portion before start codon
Mammalia	Artiodactyla	Globicephala	melas	CASQ2	XP_030725212.1	CASQ2_MAMARTI_Globicephala_melas_XP_030725212.1	N	N		N
Aves	Passeriformes	Camarhynchus	parvulus	CASQ2	XP_030800940.1	CASQ2_AVEPASS_Camarhynchus_parvulus_XP_030800940.1	N	N		N
Actinopterygii	Perciformes	Sander	lucioperca	CASQ2	XP_031151752.2	CASQ2_ACTPERC_Sander_lucioperca_XP_031151752.2	N	N		N
Mammalia	Rodentia	Mastomys	coucha	CASQ2	XP_031230856.1	CASQ2_MAMRODE_Mastomys_coucha_XP_031230856.1	N	N		Y	Removed portion before start codon
Mammalia	Rodentia	Mastomys	coucha	CASQ1	XP_031245852.1	CASQ1_MAMRODE_Mastomys_coucha_XP_031245852.1	N	N		Y	Removed portion before start codon
Actinopterygii	Clupeiformes	Clupea	harengus	CASQ1	XP_031440904.1	CASQ1_ACTCLUP_Clupea_harengus_XP_031440904.1	N	N		N
Aves	Galliformes	Phasianus	colchicus	CASQ1	XP_031464599.1	CASQ1_AVEGALL_Phasianus_colchicus_XP_031464599.1	N	N		N
Aves	Galliformes	Phasianus	colchicus	CASQ2	XP_031468958.1	CASQ2_AVEGALL_Phasianus_colchicus_XP_031468958.1	N	N		N
Mammalia	Primates	Papio	anubis	CASQ2	XP_031508087.1	CASQ2_MAMPRIM_Papio_anubis_XP_031508087.1	N	N		N
Mammalia	Primates	Papio	anubis	CASQ1	XP_031510320.1	CASQ1_MAMPRIM_Papio_anubis_XP_031510320.1	N	N		Y	Removed portion before start codon
Actinopterygii	Scorpaeniformes	Anarrhichthys	ocellatus	CASQ2	XP_031725303.1	CASQ2_ACTSCOR_Anarrhichthys_ocellatus_XP_031725303.1	N	N		N
Mammalia	Metatheria	Sarcophilus	harrisii	CASQ1	XP_031822719.1	CASQ1_MAMMETA_Sarcophilus_harrisii_XP_031822719.1	N	N		N
Mammalia	Metatheria	Sarcophilus	harrisii	CASQ2	XP_031823218.1	CASQ2_MAMMETA_Sarcophilus_harrisii_XP_031823218.1	N	N		N
Mammalia	Primates	Hylobates	moloch	CASQ1	XP_032009892.1	CASQ1_MAMPRIM_Hylobates_moloch_XP_032009892.1	N	N		Y	Removed portion before start codon
Mammalia	Primates	Hylobates	moloch	CASQ2	XP_032010785.1	CASQ2_MAMPRIM_Hylobates_moloch_XP_032010785.1	N	N		N
Aves	Anseriformes	Aythya	fuligula	CASQ2	XP_032063503.1	CASQ2_AVEANSE_Aythya_fuligula_XP_032063503.1	N	N		N
Reptilia	Squamata	Thamnophis	elegans	CASQ2	XP_032070294.1	CASQ2_REPSQUA_Thamnophis_elegans_XP_032070294.1	N	N		N
Reptilia	Squamata	Thamnophis	elegans	CASQ1	XP_032089783.1	CASQ1_REPSQUA_Thamnophis_elegans_XP_032089783.1	N	N		N
Mammalia	Primates	Sapajus	apella	CASQ2	XP_032105526.1	CASQ2_MAMPRIM_Sapajus_apella_XP_032105526.1	N	N		N
Mammalia	Primates	Sapajus	apella	CASQ1	XP_032116741.1	CASQ1_MAMPRIM_Sapajus_apella_XP_032116741.1	N	N		Y	Removed portion before start codon
Mammalia	Carnivora	Mustela	erminea	CASQ2	XP_032158471.1	CASQ2_MAMCARN_Mustela_erminea_XP_032158471.1	N	N		Y	Removed portion before start codon
Mammalia	Carnivora	Mustela	erminea	CASQ1	XP_032174232.1	CASQ1_MAMCARN_Mustela_erminea_XP_032174232.1	N	N		Y	Removed portion before start codon
Mammalia	Carnivora	Phoca	vitulina	CASQ1	XP_032253176.1	CASQ1_MAMCARN_Phoca_vitulina_XP_032253176.1	N	N		N
Mammalia	Carnivora	Phoca	vitulina	CASQ2	XP_032271497.1	CASQ2_MAMCARN_Phoca_vitulina_XP_032271497.1	N	N		N
Aves	Galliformes	Coturnix	japonica	CASQ1	XP_032305039.1	CASQ1_AVEGALL_Coturnix_japonica_XP_032305039.1	N	Y	Duplicate, poor annotation	N
Actinopterygii	Perciformes	Etheostoma	spectabile	CASQ2	XP_032385476.1	CASQ2_ACTPERC_Etheostoma_spectabile_XP_032385476.1	N	N		N
Actinopterygii	Cyprinodontiformes	Xiphophorus	hellerii	CASQ2	XP_032424750.1	CASQ2_ACTCYPR_Xiphophorus_hellerii_XP_032424750.1	N	N		N
Mammalia	Artiodactyla	Phocoena	sinus	CASQ1	XP_032494455.1	CASQ1_MAMARTI_Phocoena_sinus_XP_032494455.1	N	N		Y	Removed portion before start codon
Mammalia	Artiodactyla	Phocoena	sinus	CASQ2	XP_032504258.1	CASQ2_MAMARTI_Phocoena_sinus_XP_032504258.1	N	N		N
Reptilia	Testudines	Chelonoidis	abingdonii	CASQ1	XP_032652199.1	CASQ1_REPTEST_Chelonoidis_abingdonii_XP_032652199.1	N	N		Y	Removed portion before start codon
Reptilia	Testudines	Chelonoidis	abingdonii	CASQ2	XP_032655814.1	CASQ2_REPTEST_Chelonoidis_abingdonii_XP_032655814.1	N	N		N
Mammalia	Carnivora	Lontra	canadensis	CASQ1	XP_032701549.1	CASQ1_MAMCARN_Lontra_canadensis_XP_032701549.1	N	N		Y	Removed portion before start codon
Mammalia	Carnivora	Lontra	canadensis	CASQ2	XP_032737248.1	CASQ2_MAMCARN_Lontra_canadensis_XP_032737248.1	N	N		N
Mammalia	Rodentia	Rattus	rattus	CASQ2	XP_032752564.1	CASQ2_MAMRODE_Rattus_rattus_XP_032752564.1	N	N		N
Mammalia	Rodentia	Rattus	rattus	CASQ1	XP_032771357.1	CASQ1_MAMRODE_Rattus_rattus_XP_032771357.1	N	N		Y	Removed portion before start codon
Hyperoartia	Petromyzontiformes	Petromyzon	marinus	CASQ	XP_032801308.1	CASQ_HYPPETR_Petromyzon_marinus_XP_032801308.1	N	N		N
Aves	Strigiformes	Tyto	alba	CASQ2	XP_032861075.2	CASQ2_AVESTRI_Tyto_alba_XP_032861075.2	N	N		N
Chondrichthyes	Rajiformes	Amblyraja	radiata	CASQ2	XP_032888901.1	CASQ2_CHORAJI_Amblyraja_radiata_XP_032888901.1	N	N		N
Chondrichthyes	Rajiformes	Amblyraja	radiata	CASQ1	XP_032898134.1	CASQ1_CHORAJI_Amblyraja_radiata_XP_032898134.1	N	N		N
Aves	Passeriformes	Catharus	ustulatus	CASQ2	XP_032908201.1	CASQ2_AVEPASS_Catharus_ustulatus_XP_032908201.1	N	N		N
Aves	Passeriformes	Catharus	ustulatus	CASQ1	XP_032938478.1	CASQ1_AVEPASS_Catharus_ustulatus_XP_032938478.1	N	Y	Poor quality	N
Mammalia	Chiroptera	Rhinolophus	ferrumequinum	CASQ2	XP_032947841.1	CASQ2_MAMCHIR_Rhinolophus_ferrumequinum_XP_032947841.1	N	N		N
Mammalia	Chiroptera	Rhinolophus	ferrumequinum	CASQ1	XP_032949580.1	CASQ1_MAMCHIR_Rhinolophus_ferrumequinum_XP_032949580.1	N	N		Y	Removed portion before start codon
Reptilia	Squamata	Lacerta	agilis	CASQ2	XP_033029440.1	CASQ2_REPSQUA_Lacerta_agilis_XP_033029440.1	N	N		N
Reptilia	Squamata	Lacerta	agilis	CASQ1	XP_033030815.1	CASQ1_REPSQUA_Lacerta_agilis_XP_033030815.1	N	N		N
Mammalia	Primates	Trachypithecus	francoisi	CASQ1	XP_033051325.1	CASQ1_MAMPRIM_Trachypithecus_francoisi_XP_033051325.1	N	N		Y	Removed portion before start codon
Mammalia	Primates	Trachypithecus	francoisi	CASQ2	XP_033056639.1	CASQ2_MAMPRIM_Trachypithecus_francoisi_XP_033056639.1	N	N		N
Mammalia	Artiodactyla	Tursiops	truncatus	CASQ1	XP_033712394.1	CASQ1_MAMARTI_Tursiops_truncatus_XP_033712394.1	N	N		Y	Removed portion before start codon
Amphibia	Gymnophiona	Geotrypetes	seraphini	CASQ1	XP_033778926.1	CASQ1_AMPGYMN_Geotrypetes_seraphini_XP_033778926.1	N	N		N
Amphibia	Gymnophiona	Geotrypetes	seraphini	CASQ2	XP_033798435.1	CASQ2_AMPGYMN_Geotrypetes_seraphini_XP_033798435.1	N	N		N
Actinopterygii	Gobiiformes	Periophthalmus	magnuspinnatus	CASQ2	XP_033842783.1	CASQ2_ACTGOBI_Periophthalmus_magnuspinnatus_XP_033842783.1	N	N		N
Actinopterygii	Acipenseriformes	Acipenser	ruthenus	CASQ2	XP_033864215.2	CASQ2_ACTACIP_Acipenser_ruthenus_XP_033864215.2	N	N		N
Actinopterygii	Acipenseriformes	Acipenser	ruthenus	CASQ2	XP_033866636.1	CASQ2_ACTACIP_Acipenser_ruthenus_XP_033866636.1	N	N		N
Actinopterygii	Acipenseriformes	Acipenser	ruthenus	CASQ1	XP_033872413.2	CASQ1_ACTACIP_Acipenser_ruthenus_XP_033872413.2	N	Y	Duplicate	N
Actinopterygii	Perciformes	Pseudochaenichthys	georgianus	CASQ2	XP_033965413.1	CASQ2_ACTPERC_Pseudochaenichthys_georgianus_XP_033965413.1	N	N		N
Actinopterygii	Perciformes	Trematomus	bernacchii	CASQ2	XP_033984273.1	CASQ2_ACTPERC_Trematomus_bernacchii_XP_033984273.1	N	N		N
Actinopterygii	Perciformes	Gymnodraco	acuticeps	CASQ2	XP_034069303.1	CASQ2_ACTPERC_Gymnodraco_acuticeps_XP_034069303.1	N	N		N
Reptilia	Squamata	Pantherophis	guttatus	CASQ2	XP_034267054.1	CASQ2_REPSQUA_Pantherophis_guttatus_XP_034267054.1	N	N		N
Reptilia	Squamata	Pantherophis	guttatus	CASQ1	XP_034280877.1	CASQ1_REPSQUA_Pantherophis_guttatus_XP_034280877.1	N	N		N
Mammalia	Rodentia	Arvicanthis	niloticus	CASQ2	XP_034357263.1	CASQ2_MAMRODE_Arvicanthis_niloticus_XP_034357263.1	N	N		Y	Removed portion before start codon
Mammalia	Rodentia	Arvicanthis	niloticus	CASQ1	XP_034376746.1	CASQ1_MAMRODE_Arvicanthis_niloticus_XP_034376746.1	N	N		Y	Removed portion before start codon
Actinopterygii	Scorpaeniformes	Cyclopterus	lumpus	CASQ2	XP_034417759.1	CASQ2_ACTSCOR_Cyclopterus_lumpus_XP_034417759.1	N	N		N
Mammalia	Carnivora	Ailuropoda	melanoleuca	CASQ1	XP_034523564.1	CASQ1_MAMCARN_Ailuropoda_melanoleuca_XP_034523564.1	N	Y	Partial	N
Actinopterygii	Labriformes	Notolabrus	celidotus	CASQ2	XP_034549511.1	CASQ2_ACTLABR_Notolabrus_celidotus_XP_034549511.1	N	N		N
Reptilia	Testudines	Trachemys	scripta	CASQ1	XP_034612810.1	CASQ1_REPTEST_Trachemys_scripta_XP_034612810.1	N	N		Y	Removed portion before start codon
Reptilia	Testudines	Trachemys	scripta	CASQ2	XP_034644734.1	CASQ2_REPTEST_Trachemys_scripta_XP_034644734.1	N	N		N
Actinopterygii	Perciformes	Etheostoma	cragini	CASQ2	XP_034742039.1	CASQ2_ACTPERC_Etheostoma_cragini_XP_034742039.1	N	N		N
Actinopterygii	Acipenseriformes	Acipenser	ruthenus	CASQ1	XP_034769353.1	CASQ1_ACTACIP_Acipenser_ruthenus_XP_034769353.1	N	N		N
Mammalia	Carnivora	Mirounga	leonina	CASQ2	XP_034846110.1	CASQ2_MAMCARN_Mirounga_leonina_XP_034846110.1	N	N		N
Mammalia	Carnivora	Mirounga	leonina	CASQ1	XP_034865476.1	CASQ1_MAMCARN_Mirounga_leonina_XP_034865476.1	N	N		Y	Removed portion before start codon
Reptilia	Squamata	Zootoca	vivipara	CASQ2	XP_034953211.1	CASQ2_REPSQUA_Zootoca_vivipara_XP_034953211.1	N	N		N
Reptilia	Squamata	Zootoca	vivipara	CASQ1	XP_034954141.1	CASQ1_REPSQUA_Zootoca_vivipara_XP_034954141.1	N	N		N
Actinopterygii	Pleuronectiformes	Hippoglossus	stenolepis	CASQ2	XP_035031035.2	CASQ2_ACTPLEU_Hippoglossus_stenolepis_XP_035031035.2	N	N		N
Mammalia	Primates	Callithrix	jacchus	CASQ2	XP_035108452.1	CASQ2_MAMPRIM_Callithrix_jacchus_XP_035108452.1	N	N		N
Aves	Anseriformes	Oxyura	jamaicensis	CASQ2	XP_035170684.1	CASQ2_AVEANSE_Oxyura_jamaicensis_XP_035170684.1	N	N		N
Mammalia	Rodentia	Cricetulus	griseus	CASQ2	XP_035307199.1	CASQ2_MAMRODE_Cricetulus_griseus_XP_035307199.1	N	N		N
Aves	Anseriformes	Cygnus	atratus	CASQ2	XP_035396572.1	CASQ2_AVEANSE_Cygnus_atratus_XP_035396572.1	N	N		N
Aves	Anseriformes	Cygnus	atratus	CASQ1	XP_035426670.1	CASQ1_AVEANSE_Cygnus_atratus_XP_035426670.1	N	N		N
Actinopterygii	Moroniformes	Morone	saxatilis	CASQ2	XP_035532473.1	CASQ2_ACTMORO_Morone_saxatilis_XP_035532473.1	N	N		N
Leptocardii	Amphioxiformes	Branchiostoma	floridae	CASQ	XP_035679125.1	CASQ_LEPAMPH_Branchiostoma_floridae_XP_035679125.1	N	Y	Pruned outgroup	N
Mammalia	Carnivora	Halichoerus	grypus	CASQ1	XP_035947350.1	CASQ1_MAMCARN_Halichoerus_grypus_XP_035947350.1	N	N		Y	Removed portion before start codon
Mammalia	Carnivora	Halichoerus	grypus	CASQ2	XP_035969238.1	CASQ2_MAMCARN_Halichoerus_grypus_XP_035969238.1	N	N		N
Mammalia	Rodentia	Onychomys	torridus	CASQ2	XP_036046976.1	CASQ2_MAMRODE_Onychomys_torridus_XP_036046976.1	N	N		Y	Removed portion before start codon
Mammalia	Rodentia	Onychomys	torridus	CASQ1	XP_036058641.1	CASQ1_MAMRODE_Onychomys_torridus_XP_036058641.1	N	N		Y	Removed portion before start codon
Mammalia	Chiroptera	Molossus	molossus	CASQ2	XP_036128555.1	CASQ2_MAMCHIR_Molossus_molossus_XP_036128555.1	N	N		N
Mammalia	Chiroptera	Molossus	molossus	CASQ1	XP_036128713.1	CASQ1_MAMCHIR_Molossus_molossus_XP_036128713.1	N	N		Y	Removed portion before start codon
Mammalia	Chiroptera	Myotis	myotis	CASQ2	XP_036198461.1	CASQ2_MAMCHIR_Myotis_myotis_XP_036198461.1	N	N		N
Mammalia	Chiroptera	Myotis	myotis	CASQ1	XP_036200218.1	CASQ1_MAMCHIR_Myotis_myotis_XP_036200218.1	N	N		Y	Removed portion before start codon
Aves	Passeriformes	Molothrus	ater	CASQ2	XP_036248613.1	CASQ2_AVEPASS_Molothrus_ater_XP_036248613.1	N	N		N
Mammalia	Chiroptera	Pipistrellus	kuhlii	CASQ1	XP_036298615.1	CASQ1_MAMCHIR_Pipistrellus_kuhlii_XP_036298615.1	N	N		Y	Removed portion before start codon
Mammalia	Chiroptera	Pipistrellus	kuhlii	CASQ2	XP_036308542.1	CASQ2_MAMCHIR_Pipistrellus_kuhlii_XP_036308542.1	N	N		N
Actinopterygii	Characiformes	Colossoma	macropomum	CASQ2	XP_036429278.1	CASQ2_ACTCHAR_Colossoma_macropomum_XP_036429278.1	N	N		N
Mammalia	Metatheria	Trichosurus	vulpecula	CASQ1	XP_036609117.1	CASQ1_MAMMETA_Trichosurus_vulpecula_XP_036609117.1	N	N		N
Mammalia	Metatheria	Trichosurus	vulpecula	CASQ2	XP_036625178.1	CASQ2_MAMMETA_Trichosurus_vulpecula_XP_036625178.1	N	N		N
Mammalia	Artiodactyla	Balaenoptera	musculus	CASQ2	XP_036685623.1	CASQ2_MAMARTI_Balaenoptera_musculus_XP_036685623.1	N	N		N
Mammalia	Artiodactyla	Balaenoptera	musculus	CASQ1	XP_036700959.1	CASQ1_MAMARTI_Balaenoptera_musculus_XP_036700959.1	N	N		Y	Removed portion before start codon
Mammalia	Pholidota	Manis	pentadactyla	CASQ2	XP_036751219.1	CASQ2_MAMPHOL_Manis_pentadactyla_XP_036751219.1	N	N		N
Mammalia	Pholidota	Manis	pentadactyla	CASQ1	XP_036778615.2	CASQ1_MAMPHOL_Manis_pentadactyla_XP_036778615.2	N	N		Y	Removed portion before start codon
Actinopterygii	Salmoniformes	Oncorhynchus	mykiss	CASQ1a	XP_036821995.1	CASQ1a_ACTSALM_Oncorhynchus_mykiss_XP_036821995.1	N	N		N
Actinopterygii	Salmoniformes	Oncorhynchus	mykiss	CASQ1a	XP_036842123.1	CASQ1a_ACTSALM_Oncorhynchus_mykiss_XP_036842123.1	N	N		N
Actinopterygii	Salmoniformes	Oncorhynchus	mykiss	CASQ1b	XP_036845093.1	CASQ1b_ACTSALM_Oncorhynchus_mykiss_XP_036845093.1	N	N		N
Mammalia	Chiroptera	Sturnira	hondurensis	CASQ2	XP_036894794.1	CASQ2_MAMCHIR_Sturnira_hondurensis_XP_036894794.1	N	N		N
Mammalia	Chiroptera	Sturnira	hondurensis	CASQ1	XP_036915687.1	CASQ1_MAMCHIR_Sturnira_hondurensis_XP_036915687.1	N	N		Y	Removed portion before start codon
Actinopterygii	Perciformes	Acanthopagrus	latus	CASQ2	XP_036965684.1	CASQ2_ACTPERC_Acanthopagrus_latus_XP_036965684.1	N	N		N
Mammalia	Chiroptera	Artibeus	jamaicensis	CASQ2	XP_036990963.2	CASQ2_MAMCHIR_Artibeus_jamaicensis_XP_036990963.2	N	N		N
Mammalia	Chiroptera	Artibeus	jamaicensis	CASQ1	XP_036999986.1	CASQ1_MAMCHIR_Artibeus_jamaicensis_XP_036999986.1	N	N		Y	Removed portion before start codon
Actinopterygii	Syngnathiformes	Syngnathus	acus	CASQ2	XP_037096444.1	CASQ2_ACTSYNG_Syngnathus_acus_XP_037096444.1	N	N		N
Aves	Falconiformes	Falco	rusticolus	CASQ1	XP_037227119.1	CASQ1_AVEFALC_Falco_rusticolus_XP_037227119.1	N	N		N
Aves	Falconiformes	Falco	rusticolus	CASQ2	XP_037246473.1	CASQ2_AVEFALC_Falco_rusticolus_XP_037246473.1	N	N		N
Actinopterygii	Scorpaeniformes	Pungitius	pungitius	CASQ2	XP_037344490.1	CASQ2_ACTSCOR_Pungitius_pungitius_XP_037344490.1	N	N		N
Mammalia	Eulipotyphla	Talpa	occidentalis	CASQ1	XP_037360361.1	CASQ1_MAMEULI_Talpa_occidentalis_XP_037360361.1	N	N		N
Mammalia	Primates	Cebus	imitator	CASQ2	XP_037592929.1	CASQ2_MAMPRIM_Cebus_imitator_XP_037592929.1	N	N		N
Actinopterygii	Scorpaeniformes	Sebastes	umbrosus	CASQ2	XP_037646915.1	CASQ2_ACTSCOR_Sebastes_umbrosus_XP_037646915.1	N	N		N
Mammalia	Xenarthra	Choloepus	didactylus	CASQ1	XP_037669361.1	CASQ1_MAMXENA_Choloepus_didactylus_XP_037669361.1	N	N		N
Mammalia	Xenarthra	Choloepus	didactylus	CASQ2	XP_037671045.1	CASQ2_MAMXENA_Choloepus_didactylus_XP_037671045.1	N	N		N
Aves	Passeriformes	Motacilla	alba	CASQ2	XP_037985749.1	CASQ2_AVEPASS_Motacilla_alba_XP_037985749.1	N	N		N
Aves	Passeriformes	Motacilla	alba	CASQ	XP_038017878.1	CASQ_AVEPASS_Motacilla_alba_XP_038017878.1	N	Y	Not CASQ	N
Aves	Anseriformes	Anas	platyrhynchos	CASQ2	XP_038037325.1	CASQ2_AVEANSE_Anas_platyrhynchos_XP_038037325.1	N	N		N
Actinopterygii	Cyprinodontiformes	Cyprinodon	tularosa	CASQ2	XP_038162708.1	CASQ2_ACTCYPR_Cyprinodon_tularosa_XP_038162708.1	N	N		N
Mammalia	Rodentia	Arvicola	amphibius	CASQ2	XP_038166764.1	CASQ2_MAMRODE_Arvicola_amphibius_XP_038166764.1	N	N		N
Mammalia	Rodentia	Arvicola	amphibius	CASQ1	XP_038205769.1	CASQ1_MAMRODE_Arvicola_amphibius_XP_038205769.1	N	N		Y	Removed portion before start codon
Reptilia	Testudines	Dermochelys	coriacea	CASQ1	XP_038238810.2	CASQ1_REPTEST_Dermochelys_coriacea_XP_038238810.2	N	N		N
Reptilia	Testudines	Dermochelys	coriacea	CASQ2	XP_038268700.1	CASQ2_REPTEST_Dermochelys_coriacea_XP_038268700.1	N	N		N
Actinopterygii	Perciformes	Micropterus	salmoides	CASQ2	XP_038576587.1	CASQ2_ACTPERC_Micropterus_salmoides_XP_038576587.1	N	N		N
Mammalia	Monotremata	Tachyglossus	aculeatus	CASQ2	XP_038613953.1	CASQ2_MAMMONO_Tachyglossus_aculeatus_XP_038613953.1	N	N		N
Mammalia	Monotremata	Tachyglossus	aculeatus	CASQ1	XP_038624996.1	CASQ1_MAMMONO_Tachyglossus_aculeatus_XP_038624996.1	N	N		N
Chondrichthyes	Carcharhiniformes	Scyliorhinus	canicula	CASQ1	XP_038657005.1	CASQ1_CHOCARC_Scyliorhinus_canicula_XP_038657005.1	N	N		N
Chondrichthyes	Carcharhiniformes	Scyliorhinus	canicula	CASQ2	XP_038657970.1	CASQ2_CHOCARC_Scyliorhinus_canicula_XP_038657970.1	N	N		N
Mammalia	Carnivora	Hyaena	hyaena	CASQ2	XP_039098688.1	CASQ2_MAMCARN_Hyaena_hyaena_XP_039098688.1	N	N		N
Mammalia	Carnivora	Hyaena	hyaena	CASQ1	XP_039102364.1	CASQ1_MAMCARN_Hyaena_hyaena_XP_039102364.1	N	N		Y	Removed portion before start codon
Reptilia	Squamata	Crotalus	tigrus	CASQ1	XP_039174466.1	CASQ1_REPSQUA_Crotalus_tigrus_XP_039174466.1	N	N		N
Reptilia	Squamata	Crotalus	tigrus	CASQ2	XP_039222489.1	CASQ2_REPSQUA_Crotalus_tigrus_XP_039222489.1	N	N		N
Ascidiacea	Stolidobranchia	Styela	clava	CASQ	XP_039249419.1	CASQ_ASCSTOL_Styela_clava_XP_039249419.1	N	Y	Pruned outgroup	N
Reptilia	Testudines	Mauremys	reevesii	CASQ2	XP_039353262.1	CASQ2_REPTEST_Mauremys_reevesii_XP_039353262.1	N	N		N
Reptilia	Testudines	Mauremys	reevesii	CASQ1	XP_039369423.1	CASQ1_REPTEST_Mauremys_reevesii_XP_039369423.1	N	N		N
Actinopterygii	Cichliformes	Oreochromis	aureus	CASQ2	XP_039456290.1	CASQ2_ACTCICH_Oreochromis_aureus_XP_039456290.1	N	N		N
Actinopterygii	Cypriniformes	Pimephales	promelas	CASQ2	XP_039509032.1	CASQ2_ACTCYPR_Pimephales_promelas_XP_039509032.1	N	N		N
Aves	Passeriformes	Passer	montanus	CASQ2	XP_039573833.1	CASQ2_AVEPASS_Passer_montanus_XP_039573833.1	N	N		N
Actinopterygii	Polypteriformes	Polypterus	senegalus	CASQ1b	XP_039597119.1	CASQ1b_ACTPOLY_Polypterus_senegalus_XP_039597119.1	N	N		N
Actinopterygii	Polypteriformes	Polypterus	senegalus	CASQ2	XP_039599754.1	CASQ2_ACTPOLY_Polypterus_senegalus_XP_039599754.1	N	N		N
Actinopterygii	Perciformes	Perca	fluviatilis	CASQ2	XP_039673055.1	CASQ2_ACTPERC_Perca_fluviatilis_XP_039673055.1	N	N		N
Mammalia	Chiroptera	Pteropus	giganteus	CASQ1	XP_039695912.1	CASQ1_MAMCHIR_Pteropus_giganteus_XP_039695912.1	N	N		Y	Removed portion before start codon
Mammalia	Chiroptera	Pteropus	giganteus	CASQ2	XP_039697226.1	CASQ2_MAMCHIR_Pteropus_giganteus_XP_039697226.1	N	N		N
Actinopterygii	Cichliformes	Simochromis	diagramma	CASQ2	XP_039861302.1	CASQ2_ACTCICH_Simochromis_diagramma_XP_039861302.1	N	N		N
Aves	Passeriformes	Hirundo	rustica	CASQ2	XP_039910510.1	CASQ2_AVEPASS_Hirundo_rustica_XP_039910510.1	N	N		N
Actinopterygii	Istiphoriformes	Xiphias	gladius	CASQ2	XP_040005435.1	CASQ2_ACTISTI_Xiphias_gladius_XP_040005435.1	N	N		N
Actinopterygii	Scorpaeniformes	Gasterosteus	aculeatus	CASQ2	XP_040058346.1	CASQ2_ACTSCOR_Gasterosteus_aculeatus_XP_040058346.1	N	N		N
Mammalia	Artiodactyla	Oryx	dammah	CASQ1	XP_040086061.1	CASQ1_MAMARTI_Oryx_dammah_XP_040086061.1	N	N		Y	Removed portion before start codon
Mammalia	Artiodactyla	Oryx	dammah	CASQ2	XP_040086897.1	CASQ2_MAMARTI_Oryx_dammah_XP_040086897.1	N	N		Y	Removed portion before start codon
Amphibia	Anura	Rana	temporaria	CASQ1	XP_040189289.1	CASQ1_AMPANUR_Rana_temporaria_XP_040189289.1	N	N		N
Amphibia	Anura	Rana	temporaria	CASQ2	XP_040190088.1	CASQ2_AMPANUR_Rana_temporaria_XP_040190088.1	N	N		N
Amphibia	Anura	Bufo	bufo	CASQ1	XP_040267379.1	CASQ1_AMPANUR_Bufo_bufo_XP_040267379.1	N	N		N
Amphibia	Anura	Bufo	bufo	CASQ2	XP_040278699.1	CASQ2_AMPANUR_Bufo_bufo_XP_040278699.1	N	N		N
Mammalia	Carnivora	Puma	yagouaroundi	CASQ1	XP_040308391.1	CASQ1_MAMCARN_Puma_yagouaroundi_XP_040308391.1	N	N		Y	Removed portion before start codon
Mammalia	Carnivora	Puma	yagouaroundi	CASQ2	XP_040327340.1	CASQ2_MAMCARN_Puma_yagouaroundi_XP_040327340.1	N	N		N
Aves	Anseriformes	Cygnus	olor	CASQ2	XP_040427464.1	CASQ2_AVEANSE_Cygnus_olor_XP_040427464.1	N	N		N
Aves	Falconiformes	Falco	naumanni	CASQ1	XP_040433916.1	CASQ1_AVEFALC_Falco_naumanni_XP_040433916.1	N	N		N
Aves	Falconiformes	Falco	naumanni	CASQ2	XP_040452873.1	CASQ2_AVEFALC_Falco_naumanni_XP_040452873.1	N	N		N
Aves	Galliformes	Gallus	gallus	CASQ1	XP_040546847.1	CASQ1_AVEGALL_Gallus_gallus_XP_040546847.1	N	N		N
Mammalia	Lagomorpha	Ochotona	curzoniae	CASQ2	XP_040854949.1	CASQ2_MAMLAGO_Ochotona_curzoniae_XP_040854949.1	N	N		N
Mammalia	Lagomorpha	Ochotona	curzoniae	CASQ1	XP_040859190.1	CASQ1_MAMLAGO_Ochotona_curzoniae_XP_040859190.1	N	N		N
Actinopterygii	Perciformes	Toxotes	jaculatrix	CASQ2	XP_040913820.1	CASQ2_ACTPERC_Toxotes_jaculatrix_XP_040913820.1	N	N		N
Chondrichthyes	Lamniformes	Carcharodon	carcharias	CASQ1	XP_041036576.1	CASQ1_CHOLAMN_Carcharodon_carcharias_XP_041036576.1	N	N		N
Chondrichthyes	Lamniformes	Carcharodon	carcharias	CASQ2	XP_041067619.1	CASQ2_CHOLAMN_Carcharodon_carcharias_XP_041067619.1	N	N		N
Actinopterygii	Acipenseriformes	Polyodon	spathula	CASQ1	XP_041088031.1	CASQ1_ACTACIP_Polyodon_spathula_XP_041088031.1	N	N		N
Actinopterygii	Acipenseriformes	Polyodon	spathula	CASQ1	XP_041095362.1	CASQ1_ACTACIP_Polyodon_spathula_XP_041095362.1	N	N		N
Actinopterygii	Acipenseriformes	Polyodon	spathula	CASQ2	XP_041115237.1	CASQ2_ACTACIP_Polyodon_spathula_XP_041115237.1	N	N		N
Actinopterygii	Acipenseriformes	Polyodon	spathula	CASQ2	XP_041128066.1	CASQ2_ACTACIP_Polyodon_spathula_XP_041128066.1	N	N		N
Aves	Passeriformes	Onychostruthus	taczanowskii	CASQ2	XP_041266825.1	CASQ2_AVEPASS_Onychostruthus_taczanowskii_XP_041266825.1	N	N		N
Aves	Passeriformes	Pyrgilauda	ruficollis	CASQ2	XP_041319689.1	CASQ2_AVEPASS_Pyrgilauda_ruficollis_XP_041319689.1	N	N		N
Mammalia	Rodentia	Microtus	oregoni	CASQ2	XP_041493974.1	CASQ2_MAMRODE_Microtus_oregoni_XP_041493974.1	N	N		Y	Removed portion before start codon
Mammalia	Rodentia	Microtus	oregoni	CASQ1	XP_041499427.1	CASQ1_MAMRODE_Microtus_oregoni_XP_041499427.1	N	N		Y	Removed portion before start codon
Mammalia	Carnivora	Vulpes	lagopus	CASQ1	XP_041578852.1	CASQ1_MAMCARN_Vulpes_lagopus_XP_041578852.1	N	N		N
Mammalia	Carnivora	Vulpes	lagopus	CASQ2	XP_041613061.1	CASQ2_MAMCARN_Vulpes_lagopus_XP_041613061.1	N	N		N
Actinopterygii	Labriformes	Cheilinus	undulatus	CASQ2	XP_041663734.1	CASQ2_ACTLABR_Cheilinus_undulatus_XP_041663734.1	N	N		N
Actinopterygii	Perciformes	Chelmon	rostratus	CASQ2	XP_041806516.1	CASQ2_ACTPERC_Chelmon_rostratus_XP_041806516.1	N	N		N
Aves	Passeriformes	Corvus	kubaryi	CASQ2	XP_041887691.1	CASQ2_AVEPASS_Corvus_kubaryi_XP_041887691.1	N	N		N
Actinopterygii	Clupeiformes	Alosa	sapidissima	CASQ2	XP_041928397.1	CASQ2_ACTCLUP_Alosa_sapidissima_XP_041928397.1	N	N		N
Actinopterygii	Scombriformes	Thunnus	maccoyii	CASQ2	XP_042282572.1	CASQ2_ACTSCOM_Thunnus_maccoyii_XP_042282572.1	N	N		N
Reptilia	Squamata	Sceloporus	undulatus	CASQ1	XP_042296891.1	CASQ1_REPSQUA_Sceloporus_undulatus_XP_042296891.1	N	N		N
Reptilia	Squamata	Sceloporus	undulatus	CASQ2	XP_042311739.1	CASQ2_REPSQUA_Sceloporus_undulatus_XP_042311739.1	N	N		Y	Removed portion before start codon
Actinopterygii	Perciformes	Plectropomus	leopardus	CASQ2	XP_042350798.1	CASQ2_ACTPERC_Plectropomus_leopardus_XP_042350798.1	N	N		N
Mammalia	Rodentia	Dipodomys	spectabilis	CASQ1	XP_042537867.1	CASQ1_MAMRODE_Dipodomys_spectabilis_XP_042537867.1	N	N		Y	Removed portion before start codon
Mammalia	Rodentia	Dipodomys	spectabilis	CASQ2	XP_042548269.1	CASQ2_MAMRODE_Dipodomys_spectabilis_XP_042548269.1	N	N		Y	Removed small intron
Aves	Strigiformes	Tyto	alba	CASQ1	XP_042640854.1	CASQ1_AVESTRI_Tyto_alba_XP_042640854.1	N	Y	Poor annotation, retained introns	N
Aves	Strigiformes	Tyto	alba	CASQ1	XP_042640858.1	CASQ1_AVESTRI_Tyto_alba_XP_042640858.1	N	Y	Poor annotation, retained introns	N
Aves	Galliformes	Centrocercus	urophasianus	CASQ2	XP_042666395.1	CASQ2_AVEGALL_Centrocercus_urophasianus_XP_042666395.1	N	N		N
Aves	Galliformes	Lagopus	leucura	CASQ2	XP_042723233.1	CASQ2_AVEGALL_Lagopus_leucura_XP_042723233.1	N	N		N
Mammalia	Carnivora	Panthera	leo	CASQ1	XP_042781278.1	CASQ1_MAMCARN_Panthera_leo_XP_042781278.1	N	N		N
Mammalia	Carnivora	Panthera	leo	CASQ2	XP_042809496.1	CASQ2_MAMCARN_Panthera_leo_XP_042809496.1	N	N		N
Mammalia	Carnivora	Panthera	tigris	CASQ1	XP_042832127.1	CASQ1_MAMCARN_Panthera_tigris_XP_042832127.1	N	N		N
Actinopterygii	Scorpaeniformes	Puntigrus	tetrazona	CASQ2	XP_043104095.1	CASQ2_ACTSCOR_Puntigrus_tetrazona_XP_043104095.1	N	N		N
Mammalia	Artiodactyla	Cervus	canadensis	CASQ1	XP_043307886.1	CASQ1_MAMARTI_Cervus_canadensis_XP_043307886.1	N	N		Y	Removed portion before start codon
Mammalia	Artiodactyla	Cervus	canadensis	CASQ2	XP_043315803.1	CASQ2_MAMARTI_Cervus_canadensis_XP_043315803.1	N	N		Y	Removed portion before start codon
Mammalia	Carnivora	Prionailurus	bengalensis	CASQ1	XP_043424876.1	CASQ1_MAMCARN_Prionailurus_bengalensis_XP_043424876.1	N	N		Y	Removed portion before start codon
Mammalia	Carnivora	Prionailurus	bengalensis	CASQ2	XP_043431865.1	CASQ2_MAMCARN_Prionailurus_bengalensis_XP_043431865.1	N	N		N
Actinopterygii	Orectolobiformes	Chiloscyllium	plagiosum	CASQ2	XP_043557460.1	CASQ2_ACTOREC_Chiloscyllium_plagiosum_XP_043557460.1	N	Y	Partial	N
Mammalia	Artiodactyla	Cervus	elaphus	CASQ1	XP_043733350.1	CASQ1_MAMARTI_Cervus_elaphus_XP_043733350.1	N	N		Y	Removed portion before start codon
Mammalia	Artiodactyla	Cervus	elaphus	CASQ2	XP_043733431.1	CASQ2_MAMARTI_Cervus_elaphus_XP_043733431.1	N	N		Y	Removed portion before start codon
Mammalia	Metatheria	Dromiciops	gliroides	CASQ1	XP_043858080.1	CASQ1_MAMMETA_Dromiciops_gliroides_XP_043858080.1	N	N		N
Mammalia	Metatheria	Dromiciops	gliroides	CASQ2	XP_043858573.1	CASQ2_MAMMETA_Dromiciops_gliroides_XP_043858573.1	N	N		N
Actinopterygii	Pleuronectiformes	Solea	senegalensis	CASQ2	XP_043873330.1	CASQ2_ACTPLEU_Solea_senegalensis_XP_043873330.1	N	N		N
Actinopterygii	Pleuronectiformes	Solea	senegalensis	CASQ1b	XP_043876294.1	CASQ1b_ACTPLEU_Solea_senegalensis_XP_043876294.1	N	N		N
Actinopterygii	Pleuronectiformes	Solea	senegalensis	CASQ1	XP_043890699.1	CASQ1_ACTPLEU_Solea_senegalensis_XP_043890699.1	N	N		N
Actinopterygii	Pleuronectiformes	Solea	senegalensis	CASQ2	XP_043906076.1	CASQ2_ACTPLEU_Solea_senegalensis_XP_043906076.1	N	N		N
Sarcopterygii	Ceratodontiformes	Protopterus	annectens	CASQ1	XP_043915583.1	CASQ1_SARCERA_Protopterus_annectens_XP_043915583.1	N	N		N
Sarcopterygii	Ceratodontiformes	Protopterus	annectens	CASQ2	XP_043928874.1	CASQ2_SARCERA_Protopterus_annectens_XP_043928874.1	N	N		N
Actinopterygii	Cyprinodontiformes	Gambusia	affinis	CASQ2	XP_043988123.1	CASQ2_ACTCYPR_Gambusia_affinis_XP_043988123.1	N	N		N
Actinopterygii	Perciformes	Siniperca	chuatsi	CASQ2	XP_044072457.1	CASQ2_ACTPERC_Siniperca_chuatsi_XP_044072457.1	N	N		N
Mammalia	Carnivora	Neogale	vison	CASQ2	XP_044094917.1	CASQ2_MAMCARN_Neogale_vison_XP_044094917.1	N	N		Y	Removed portion before start codon
Mammalia	Carnivora	Neogale	vison	CASQ1	XP_044122164.1	CASQ1_MAMCARN_Neogale_vison_XP_044122164.1	N	N		Y	Removed portion before start codon
Amphibia	Anura	Bufo	gargarizans	CASQ1	XP_044127427.1	CASQ1_AMPANUR_Bufo_gargarizans_XP_044127427.1	N	N		N
Amphibia	Anura	Bufo	gargarizans	CASQ2	XP_044129509.1	CASQ2_AMPANUR_Bufo_gargarizans_XP_044129509.1	N	N		N
Actinopterygii	Scombriformes	Thunnus	albacares	CASQ2	XP_044222308.1	CASQ2_ACTSCOM_Thunnus_albacares_XP_044222308.1	N	N		N
Reptilia	Squamata	Varanus	komodoensis	CASQ1	XP_044278545.1	CASQ1_REPSQUA_Varanus_komodoensis_XP_044278545.1	N	N		N
Reptilia	Squamata	Varanus	komodoensis	CASQ2	XP_044308330.1	CASQ2_REPSQUA_Varanus_komodoensis_XP_044308330.1	N	N		N
Mammalia	Metatheria	Gracilinanus	agilis	CASQ1	XP_044527573.1	CASQ1_MAMMETA_Gracilinanus_agilis_XP_044527573.1	N	N		N
Mammalia	Metatheria	Gracilinanus	agilis	CASQ2	XP_044531462.1	CASQ2_MAMMETA_Gracilinanus_agilis_XP_044531462.1	N	N		Y	Removed erroneous exon
Reptilia	Testudines	Mauremys	mutica	CASQ2	XP_044843883.1	CASQ2_REPTEST_Mauremys_mutica_XP_044843883.1	N	N		N
Reptilia	Testudines	Mauremys	mutica	CASQ1	XP_044847310.1	CASQ1_REPTEST_Mauremys_mutica_XP_044847310.1	N	N		N
Mammalia	Afrotheria	Echinops	telfairi	CASQ1	XP_045154422.1	CASQ1_MAMAFRO_Echinops_telfairi_XP_045154422.1	N	N		N
Mammalia	Carnivora	Leopardus	geoffroyi	CASQ1	XP_045311068.1	CASQ1_MAMCARN_Leopardus_geoffroyi_XP_045311068.1	N	N		N
Mammalia	Carnivora	Leopardus	geoffroyi	CASQ2	XP_045334723.1	CASQ2_MAMCARN_Leopardus_geoffroyi_XP_045334723.1	N	N		N
Mammalia	Primates	Lemur	catta	CASQ2	XP_045402852.1	CASQ2_MAMPRIM_Lemur_catta_XP_045402852.1	N	N		N
Mammalia	Primates	Lemur	catta	CASQ1	XP_045403034.1	CASQ1_MAMPRIM_Lemur_catta_XP_045403034.1	N	Y	Pruned mammals	N
Mammalia	Carnivora	Ursus	americanus	CASQ1	XP_045640419.1	CASQ1_MAMCARN_Ursus_americanus_XP_045640419.1	N	N		N
Mammalia	Carnivora	Ursus	americanus	CASQ2	XP_045657390.1	CASQ2_MAMCARN_Ursus_americanus_XP_045657390.1	N	N		N
Mammalia	Chiroptera	Phyllostomus	hastatus	CASQ2	XP_045673213.1	CASQ2_MAMCHIR_Phyllostomus_hastatus_XP_045673213.1	N	N		N
Mammalia	Chiroptera	Phyllostomus	hastatus	CASQ1	XP_045697417.1	CASQ1_MAMCHIR_Phyllostomus_hastatus_XP_045697417.1	N	N		Y	Removed portion before start codon
Mammalia	Carnivora	Mirounga	angustirostris	CASQ2	XP_045752833.1	CASQ2_MAMCARN_Mirounga_angustirostris_XP_045752833.1	N	N		N
Mammalia	Carnivora	Meles	meles	CASQ1	XP_045838908.1	CASQ1_MAMCARN_Meles_meles_XP_045838908.1	N	N		N
Mammalia	Carnivora	Meles	meles	CASQ2	XP_045842761.1	CASQ2_MAMCARN_Meles_meles_XP_045842761.1	N	N		N
Actinopterygii	Perciformes	Micropterus	dolomieu	CASQ2	XP_045909037.1	CASQ2_ACTPERC_Micropterus_dolomieu_XP_045909037.1	N	N		N
Actinopterygii	Perciformes	Scatophagus	argus	CASQ2	XP_046260669.1	CASQ2_ACTPERC_Scatophagus_argus_XP_046260669.1	N	N		N
Mammalia	Rodentia	Marmota	monax	CASQ1	XP_046285043.1	CASQ1_MAMRODE_Marmota_monax_XP_046285043.1	N	N		N
Mammalia	Rodentia	Marmota	monax	CASQ2	XP_046314275.1	CASQ2_MAMRODE_Marmota_monax_XP_046314275.1	N	N		N
Mammalia	Artiodactyla	Equus	quagga	CASQ2	XP_046501792.1	CASQ2_MAMARTI_Equus_quagga_XP_046501792.1	N	N		N
Mammalia	Artiodactyla	Equus	quagga	CASQ1	XP_046538463.1	CASQ1_MAMARTI_Equus_quagga_XP_046538463.1	N	N		Y	Removed portion before start codon
Actinopterygii	Siluriformes	Silurus	meridionalis	CASQ2	XP_046701639.1	CASQ2_ACTSILU_Silurus_meridionalis_XP_046701639.1	N	N		N
Actinopterygii	Osmeriformes	Hypomesus	transpacificus	CASQ2	XP_046902637.1	CASQ2_ACTOSME_Hypomesus_transpacificus_XP_046902637.1	N	N		N
Mammalia	Carnivora	Lynx	rufus	CASQ2	XP_046940883.1	CASQ2_MAMCARN_Lynx_rufus_XP_046940883.1	N	N		N
Mammalia	Carnivora	Lynx	rufus	CASQ1	XP_046948603.1	CASQ1_MAMCARN_Lynx_rufus_XP_046948603.1	N	N		Y	Removed portion before start codon
Actinopterygii	Pleuronectiformes	Scophthalmus	maximus	CASQ2	XP_047193388.1	CASQ2_ACTPLEU_Scophthalmus_maximus_XP_047193388.1	N	N		N
Actinopterygii	Cyprinodontiformes	Girardinichthys	multiradiatus	CASQ2	XP_047226565.1	CASQ2_ACTCYPR_Girardinichthys_multiradiatus_XP_047226565.1	N	N		N
Mammalia	Rodentia	Sciurus	carolinensis	CASQ2	XP_047385619.1	CASQ2_MAMRODE_Sciurus_carolinensis_XP_047385619.1	N	N		N
Mammalia	Rodentia	Sciurus	carolinensis	CASQ1	XP_047403133.1	CASQ1_MAMRODE_Sciurus_carolinensis_XP_047403133.1	N	N		N	Removed portion before start codon
Actinopterygii	Mugiliformes	Mugil	cephalus	CASQ2	XP_047457883.1	CASQ2_ACTMUGI_Mugil_cephalus_XP_047457883.1	N	N		N
Mammalia	Carnivora	Lutra	lutra	CASQ1	XP_047561430.1	CASQ1_MAMCARN_Lutra_lutra_XP_047561430.1	N	N		Y	Removed portion before start codon
Mammalia	Carnivora	Lutra	lutra	CASQ2	XP_047583329.1	CASQ2_MAMCARN_Lutra_lutra_XP_047583329.1	N	N		N
Mammalia	Artiodactyla	Phacochoerus	africanus	CASQ1	XP_047640132.1	CASQ1_MAMARTI_Phacochoerus_africanus_XP_047640132.1	N	N		Y	Removed portion before start codon
Mammalia	Artiodactyla	Phacochoerus	africanus	CASQ2	XP_047640883.1	CASQ2_MAMARTI_Phacochoerus_africanus_XP_047640883.1	N	N		N
Mammalia	Carnivora	Prionailurus	viverrinus	CASQ1	XP_047696735.1	CASQ1_MAMCARN_Prionailurus_viverrinus_XP_047696735.1	N	N		N
Mammalia	Carnivora	Prionailurus	viverrinus	CASQ2	XP_047724726.1	CASQ2_MAMCARN_Prionailurus_viverrinus_XP_047724726.1	N	N		N
Aves	Anseriformes	Anser	cygnoides	CASQ2	XP_047906169.1	CASQ2_AVEANSE_Anser_cygnoides_XP_047906169.1	N	Y	Partial	N
Aves	Anseriformes	Anser	cygnoides	CASQ2	XP_047913924.1	CASQ2_AVEANSE_Anser_cygnoides_XP_047913924.1	N	Y	Poor qality partial	N
Actinopterygii	Cypriniformes	Megalobrama	amblycephala	CASQ2	XP_048049899.1	CASQ2_ACTCYPR_Megalobrama_amblycephala_XP_048049899.1	N	N		N
Actinopterygii	Clupeiformes	Alosa	alosa	CASQ2	XP_048094580.1	CASQ2_ACTCLUP_Alosa_alosa_XP_048094580.1	N	N		N
Aves	Passeriformes	Corvus	hawaiiensis	CASQ2	XP_048151424.1	CASQ2_AVEPASS_Corvus_hawaiiensis_XP_048151424.1	N	N		N
Mammalia	Rodentia	Perognathus	longimembris	CASQ2	XP_048207802.1	CASQ2_MAMRODE_Perognathus_longimembris_XP_048207802.1	N	N		N
Mammalia	Rodentia	Perognathus	longimembris	CASQ1	XP_048212580.1	CASQ1_MAMRODE_Perognathus_longimembris_XP_048212580.1	N	N		Y	Removed portion before start codon
Mammalia	Rodentia	Myodes	glareolus	CASQ2	XP_048298168.1	CASQ2_MAMRODE_Myodes_glareolus_XP_048298168.1	N	N		Y	Removed portion before start codon
Mammalia	Rodentia	Myodes	glareolus	CASQ1	XP_048304846.1	CASQ1_MAMRODE_Myodes_glareolus_XP_048304846.1	N	N		Y	Removed portion before start codon
Reptilia	Squamata	Sphaerodactylus	townsendi	CASQ2	XP_048359233.1	CASQ2_REPSQUA_Sphaerodactylus_townsendi_XP_048359233.1	N	Y	Partial	N
Reptilia	Squamata	Sphaerodactylus	townsendi	CASQ1	XP_048365198.1	CASQ1_REPSQUA_Sphaerodactylus_townsendi_XP_048365198.1	N	N		N
Chondrichthyes	Orectolobiformes	Stegostoma	fasciatum	CASQ1	XP_048381417.1	CASQ1_CHOOREC_Stegostoma_fasciatum_XP_048381417.1	N	Y	Poorly annotated partial	N
Chondrichthyes	Orectolobiformes	Stegostoma	fasciatum	CASQ2	XP_048396050.1	CASQ2_CHOOREC_Stegostoma_fasciatum_XP_048396050.1	N	N		N
Chondrichthyes	Orectolobiformes	Rhincodon	typus	CASQ2	XP_048458941.1	CASQ2_CHOOREC_Rhincodon_typus_XP_048458941.1	N	N		N
Chondrichthyes	Orectolobiformes	Rhincodon	typus	CASQ1	XP_048476727.1	CASQ1_CHOOREC_Rhincodon_typus_XP_048476727.1	N	Y	Patial	N
Reptilia	Testudines	Caretta	caretta	CASQ2	XP_048674400.1	CASQ2_REPTEST_Caretta_caretta_XP_048674400.1	N	N		N
Reptilia	Testudines	Caretta	caretta	CASQ1	XP_048684310.1	CASQ1_REPTEST_Caretta_caretta_XP_048684310.1	N	N		N
Aves	Galliformes	Lagopus	muta	CASQ2	XP_048800819.1	CASQ2_AVEGALL_Lagopus_muta_XP_048800819.1	N	N		N
Actinopterygii	Characiformes	Astyanax	mexicanus	CASQ1b	XP_049328388.1	CASQ1b_ACTCHAR_Astyanax_mexicanus_XP_049328388.1	N	N		N
Actinopterygii	Perciformes	Epinephelus	fuscoguttatus	CASQ2	XP_049450774.1	CASQ2_ACTPERC_Epinephelus_fuscoguttatus_XP_049450774.1	N	N		N
Mammalia	Carnivora	Panthera	uncia	CASQ2	XP_049474338.1	CASQ2_MAMCARN_Panthera_uncia_XP_049474338.1	N	N		N
Mammalia	Carnivora	Panthera	uncia	CASQ1	XP_049490658.1	CASQ1_MAMCARN_Panthera_uncia_XP_049490658.1	N	N		N
Actinopterygii	Syngnathiformes	Syngnathus	scovelli	CASQ2	XP_049585030.1	CASQ2_ACTSYNG_Syngnathus_scovelli_XP_049585030.1	N	N		N
Mammalia	Eulipotyphla	Suncus	etruscus	CASQ2	XP_049621935.1	CASQ2_MAMEULI_Suncus_etruscus_XP_049621935.1	N	N		N
Mammalia	Eulipotyphla	Suncus	etruscus	CASQ1	XP_049633411.1	CASQ1_MAMEULI_Suncus_etruscus_XP_049633411.1	N	N		N
Aves	Accipitriformes	Accipiter	gentilis	CASQ1	XP_049661384.1	CASQ1_AVEACCI_Accipiter_gentilis_XP_049661384.1	N	N		N
Aves	Accipitriformes	Accipiter	gentilis	CASQ2	XP_049680508.1	CASQ2_AVEACCI_Accipiter_gentilis_XP_049680508.1	N	N		N
Mammalia	Afrotheria	Elephas	maximus	CASQ2	XP_049731948.1	CASQ2_MAMAFRO_Elephas_maximus_XP_049731948.1	N	Y	Partial, poor annotation	N
Mammalia	Afrotheria	Elephas	maximus	CASQ1	XP_049731990.1	CASQ1_MAMAFRO_Elephas_maximus_XP_049731990.1	N	N		Y	Removed portion before start codon
Actinopterygii	Perciformes	Epinephelus	moara	CASQ2	XP_049904913.1	CASQ2_ACTPERC_Epinephelus_moara_XP_049904913.1	N	N		N
Mammalia	Rodentia	Microtus	fortis	CASQ1	XP_049998879.1	CASQ1_MAMRODE_Microtus_fortis_XP_049998879.1	N	N		Y	Removed portion before start codon
Mammalia	Rodentia	Microtus	fortis	CASQ2	XP_050013486.1	CASQ2_MAMRODE_Microtus_fortis_XP_050013486.1	N	Y	Missannotated	N
Aves	Passeriformes	Myiozetetes	cayanensis	CASQ1	XP_050186264.1	CASQ1_AVEPASS_Myiozetetes_cayanensis_XP_050186264.1	N	N		N
Aves	Passeriformes	Myiozetetes	cayanensis	CASQ2	XP_050189233.1	CASQ2_AVEPASS_Myiozetetes_cayanensis_XP_050189233.1	N	N		N
Mammalia	Primates	Macaca	thibetana	CASQ2	XP_050604178.1	CASQ2_MAMPRIM_Macaca_thibetana_XP_050604178.1	N	N		Y	Removed retained intron
Mammalia	Primates	Macaca	thibetana	CASQ1	XP_050614093.1	CASQ1_MAMPRIM_Macaca_thibetana_XP_050614093.1	N	N		Y	Removed portion before start codon
Aves	Accipitriformes	Gymnogyps	californianus	CASQ2	XP_050765982.1	CASQ2_AVEACCI_Gymnogyps_californianus_XP_050765982.1	N	N		N
Reptilia	Testudines	Gopherus	flavomarginatus	CASQ1	XP_050785968.1	CASQ1_REPTEST_Gopherus_flavomarginatus_XP_050785968.1	N	N		N
Reptilia	Testudines	Gopherus	flavomarginatus	CASQ2	XP_050816184.1	CASQ2_REPTEST_Gopherus_flavomarginatus_XP_050816184.1	N	N		N
Actinopterygii	Cypriniformes	Labeo	rohita	CASQ2	XP_050958641.1	CASQ2_ACTCYPR_Labeo_rohita_XP_050958641.1	N	N		N
Mammalia	Rodentia	Acomys	russatus	CASQ1	XP_051003881.1	CASQ1_MAMRODE_Acomys_russatus_XP_051003881.1	N	N		Y	Removed portion before start codon
Mammalia	Rodentia	Acomys	russatus	CASQ2	XP_051021419.1	CASQ2_MAMRODE_Acomys_russatus_XP_051021419.1	N	N		Y	Removed portion before start codon
Mammalia	Rodentia	Phodopus	roborovskii	CASQ1	XP_051042268.1	CASQ1_MAMRODE_Phodopus_roborovskii_XP_051042268.1	N	N		Y	Removed portion before start codon
Mammalia	Rodentia	Phodopus	roborovskii	CASQ2	XP_051054692.1	CASQ2_MAMRODE_Phodopus_roborovskii_XP_051054692.1	N	N		Y	Removed portion before start codon
Actinopterygii	Moroniformes	Dicentrarchus	labrax	CASQ2	XP_051260720.1	CASQ2_ACTMORO_Dicentrarchus_labrax_XP_051260720.1	N	N		N
Aves	Apodiformes	Apus	apus	CASQ2	XP_051479860.1	CASQ2_AVEAPOD_Apus_apus_XP_051479860.1	N	N		N
Aves	Passeriformes	Manacus	candei	CASQ2	XP_051635633.1	CASQ2_AVEPASS_Manacus_candei_XP_051635633.1	N	N		N
Actinopterygii	Cypriniformes	Ctenopharyngodon	idella	CASQ2	XP_051761312.1	CASQ2_ACTCYPR_Ctenopharyngodon_idella_XP_051761312.1	N	N		N
Actinopterygii	Polypteriformes	Erpetoichthys	calabaricus	CASQ1	XP_051775810.1	CASQ1_ACTPOLY_Erpetoichthys_calabaricus_XP_051775810.1	N	N		N
Mammalia	Metatheria	Antechinus	flavipes	CASQ2	XP_051848891.1	CASQ2_MAMMETA_Antechinus_flavipes_XP_051848891.1	N	N		N
Mammalia	Metatheria	Antechinus	flavipes	CASQ1	XP_051849637.1	CASQ1_MAMMETA_Antechinus_flavipes_XP_051849637.1	N	N		N
Chondrichthyes	Rhinopristiformes	Pristis	pectinata	CASQ2	XP_051870094.1	CASQ2_CHORHIN_Pristis_pectinata_XP_051870094.1	N	N		N
Chondrichthyes	Rhinopristiformes	Pristis	pectinata	CASQ1	XP_051891027.1	CASQ1_CHORHIN_Pristis_pectinata_XP_051891027.1	N	N		N
Actinopterygii	Cypriniformes	Xyrauchen	texanus	CASQ2	XP_051999185.1	CASQ2_ACTCYPR_Xyrauchen_texanus_XP_051999185.1	N	N		N
Mammalia	Rodentia	Apodemus	sylvaticus	CASQ2	XP_052035587.1	CASQ2_MAMRODE_Apodemus_sylvaticus_XP_052035587.1	N	N		Y	Removed portion before start codon
Mammalia	Rodentia	Apodemus	sylvaticus	CASQ1	XP_052056312.1	CASQ1_MAMRODE_Apodemus_sylvaticus_XP_052056312.1	N	N		N
Actinopterygii	Cypriniformes	Carassius	gibelio	CASQ2	XP_052421221.1	CASQ2_ACTCYPR_Carassius_gibelio_XP_052421221.1	N	N		N
Mammalia	Artiodactyla	Budorcas	taxicolor	CASQ1	XP_052492795.1	CASQ1_MAMARTI_Budorcas_taxicolor_XP_052492795.1	N	N		Y	Removed portion before start codon
Mammalia	Artiodactyla	Budorcas	taxicolor	CASQ2	XP_052493011.1	CASQ2_MAMARTI_Budorcas_taxicolor_XP_052493011.1	N	N		Y	Removed portion before start codon
Aves	Galliformes	Tympanuchus	pallidicinctus	CASQ2	XP_052522169.1	CASQ2_AVEGALL_Tympanuchus_pallidicinctus_XP_052522169.1	N	N		N
Mammalia	Rodentia	Peromyscus	californicus	CASQ2	XP_052587466.1	CASQ2_MAMRODE_Peromyscus_californicus_XP_052587466.1	N	N		Y	Removed portion before start codon
Mammalia	Rodentia	Peromyscus	californicus	CASQ1	XP_052592599.1	CASQ1_MAMRODE_Peromyscus_californicus_XP_052592599.1	N	N		Y	Removed portion before start codon
Aves	Accipitriformes	Harpia	Harpyja	CASQ2	XP_052650140.1	CASQ2_AVEACCI_Harpia_Harpyja_XP_052650140.1	N	N		N
Aves	Accipitriformes	Harpia	Harpyja	CASQ1	XP_052651809.1	CASQ1_AVEACCI_Harpia_Harpyja_XP_052651809.1	N	N		Y	Removed retained intron (compared to falco)
Reptilia	Squamata	Hemicordylus	capensis	CASQ1	XP_053134615.1	CASQ1_REPSQUA_Hemicordylus_capensis_XP_053134615.1	N	N		N
Reptilia	Squamata	Hemicordylus	capensis	CASQ2	XP_053157410.1	CASQ2_REPSQUA_Hemicordylus_capensis_XP_053157410.1	N	N		N
Actinopterygii	Scombriformes	Scomber	japonicus	CASQ2	XP_053185017.1	CASQ2_ACTSCOM_Scomber_japonicus_XP_053185017.1	N	N		N
Reptilia	Squamata	Podarcis	raffonei	CASQ1	XP_053224905.1	CASQ1_REPSQUA_Podarcis_raffonei_XP_053224905.1	N	N		N
Reptilia	Squamata	Podarcis	raffonei	CASQ2	XP_053227025.1	CASQ2_REPSQUA_Podarcis_raffonei_XP_053227025.1	N	N		N
Amphibia	Anura	Spea	bombifrons	CASQ2	XP_053312356.1	CASQ2_AMPANUR_Spea_bombifrons_XP_053312356.1	N	N		N
Amphibia	Anura	Spea	bombifrons	CASQ1	XP_053331187.1	CASQ1_AMPANUR_Spea_bombifrons_XP_053331187.1	N	N		N
Actinopterygii	Siluriformes	Clarias	gariepinus	CASQ2	XP_053352716.1	CASQ2_ACTSILU_Clarias_gariepinus_XP_053352716.1	N	N		N
Mammalia	Primates	Nycticebus	coucang	CASQ2	XP_053447277.1	CASQ2_MAMPRIM_Nycticebus_coucang_XP_053447277.1	N	N		N
Mammalia	Primates	Nycticebus	coucang	CASQ1	XP_053460498.1	CASQ1_MAMPRIM_Nycticebus_coucang_XP_053460498.1	N	N		Y	Removed portion before start codon
Actinopterygii	Siluriformes	Ictalurus	furcatus	CASQ2	XP_053483649.1	CASQ2_ACTSILU_Ictalurus_furcatus_XP_053483649.1	N	N		N
Amphibia	Anura	Bombina	bombina	CASQ1	XP_053561031.1	CASQ1_AMPANUR_Bombina_bombina_XP_053561031.1	N	N		N
Amphibia	Anura	Bombina	bombina	CASQ2	XP_053561694.1	CASQ2_AMPANUR_Bombina_bombina_XP_053561694.1	N	N		N
Aves	Passeriformes	Vidua	chalybeata	CASQ2	XP_053790257.1	CASQ2_AVEPASS_Vidua_chalybeata_XP_053790257.1	N	N		N
Aves	Passeriformes	Vidua	macroura	CASQ2	XP_053825649.1	CASQ2_AVEPASS_Vidua_macroura_XP_053825649.1	N	N		N
Reptilia	Testudines	Malaclemys	terrapin	CASQ1	XP_053867069.1	CASQ1_REPTEST_Malaclemys_terrapin_XP_053867069.1	N	N		Y	Removed portion before start codon
Reptilia	Testudines	Malaclemys	terrapin	CASQ2	XP_053899337.1	CASQ2_REPTEST_Malaclemys_terrapin_XP_053899337.1	N	N		N
Aves	Piciformes	Dryobates	pubescens	CASQ2	XP_054019171.1	CASQ2_AVEPICI_Dryobates_pubescens_XP_054019171.1	N	N		N
Aves	Charadriiformes	Rissa	tridactyla	CASQ2	XP_054043096.1	CASQ2_AVECHAR_Rissa_tridactyla_XP_054043096.1	N	Y	Duplicate, retained NC before start	N
Aves	Passeriformes	Melozone	crissalis	CASQ2	XP_054125894.1	CASQ2_AVEPASS_Melozone_crissalis_XP_054125894.1	N	Y	Duplicate	N
Aves	Passeriformes	Melozone	crissalis	CASQ2	XP_054125894.1	CASQ2_AVEPASS_Melozone_crissalis_XP_054125894.1	N	N		N
Aves	Passeriformes	Melospiza	georgiana	CASQ1	XP_054151046.1	CASQ1_AVEPASS_Melospiza_georgiana_XP_054151046.1	N	N		N
Mammalia	Primates	Pongo	pygmaeus	CASQ2	XP_054298251.1	CASQ2_MAMPRIM_Pongo_pygmaeus_XP_054298251.1	N	N		N
Mammalia	Primates	Pongo	pygmaeus	CASQ1	XP_054305172.1	CASQ1_MAMPRIM_Pongo_pygmaeus_XP_054305172.1	N	N		Y	Removed portion before start codon
Mammalia	Carnivora	Mirounga	angustirostris	CASQ1	XP_054363766.1	CASQ1_MAMCARN_Mirounga_angustirostris_XP_054363766.1	N	N		Y	Removed portion before start codon
Aves	Passeriformes	Molothrus	ater	CASQ1	XP_054373610.1	CASQ1_AVEPASS_Molothrus_ater_XP_054373610.1	N	N		N
Mammalia	Chiroptera	Pteronotus	parnellii	CASQ1	XP_054418794.1	CASQ1_MAMCHIR_Pteronotus_parnellii_XP_054418794.1	N	N		Y	Removed portion before start codon
Mammalia	Chiroptera	Pteronotus	parnellii	CASQ2	XP_054420884.1	CASQ2_MAMCHIR_Pteronotus_parnellii_XP_054420884.1	N	N		N
Actinopterygii	Scorpaeniformes	Anoplopoma	fimbria	CASQ2	XP_054471562.1	CASQ2_ACTSCOR_Anoplopoma_fimbria_XP_054471562.1	N	N		N
Aves	Passeriformes	Agelaius	phoeniceus	CASQ2	XP_054483985.1	CASQ2_AVEPASS_Agelaius_phoeniceus_XP_054483985.1	N	N		N
Mammalia	Eulipotyphla	Talpa	occidentalis	CASQ2	XP_054547727.1	CASQ2_MAMEULI_Talpa_occidentalis_XP_054547727.1	N	Y	Poor annotation	N
Actinopterygii	Syngnathiformes	Dunckerocampus	dactyliophorus	CASQ2	XP_054642365.1	CASQ2_ACTSYNG_Dunckerocampus_dactyliophorus_XP_054642365.1	N	N		N
Aves	Gruiformes	Grus	americana	CASQ1	XP_054662093.1	CASQ1_AVEGRUI_Grus_americana_XP_054662093.1	N	N		Y	Removed erroneous intron ASLPPP
Aves	Gruiformes	Grus	americana	CASQ2	XP_054685444.1	CASQ2_AVEGRUI_Grus_americana_XP_054685444.1	N	N		N
Reptilia	Squamata	Eublepharis	macularius	CASQ1	XP_054855112.1	CASQ1_REPSQUA_Eublepharis_macularius_XP_054855112.1	N	N		N
Reptilia	Squamata	Eublepharis	macularius	CASQ2	XP_054858106.1	CASQ2_REPSQUA_Eublepharis_macularius_XP_054858106.1	N	N		N
Actinopterygii	Cyprinodontiformes	Poeciliopsis	prolifica	CASQ1a	XP_054889435.1	CASQ1a_ACTCYPR_Poeciliopsis_prolifica_XP_054889435.1	N	N		N
Actinopterygii	Cypriniformes	Misgurnus	anguillicaudatus	CASQ2	XP_055071991.1	CASQ2_ACTCYPR_Misgurnus_anguillicaudatus_XP_055071991.1	N	N		N
Mammalia	Carnivora	Nyctereutes	procyonoides	CASQ2	XP_055168117.1	CASQ2_MAMCARN_Nyctereutes_procyonoides_XP_055168117.1	N	N		N
Mammalia	Carnivora	Nyctereutes	procyonoides	CASQ1	XP_055189798.1	CASQ1_MAMCARN_Nyctereutes_procyonoides_XP_055189798.1	N	N		N
Mammalia	Artiodactyla	Moschus	berezovskii	CASQ2	XP_055258285.1	CASQ2_MAMARTI_Moschus_berezovskii_XP_055258285.1	N	N		Y	Removed portion before start codon
Mammalia	Artiodactyla	Moschus	berezovskii	CASQ1	XP_055259499.1	CASQ1_MAMARTI_Moschus_berezovskii_XP_055259499.1	N	N		Y	Removed portion before start codon
Mammalia	Artiodactyla	Bubalus	carabanensis	CASQ1	XP_055439843.1	CASQ1_MAMARTI_Bubalus_carabanensis_XP_055439843.1	N	N		Y	Removed portion before start codon
Mammalia	Artiodactyla	Bubalus	carabanensis	CASQ2	XP_055440601.1	CASQ2_MAMARTI_Bubalus_carabanensis_XP_055440601.1	N	N		Y	Removed portion before start codon
Mammalia	Rodentia	Psammomys	obesus	CASQ1	XP_055469266.1	CASQ1_MAMRODE_Psammomys_obesus_XP_055469266.1	N	N		Y	Removed portion before start codon
Mammalia	Rodentia	Psammomys	obesus	CASQ2	XP_055484139.1	CASQ2_MAMRODE_Psammomys_obesus_XP_055484139.1	N	N		Y	Removed portion before start codon
Chondrichthyes	Rajiformes	Leucoraja	erinacea	CASQ2	XP_055500647.1	CASQ2_CHORAJI_Leucoraja_erinacea_XP_055500647.1	N	N		N
Chondrichthyes	Rajiformes	Leucoraja	erinacea	CASQ1	XP_055510320.1	CASQ1_CHORAJI_Leucoraja_erinacea_XP_055510320.1	N	N		N
Aves	Falconiformes	Falco	cherrug	CASQ1	XP_055553175.1	CASQ1_AVEFALC_Falco_cherrug_XP_055553175.1	N	N		N
Aves	Falconiformes	Falco	peregrinus	CASQ1	XP_055648398.1	CASQ1_AVEFALC_Falco_peregrinus_XP_055648398.1	N	N		N
Aves	Falconiformes	Falco	peregrinus	CASQ2	XP_055665285.1	CASQ2_AVEFALC_Falco_peregrinus_XP_055665285.1	N	N		N
Actinopterygii	Salmoniformes	Salvelinus	fontinalis	CASQ2	XP_055728015.1	CASQ2_ACTSALM_Salvelinus_fontinalis_XP_055728015.1	N	N		N
Mammalia	Eulipotyphla	Sorex	cinereus	CASQ1	XP_055993764.1	CASQ1_MAMEULI_Sorex_cinereus_XP_055993764.1	N	N		N
Mammalia	Eulipotyphla	Sorex	cinereus	CASQ2	XP_055995126.1	CASQ2_MAMEULI_Sorex_cinereus_XP_055995126.1	N	N		Y	Removed portion before start codon
Actinopterygii	Cypriniformes	Rhinichthys	klamathensis	CASQ2	XP_056088940.1	CASQ2_ACTCYPR_Rhinichthys_klamathensis_XP_056088940.1	N	N		N
Actinopterygii	Lampriformes	Lampris	incognitus	CASQ2	XP_056145203.1	CASQ2_ACTLAMP_Lampris_incognitus_XP_056145203.1	N	N		N
Aves	Falconiformes	Falco	biarmicus	CASQ1	XP_056178600.1	CASQ1_AVEFALC_Falco_biarmicus_XP_056178600.1	N	N		N
Aves	Falconiformes	Falco	biarmicus	CASQ2	XP_056198034.1	CASQ2_AVEFALC_Falco_biarmicus_XP_056198034.1	N	N		N
Actinopterygii	Carangiformes	Seriola	aureovittata	CASQ1b	XP_056224372.1	CASQ1b_ACTCARA_Seriola_aureovittata_XP_056224372.1	N	N		N
Actinopterygii	Carangiformes	Seriola	aureovittata	CASQ2b	XP_056226081.1	CASQ2b_ACTCARA_Seriola_aureovittata_XP_056226081.1	N	N		N
Actinopterygii	Carangiformes	Seriola	aureovittata	CASQ2	XP_056245274.1	CASQ2_ACTCARA_Seriola_aureovittata_XP_056245274.1	N	N		N
Actinopterygii	Carangiformes	Seriola	aureovittata	CASQ1a	XP_056248536.1	CASQ1a_ACTCARA_Seriola_aureovittata_XP_056248536.1	N	N		N
Actinopterygii	Scorpaeniformes	Pseudoliparis	swirei	CASQ2	XP_056286462.1	CASQ2_ACTSCOR_Pseudoliparis_swirei_XP_056286462.1	N	N		N
Actinopterygii	Cypriniformes	Danio	aesculapii	CASQ1b	XP_056318468.1	CASQ1b_ACTCYPR_Danio_aesculapii_XP_056318468.1	N	N		N
Actinopterygii	Cypriniformes	Danio	aesculapii	CASQ2	XP_056320733.1	CASQ2_ACTCYPR_Danio_aesculapii_XP_056320733.1	N	N		N
Actinopterygii	Cypriniformes	Danio	aesculapii	CASQ1a	XP_056334901.1	CASQ1a_ACTCYPR_Danio_aesculapii_XP_056334901.1	N	N		N
Aves	Passeriformes	Oenanthe	melanoleuca	CASQ2	XP_056341260.1	CASQ2_AVEPASS_Oenanthe_melanoleuca_XP_056341260.1	N	N		N
Aves	Passeriformes	Oenanthe	melanoleuca	CASQ1	XP_056366952.1	CASQ1_AVEPASS_Oenanthe_melanoleuca_XP_056366952.1	N	N		N
Amphibia	Anura	Hyla	sarda	CASQ1	XP_056400944.1	CASQ1_AMPANUR_Hyla_sarda_XP_056400944.1	N	N		N
Amphibia	Anura	Hyla	sarda	CASQ2	XP_056410376.1	CASQ2_AMPANUR_Hyla_sarda_XP_056410376.1	N	Y	Partial	N
Mammalia	Metatheria	Monodelphis	domestica	CASQ2	XP_056675229.1	CASQ2_MAMMETA_Monodelphis_domestica_XP_056675229.1	N	N		N
Reptilia	Squamata	Euleptes	europaea	CASQ2	XP_056704338.1	CASQ2_REPSQUA_Euleptes_europaea_XP_056704338.1	N	N		N
Reptilia	Squamata	Euleptes	europaea	CASQ1	XP_056708956.1	CASQ1_REPSQUA_Euleptes_europaea_XP_056708956.1	N	N		N
Actinopterygii	Tetraodontiformes	Takifugu	flavidus	CASQ2	XP_056905844.1	CASQ2_ACTTETR_Takifugu_flavidus_XP_056905844.1	N	N		N
Actinopterygii	Cypriniformes	Triplophysa	rosa	CASQ2	XP_057191897.1	CASQ2_ACTCYPR_Triplophysa_rosa_XP_057191897.1	N	N		N
Aves	Passeriformes	Malurus	melanocephalus	CASQ2	XP_057232238.1	CASQ2_AVEPASS_Malurus_melanocephalus_XP_057232238.1	N	N		N
Aves	Psittaciformes	Pezoporus	wallicus	CASQ2	XP_057260115.1	CASQ2_AVEPSIT_Pezoporus_wallicus_XP_057260115.1	N	N		Y	Removed portion before start codon
Mammalia	Rodentia	Chionomys	nivalis	CASQ1	XP_057625756.1	CASQ1_MAMRODE_Chionomys_nivalis_XP_057625756.1	N	N		Y	Removed portion before start codon
Mammalia	Rodentia	Chionomys	nivalis	CASQ2	XP_057649577.1	CASQ2_MAMRODE_Chionomys_nivalis_XP_057649577.1	N	N		Y	Removed portion before start codon
Actinopterygii	Syngnathiformes	Corythoichthys	intestinalis	CASQ2	XP_057707599.1	CASQ2_ACTSYNG_Corythoichthys_intestinalis_XP_057707599.1	N	N		N
Aves	Passeriformes	Pseudopodoces	humilis	CASQ1	XP_057898896.1	CASQ1_AVEPASS_Pseudopodoces_humilis_XP_057898896.1	N	N		N
Aves	Passeriformes	Melospiza	georgiana	CASQ2	XP_057901544.1	CASQ2_AVEPASS_Melospiza_georgiana_XP_057901544.1	N	N		N
Mammalia	Xenarthra	Dasypus	novemcinctus	CASQ1	XP_058165934.1	CASQ1_MAMXENA_Dasypus_novemcinctus_XP_058165934.1	N	N		Y	Removed portion before start codon
Aves	Passeriformes	Ammospiza	caudacuta	CASQ1	XP_058677910.1	CASQ1_AVEPASS_Ammospiza_caudacuta_XP_058677910.1	N	N		N
Aves	Passeriformes	Ammospiza	caudacuta	CASQ2	XP_058681064.1	CASQ2_AVEPASS_Ammospiza_caudacuta_XP_058681064.1	N	N		N
Aves	Passeriformes	Poecile	atricapillus	CASQ1	XP_058684922.1	CASQ1_AVEPASS_Poecile_atricapillus_XP_058684922.1	N	Y	Partial	N
Aves	Passeriformes	Ammospiza	nelsoni	CASQ1	XP_059346084.1	CASQ1_AVEPASS_Ammospiza_nelsoni_XP_059346084.1	N	N		N
Mammalia	Chiroptera	Myotis	daubentonii	CASQ2	XP_059529316.1	CASQ2_MAMCHIR_Myotis_daubentonii_XP_059529316.1	N	N		N
Mammalia	Chiroptera	Myotis	daubentonii	CASQ1	XP_059529443.1	CASQ1_MAMCHIR_Myotis_daubentonii_XP_059529443.1	N	N		Y	Removed portion before start codon
Reptilia	Crocodilia	Alligator	mississippiensis	CASQ1	XP_059574335.1	CASQ1_REPCROC_Alligator_mississippiensis_XP_059574335.1	N	N		N
Aves	Gaviiformes	Gavia	stellata	CASQ1	XP_059688034.1	CASQ1_AVEGAVI_Gavia_stellata_XP_059688034.1	N	N		N
Aves	Passeriformes	Haemorhous	mexicanus	CASQ2	XP_059694043.1	CASQ2_AVEPASS_Haemorhous_mexicanus_XP_059694043.1	N	N		N
Mammalia	Artiodactyla	Balaenoptera	ricei	CASQ2	XP_059757262.1	CASQ2_MAMARTI_Balaenoptera_ricei_XP_059757262.1	N	N		N
Mammalia	Artiodactyla	Balaenoptera	ricei	CASQ1	XP_059790545.1	CASQ1_MAMARTI_Balaenoptera_ricei_XP_059790545.1	N	N		Y	Removed portion before start codon
Aves	Coliiformes	Colius	striatus	CASQ1	XP_061872040.1	CASQ1_AVECOLI_Colius_striatus_XP_061872040.1	N	N		N
Aves	Rheiformes	Rhea	pennata	CASQ2	XP_062451203.1	CASQ2_AVERHEI_Rhea_pennata_XP_062451203.1	N	N		N
Aves	Psittaciformes	Pezoporus	occidentalis	CASQ2	XP_062488819.1	CASQ2_AVEPSIT_Pezoporus_occidentalis_XP_062488819.1	N	N		Y	Removed portion before start codon
Chondrichthyes	Myliobatiformes	Mobula	hypostoma	CASQ2	XP_062906820.1	CASQ2_CHOMYLI_Mobula_hypostoma_XP_062906820.1	N	N		N
Chondrichthyes	Myliobatiformes	Mobula	hypostoma	CASQ1	XP_062921186.1	CASQ1_CHOMYLI_Mobula_hypostoma_XP_062921186.1	N	N		N
Mammalia	Demoptera	Cynocephalus	volans	CASQ2	XP_062960167.1	CASQ2_MAMDEMO_Cynocephalus_volans_XP_062960167.1	N	N		N
Mammalia	Demoptera	Cynocephalus	volans	CASQ1	XP_062961021.1	CASQ1_MAMDEMO_Cynocephalus_volans_XP_062961021.1	N	N		Y	Removed portion before start codon
Amphibia	Anura	Pelobates	fuscus	CASQ1	XP_063295758.1	CASQ1_AMPANUR_Pelobates_fuscus_XP_063295758.1	N	N		N
Amphibia	Anura	Pelobates	fuscus	CASQ2	XP_063301881.1	CASQ2_AMPANUR_Pelobates_fuscus_XP_063301881.1	N	N		N
Aves	Piciformes	Pogoniulus	pusillus	CASQ2	XP_063999421.1	CASQ2_AVEPICI_Pogoniulus_pusillus_XP_063999421.1	N	N		N
Mammalia	Primates	Pan	troglodytes	CASQ2	XP_513677.3	CASQ2_MAMPRIM_Pan_troglodytes_XP_513677.3	N	N		N
Mammalia	Carnivora	Canis	lupus	CASQ1	XP_850097.1	CASQ1_MAMCARN_Canis_lupus_XP_850097.1	N	Y	Duplicate	N
Aves	Passeriformes	Acanthisitta	chloris	CASQ2	XP_9077545_XP_9074786	CASQ2_AVEPASS_Acanthisitta_chloris_XP_9077545_XP_9074786	Y	Y	Partial	N
Mammalia	Primates	Lemur	catta	CASQ1		CASQ1_MAMPRIM_Lemur_catta_	N	N		Y	Removed portion before start codon

## Sheet: Table C
Table C. CASQ expression date. RNA expression data in total counts, counts per million, and transcripts per million for CASQ1/CASQ2/CASQ. Source material is also provided.
SRA	Species	Method	Tissue Group	Common Name	Tissue	Sample Demographic	sra_platform	sra_library	Sequencing Lab	Count Source	sra_spots	n_aligned	CASQ (est counts)	CASQ1 (est counts)	CASQ2 (est counts)	CASQ cpm	CASQ1 cpm	CASQ2 cpm	CASQ2 ratio	CASQ (tpm)	CASQ1 (tpm)	CASQ2 (tpm)	CASQ Locus	CASQ1 Locus	CASQ2 Locus	CASQ1a1 (est counts)	CASQ1a2 (est counts)	CASQ1b1 (est counts)	CASQ1b2 (est counts)	CASQ2a1 (est counts)	CASQ2a2 (est counts)	CASQ2b1 (est counts)	CASQ2b2 (est counts)	CASQ1a1 (cpm)	CASQ1a2 (cpm)	CASQ1b1 (cpm)	CASQ1b2 (cpm)	CASQ2a1 (cpm)	CASQ2a2 (cpm)	CASQ2b1 (cpm)	CASQ2b2 (cpm)	CASQ1a1 (tpm)	CASQ1a2 (tpm)	CASQ1b1 (tpm)	CASQ1b2 (tpm)	CASQ2a1 (tpm)	CASQ2a2 (tpm)	CASQ2b1 (tpm)	CASQ2b2 (tpm)
SRR4011572	Ciona intestinalis	NCBI Ref transcriptome + kallisto	Skeletal Muscle	tunicate	muscle wall	#N/A	Illumina MiSeq	RACE	#N/A	this study	3923069	2718726	64	#N/A	#N/A	23.54	#N/A	#N/A	#N/A	8.95	#N/A	#N/A	XM_002130628.4	#N/A	#N/A	#N/A	#N/A	#N/A	#N/A	#N/A	#N/A	#N/A	#N/A	#N/A	#N/A	#N/A	#N/A	#N/A	#N/A	#N/A	#N/A	#N/A	#N/A	#N/A	#N/A	#N/A	#N/A	#N/A	#N/A
SRR2532443	Ciona intestinalis	NCBI Ref transcriptome + kallisto	Cardiac Tissue	vase tunicate	heart	#N/A	Illumina HiSeq 2000	cDNA	#N/A	this study	50626037	28944812	19124	#N/A	#N/A	660.71	#N/A	#N/A	#N/A	159.939	#N/A	#N/A	XM_002130628.4	#N/A	#N/A	#N/A	#N/A	#N/A	#N/A	#N/A	#N/A	#N/A	#N/A	#N/A	#N/A	#N/A	#N/A	#N/A	#N/A	#N/A	#N/A	#N/A	#N/A	#N/A	#N/A	#N/A	#N/A	#N/A	#N/A
SRR25099027	Ciona robusta	NCBI Ref transcriptome + kallisto (C. intestinalis ref used)	Cardiac Tissue	sea vase	cardiac tube	adult	NextSeq 500	cDNA	#N/A	this study	28300088	21210682	32186	#N/A	#N/A	1517.44	#N/A	#N/A	#N/A	685.477	#N/A	#N/A	XM_002130628.4	#N/A	#N/A	#N/A	#N/A	#N/A	#N/A	#N/A	#N/A	#N/A	#N/A	#N/A	#N/A	#N/A	#N/A	#N/A	#N/A	#N/A	#N/A	#N/A	#N/A	#N/A	#N/A	#N/A	#N/A	#N/A	#N/A
SRR25099026	Ciona robusta	NCBI Ref transcriptome + kallisto (C. intestinalis ref used)	Cardiac Tissue	sea vase	cardiac tube	adult	NextSeq 500	cDNA	#N/A	this study	20147343	12612043	15284	#N/A	#N/A	1211.86	#N/A	#N/A	#N/A	594.476	#N/A	#N/A	XM_002130628.4	#N/A	#N/A	#N/A	#N/A	#N/A	#N/A	#N/A	#N/A	#N/A	#N/A	#N/A	#N/A	#N/A	#N/A	#N/A	#N/A	#N/A	#N/A	#N/A	#N/A	#N/A	#N/A	#N/A	#N/A	#N/A	#N/A
SRR5051307	Lethenteron camtschaticum	Trinity transcriptome (SRR5051324) + kallisto	Cardiac Tissue	japanese lamprey	heart	male	Illumina HiSeq 2000	size fractionation	#N/A	this study	53979561	35273913	5070.07	#N/A	#N/A	143.73	#N/A	#N/A	#N/A	122.98	#N/A	#N/A	TRINITY_DN1130_c1_g1	#N/A	#N/A	#N/A	#N/A	#N/A	#N/A	#N/A	#N/A	#N/A	#N/A	#N/A	#N/A	#N/A	#N/A	#N/A	#N/A	#N/A	#N/A	#N/A	#N/A	#N/A	#N/A	#N/A	#N/A	#N/A	#N/A
SRR5051324	Lethenteron camtschaticum	Trinity transcriptome (SRR5051324) + kallisto	Skeletal Muscle	japanese lamprey	skeletal muscle	male	Illumina Genome Analyzer IIx	size fractionation	#N/A	this study	49337822	39375031	19704.4	#N/A	#N/A	500.43	#N/A	#N/A	#N/A	459.08	#N/A	#N/A	TRINITY_DN1130_c1_g1	#N/A	#N/A	#N/A	#N/A	#N/A	#N/A	#N/A	#N/A	#N/A	#N/A	#N/A	#N/A	#N/A	#N/A	#N/A	#N/A	#N/A	#N/A	#N/A	#N/A	#N/A	#N/A	#N/A	#N/A	#N/A	#N/A
SRR12011606	Branchiostoma japonicum	Trinity transcriptome (SRR12011606) + kallisto	Skeletal Muscle	japanese lancelet	muscle	male	Illumina HiSeq 2000	cDNA	#N/A	this study	37533150	31760884	1376	#N/A	#N/A	43.32	#N/A	#N/A	#N/A	51.1	#N/A	#N/A	TRINITY_DN8831_c0_g1_i6	#N/A	#N/A	#N/A	#N/A	#N/A	#N/A	#N/A	#N/A	#N/A	#N/A	#N/A	#N/A	#N/A	#N/A	#N/A	#N/A	#N/A	#N/A	#N/A	#N/A	#N/A	#N/A	#N/A	#N/A	#N/A	#N/A
SRR514107	Callorhincus millii	Trinity transcriptome (SRR514107) + kallisto	Cardiac Tissue	Australian ghostshark	heart	male	Illumina Genome Analyzer IIx	size fractionation	#N/A	this study	45454516	39304773	#N/A	3315.9	916	#N/A	84.36	23.31	0.22	#N/A	70.49	18.34	#N/A	TRINITY_DN1622_c0_g3	TRINITY_DN2967_c1_g1	#N/A	#N/A	#N/A	#N/A	#N/A	#N/A	#N/A	#N/A	#N/A	#N/A	#N/A	#N/A	#N/A	#N/A	#N/A	#N/A	#N/A	#N/A	#N/A	#N/A	#N/A	#N/A	#N/A	#N/A
SRR514104	Callorhincus millii	Trinity transcriptome (SRR514107) + kallisto	Skeletal Muscle	Australian ghostshark	muscle	male	Illumina Genome Analyzer II	size fractionation	#N/A	this study	72793727	53185482	#N/A	119585	480	#N/A	2248.45	9.03	0	#N/A	1260.92	4.8	#N/A	TRINITY_DN1622_c0_g3	TRINITY_DN2967_c1_g1	#N/A	#N/A	#N/A	#N/A	#N/A	#N/A	#N/A	#N/A	#N/A	#N/A	#N/A	#N/A	#N/A	#N/A	#N/A	#N/A	#N/A	#N/A	#N/A	#N/A	#N/A	#N/A	#N/A	#N/A
SRR19140277	Stegostoma tigrinum	Trinity transcriptome (SRR19140277) + kallisto	Skeletal Muscle	zebra shark	muscle	female	Illumina HiSeq 1500	Oligo-dT	#N/A	this study	10618385	9476261	#N/A	55959	7480.01	#N/A	5905.18	789.34	0.12	#N/A	4160.97	735.26	#N/A	TRINITY_DN2223_c0_g2	TRINITY_DN1720_c0_g1	#N/A	#N/A	#N/A	#N/A	#N/A	#N/A	#N/A	#N/A	#N/A	#N/A	#N/A	#N/A	#N/A	#N/A	#N/A	#N/A	#N/A	#N/A	#N/A	#N/A	#N/A	#N/A	#N/A	#N/A
SRR19140269	Stegostoma tigrinum	Trinity transcriptome (SRR19140277) + kallisto	Cardiac Tissue	zebra shark	heart	female	Illumina HiSeq 1500	Oligo-dT	#N/A	this study	11521954	9647847	#N/A	11	5217.8	#N/A	1.14	540.83	1	#N/A	0.75	368.88	#N/A	TRINITY_DN2223_c0_g2	TRINITY_DN1720_c0_g1	#N/A	#N/A	#N/A	#N/A	#N/A	#N/A	#N/A	#N/A	#N/A	#N/A	#N/A	#N/A	#N/A	#N/A	#N/A	#N/A	#N/A	#N/A	#N/A	#N/A	#N/A	#N/A	#N/A	#N/A
SRR26583196	Hypanus sabinus	NCBI Ref transcriptome + kallisto	Skeletal Muscle	Atlantic stingray	skeletal muscle	#N/A	Illumina NovaSeq 6000	PolyA	#N/A	this study	153157898	128936371	#N/A	741371	7897	#N/A	5749.9	61.25	0.01	#N/A	2466.02	82.02	#N/A	XM_059950625.1	XM_059966191.1	#N/A	#N/A	#N/A	#N/A	#N/A	#N/A	#N/A	#N/A	#N/A	#N/A	#N/A	#N/A	#N/A	#N/A	#N/A	#N/A	#N/A	#N/A	#N/A	#N/A	#N/A	#N/A	#N/A	#N/A
SRR26583181	Hypanus sabinus	NCBI Ref transcriptome + kallisto	Cardiac Tissue	Atlantic stingray	heart	#N/A	Illumina NovaSeq 6000	PolyA	#N/A	this study	115552353	64571690	#N/A	287	5202	#N/A	4.44	80.56	0.95	#N/A	1.59	89.86	#N/A	XM_059950625.1	XM_059966191.1	#N/A	#N/A	#N/A	#N/A	#N/A	#N/A	#N/A	#N/A	#N/A	#N/A	#N/A	#N/A	#N/A	#N/A	#N/A	#N/A	#N/A	#N/A	#N/A	#N/A	#N/A	#N/A	#N/A	#N/A
SRP149885	Danio rerio (untrained)	GEO	Skeletal Muscle	zebrafish	skeletal muscle	male, 4mo	#N/A	#N/A	#N/A	GEO	#N/A	94609811	#N/A	#N/A	4711	#N/A	#N/A	49.79	1	#N/A	#N/A	16.715	#N/A	#N/A	ENSDARG00000008982	59009	#N/A	29395	#N/A	#N/A	#N/A	#N/A	#N/A	623.71	#N/A	310.7	#N/A	#N/A	#N/A	#N/A	#N/A	218.23	#N/A	125.231	#N/A	#N/A	#N/A	#N/A	#N/A
SRP149885	Danio rerio (untrained)	GEO	Skeletal Muscle	zebrafish	skeletal muscle	male, 4mo	#N/A	#N/A	#N/A	GEO	#N/A	90805936	#N/A	#N/A	1804	#N/A	#N/A	19.87	1	#N/A	#N/A	6.66886	#N/A	#N/A	ENSDARG00000008982	37047	#N/A	15605	#N/A	#N/A	#N/A	#N/A	#N/A	407.98	#N/A	171.85	#N/A	#N/A	#N/A	#N/A	#N/A	142.75	#N/A	69.2664	#N/A	#N/A	#N/A	#N/A	#N/A
SRP149885	Danio rerio (untrained)	GEO	Skeletal Muscle	zebrafish	skeletal muscle	male, 4mo	#N/A	#N/A	#N/A	GEO	#N/A	90447721	#N/A	#N/A	3348	#N/A	#N/A	37.02	1	#N/A	#N/A	12.4256	#N/A	#N/A	ENSDARG00000008982	50649	#N/A	21149	#N/A	#N/A	#N/A	#N/A	#N/A	559.98	#N/A	233.83	#N/A	#N/A	#N/A	#N/A	#N/A	195.93	#N/A	94.2465	#N/A	#N/A	#N/A	#N/A	#N/A
SRP149885	Danio rerio (untrained)	GEO	Skeletal Muscle	zebrafish	skeletal muscle	male, 4mo	#N/A	#N/A	#N/A	GEO	#N/A	88389213	#N/A	#N/A	3687	#N/A	#N/A	41.71	1	#N/A	#N/A	14.0024	#N/A	#N/A	ENSDARG00000008982	56724	#N/A	28887	#N/A	#N/A	#N/A	#N/A	#N/A	641.75	#N/A	326.82	#N/A	#N/A	#N/A	#N/A	#N/A	224.55	#N/A	131.727	#N/A	#N/A	#N/A	#N/A	#N/A
SRP149885	Danio rerio (untrained)	GEO	Skeletal Muscle	zebrafish	skeletal muscle	male, 4mo	#N/A	#N/A	#N/A	GEO	#N/A	91623095	#N/A	#N/A	2932	#N/A	#N/A	32	1	#N/A	#N/A	10.7421	#N/A	#N/A	ENSDARG00000008982	47612	#N/A	26249	#N/A	#N/A	#N/A	#N/A	#N/A	519.65	#N/A	286.49	#N/A	#N/A	#N/A	#N/A	#N/A	181.82	#N/A	115.473	#N/A	#N/A	#N/A	#N/A	#N/A
SRP149885	Danio rerio (untrained)	GEO	Skeletal Muscle	zebrafish	skeletal muscle	male, 4mo	#N/A	#N/A	#N/A	GEO	#N/A	84685545	#N/A	#N/A	2248	#N/A	#N/A	26.55	1	#N/A	#N/A	8.9108	#N/A	#N/A	ENSDARG00000008982	32787	#N/A	22496	#N/A	#N/A	#N/A	#N/A	#N/A	387.16	#N/A	265.64	#N/A	#N/A	#N/A	#N/A	#N/A	135.47	#N/A	107.07	#N/A	#N/A	#N/A	#N/A	#N/A
SRP149885	Danio rerio (untrained)	GEO	Skeletal Muscle	zebrafish	skeletal muscle	male, 4mo	#N/A	#N/A	#N/A	GEO	#N/A	87266036	#N/A	#N/A	2412	#N/A	#N/A	27.64	1	#N/A	#N/A	9.27815	#N/A	#N/A	ENSDARG00000008982	46537	#N/A	21644	#N/A	#N/A	#N/A	#N/A	#N/A	533.28	#N/A	248.02	#N/A	#N/A	#N/A	#N/A	#N/A	186.59	#N/A	99.969	#N/A	#N/A	#N/A	#N/A	#N/A
SRP149885	Danio rerio (trained)	GEO	Skeletal Muscle	zebrafish	skeletal muscle	male, 4mo	#N/A	#N/A	#N/A	GEO	#N/A	86158596	#N/A	#N/A	2803	#N/A	#N/A	32.53	1	#N/A	#N/A	10.9208	#N/A	#N/A	ENSDARG00000008982	46790	#N/A	19925	#N/A	#N/A	#N/A	#N/A	#N/A	543.07	#N/A	231.26	#N/A	#N/A	#N/A	#N/A	#N/A	190.02	#N/A	93.2122	#N/A	#N/A	#N/A	#N/A	#N/A
SRP149885	Danio rerio (trained)	GEO	Skeletal Muscle	zebrafish	skeletal muscle	male, 4mo	#N/A	#N/A	#N/A	GEO	#N/A	88016217	#N/A	#N/A	3905	#N/A	#N/A	44.37	1	#N/A	#N/A	14.8932	#N/A	#N/A	ENSDARG00000008982	35113	#N/A	19838	#N/A	#N/A	#N/A	#N/A	#N/A	398.94	#N/A	225.39	#N/A	#N/A	#N/A	#N/A	#N/A	139.59	#N/A	90.8465	#N/A	#N/A	#N/A	#N/A	#N/A
SRP149885	Danio rerio (trained)	GEO	Skeletal Muscle	zebrafish	skeletal muscle	male, 4mo	#N/A	#N/A	#N/A	GEO	#N/A	86724558	#N/A	#N/A	2848	#N/A	#N/A	32.84	1	#N/A	#N/A	11.0237	#N/A	#N/A	ENSDARG00000008982	51696	#N/A	31131	#N/A	#N/A	#N/A	#N/A	#N/A	596.09	#N/A	358.96	#N/A	#N/A	#N/A	#N/A	#N/A	208.57	#N/A	144.685	#N/A	#N/A	#N/A	#N/A	#N/A
SRP149885	Danio rerio (trained)	GEO	Skeletal Muscle	zebrafish	skeletal muscle	male, 4mo	#N/A	#N/A	#N/A	GEO	#N/A	89184497	#N/A	#N/A	5059	#N/A	#N/A	56.73	1	#N/A	#N/A	19.0417	#N/A	#N/A	ENSDARG00000008982	30361	#N/A	25584	#N/A	#N/A	#N/A	#N/A	#N/A	340.43	#N/A	286.87	#N/A	#N/A	#N/A	#N/A	#N/A	119.11	#N/A	115.625	#N/A	#N/A	#N/A	#N/A	#N/A
SRP149885	Danio rerio (trained)	GEO	Skeletal Muscle	zebrafish	skeletal muscle	male, 4mo	#N/A	#N/A	#N/A	GEO	#N/A	92862850	#N/A	#N/A	2666	#N/A	#N/A	28.71	1	#N/A	#N/A	9.63713	#N/A	#N/A	ENSDARG00000008982	38468	#N/A	16017	#N/A	#N/A	#N/A	#N/A	#N/A	414.25	#N/A	172.48	#N/A	#N/A	#N/A	#N/A	#N/A	144.94	#N/A	69.5204	#N/A	#N/A	#N/A	#N/A	#N/A
SRP149885	Danio rerio (trained)	GEO	Skeletal Muscle	zebrafish	skeletal muscle	male, 4mo	#N/A	#N/A	#N/A	GEO	#N/A	91077665	#N/A	#N/A	3453	#N/A	#N/A	37.91	1	#N/A	#N/A	12.7267	#N/A	#N/A	ENSDARG00000008982	40740	#N/A	18621	#N/A	#N/A	#N/A	#N/A	#N/A	447.31	#N/A	204.45	#N/A	#N/A	#N/A	#N/A	#N/A	156.51	#N/A	82.407	#N/A	#N/A	#N/A	#N/A	#N/A
SRP149885	Danio rerio (trained)	GEO	Skeletal Muscle	zebrafish	skeletal muscle	male, 4mo	#N/A	#N/A	#N/A	GEO	#N/A	92394568	#N/A	#N/A	3194	#N/A	#N/A	34.57	1	#N/A	#N/A	11.6043	#N/A	#N/A	ENSDARG00000008982	33224	#N/A	22803	#N/A	#N/A	#N/A	#N/A	#N/A	359.59	#N/A	246.8	#N/A	#N/A	#N/A	#N/A	#N/A	125.82	#N/A	99.4761	#N/A	#N/A	#N/A	#N/A	#N/A
SRR15662002	Danio rerio	GEO	Cardiac Tissue	zebrafish	ventricle	male 4yr	Illumina HiSeq 2500	cDNA	#N/A	GEO	27583962	20699061	#N/A	#N/A	20993	#N/A	#N/A	1014.2	1	#N/A	#N/A	340.45	#N/A	#N/A	ENSDARG00000008982	3	#N/A	2489	#N/A	#N/A	#N/A	#N/A	#N/A	0.14	#N/A	120.25	#N/A	#N/A	#N/A	#N/A	#N/A	0.05	#N/A	48.4672	#N/A	#N/A	#N/A	#N/A	#N/A
SRR15662003	Danio rerio	GEO	Cardiac Tissue	zebrafish	ventricle	male 4yr	Illumina HiSeq 2500	cDNA	#N/A	GEO	23733249	17742389	#N/A	#N/A	13104	#N/A	#N/A	738.57	1	#N/A	#N/A	247.926	#N/A	#N/A	ENSDARG00000008982	37	#N/A	1575	#N/A	#N/A	#N/A	#N/A	#N/A	2.09	#N/A	88.77	#N/A	#N/A	#N/A	#N/A	#N/A	0.73	#N/A	35.7801	#N/A	#N/A	#N/A	#N/A	#N/A
SRR15662004	Danio rerio	GEO	Cardiac Tissue	zebrafish	ventricle	male 4yr	Illumina HiSeq 2500	cDNA	#N/A	GEO	29864360	22547518	#N/A	#N/A	24417	#N/A	#N/A	1082.91	1	#N/A	#N/A	363.516	#N/A	#N/A	ENSDARG00000008982	5	#N/A	2516	#N/A	#N/A	#N/A	#N/A	#N/A	0.22	#N/A	111.59	#N/A	#N/A	#N/A	#N/A	#N/A	0.08	#N/A	44.9764	#N/A	#N/A	#N/A	#N/A	#N/A
SRR15662005	Danio rerio	GEO	Cardiac Tissue	zebrafish	ventricle	male 7mo	Illumina HiSeq 2500	cDNA	#N/A	GEO	26858374	19695286	#N/A	#N/A	14409	#N/A	#N/A	731.6	1	#N/A	#N/A	245.585	#N/A	#N/A	ENSDARG00000008982	6	#N/A	1446	#N/A	#N/A	#N/A	#N/A	#N/A	0.3	#N/A	73.42	#N/A	#N/A	#N/A	#N/A	#N/A	0.11	#N/A	29.5923	#N/A	#N/A	#N/A	#N/A	#N/A
SRR15662006	Danio rerio	GEO	Cardiac Tissue	zebrafish	ventricle	male 7mo	Illumina HiSeq 2500	cDNA	#N/A	GEO	29093600	22204754	#N/A	#N/A	21120	#N/A	#N/A	951.15	1	#N/A	#N/A	319.284	#N/A	#N/A	ENSDARG00000008982	2	#N/A	1782	#N/A	#N/A	#N/A	#N/A	#N/A	0.09	#N/A	80.25	#N/A	#N/A	#N/A	#N/A	#N/A	0.03	#N/A	32.3471	#N/A	#N/A	#N/A	#N/A	#N/A
SRR15662007	Danio rerio	GEO	Cardiac Tissue	zebrafish	ventricle	male 7mo	Illumina HiSeq 2500	cDNA	#N/A	GEO	29161554	22300386	#N/A	#N/A	22334	#N/A	#N/A	1001.51	1	#N/A	#N/A	336.189	#N/A	#N/A	ENSDARG00000008982	5	#N/A	1913	#N/A	#N/A	#N/A	#N/A	#N/A	0.22	#N/A	85.78	#N/A	#N/A	#N/A	#N/A	#N/A	0.08	#N/A	34.5761	#N/A	#N/A	#N/A	#N/A	#N/A
SRR19594823	Salmo salar	NCBI Ref transcriptome + kallisto	Skeletal Muscle	Atlantic salmon	skeletal muscle	#N/A	Illumina HiSeq 4000	RANDOM	#N/A	this study	16819387	15642451	#N/A	#N/A	#N/A	#N/A	#N/A	#N/A	#N/A	#N/A	#N/A	#N/A	#N/A	#N/A	#N/A	9578.42	38665.3	4464.06	29296	16.8602	0	0	1.0002	612.33	2471.82	285.38	1872.85	1.08	0	0	0.06	483.17	1795.19	187.324	1346.24	0.47814	0	0	0.0535789
SRR19594833	Salmo salar	NCBI Ref transcriptome + kallisto	Skeletal Muscle	Atlantic salmon	skeletal muscle	#N/A	Illumina HiSeq 4000	RANDOM	#N/A	this study	38809687	36090350	#N/A	#N/A	#N/A	#N/A	#N/A	#N/A	#N/A	#N/A	#N/A	#N/A	#N/A	#N/A	#N/A	14699.1	69794.6	8216.83	5947.04	83.5928	1.00787	0	8.86432	939.69	4461.87	525.29	380.19	5.34	0.06	0	0.57	316.46	1382.93	147.136	116.627	1.01132	0.0202471	0	0.202679
ERR10377996	Salmo trutta	NCBI Ref transcriptome + kallisto	Cardiac Tissue	river trout	heart	#N/A	Illumina NovaSeq 6000	PolyA	#N/A	this study	40057017	27605935	#N/A	#N/A	#N/A	#N/A	#N/A	#N/A	#N/A	#N/A	#N/A	#N/A	#N/A	#N/A	#N/A	1418	2484.02	2.45e-08	0	758.18	6961.7	74.5802	7.41977	90.65	158.8	0	0	48.47	445.05	4.77	0.47	38.8679	63.9172	5.65e-10	0	11.5334	180.229	2.236	0.204926
SRR24682526	Oncorhychus mykiss	NCBI Ref transcriptome + kallisto	Other	rainbow trout	liver	#N/A	Illumina NovaSeq 6000	cDNA	#N/A	this study	27779376	22606733	#N/A	#N/A	#N/A	#N/A	0.87	2.81	0.76	#N/A	#N/A	#N/A	#N/A	#N/A	#N/A	2.23645	3	2.30812	6	8.00828	0	0	36	0.14	0.19	0.15	0.38	0.51	0	0	2.3	0.0716687	0.10775	0.0716687	0.203427	0.316374	0	0	1.26314
SRR24682567	Oncorhychus mykiss	NCBI Ref transcriptome + kallisto	Other	rainbow trout	liver	#N/A	Illumina NovaSeq 6000	cDNA	#N/A	this study	27886401	22252680	#N/A	#N/A	#N/A	#N/A	3.29	2.37	0.42	#N/A	#N/A	#N/A	#N/A	#N/A	#N/A	16	10	16.4692	9	5	0	0	32	1.02	0.64	1.05	0.58	0.32	0	0	2.05	0.469189	0.328621	0.469189	0.27921	0.180709	0	0	1.02734
SRR15882802	Oncorhychus mykiss	NCBI Ref transcriptome + kallisto	Cardiac Tissue	rainbow trout	heart	#N/A	Illumina HiSeq 4000	PCR	#N/A	this study	1195398	896850	#N/A	#N/A	#N/A	#N/A	5.72	46.73	0.89	#N/A	#N/A	#N/A	#N/A	#N/A	#N/A	33	1	55.4969	0	667.861	58.0667	0	5	2.11	0.06	3.55	0	42.7	3.71	0	0.32	22.4969	0.758397	22.4969	0	553.312	39.5159	0	3.71034
SRR15882808	Oncorhychus mykiss	NCBI Ref transcriptome + kallisto	Cardiac Tissue	rainbow trout	heart	#N/A	Illumina HiSeq 4000	PCR	#N/A	this study	925435	701149	#N/A	#N/A	#N/A	#N/A	10.32	28.19	0.73	#N/A	#N/A	#N/A	#N/A	#N/A	#N/A	55.9379	1.06205	104.363	0	395.874	43.0821	0	2	3.58	0.07	6.67	0	25.31	2.75	0	0.13	48.4249	1.02281	48.4249	0	416.48	37.2302	0	1.88463
SRR24682536	Oncorhychus mykiss	NCBI Ref transcriptome + kallisto	Skeletal Muscle	rainbow trout	white filet	female	Illumina NovaSeq 6000	cDNA	#N/A	this study	30421698	25280293	#N/A	#N/A	#N/A	#N/A	17914.7	26.47	0	#N/A	#N/A	#N/A	#N/A	#N/A	#N/A	77386	27433.1	28067.6	147344	56	297	13.3736	47.6264	4947.18	1753.76	1794.32	9419.46	3.58	18.99	0.85	3.04	2342.98	928.052	667.437	4704.27	2.07788	8.97574	0.49019	1.57502
SRR24682541	Oncorhychus mykiss	NCBI Ref transcriptome + kallisto	Skeletal Muscle	rainbow trout	red filet	female	Illumina NovaSeq 6000	cDNA	#N/A	this study	34420039	28194588	#N/A	#N/A	#N/A	#N/A	16556.5	284.42	0.02	#N/A	#N/A	#N/A	#N/A	#N/A	#N/A	75794.5	30976.8	24446.4	127767	586.975	3750	36.4931	75.5069	4845.44	1980.3	1562.82	8167.97	37.52	239.73	2.33	4.83	1645.6	753.085	415.16	2928.55	15.6826	81.2666	0.962891	1.79364
SRR24682544	Oncorhychus mykiss	NCBI Ref transcriptome + kallisto	Skeletal Muscle	rainbow trout	red filet	female	Illumina NovaSeq 6000	cDNA	#N/A	this study	32917853	22252680	#N/A	#N/A	#N/A	#N/A	14248.3	4.6	0	#N/A	#N/A	#N/A	#N/A	#N/A	#N/A	57499.3	24098.3	24645.6	116635	7	55	1.2804	8.7196	3675.85	1540.57	1575.56	7456.3	0.45	3.52	0.08	0.56	1166	547.051	391.169	2496.76	0.174592	1.11326	0.0315394	0.193422
SRR24006336	Acipenser ruthensis	NCBI Ref transcriptome + kallisto	Skeletal Muscle	sterlet	white muscle	#N/A	Illumina NovaSeq 6000	PolyA	#N/A	this study	925435	38729000	#N/A	#N/A	#N/A	#N/A	#N/A	#N/A	#N/A	#N/A	#N/A	#N/A	#N/A	#N/A	#N/A	17398.3	#N/A	55325.3	#N/A	4128.21	#N/A	14914.8	#N/A	780.18	#N/A	2480.91	#N/A	185.12	#N/A	668.81	#N/A	276.57	#N/A	574.54	#N/A	45.761	#N/A	162.205	#N/A
SRR24006339	Acipenser ruthensis	NCBI Ref transcriptome + kallisto	Cardiac Tissue	sterlet	heart	#N/A	Illumina NovaSeq 6000	PolyA	#N/A	this study	925435	28415216	#N/A	#N/A	#N/A	#N/A	#N/A	#N/A	#N/A	#N/A	#N/A	#N/A	#N/A	#N/A	#N/A	20.0682	#N/A	0.620105	#N/A	2024.41	#N/A	7302.57	#N/A	0.9	#N/A	0.03	#N/A	90.78	#N/A	327.46	#N/A	0.44	#N/A	0.00882865	#N/A	30.7476	#N/A	108.837	#N/A
SRR24006341	Acipenser ruthensis	NCBI Ref transcriptome + kallisto	Other	sterlet	esophagus	#N/A	Illumina NovaSeq 6000	PolyA	#N/A	this study	66675823	44083492	#N/A	#N/A	#N/A	#N/A	#N/A	#N/A	#N/A	#N/A	#N/A	#N/A	#N/A	#N/A	#N/A	381.83	#N/A	834.251	#N/A	394.507	#N/A	1030.49	#N/A	17.12	#N/A	37.41	#N/A	17.69	#N/A	46.21	#N/A	6.52	#N/A	9.33082	#N/A	4.70804	#N/A	12.0669	#N/A
SRR24006342	Acipenser ruthensis	NCBI Ref transcriptome + kallisto	Brain	sterlet	brain	#N/A	Illumina NovaSeq 6000	PolyA	#N/A	this study	52583855	30022914	#N/A	#N/A	#N/A	#N/A	#N/A	#N/A	#N/A	#N/A	#N/A	#N/A	#N/A	#N/A	#N/A	0	#N/A	7.42e-06	#N/A	164.562	#N/A	424.354	#N/A	0	#N/A	0	#N/A	7.38	#N/A	19.03	#N/A	0	#N/A	1.46e-07	#N/A	3.44383	#N/A	8.71334	#N/A
SRR24006344	Acipenser ruthensis	NCBI Ref transcriptome + kallisto	Other	sterlet	stomach muscle	#N/A	Illumina NovaSeq 6000	PolyA	#N/A	this study	69302307	41230609	#N/A	#N/A	#N/A	#N/A	#N/A	#N/A	#N/A	#N/A	#N/A	#N/A	#N/A	#N/A	#N/A	0	#N/A	1.44e-06	#N/A	32.0634	#N/A	695.512	#N/A	0	#N/A	0	#N/A	1.44	#N/A	31.19	#N/A	0	#N/A	1.65e-08	#N/A	0.391929	#N/A	8.34255	#N/A
DRR002320	Latimeria chalumnae	NCBI Ref transcriptome + kallisto	Skeletal Muscle	coelacanth	tail muscle	male	Illumina Genome Analyzer IIx	RANDOM	#N/A	this study	31677223	20794908	#N/A	11739.8	15	#N/A	564.55	0.72	0	#N/A	345.67	0.42	#N/A	TRINITY_DN2867_c0_g1	#N/A	#N/A	#N/A	#N/A	#N/A	#N/A	#N/A	#N/A	#N/A	#N/A	#N/A	#N/A	#N/A	#N/A	#N/A	#N/A	#N/A	#N/A	#N/A	#N/A	#N/A	#N/A	#N/A	#N/A	#N/A
SRR3632086	Lepidosiren paradoxa	REDOWNLOADING Trinity transcriptome (SRR3632086) + kallisto	Skeletal Muscle	South American lungfish	muscle	#N/A	Illumina HiSeq 2000	cDNA	#N/A	this study	3383706	3006204	#N/A	20407.7	240	#N/A	6788.53	79.83	0.01	#N/A	4002.33	38.68	#N/A	TRINITY_DN12_c0_g1	TRINITY_DN791_c0_g1	#N/A	#N/A	#N/A	#N/A	#N/A	#N/A	#N/A	#N/A	#N/A	#N/A	#N/A	#N/A	#N/A	#N/A	#N/A	#N/A	#N/A	#N/A	#N/A	#N/A	#N/A	#N/A	#N/A	#N/A
ERR3850001	Geotrypetes seraphini	NCBI Ref transcriptome + kallisto	Skeletal Muscle	Gaboon caecilian	muscle	#N/A	Illumina HiSeq 4000	PolyA	#N/A	this study	56036841	48689153	#N/A	253164	1296	#N/A	5199.6	26.62	0.01	#N/A	4410.04	25.9	#N/A	XM_033923035.1	XM_033942544.1	#N/A	#N/A	#N/A	#N/A	#N/A	#N/A	#N/A	#N/A	#N/A	#N/A	#N/A	#N/A	#N/A	#N/A	#N/A	#N/A	#N/A	#N/A	#N/A	#N/A	#N/A	#N/A	#N/A	#N/A
ERR3849998	Geotrypetes seraphini	NCBI Ref transcriptome + kallisto	Cardiac Tissue	Gaboon caecilian	heart	#N/A	Illumina HiSeq 4000	PolyA	#N/A	this study	101585695	73309501	#N/A	666	3551	#N/A	9.08	48.44	0.84	#N/A	7.69	46.85	#N/A	XM_033923035.1	XM_033942544.1	#N/A	#N/A	#N/A	#N/A	#N/A	#N/A	#N/A	#N/A	#N/A	#N/A	#N/A	#N/A	#N/A	#N/A	#N/A	#N/A	#N/A	#N/A	#N/A	#N/A	#N/A	#N/A	#N/A	#N/A
ERR3132332	Rhinatrema bivittatum	NCBI Ref transcriptome + kallisto	Skeletal Muscle	two-lined caecilian	muscle	#N/A	Illumina HiSeq 4000	PolyA	#N/A	this study	118929200	104565376	#N/A	2660000	36656	#N/A	25423.5	350.56	0.01	#N/A	11864.4	114.36	#N/A	XM_029580930.1	XM_029577836.1	#N/A	#N/A	#N/A	#N/A	#N/A	#N/A	#N/A	#N/A	#N/A	#N/A	#N/A	#N/A	#N/A	#N/A	#N/A	#N/A	#N/A	#N/A	#N/A	#N/A	#N/A	#N/A	#N/A	#N/A
ERR3132331	Rhinatrema bivittatum	NCBI Ref transcriptome + kallisto	Cardiac Tissue	two-lined caecilian	heart	#N/A	Illumina HiSeq 4000	PolyA	#N/A	this study	122995005	68871944	#N/A	62	134034	#N/A	0.9	1946.13	1	#N/A	0.42	631.94	#N/A	XM_029580930.1	XM_029577836.1	#N/A	#N/A	#N/A	#N/A	#N/A	#N/A	#N/A	#N/A	#N/A	#N/A	#N/A	#N/A	#N/A	#N/A	#N/A	#N/A	#N/A	#N/A	#N/A	#N/A	#N/A	#N/A	#N/A	#N/A
SRR24496921	Staurois parvus	GEO	Brain	Borneo splash frog	Whole Brain	male	Illumina NovaSeq 6000	cDNA	#N/A	GSM7318556	77702747	77490818	#N/A	2	23	#N/A	0.03	0.3	0.92	#N/A	0.01	0.12	#N/A	017208-RA	015459-RA	#N/A	#N/A	#N/A	#N/A	#N/A	#N/A	#N/A	#N/A	#N/A	#N/A	#N/A	#N/A	#N/A	#N/A	#N/A	#N/A	#N/A	#N/A	#N/A	#N/A	#N/A	#N/A	#N/A	#N/A
SRR24496920	Staurois parvus	GEO	Brain	Borneo splash frog	Whole Brain	male	Illumina NovaSeq 6000	cDNA	#N/A	GSM7318557	98692223	99130455	#N/A	38	34	#N/A	0.38	0.34	0.47	#N/A	0.2	0.14	#N/A	017208-RA	015459-RA	#N/A	#N/A	#N/A	#N/A	#N/A	#N/A	#N/A	#N/A	#N/A	#N/A	#N/A	#N/A	#N/A	#N/A	#N/A	#N/A	#N/A	#N/A	#N/A	#N/A	#N/A	#N/A	#N/A	#N/A
SRR24496919	Staurois parvus	GEO	Skeletal Muscle	Borneo splash frog	Leg Muscle	male	Illumina NovaSeq 6000	cDNA	#N/A	GSM7318558	86038410	88776793	#N/A	97946	176	#N/A	1103.28	1.98	0	#N/A	583.75	0.83	#N/A	017208-RA	015459-RA	#N/A	#N/A	#N/A	#N/A	#N/A	#N/A	#N/A	#N/A	#N/A	#N/A	#N/A	#N/A	#N/A	#N/A	#N/A	#N/A	#N/A	#N/A	#N/A	#N/A	#N/A	#N/A	#N/A	#N/A
SRR24496918	Staurois parvus	GEO	Skeletal Muscle	Borneo splash frog	Leg Muscle	male	Illumina NovaSeq 6000	cDNA	#N/A	GSM7318559	102091333	103526730	#N/A	94465	944	#N/A	912.47	9.12	0.01	#N/A	482.79	3.81	#N/A	017208-RA	015459-RA	#N/A	#N/A	#N/A	#N/A	#N/A	#N/A	#N/A	#N/A	#N/A	#N/A	#N/A	#N/A	#N/A	#N/A	#N/A	#N/A	#N/A	#N/A	#N/A	#N/A	#N/A	#N/A	#N/A	#N/A
SRR24496917	Staurois parvus	GEO	Skeletal Muscle	Borneo splash frog	Leg Muscle	male	Illumina NovaSeq 6000	cDNA	#N/A	GSM7318560	84886735	89233775	#N/A	105960	442	#N/A	1187.44	4.95	0	#N/A	628.28	2.07	#N/A	017208-RA	015459-RA	#N/A	#N/A	#N/A	#N/A	#N/A	#N/A	#N/A	#N/A	#N/A	#N/A	#N/A	#N/A	#N/A	#N/A	#N/A	#N/A	#N/A	#N/A	#N/A	#N/A	#N/A	#N/A	#N/A	#N/A
SRR24496916	Staurois parvus	GEO	Skeletal Muscle	Borneo splash frog	Leg Muscle	male	Illumina NovaSeq 6000	cDNA	#N/A	GSM7318561	153407210	148898919	#N/A	224172	1262	#N/A	1505.53	8.48	0.01	#N/A	796.58	3.54	#N/A	017208-RA	015459-RA	#N/A	#N/A	#N/A	#N/A	#N/A	#N/A	#N/A	#N/A	#N/A	#N/A	#N/A	#N/A	#N/A	#N/A	#N/A	#N/A	#N/A	#N/A	#N/A	#N/A	#N/A	#N/A	#N/A	#N/A
SRR24496915	Staurois parvus	GEO	Skeletal Muscle	Borneo splash frog	Leg Muscle	male	Illumina NovaSeq 6000	cDNA	#N/A	GSM7318562	88554011	88704631	#N/A	84333	1045	#N/A	950.72	11.78	0.01	#N/A	503.02	4.92	#N/A	017208-RA	015459-RA	#N/A	#N/A	#N/A	#N/A	#N/A	#N/A	#N/A	#N/A	#N/A	#N/A	#N/A	#N/A	#N/A	#N/A	#N/A	#N/A	#N/A	#N/A	#N/A	#N/A	#N/A	#N/A	#N/A	#N/A
SRR24496914	Staurois parvus	GEO	Other	Borneo splash frog	Spinal Cord	male	Illumina NovaSeq 6000	cDNA	#N/A	GSM7318563	67895784	71208248	#N/A	540	46	#N/A	7.58	0.65	0.08	#N/A	4.01	0.27	#N/A	017208-RA	015459-RA	#N/A	#N/A	#N/A	#N/A	#N/A	#N/A	#N/A	#N/A	#N/A	#N/A	#N/A	#N/A	#N/A	#N/A	#N/A	#N/A	#N/A	#N/A	#N/A	#N/A	#N/A	#N/A	#N/A	#N/A
SRR24496913	Staurois parvus	GEO	Other	Borneo splash frog	Spinal Cord	male	Illumina NovaSeq 6000	cDNA	#N/A	GSM7318565	52539469	57819791	#N/A	393	29	#N/A	6.8	0.5	0.07	#N/A	3.6	0.21	#N/A	017208-RA	015459-RA	#N/A	#N/A	#N/A	#N/A	#N/A	#N/A	#N/A	#N/A	#N/A	#N/A	#N/A	#N/A	#N/A	#N/A	#N/A	#N/A	#N/A	#N/A	#N/A	#N/A	#N/A	#N/A	#N/A	#N/A
SRR24496912	Staurois parvus	GEO	Other	Borneo splash frog	Spinal Cord	male	Illumina NovaSeq 6000	cDNA	#N/A	GSM7318566	81520801	80458903	#N/A	57	112	#N/A	0.71	1.39	0.66	#N/A	0.37	0.58	#N/A	017208-RA	015459-RA	#N/A	#N/A	#N/A	#N/A	#N/A	#N/A	#N/A	#N/A	#N/A	#N/A	#N/A	#N/A	#N/A	#N/A	#N/A	#N/A	#N/A	#N/A	#N/A	#N/A	#N/A	#N/A	#N/A	#N/A
SRR24496911	Staurois parvus	GEO	Other	Borneo splash frog	Spinal Cord	male	Illumina NovaSeq 6000	cDNA	#N/A	GSM7318567	93606841	83164832	#N/A	0	93	#N/A	0	1.12	1	#N/A	0	0.47	#N/A	017208-RA	015459-RA	#N/A	#N/A	#N/A	#N/A	#N/A	#N/A	#N/A	#N/A	#N/A	#N/A	#N/A	#N/A	#N/A	#N/A	#N/A	#N/A	#N/A	#N/A	#N/A	#N/A	#N/A	#N/A	#N/A	#N/A
#N/A	Xenopus laevis	bwa+RSEM	Skeletal Muscle	African clawed frog	muscle	female	#N/A	#N/A	#N/A	XenBase	#N/A	#N/A	#N/A	#N/A	#N/A	#N/A	11181.7	169.87	0.01	#N/A	4609.1	87.29	#N/A	5753697	6074555	#N/A	#N/A	#N/A	#N/A	#N/A	#N/A	#N/A	#N/A	#N/A	#N/A	#N/A	#N/A	#N/A	#N/A	#N/A	#N/A	#N/A	#N/A	#N/A	#N/A	#N/A	#N/A	#N/A	#N/A
#N/A	Xenopus laevis	bwa+RSEM	Cardiac Tissue	African clawed frog	heart	female	#N/A	#N/A	#N/A	XenBase	#N/A	#N/A	#N/A	#N/A	#N/A	#N/A	13.1	63.01	0.83	#N/A	5.4	32.38	#N/A	5753697	6074555	#N/A	#N/A	#N/A	#N/A	#N/A	#N/A	#N/A	#N/A	#N/A	#N/A	#N/A	#N/A	#N/A	#N/A	#N/A	#N/A	#N/A	#N/A	#N/A	#N/A	#N/A	#N/A	#N/A	#N/A
#N/A	Xenopus laevis	bwa+RSEM	Other	African clawed frog	eye	female	#N/A	#N/A	#N/A	XenBase	#N/A	#N/A	#N/A	#N/A	#N/A	#N/A	353.54	22.44	0.06	#N/A	145.73	11.53	#N/A	5753697	6074555	#N/A	#N/A	#N/A	#N/A	#N/A	#N/A	#N/A	#N/A	#N/A	#N/A	#N/A	#N/A	#N/A	#N/A	#N/A	#N/A	#N/A	#N/A	#N/A	#N/A	#N/A	#N/A	#N/A	#N/A
#N/A	Xenopus laevis	bwa+RSEM	Other	African clawed frog	kidney	female	#N/A	#N/A	#N/A	XenBase	#N/A	#N/A	#N/A	#N/A	#N/A	#N/A	1.07	15.63	0.94	#N/A	0.44	8.03	#N/A	5753697	6074555	#N/A	#N/A	#N/A	#N/A	#N/A	#N/A	#N/A	#N/A	#N/A	#N/A	#N/A	#N/A	#N/A	#N/A	#N/A	#N/A	#N/A	#N/A	#N/A	#N/A	#N/A	#N/A	#N/A	#N/A
#N/A	Xenopus laevis	bwa+RSEM	Brain	African clawed frog	brain	female	#N/A	#N/A	#N/A	XenBase	#N/A	#N/A	#N/A	#N/A	#N/A	#N/A	22.68	2.18	0.09	#N/A	9.35	1.12	#N/A	5753697	6074555	#N/A	#N/A	#N/A	#N/A	#N/A	#N/A	#N/A	#N/A	#N/A	#N/A	#N/A	#N/A	#N/A	#N/A	#N/A	#N/A	#N/A	#N/A	#N/A	#N/A	#N/A	#N/A	#N/A	#N/A
#N/A	Xenopus laevis	bwa+RSEM	Other	African clawed frog	testis	male	#N/A	#N/A	#N/A	XenBase	#N/A	#N/A	#N/A	#N/A	#N/A	#N/A	7.45	0.93	0.11	#N/A	3.07	0.48	#N/A	5753697	6074555	#N/A	#N/A	#N/A	#N/A	#N/A	#N/A	#N/A	#N/A	#N/A	#N/A	#N/A	#N/A	#N/A	#N/A	#N/A	#N/A	#N/A	#N/A	#N/A	#N/A	#N/A	#N/A	#N/A	#N/A
SRR17602594	Bufo gargarizans	NCBI Ref transcriptome + kallisto	Cardiac Tissue	asiatic toad	heart	adult male	Illumina HiSeq 2500	cDNA	#N/A	this study	24918222	12405529	#N/A	218	152	#N/A	17.57	12.25	0.41	#N/A	6.04	8.08453	#N/A	XM_044271492.1	XM_044273574.1	#N/A	#N/A	#N/A	#N/A	#N/A	#N/A	#N/A	#N/A	#N/A	#N/A	#N/A	#N/A	#N/A	#N/A	#N/A	#N/A	#N/A	#N/A	#N/A	#N/A	#N/A	#N/A	#N/A	#N/A
SRR17602596	Bufo gargarizans	NCBI Ref transcriptome + kallisto	Cardiac Tissue	asiatic toad	heart	adult male	Illumina HiSeq 2500	cDNA	#N/A	this study	24913142	10058756	#N/A	777	966	#N/A	77.25	96.04	0.55	#N/A	45.3921	96.7378	#N/A	XM_044271492.1	XM_044273574.1	#N/A	#N/A	#N/A	#N/A	#N/A	#N/A	#N/A	#N/A	#N/A	#N/A	#N/A	#N/A	#N/A	#N/A	#N/A	#N/A	#N/A	#N/A	#N/A	#N/A	#N/A	#N/A	#N/A	#N/A
SRR17602607	Bufo gargarizans	NCBI Ref transcriptome + kallisto	Cardiac Tissue	asiatic toad	heart	adult male	Illumina HiSeq 2500	cDNA	#N/A	this study	30188658	8217958	#N/A	325	304	#N/A	39.55	36.99	0.48	#N/A	21.47	34.3924	#N/A	XM_044271492.1	XM_044273574.1	#N/A	#N/A	#N/A	#N/A	#N/A	#N/A	#N/A	#N/A	#N/A	#N/A	#N/A	#N/A	#N/A	#N/A	#N/A	#N/A	#N/A	#N/A	#N/A	#N/A	#N/A	#N/A	#N/A	#N/A
SRR17602595	Bufo gargarizans	NCBI Ref transcriptome + kallisto	Skeletal Muscle	asiatic toad	skeletal muscle	adult male	Illumina HiSeq 2500	cDNA	#N/A	this study	27725720	19559198	#N/A	102079	545	#N/A	5218.98	27.86	0.01	#N/A	3249.58	30.7535	#N/A	XM_044271492.1	XM_044273574.1	#N/A	#N/A	#N/A	#N/A	#N/A	#N/A	#N/A	#N/A	#N/A	#N/A	#N/A	#N/A	#N/A	#N/A	#N/A	#N/A	#N/A	#N/A	#N/A	#N/A	#N/A	#N/A	#N/A	#N/A
SRR17602597	Bufo gargarizans	NCBI Ref transcriptome + kallisto	Skeletal Muscle	asiatic toad	skeletal muscle	adult male	Illumina HiSeq 2500	cDNA	#N/A	this study	31760294	22949564	#N/A	122110	1496	#N/A	5320.8	65.19	0.01	#N/A	2636.96	55.6967	#N/A	XM_044271492.1	XM_044273574.1	#N/A	#N/A	#N/A	#N/A	#N/A	#N/A	#N/A	#N/A	#N/A	#N/A	#N/A	#N/A	#N/A	#N/A	#N/A	#N/A	#N/A	#N/A	#N/A	#N/A	#N/A	#N/A	#N/A	#N/A
SRR17602598	Bufo gargarizans	NCBI Ref transcriptome + kallisto	Skeletal Muscle	asiatic toad	skeletal muscle	adult male	Illumina HiSeq 2500	cDNA	#N/A	this study	32474786	21658747	#N/A	172820	1667	#N/A	7979.22	76.97	0.01	#N/A	4723.79	78.3456	#N/A	XM_044271492.1	XM_044273574.1	#N/A	#N/A	#N/A	#N/A	#N/A	#N/A	#N/A	#N/A	#N/A	#N/A	#N/A	#N/A	#N/A	#N/A	#N/A	#N/A	#N/A	#N/A	#N/A	#N/A	#N/A	#N/A	#N/A	#N/A
SRR4449178	Andrias davidianus	Triniity transcriptome (SRR4449178) + kallisto	Skeletal Muscle	giant Chinese salamander	skeletal muscle	adult male	Illumina HiSeq 2000	PolyA	#N/A	this study	38751514	33750581	#N/A	295772	18547	#N/A	8763.47	549.53	0.06	#N/A	5063.29	355.297	#N/A	TRINITY_DN424_c0_g1_i11,TRINITY_DN424_c0_g1_i13,TRINITY_DN424_c0_g1_i4	TRINITY_DN424_c0_g1_i15,TRINITY_DN424_c0_g1_i3,TRINITY_DN424_c0_g1_i8,TRINITY_DN424_c0_g1_i7	#N/A	#N/A	#N/A	#N/A	#N/A	#N/A	#N/A	#N/A	#N/A	#N/A	#N/A	#N/A	#N/A	#N/A	#N/A	#N/A	#N/A	#N/A	#N/A	#N/A	#N/A	#N/A	#N/A	#N/A
SRR4449172	Andrias davidianus	Triniity transcriptome (SRR4449178) + kallisto	Cardiac Tissue	giant Chinese salamander	heart	adult female	Illumina HiSeq 2000	PolyA	#N/A	this study	40833932	32600436	#N/A	0	17604.1	#N/A	0	540	1	#N/A	0	315.77	#N/A	TRINITY_DN424_c0_g1_i11,TRINITY_DN424_c0_g1_i13,TRINITY_DN424_c0_g1_i4	TRINITY_DN424_c0_g1_i15,TRINITY_DN424_c0_g1_i3,TRINITY_DN424_c0_g1_i8,TRINITY_DN424_c0_g1_i7	#N/A	#N/A	#N/A	#N/A	#N/A	#N/A	#N/A	#N/A	#N/A	#N/A	#N/A	#N/A	#N/A	#N/A	#N/A	#N/A	#N/A	#N/A	#N/A	#N/A	#N/A	#N/A	#N/A	#N/A
SRR1685388	Balaena mysticetus	NCBI Ref transcriptome (Eubalaena_glacialis) + kallisto	Skeletal Muscle	bowhead whale	muscle	male	Illumina HiSeq 2000	unspecified	#N/A	this study	82874255	43292128	#N/A	105798	737	#N/A	2443.82	17.02	0.01	#N/A	3404.57	22.3155	#N/A	XM_061185840.1	XM_061186126.1	#N/A	#N/A	#N/A	#N/A	#N/A	#N/A	#N/A	#N/A	#N/A	#N/A	#N/A	#N/A	#N/A	#N/A	#N/A	#N/A	#N/A	#N/A	#N/A	#N/A	#N/A	#N/A	#N/A	#N/A
SRR1685413	Balaena mysticetus	NCBI Ref transcriptome (Eubalaena_glacialis) + kallisto	Cardiac Tissue	bowhead whale	heart	male	Illumina HiScanSQ	unspecified	#N/A	this study	16498920	8955766	#N/A	22	3861	#N/A	2.46	431.12	0.99	#N/A	3.2	529.277	#N/A	XM_061185840.1	XM_061186126.1	#N/A	#N/A	#N/A	#N/A	#N/A	#N/A	#N/A	#N/A	#N/A	#N/A	#N/A	#N/A	#N/A	#N/A	#N/A	#N/A	#N/A	#N/A	#N/A	#N/A	#N/A	#N/A	#N/A	#N/A
SRR6206923	Dasypus novemcinctus	GEO	Skeletal Muscle	armadillo	skeletal muscle	#N/A	Illumina HiSeq 2000	cDNA	#N/A	GSM2829113	33655113	#N/A	#N/A	8740.41	1755	#N/A	611.78	112.5	0.16	#N/A	502.28	42.26	#N/A	ENSDNOG00000014919	ENSDNOG00000033147	#N/A	#N/A	#N/A	#N/A	#N/A	#N/A	#N/A	#N/A	#N/A	#N/A	#N/A	#N/A	#N/A	#N/A	#N/A	#N/A	#N/A	#N/A	#N/A	#N/A	#N/A	#N/A	#N/A	#N/A
SRR6206903	Dasypus novemcinctus	GEO	Cardiac Tissue	armadillo	heart	#N/A	Illumina HiSeq 2000	cDNA	#N/A	GSM2829093	37020695	#N/A	#N/A	1377.7	4411	#N/A	96.09	282.94	0.75	#N/A	78.89	106.29	#N/A	ENSDNOG00000014919	ENSDNOG00000033147	#N/A	#N/A	#N/A	#N/A	#N/A	#N/A	#N/A	#N/A	#N/A	#N/A	#N/A	#N/A	#N/A	#N/A	#N/A	#N/A	#N/A	#N/A	#N/A	#N/A	#N/A	#N/A	#N/A	#N/A
SRR1657901	Hipposideros armiger	NCBI Ref transcriptome + kallisto	Brain	great roundleaf bat	brain	#N/A	Illumina HiSeq 2000	RANDOM PCR	#N/A	this study	29834508	21056747	#N/A	2	19	#N/A	0.09	0.9	0.9	#N/A	0.11	0.75	#N/A	XM_019649650.1	XM_019661451.1	#N/A	#N/A	#N/A	#N/A	#N/A	#N/A	#N/A	#N/A	#N/A	#N/A	#N/A	#N/A	#N/A	#N/A	#N/A	#N/A	#N/A	#N/A	#N/A	#N/A	#N/A	#N/A	#N/A	#N/A
SRR1657902	Hipposideros armiger	NCBI Ref transcriptome + kallisto	Cardiac Tissue	great roundleaf bat	heart	#N/A	Illumina HiSeq 2000	RANDOM PCR	#N/A	this study	38019550	22529653	#N/A	122	5046	#N/A	5.42	223.97	0.98	#N/A	3.96	115.12	#N/A	XM_019649650.1	XM_019661451.1	#N/A	#N/A	#N/A	#N/A	#N/A	#N/A	#N/A	#N/A	#N/A	#N/A	#N/A	#N/A	#N/A	#N/A	#N/A	#N/A	#N/A	#N/A	#N/A	#N/A	#N/A	#N/A	#N/A	#N/A
SRR1657906	Hipposideros armiger	NCBI Ref transcriptome + kallisto	Skeletal Muscle	great roundleaf bat	muscle	#N/A	Illumina HiSeq 2000	RANDOM PCR	#N/A	this study	31860702	18573062	#N/A	6939	76	#N/A	373.61	4.09	0.01	#N/A	228.56	1.76	#N/A	XM_019649650.1	XM_019661451.1	#N/A	#N/A	#N/A	#N/A	#N/A	#N/A	#N/A	#N/A	#N/A	#N/A	#N/A	#N/A	#N/A	#N/A	#N/A	#N/A	#N/A	#N/A	#N/A	#N/A	#N/A	#N/A	#N/A	#N/A
SRR6206924	Monodelphis domesticus	GEO	Skeletal Muscle	opossum	skeletal muscle	#N/A	Illumina HiSeq 2000	cDNA	#N/A	GSM2829114	69936733	#N/A	#N/A	32839.7	726.87	#N/A	1281.33	30.08	0.02	#N/A	1078.56	18.86	#N/A	ENSMODG00000009644	ENSMODG00000004914	#N/A	#N/A	#N/A	#N/A	#N/A	#N/A	#N/A	#N/A	#N/A	#N/A	#N/A	#N/A	#N/A	#N/A	#N/A	#N/A	#N/A	#N/A	#N/A	#N/A	#N/A	#N/A	#N/A	#N/A
SRR6206904	Monodelphis domesticus	GEO	Cardiac Tissue	opossum	heart	#N/A	Illumina HiSeq 2000	cDNA	#N/A	GSM2829094	83026632	#N/A	#N/A	1613.13	11814.9	#N/A	46.09	358.3	0.89	#N/A	38.8	224.64	#N/A	ENSMODG00000009644	ENSMODG00000004914	#N/A	#N/A	#N/A	#N/A	#N/A	#N/A	#N/A	#N/A	#N/A	#N/A	#N/A	#N/A	#N/A	#N/A	#N/A	#N/A	#N/A	#N/A	#N/A	#N/A	#N/A	#N/A	#N/A	#N/A
SRR6206899	Monodelphis domesticus	GEO	Brain	opossum	brain	#N/A	Illumina HiSeq 2000	cDNA	#N/A	GSM2829089	73030986	#N/A	#N/A	8	5	#N/A	0.58	0.38	0.4	#N/A	0.49	0.24	#N/A	ENSMODG00000009644	ENSMODG00000004914	#N/A	#N/A	#N/A	#N/A	#N/A	#N/A	#N/A	#N/A	#N/A	#N/A	#N/A	#N/A	#N/A	#N/A	#N/A	#N/A	#N/A	#N/A	#N/A	#N/A	#N/A	#N/A	#N/A	#N/A
SRR6206922	Mustela putorius furo	GEO	Skeletal Muscle	ferret	skeletal muscle	#N/A	Illumina HiSeq 2000	cDNA	#N/A	GSM2829112	30505719	#N/A	#N/A	36378.5	254	#N/A	6379.75	43.66	0.01	#N/A	3722.14	19.38	#N/A	ENSMPUG00000013930	ENSMPUG00000001664	#N/A	#N/A	#N/A	#N/A	#N/A	#N/A	#N/A	#N/A	#N/A	#N/A	#N/A	#N/A	#N/A	#N/A	#N/A	#N/A	#N/A	#N/A	#N/A	#N/A	#N/A	#N/A	#N/A	#N/A
SRR6206902	Mustela putorius furo	GEO	Cardiac Tissue	ferret	heart	#N/A	Illumina HiSeq 2000	cDNA	#N/A	GSM2829092	29394130	#N/A	#N/A	218	6741.03	#N/A	46.11	1397.09	0.97	#N/A	26.9	620.1	#N/A	ENSMPUG00000013930	ENSMPUG00000001664	#N/A	#N/A	#N/A	#N/A	#N/A	#N/A	#N/A	#N/A	#N/A	#N/A	#N/A	#N/A	#N/A	#N/A	#N/A	#N/A	#N/A	#N/A	#N/A	#N/A	#N/A	#N/A	#N/A	#N/A
SRR6206898	Mustela putorius furo	GEO	Brain	ferret	brain	#N/A	Illumina HiSeq 2000	cDNA	#N/A	GSM2829088	28628017	#N/A	#N/A	15	76	#N/A	3.38	16.72	0.83	#N/A	1.97	7.42	#N/A	ENSMPUG00000013930	ENSMPUG00000001664	#N/A	#N/A	#N/A	#N/A	#N/A	#N/A	#N/A	#N/A	#N/A	#N/A	#N/A	#N/A	#N/A	#N/A	#N/A	#N/A	#N/A	#N/A	#N/A	#N/A	#N/A	#N/A	#N/A	#N/A
SRR5412226	Ornithorhynchus anatinus	NCBI Ref transcriptome + kallisto	Cardiac Tissue	platypus	heart	female	Illumina HiSeq 2500	cDNA	#N/A	this study	61389676	29651804	#N/A	11517.9	37238	#N/A	388.44	1255.84	0.76	#N/A	268.46	451.8	#N/A	XM_029056006.2	XM_029081423.2	#N/A	#N/A	#N/A	#N/A	#N/A	#N/A	#N/A	#N/A	#N/A	#N/A	#N/A	#N/A	#N/A	#N/A	#N/A	#N/A	#N/A	#N/A	#N/A	#N/A	#N/A	#N/A	#N/A	#N/A
SRR5412228	Ornithorhynchus anatinus	NCBI Ref transcriptome + kallisto	Cardiac Tissue	platypus	heart	male	Illumina HiSeq 2500	cDNA	#N/A	this study	55287820	31947964	#N/A	170	569.722	#N/A	5.32	17.83	0.77	#N/A	11.01	17.58	#N/A	XM_029056006.2	XM_029081423.2	#N/A	#N/A	#N/A	#N/A	#N/A	#N/A	#N/A	#N/A	#N/A	#N/A	#N/A	#N/A	#N/A	#N/A	#N/A	#N/A	#N/A	#N/A	#N/A	#N/A	#N/A	#N/A	#N/A	#N/A
SRR6206920	Oryctolagus cuniculus	GEO	Skeletal Muscle	rabbit	skeletal muscle	#N/A	Illumina HiSeq 2000	cDNA	#N/A	GSM2829110	52765274	#N/A	#N/A	102581	511	#N/A	6281.33	26.07	0	#N/A	3393.48	10.76	#N/A	ENSOCUG00000009959	ENSOCUG00000010594	#N/A	#N/A	#N/A	#N/A	#N/A	#N/A	#N/A	#N/A	#N/A	#N/A	#N/A	#N/A	#N/A	#N/A	#N/A	#N/A	#N/A	#N/A	#N/A	#N/A	#N/A	#N/A	#N/A	#N/A
SRR6206900	Oryctolagus cuniculus	GEO	Cardiac Tissue	rabbit	heart	#N/A	Illumina HiSeq 2000	cDNA	#N/A	GSM2829090	55064609	#N/A	#N/A	1522	33288.2	#N/A	60.47	1103.05	0.95	#N/A	32.67	455.24	#N/A	ENSOCUG00000009959	ENSOCUG00000010594	#N/A	#N/A	#N/A	#N/A	#N/A	#N/A	#N/A	#N/A	#N/A	#N/A	#N/A	#N/A	#N/A	#N/A	#N/A	#N/A	#N/A	#N/A	#N/A	#N/A	#N/A	#N/A	#N/A	#N/A
SRR6206896	Oryctolagus cuniculus	GEO	Brain	rabbit	brain	#N/A	Illumina HiSeq 2000	cDNA	#N/A	GSM2829086	64533691	#N/A	#N/A	77	100	#N/A	4.52	4.87	0.52	#N/A	2.44	2.01	#N/A	ENSOCUG00000009959	ENSOCUG00000010594	#N/A	#N/A	#N/A	#N/A	#N/A	#N/A	#N/A	#N/A	#N/A	#N/A	#N/A	#N/A	#N/A	#N/A	#N/A	#N/A	#N/A	#N/A	#N/A	#N/A	#N/A	#N/A	#N/A	#N/A
#N/A	Rattus norvegicus	EBI Expression Atlas	Skeletal Muscle	brown rat	skeletal muscle	#N/A	#N/A	#N/A	#N/A	EBI Expression Atlas	#N/A	#N/A	#N/A	#N/A	#N/A	#N/A	9300.98	19.86	0	#N/A	5033	8	#N/A	ENSRNOG00000006930	ENSRNOG00000016243	#N/A	#N/A	#N/A	#N/A	#N/A	#N/A	#N/A	#N/A	#N/A	#N/A	#N/A	#N/A	#N/A	#N/A	#N/A	#N/A	#N/A	#N/A	#N/A	#N/A	#N/A	#N/A	#N/A	#N/A
#N/A	Rattus norvegicus	EBI Expression Atlas	Skeletal Muscle	brown rat	skeletal muscle	#N/A	#N/A	#N/A	#N/A	EBI Expression Atlas	#N/A	#N/A	#N/A	#N/A	#N/A	#N/A	5882.18	49.64	0.01	#N/A	3183	20	#N/A	ENSRNOG00000006930	ENSRNOG00000016243	#N/A	#N/A	#N/A	#N/A	#N/A	#N/A	#N/A	#N/A	#N/A	#N/A	#N/A	#N/A	#N/A	#N/A	#N/A	#N/A	#N/A	#N/A	#N/A	#N/A	#N/A	#N/A	#N/A	#N/A
#N/A	Rattus norvegicus	EBI Expression Atlas	Cardiac Tissue	brown rat	heart	#N/A	#N/A	#N/A	#N/A	EBI Expression Atlas	#N/A	#N/A	#N/A	#N/A	#N/A	#N/A	53.59	1456.93	0.96	#N/A	29	587	#N/A	ENSRNOG00000006930	ENSRNOG00000016243	#N/A	#N/A	#N/A	#N/A	#N/A	#N/A	#N/A	#N/A	#N/A	#N/A	#N/A	#N/A	#N/A	#N/A	#N/A	#N/A	#N/A	#N/A	#N/A	#N/A	#N/A	#N/A	#N/A	#N/A
#N/A	Rattus norvegicus	EBI Expression Atlas	Cardiac Tissue	brown rat	heart	#N/A	#N/A	#N/A	#N/A	EBI Expression Atlas	#N/A	#N/A	#N/A	#N/A	#N/A	#N/A	51.74	1402.33	0.96	#N/A	28	565	#N/A	ENSRNOG00000006930	ENSRNOG00000016243	#N/A	#N/A	#N/A	#N/A	#N/A	#N/A	#N/A	#N/A	#N/A	#N/A	#N/A	#N/A	#N/A	#N/A	#N/A	#N/A	#N/A	#N/A	#N/A	#N/A	#N/A	#N/A	#N/A	#N/A
#N/A	Sus scrofa	EBI Expression Atlas	Skeletal Muscle	pig	skeletal muscle	#N/A	#N/A	#N/A	#N/A	EBI Expression Atlas	#N/A	#N/A	#N/A	#N/A	#N/A	#N/A	1966.13	3.95	0	#N/A	735	2	#N/A	ENSSSCG00000006390	ENSSSCG00000061647	#N/A	#N/A	#N/A	#N/A	#N/A	#N/A	#N/A	#N/A	#N/A	#N/A	#N/A	#N/A	#N/A	#N/A	#N/A	#N/A	#N/A	#N/A	#N/A	#N/A	#N/A	#N/A	#N/A	#N/A
#N/A	Sus scrofa	EBI Expression Atlas	Cardiac Tissue	pig	heart left ventricle	#N/A	#N/A	#N/A	#N/A	EBI Expression Atlas	#N/A	#N/A	#N/A	#N/A	#N/A	#N/A	5.35	207.17	0.97	#N/A	2	105	#N/A	ENSSSCG00000006390	ENSSSCG00000061647	#N/A	#N/A	#N/A	#N/A	#N/A	#N/A	#N/A	#N/A	#N/A	#N/A	#N/A	#N/A	#N/A	#N/A	#N/A	#N/A	#N/A	#N/A	#N/A	#N/A	#N/A	#N/A	#N/A	#N/A
SRR10530486	Tachyglossus aculeatus	NCBI Ref transcriptome + kallisto	Cardiac Tissue	short-beaked echidna	heart	male	Illumina HiSeq 2500	RANDOM	#N/A	this study	23674606	9857007	#N/A	1277	15799	#N/A	129.55	1602.82	0.93	#N/A	105.56	1215.48	#N/A	XM_038769068.1	XM_038758025.1	#N/A	#N/A	#N/A	#N/A	#N/A	#N/A	#N/A	#N/A	#N/A	#N/A	#N/A	#N/A	#N/A	#N/A	#N/A	#N/A	#N/A	#N/A	#N/A	#N/A	#N/A	#N/A	#N/A	#N/A
SRR10530492	Tachyglossus aculeatus	NCBI Ref transcriptome + kallisto	Cardiac Tissue	short-beaked echidna	heart	female	Illumina HiSeq 2500	RANDOM	#N/A	this study	28276428	13253974	#N/A	515	25414	#N/A	38.86	1917.46	0.98	#N/A	34.8	1598.45	#N/A	XM_038769068.1	XM_038758025.1	#N/A	#N/A	#N/A	#N/A	#N/A	#N/A	#N/A	#N/A	#N/A	#N/A	#N/A	#N/A	#N/A	#N/A	#N/A	#N/A	#N/A	#N/A	#N/A	#N/A	#N/A	#N/A	#N/A	#N/A
SRR6337914	Anolis carolinensis	NCBI Ref transcriptome + kallisto	Cardiac Tissue	green anole	heart	adult female	Illumina HiSeq 2500	cDNA	#N/A	this study	33937077	22094310	#N/A	0	120	#N/A	0	5.43	1	#N/A	0	16.4454	#N/A	XM_062964740.1	XM_003216804.4	#N/A	#N/A	#N/A	#N/A	#N/A	#N/A	#N/A	#N/A	#N/A	#N/A	#N/A	#N/A	#N/A	#N/A	#N/A	#N/A	#N/A	#N/A	#N/A	#N/A	#N/A	#N/A	#N/A	#N/A
SRR6337915	Anolis carolinensis	NCBI Ref transcriptome + kallisto	Cardiac Tissue	green anole	heart	adult female	Illumina HiSeq 2500	cDNA	#N/A	this study	25013637	16514384	#N/A	0	161	#N/A	0	9.75	1	#N/A	0	86.5147	#N/A	XM_062964740.1	XM_003216804.4	#N/A	#N/A	#N/A	#N/A	#N/A	#N/A	#N/A	#N/A	#N/A	#N/A	#N/A	#N/A	#N/A	#N/A	#N/A	#N/A	#N/A	#N/A	#N/A	#N/A	#N/A	#N/A	#N/A	#N/A
SRR6337916	Anolis carolinensis	NCBI Ref transcriptome + kallisto	Cardiac Tissue	green anole	heart	adult female	Illumina HiSeq 2500	cDNA	#N/A	this study	27566527	18702691	#N/A	476	12432	#N/A	25.45	664.72	0.96	#N/A	11.7848	702.771	#N/A	XM_062964740.1	XM_003216804.4	#N/A	#N/A	#N/A	#N/A	#N/A	#N/A	#N/A	#N/A	#N/A	#N/A	#N/A	#N/A	#N/A	#N/A	#N/A	#N/A	#N/A	#N/A	#N/A	#N/A	#N/A	#N/A	#N/A	#N/A
SRR6261439	Anolis carolinensis	NCBI Ref transcriptome + kallisto	Cardiac Tissue	green anole	heart	adult male	Illumina HiSeq 2500	cDNA	#N/A	this study	25711115	10721506	#N/A	1194	7784	#N/A	111.36	726.02	0.87	#N/A	36.9254	549.644	#N/A	XM_062964740.1	XM_003216804.4	#N/A	#N/A	#N/A	#N/A	#N/A	#N/A	#N/A	#N/A	#N/A	#N/A	#N/A	#N/A	#N/A	#N/A	#N/A	#N/A	#N/A	#N/A	#N/A	#N/A	#N/A	#N/A	#N/A	#N/A
SRR6261444	Anolis carolinensis	NCBI Ref transcriptome + kallisto	Cardiac Tissue	green anole	heart	adult male	Illumina HiSeq 2500	cDNA	#N/A	this study	23888052	2563364	#N/A	248	10180	#N/A	96.75	3971.34	0.98	#N/A	6.66751	624.91	#N/A	XM_062964740.1	XM_003216804.4	#N/A	#N/A	#N/A	#N/A	#N/A	#N/A	#N/A	#N/A	#N/A	#N/A	#N/A	#N/A	#N/A	#N/A	#N/A	#N/A	#N/A	#N/A	#N/A	#N/A	#N/A	#N/A	#N/A	#N/A
SRR8718965	Chrysemys scripta	NCBI Ref transcriptome + kallisto (C. picta reference used)	Cardiac Tissue	painted turtle	ventricle (anoxia)	male adult	Illumina HiSeq 4000	PolyA	#N/A	this study	58156098	29502767	#N/A	2	38404.9	#N/A	0.07	1301.74	1	#N/A	0.0243003	250.516	#N/A	XM_005293767.3	XM_005292674.4	#N/A	#N/A	#N/A	#N/A	#N/A	#N/A	#N/A	#N/A	#N/A	#N/A	#N/A	#N/A	#N/A	#N/A	#N/A	#N/A	#N/A	#N/A	#N/A	#N/A	#N/A	#N/A	#N/A	#N/A
SRR8718967	Chrysemys scripta	NCBI Ref transcriptome + kallisto (C. picta reference used)	Cardiac Tissue	painted turtle	ventricle (anoxia)	male adult	Illumina HiSeq 4000	PolyA	#N/A	this study	44777845	23215070	#N/A	4	80738.1	#N/A	0.17	3477.83	1	#N/A	0.0478164	518.273	#N/A	XM_005293767.3	XM_005292674.4	#N/A	#N/A	#N/A	#N/A	#N/A	#N/A	#N/A	#N/A	#N/A	#N/A	#N/A	#N/A	#N/A	#N/A	#N/A	#N/A	#N/A	#N/A	#N/A	#N/A	#N/A	#N/A	#N/A	#N/A
SRR8718968	Chrysemys scripta	NCBI Ref transcriptome + kallisto (C. picta reference used)	Cardiac Tissue	painted turtle	ventricle (anoxia)	male adult	Illumina HiSeq 4000	PolyA	#N/A	this study	55828330	30885029	#N/A	1	97125.7	#N/A	0.03	3144.75	1	#N/A	0.0105331	548.749	#N/A	XM_005293767.3	XM_005292674.4	#N/A	#N/A	#N/A	#N/A	#N/A	#N/A	#N/A	#N/A	#N/A	#N/A	#N/A	#N/A	#N/A	#N/A	#N/A	#N/A	#N/A	#N/A	#N/A	#N/A	#N/A	#N/A	#N/A	#N/A
SRR4051403	Malaclemys terrapin	NCBI Ref transcriptome + kallisto	Cardiac Tissue	terrapin	cardiac muscle	female adult	Illumina HiSeq 2000	cDNA	#N/A	this study	4000000	2193878	#N/A	2	9161.94	#N/A	0.91	4176.14	1	#N/A	0.27	1355.17	#N/A	XM_054011094.1	XM_054043362.1	#N/A	#N/A	#N/A	#N/A	#N/A	#N/A	#N/A	#N/A	#N/A	#N/A	#N/A	#N/A	#N/A	#N/A	#N/A	#N/A	#N/A	#N/A	#N/A	#N/A	#N/A	#N/A	#N/A	#N/A
SRR4051405	Malaclemys terrapin	NCBI Ref transcriptome + kallisto	Cardiac Tissue	terrapin	cardiac muscle	female adult	Illumina HiSeq 2000	cDNA	#N/A	this study	4000000	2184570	#N/A	0	9184.97	#N/A	0	4204.48	1	#N/A	0	1362.88	#N/A	XM_054011094.1	XM_054043362.1	#N/A	#N/A	#N/A	#N/A	#N/A	#N/A	#N/A	#N/A	#N/A	#N/A	#N/A	#N/A	#N/A	#N/A	#N/A	#N/A	#N/A	#N/A	#N/A	#N/A	#N/A	#N/A	#N/A	#N/A
SRR4051406	Malaclemys terrapin	NCBI Ref transcriptome + kallisto	Cardiac Tissue	terrapin	cardiac muscle	female adult	Illumina HiSeq 2000	cDNA	#N/A	this study	4000000	2191937	#N/A	1	9097.9	#N/A	0.46	4150.62	1	#N/A	0.27	1344.97	#N/A	XM_054011094.1	XM_054043362.1	#N/A	#N/A	#N/A	#N/A	#N/A	#N/A	#N/A	#N/A	#N/A	#N/A	#N/A	#N/A	#N/A	#N/A	#N/A	#N/A	#N/A	#N/A	#N/A	#N/A	#N/A	#N/A	#N/A	#N/A
SRR4051419	Malaclemys terrapin	NCBI Ref transcriptome + kallisto	Skeletal Muscle	terrapin	skeletal muscle	female adult	Illumina HiSeq 2000	cDNA	#N/A	this study	4000000	1779339	#N/A	679	2283.61	#N/A	381.6	1283.4	0.77	#N/A	236	427.97	#N/A	XM_054011094.1	XM_054043362.1	#N/A	#N/A	#N/A	#N/A	#N/A	#N/A	#N/A	#N/A	#N/A	#N/A	#N/A	#N/A	#N/A	#N/A	#N/A	#N/A	#N/A	#N/A	#N/A	#N/A	#N/A	#N/A	#N/A	#N/A
SRR4051420	Malaclemys terrapin	NCBI Ref transcriptome + kallisto	Skeletal Muscle	terrapin	skeletal muscle	female adult	Illumina HiSeq 2000	cDNA	#N/A	this study	4000000	1776073	#N/A	612	2118.47	#N/A	344.58	1192.78	0.78	#N/A	212.91	397.43	#N/A	XM_054011094.1	XM_054043362.1	#N/A	#N/A	#N/A	#N/A	#N/A	#N/A	#N/A	#N/A	#N/A	#N/A	#N/A	#N/A	#N/A	#N/A	#N/A	#N/A	#N/A	#N/A	#N/A	#N/A	#N/A	#N/A	#N/A	#N/A
SRR4051421	Malaclemys terrapin	NCBI Ref transcriptome + kallisto	Skeletal Muscle	terrapin	skeletal muscle	female adult	Illumina HiSeq 2000	cDNA	#N/A	this study	4000000	1785040	#N/A	635	2273	#N/A	355.73	1273.36	0.78	#N/A	219.31	423.29	#N/A	XM_054011094.1	XM_054043362.1	#N/A	#N/A	#N/A	#N/A	#N/A	#N/A	#N/A	#N/A	#N/A	#N/A	#N/A	#N/A	#N/A	#N/A	#N/A	#N/A	#N/A	#N/A	#N/A	#N/A	#N/A	#N/A	#N/A	#N/A
SRR23003493	Chrysemys picta	NCBI Ref transcriptome + kallisto	Skeletal Muscle	painted turtle	tail muscle	male	Illumina NovaSeq 6000	RT-PCR	#N/A	this study	24631061	20040525	#N/A	37371	11208.3	#N/A	1864.77	559.28	0.23	#N/A	851.97	135.98	#N/A	XM_005293767.3	XM_005292674.4	#N/A	#N/A	#N/A	#N/A	#N/A	#N/A	#N/A	#N/A	#N/A	#N/A	#N/A	#N/A	#N/A	#N/A	#N/A	#N/A	#N/A	#N/A	#N/A	#N/A	#N/A	#N/A	#N/A	#N/A
SRR26796057	Carettochelys insculpta	NCBI Ref transcriptome + kallisto	Skeletal Muscle	pig-nosed turtle	muscle	male	Illumina NovaSeq 6000	PCR	#N/A	this study	76638439	64213518	#N/A	66989	18168.8	#N/A	1043.22	282.94	0.21	#N/A	958.58	88.12	#N/A	TRINITY_DN531_c1_g1	TRINITY_DN739_c0_g1	#N/A	#N/A	#N/A	#N/A	#N/A	#N/A	#N/A	#N/A	#N/A	#N/A	#N/A	#N/A	#N/A	#N/A	#N/A	#N/A	#N/A	#N/A	#N/A	#N/A	#N/A	#N/A	#N/A	#N/A
SRR23240514	Pantherophis alleghaniensis x Pantherophis obsoletus	NCBI Ref transcriptome + kallisto *P. guttatus transcriptome used	Cardiac Tissue	rat snake	heart	#N/A	Illumina HiSeq X	PolyA	#N/A	this study	113346383	75320760	#N/A	194.399	3125	#N/A	2.58	41.49	0.94	#N/A	1.13	20.44	#N/A	XM_034424986.2	XM_034411163.1	#N/A	#N/A	#N/A	#N/A	#N/A	#N/A	#N/A	#N/A	#N/A	#N/A	#N/A	#N/A	#N/A	#N/A	#N/A	#N/A	#N/A	#N/A	#N/A	#N/A	#N/A	#N/A	#N/A	#N/A
SRR23240509	Pantherophis alleghaniensis x Pantherophis obsoletus	NCBI Ref transcriptome + kallisto *P. guttatus transcriptome used	Skeletal Muscle	rat snake	sk mus	#N/A	Illumina HiSeq X	PolyA	#N/A	this study	93640090	81601934	#N/A	589886	18481	#N/A	7228.82	226.48	0.03	#N/A	3843.64	106.93	#N/A	XM_034424986.2	XM_034411163.1	#N/A	#N/A	#N/A	#N/A	#N/A	#N/A	#N/A	#N/A	#N/A	#N/A	#N/A	#N/A	#N/A	#N/A	#N/A	#N/A	#N/A	#N/A	#N/A	#N/A	#N/A	#N/A	#N/A	#N/A
SRR23240502	Pantherophis alleghaniensis x Pantherophis obsoletus	NCBI Ref transcriptome + kallisto *P. guttatus transcriptome used	Other	rat snake	tongue	#N/A	Illumina HiSeq X	PolyA	#N/A	this study	106533475	81712590	#N/A	4161	665.093	#N/A	50.92	8.14	0.14	#N/A	24.47	3.48	#N/A	XM_034424986.2	XM_034411163.1	#N/A	#N/A	#N/A	#N/A	#N/A	#N/A	#N/A	#N/A	#N/A	#N/A	#N/A	#N/A	#N/A	#N/A	#N/A	#N/A	#N/A	#N/A	#N/A	#N/A	#N/A	#N/A	#N/A	#N/A
SRR23240505	Pantherophis alleghaniensis x Pantherophis obsoletus	NCBI Ref transcriptome + kallisto *P. guttatus transcriptome used	Other	rat snake	stomach	#N/A	Illumina HiSeq X	PolyA	#N/A	this study	113542882	89597843	#N/A	669	58	#N/A	7.47	0.65	0.08	#N/A	3.58	0.28	#N/A	XM_034424986.2	XM_034411163.1	#N/A	#N/A	#N/A	#N/A	#N/A	#N/A	#N/A	#N/A	#N/A	#N/A	#N/A	#N/A	#N/A	#N/A	#N/A	#N/A	#N/A	#N/A	#N/A	#N/A	#N/A	#N/A	#N/A	#N/A
SRR23240517	Pantherophis alleghaniensis x Pantherophis obsoletus	NCBI Ref transcriptome + kallisto *P. guttatus transcriptome used	Brain	rat snake	brain	#N/A	Illumina HiSeq X	PolyA	#N/A	this study	81008211	58392622	#N/A	4837	174	#N/A	82.84	2.98	0.03	#N/A	60.76	1.94	#N/A	XM_034424986.2	XM_034411163.1	#N/A	#N/A	#N/A	#N/A	#N/A	#N/A	#N/A	#N/A	#N/A	#N/A	#N/A	#N/A	#N/A	#N/A	#N/A	#N/A	#N/A	#N/A	#N/A	#N/A	#N/A	#N/A	#N/A	#N/A
ERR413065	Pogona vitticeps	NCBI Ref transcriptome + kallisto	Cardiac Tissue	Bearded Dragon		#N/A	Illumina HiSeq 2000	RANDOM	#N/A	this study	19844224	8889717	#N/A	2	17596.4	#N/A	0.22	1979.41	1	#N/A	0.154109	1034.55	#N/A	XM_020798328.1	XM_020815100.1	#N/A	#N/A	#N/A	#N/A	#N/A	#N/A	#N/A	#N/A	#N/A	#N/A	#N/A	#N/A	#N/A	#N/A	#N/A	#N/A	#N/A	#N/A	#N/A	#N/A	#N/A	#N/A	#N/A	#N/A
ERR413069	Pogona vitticeps	NCBI Ref transcriptome + kallisto	Skeletal Muscle	Bearded Dragon		#N/A	Illumina HiSeq 2000	RANDOM	#N/A	this study	18252709	14171611	#N/A	12694	1894.73	#N/A	895.73	133.7	0.13	#N/A	640.949	72.88	#N/A	XM_020798328.1	XM_020815100.1	#N/A	#N/A	#N/A	#N/A	#N/A	#N/A	#N/A	#N/A	#N/A	#N/A	#N/A	#N/A	#N/A	#N/A	#N/A	#N/A	#N/A	#N/A	#N/A	#N/A	#N/A	#N/A	#N/A	#N/A
ERR413072	Pogona vitticeps	NCBI Ref transcriptome + kallisto	Cardiac Tissue	Bearded Dragon		#N/A	Illumina HiSeq 2000	RANDOM	#N/A	this study	15400726	7457217	#N/A	6	15437.2	#N/A	0.8	2070.1	1	#N/A	0.524106	1027.29	#N/A	XM_020798328.1	XM_020815100.1	#N/A	#N/A	#N/A	#N/A	#N/A	#N/A	#N/A	#N/A	#N/A	#N/A	#N/A	#N/A	#N/A	#N/A	#N/A	#N/A	#N/A	#N/A	#N/A	#N/A	#N/A	#N/A	#N/A	#N/A
ERR413076	Pogona vitticeps	NCBI Ref transcriptome + kallisto	Skeletal Muscle	Bearded Dragon		#N/A	Illumina HiSeq 2000	RANDOM	#N/A	this study	11722151	8076937	#N/A	9424	2773.27	#N/A	1166.78	343.36	0.23	#N/A	923.767	206.991	#N/A	XM_020798328.1	XM_020815100.1	#N/A	#N/A	#N/A	#N/A	#N/A	#N/A	#N/A	#N/A	#N/A	#N/A	#N/A	#N/A	#N/A	#N/A	#N/A	#N/A	#N/A	#N/A	#N/A	#N/A	#N/A	#N/A	#N/A	#N/A
ERR413078	Pogona vitticeps	NCBI Ref transcriptome + kallisto	Cardiac Tissue	Bearded Dragon		#N/A	Illumina HiSeq 2000	RANDOM	#N/A	this study	16503039	9839854	#N/A	1	13094.9	#N/A	0.1	1330.8	1	#N/A	0.104235	1043.18	#N/A	XM_020798328.1	XM_020815100.1	#N/A	#N/A	#N/A	#N/A	#N/A	#N/A	#N/A	#N/A	#N/A	#N/A	#N/A	#N/A	#N/A	#N/A	#N/A	#N/A	#N/A	#N/A	#N/A	#N/A	#N/A	#N/A	#N/A	#N/A
SRR11524049	Crotalus tigris	NCBI Ref transcriptome + kallisto *C. tigris transcriptome used	Cardiac Tissue	Tiger Rattlesnake		#N/A	NextSeq 500	other	#N/A	this study	22439119	14505767	#N/A	6	4282.39	#N/A	0.41	295.22	1	#N/A	0.26	160.51	#N/A	XM_039318532.1	XM_039366556.1	#N/A	#N/A	#N/A	#N/A	#N/A	#N/A	#N/A	#N/A	#N/A	#N/A	#N/A	#N/A	#N/A	#N/A	#N/A	#N/A	#N/A	#N/A	#N/A	#N/A	#N/A	#N/A	#N/A	#N/A
SRR11524058	Crotalus tigris	NCBI Ref transcriptome + kallisto *C. tigris transcriptome used	Skeletal Muscle	Tiger Rattlesnake		#N/A	NextSeq 500	other	#N/A	this study	18258185	16423316	#N/A	57647	115.9	#N/A	3510.07	7.06	0	#N/A	2192.05	3.83	#N/A	XM_039318532.1	XM_039366556.1	#N/A	#N/A	#N/A	#N/A	#N/A	#N/A	#N/A	#N/A	#N/A	#N/A	#N/A	#N/A	#N/A	#N/A	#N/A	#N/A	#N/A	#N/A	#N/A	#N/A	#N/A	#N/A	#N/A	#N/A
SRR11524067	Crotalus tigris	NCBI Ref transcriptome + kallisto *C. tigris transcriptome used	Skeletal Muscle	Tiger Rattlesnake		#N/A	NextSeq 500	other	#N/A	this study	18539518	11234890	#N/A	9458	8567.58	#N/A	841.84	762.59	0.48	#N/A	535.19	421.11	#N/A	XM_039318532.1	XM_039366556.1	#N/A	#N/A	#N/A	#N/A	#N/A	#N/A	#N/A	#N/A	#N/A	#N/A	#N/A	#N/A	#N/A	#N/A	#N/A	#N/A	#N/A	#N/A	#N/A	#N/A	#N/A	#N/A	#N/A	#N/A
SRR19928817	Crotalus viridis	NCBI Ref transcriptome + kallisto *C. tigris transcriptome used	Cardiac Tissue	Prairie Rattlesnake		#N/A	Illumina HiSeq 2000	PolyA	#N/A	this study	7883158	5345387	#N/A	2	7392.32	#N/A	0.37	1382.93	1	#N/A	0.22	692.43	#N/A	XM_039318532.1	XM_039366556.1	#N/A	#N/A	#N/A	#N/A	#N/A	#N/A	#N/A	#N/A	#N/A	#N/A	#N/A	#N/A	#N/A	#N/A	#N/A	#N/A	#N/A	#N/A	#N/A	#N/A	#N/A	#N/A	#N/A	#N/A
SRR19928818	Crotalus viridis	NCBI Ref transcriptome + kallisto *C. tigris transcriptome used	Cardiac Tissue	Prairie Rattlesnake		#N/A	Illumina HiSeq 2000	PolyA	#N/A	this study	16096502	9240784	#N/A	0	9739.72	#N/A	0	1053.99	1	#N/A	0	431.22	#N/A	XM_039318532.1	XM_039366556.1	#N/A	#N/A	#N/A	#N/A	#N/A	#N/A	#N/A	#N/A	#N/A	#N/A	#N/A	#N/A	#N/A	#N/A	#N/A	#N/A	#N/A	#N/A	#N/A	#N/A	#N/A	#N/A	#N/A	#N/A
SRR21096541	Crotalus adamanteus	NCBI Ref transcriptome + kallisto *C. tigris transcriptome used	Cardiac Tissue	Eastern diamondback rattlesnake		#N/A	Illumina HiSeq 2500	RANDOM	#N/A	this study	18084241	10937494	#N/A	75	3628.12	#N/A	6.86	331.71	0.98	#N/A	4.09	172.37	#N/A	XM_039318532.1	XM_039366556.1	#N/A	#N/A	#N/A	#N/A	#N/A	#N/A	#N/A	#N/A	#N/A	#N/A	#N/A	#N/A	#N/A	#N/A	#N/A	#N/A	#N/A	#N/A	#N/A	#N/A	#N/A	#N/A	#N/A	#N/A
SRR21096544	Crotalus adamanteus	NCBI Ref transcriptome + kallisto *C. tigris transcriptome used	Skeletal Muscle	Eastern diamondback rattlesnake		#N/A	Illumina HiSeq 2500	RANDOM	#N/A	this study	13877385	11348720	#N/A	153606	446.031	#N/A	13535.1	39.3	0	#N/A	7503.91	18.98	#N/A	XM_039318532.1	XM_039366556.1	#N/A	#N/A	#N/A	#N/A	#N/A	#N/A	#N/A	#N/A	#N/A	#N/A	#N/A	#N/A	#N/A	#N/A	#N/A	#N/A	#N/A	#N/A	#N/A	#N/A	#N/A	#N/A	#N/A	#N/A
SRR21096548	Crotalus adamanteus	NCBI Ref transcriptome + kallisto *C. tigris transcriptome used	Skeletal Muscle	Eastern diamondback rattlesnake		#N/A	Illumina HiSeq 2500	RANDOM	#N/A	this study	12471388	10019700	#N/A	147945	24	#N/A	14765.4	2.4	0	#N/A	8482.81	1.2	#N/A	XM_039318532.1	XM_039366556.1	#N/A	#N/A	#N/A	#N/A	#N/A	#N/A	#N/A	#N/A	#N/A	#N/A	#N/A	#N/A	#N/A	#N/A	#N/A	#N/A	#N/A	#N/A	#N/A	#N/A	#N/A	#N/A	#N/A	#N/A
SRR21096549	Crotalus adamanteus	NCBI Ref transcriptome + kallisto *C. tigris transcriptome used	Cardiac Tissue	Eastern diamondback rattlesnake		#N/A	Illumina HiSeq 2500	RANDOM	#N/A	this study	9355202	5511055	#N/A	18	3592.97	#N/A	3.27	651.96	1	#N/A	1.9	330.4	#N/A	XM_039318532.1	XM_039366556.1	#N/A	#N/A	#N/A	#N/A	#N/A	#N/A	#N/A	#N/A	#N/A	#N/A	#N/A	#N/A	#N/A	#N/A	#N/A	#N/A	#N/A	#N/A	#N/A	#N/A	#N/A	#N/A	#N/A	#N/A
SRR19328402	Anolis chlorocyanus	GEO	Skeletal Muscle	Tiburon green anole	jaw muscle	male adult	BGISEQ-500	cDNA	#N/A	GSM6171576	22957556	1371645	#N/A	7080	230	#N/A	5161.69	167.68	0.03	#N/A	2731.05	70.07	#N/A	ENSACAG00000015755	ENSACAG00000003187	#N/A	#N/A	#N/A	#N/A	#N/A	#N/A	#N/A	#N/A	#N/A	#N/A	#N/A	#N/A	#N/A	#N/A	#N/A	#N/A	#N/A	#N/A	#N/A	#N/A	#N/A	#N/A	#N/A	#N/A
SRR19328401	Anolis chlorocyanus	GEO	Skeletal Muscle	Tiburon green anole	leg muscle	male adult	BGISEQ-500	cDNA	#N/A	GSM6171577	22930512	1547055	#N/A	10698	158	#N/A	6915.07	102.13	0.01	#N/A	3658.77	42.68	#N/A	ENSACAG00000015755	ENSACAG00000003187	#N/A	#N/A	#N/A	#N/A	#N/A	#N/A	#N/A	#N/A	#N/A	#N/A	#N/A	#N/A	#N/A	#N/A	#N/A	#N/A	#N/A	#N/A	#N/A	#N/A	#N/A	#N/A	#N/A	#N/A
SRR19328400	Anolis chlorocyanus	GEO	Skeletal Muscle	Tiburon green anole	jaw muscle	male adult	BGISEQ-500	cDNA	#N/A	GSM6171578	22632328	1523191	#N/A	5491	50	#N/A	3604.93	32.83	0.01	#N/A	1907.37	13.72	#N/A	ENSACAG00000015755	ENSACAG00000003187	#N/A	#N/A	#N/A	#N/A	#N/A	#N/A	#N/A	#N/A	#N/A	#N/A	#N/A	#N/A	#N/A	#N/A	#N/A	#N/A	#N/A	#N/A	#N/A	#N/A	#N/A	#N/A	#N/A	#N/A
SRR19328399	Anolis chlorocyanus	GEO	Skeletal Muscle	Tiburon green anole	leg muscle	male adult	BGISEQ-500	cDNA	#N/A	GSM6171579	22828070	1672441	#N/A	5853	118	#N/A	3499.68	70.56	0.02	#N/A	1851.68	29.48	#N/A	ENSACAG00000015755	ENSACAG00000003187	#N/A	#N/A	#N/A	#N/A	#N/A	#N/A	#N/A	#N/A	#N/A	#N/A	#N/A	#N/A	#N/A	#N/A	#N/A	#N/A	#N/A	#N/A	#N/A	#N/A	#N/A	#N/A	#N/A	#N/A
SRR19328398	Anolis chlorocyanus	GEO	Skeletal Muscle	Tiburon green anole	jaw muscle	male adult	BGISEQ-500	cDNA	#N/A	GSM6171580	22966828	1797467	#N/A	592	0	#N/A	329.35	0	0	#N/A	174.26	0	#N/A	ENSACAG00000015755	ENSACAG00000003187	#N/A	#N/A	#N/A	#N/A	#N/A	#N/A	#N/A	#N/A	#N/A	#N/A	#N/A	#N/A	#N/A	#N/A	#N/A	#N/A	#N/A	#N/A	#N/A	#N/A	#N/A	#N/A	#N/A	#N/A
SRR19328397	Anolis chlorocyanus	GEO	Skeletal Muscle	Tiburon green anole	leg muscle	male adult	BGISEQ-500	cDNA	#N/A	GSM6171581	22818554	1962685	#N/A	334	22	#N/A	170.18	11.21	0.06	#N/A	90.04	4.68	#N/A	ENSACAG00000015755	ENSACAG00000003187	#N/A	#N/A	#N/A	#N/A	#N/A	#N/A	#N/A	#N/A	#N/A	#N/A	#N/A	#N/A	#N/A	#N/A	#N/A	#N/A	#N/A	#N/A	#N/A	#N/A	#N/A	#N/A	#N/A	#N/A
SRR19328396	Anolis cybotes	GEO	Skeletal Muscle	large-headed anole	jaw muscle	male adult	BGISEQ-500	cDNA	#N/A	GSM6171582	22807748	1449422	#N/A	13688	6	#N/A	9443.76	4.14	0	#N/A	4996.7	1.73	#N/A	ENSACAG00000015755	ENSACAG00000003187	#N/A	#N/A	#N/A	#N/A	#N/A	#N/A	#N/A	#N/A	#N/A	#N/A	#N/A	#N/A	#N/A	#N/A	#N/A	#N/A	#N/A	#N/A	#N/A	#N/A	#N/A	#N/A	#N/A	#N/A
SRR19328395	Anolis cybotes	GEO	Skeletal Muscle	large-headed anole	leg muscle	male adult	BGISEQ-500	cDNA	#N/A	GSM6171583	22495690	1487888	#N/A	15313	47	#N/A	10291.8	31.59	0	#N/A	5445.38	13.2	#N/A	ENSACAG00000015755	ENSACAG00000003187	#N/A	#N/A	#N/A	#N/A	#N/A	#N/A	#N/A	#N/A	#N/A	#N/A	#N/A	#N/A	#N/A	#N/A	#N/A	#N/A	#N/A	#N/A	#N/A	#N/A	#N/A	#N/A	#N/A	#N/A
SRR19328394	Anolis cybotes	GEO	Skeletal Muscle	large-headed anole	jaw muscle	male adult	BGISEQ-500	cDNA	#N/A	GSM6171584	22826420	1347510	#N/A	8481	13	#N/A	6293.83	9.65	0	#N/A	3330.07	4.03	#N/A	ENSACAG00000015755	ENSACAG00000003187	#N/A	#N/A	#N/A	#N/A	#N/A	#N/A	#N/A	#N/A	#N/A	#N/A	#N/A	#N/A	#N/A	#N/A	#N/A	#N/A	#N/A	#N/A	#N/A	#N/A	#N/A	#N/A	#N/A	#N/A
SRR19328393	Anolis cybotes	GEO	Skeletal Muscle	large-headed anole	leg muscle	male adult	BGISEQ-500	cDNA	#N/A	GSM6171585	23222518	1754588	#N/A	9995	140	#N/A	5696.49	79.79	0.01	#N/A	3014.02	33.34	#N/A	ENSACAG00000015755	ENSACAG00000003187	#N/A	#N/A	#N/A	#N/A	#N/A	#N/A	#N/A	#N/A	#N/A	#N/A	#N/A	#N/A	#N/A	#N/A	#N/A	#N/A	#N/A	#N/A	#N/A	#N/A	#N/A	#N/A	#N/A	#N/A
SRR19328392	Anolis cybotes	GEO	Skeletal Muscle	large-headed anole	jaw muscle	male adult	BGISEQ-500	cDNA	#N/A	GSM6171586	22421868	1369874	#N/A	10341	8	#N/A	7548.87	5.84	0	#N/A	3994.11	2.44	#N/A	ENSACAG00000015755	ENSACAG00000003187	#N/A	#N/A	#N/A	#N/A	#N/A	#N/A	#N/A	#N/A	#N/A	#N/A	#N/A	#N/A	#N/A	#N/A	#N/A	#N/A	#N/A	#N/A	#N/A	#N/A	#N/A	#N/A	#N/A	#N/A
SRR19328391	Anolis cybotes	GEO	Skeletal Muscle	large-headed anole	leg muscle	male adult	BGISEQ-500	cDNA	#N/A	GSM6171587	22701974	1471495	#N/A	10687	42	#N/A	7262.68	28.54	0	#N/A	3842.69	11.93	#N/A	ENSACAG00000015755	ENSACAG00000003187	#N/A	#N/A	#N/A	#N/A	#N/A	#N/A	#N/A	#N/A	#N/A	#N/A	#N/A	#N/A	#N/A	#N/A	#N/A	#N/A	#N/A	#N/A	#N/A	#N/A	#N/A	#N/A	#N/A	#N/A
SRR19328390	Anolis osa	GEO	Skeletal Muscle	anole	jaw muscle	male adult	BGISEQ-500	cDNA	#N/A	GSM6171588	22978146	1363959	#N/A	4818	78	#N/A	3532.36	57.19	0.02	#N/A	1868.98	23.9	#N/A	ENSACAG00000015755	ENSACAG00000003187	#N/A	#N/A	#N/A	#N/A	#N/A	#N/A	#N/A	#N/A	#N/A	#N/A	#N/A	#N/A	#N/A	#N/A	#N/A	#N/A	#N/A	#N/A	#N/A	#N/A	#N/A	#N/A	#N/A	#N/A
SRR19328389	Anolis osa	GEO	Skeletal Muscle	anole	leg muscle	male adult	BGISEQ-500	cDNA	#N/A	GSM6171589	22960086	1520107	#N/A	8243	84	#N/A	5422.64	55.26	0.01	#N/A	2869.12	23.09	#N/A	ENSACAG00000015755	ENSACAG00000003187	#N/A	#N/A	#N/A	#N/A	#N/A	#N/A	#N/A	#N/A	#N/A	#N/A	#N/A	#N/A	#N/A	#N/A	#N/A	#N/A	#N/A	#N/A	#N/A	#N/A	#N/A	#N/A	#N/A	#N/A
SRR19328388	Anolis osa	GEO	Skeletal Muscle	anole	jaw muscle	male adult	BGISEQ-500	cDNA	#N/A	GSM6171590	23051250	1342838	#N/A	5112	153	#N/A	3806.86	113.94	0.03	#N/A	2014.21	47.61	#N/A	ENSACAG00000015755	ENSACAG00000003187	#N/A	#N/A	#N/A	#N/A	#N/A	#N/A	#N/A	#N/A	#N/A	#N/A	#N/A	#N/A	#N/A	#N/A	#N/A	#N/A	#N/A	#N/A	#N/A	#N/A	#N/A	#N/A	#N/A	#N/A
SRR19328387	Anolis osa	GEO	Skeletal Muscle	anole	leg muscle	male adult	BGISEQ-500	cDNA	#N/A	GSM6171591	22845832	1478274	#N/A	9576	152	#N/A	6477.82	102.82	0.02	#N/A	3427.42	42.97	#N/A	ENSACAG00000015755	ENSACAG00000003187	#N/A	#N/A	#N/A	#N/A	#N/A	#N/A	#N/A	#N/A	#N/A	#N/A	#N/A	#N/A	#N/A	#N/A	#N/A	#N/A	#N/A	#N/A	#N/A	#N/A	#N/A	#N/A	#N/A	#N/A
SRR19328386	Anolis osa	GEO	Skeletal Muscle	anole	jaw muscle	male adult	BGISEQ-500	cDNA	#N/A	GSM6171592	22837586	1440235	#N/A	2861	93	#N/A	1986.48	64.57	0.03	#N/A	1051.05	26.98	#N/A	ENSACAG00000015755	ENSACAG00000003187	#N/A	#N/A	#N/A	#N/A	#N/A	#N/A	#N/A	#N/A	#N/A	#N/A	#N/A	#N/A	#N/A	#N/A	#N/A	#N/A	#N/A	#N/A	#N/A	#N/A	#N/A	#N/A	#N/A	#N/A
SRR19328385	Anolis osa	GEO	Skeletal Muscle	anole	leg muscle	male adult	BGISEQ-500	cDNA	#N/A	GSM6171593	22742928	1570679	#N/A	5585	181	#N/A	3555.79	115.24	0.03	#N/A	1881.37	48.16	#N/A	ENSACAG00000015755	ENSACAG00000003187	#N/A	#N/A	#N/A	#N/A	#N/A	#N/A	#N/A	#N/A	#N/A	#N/A	#N/A	#N/A	#N/A	#N/A	#N/A	#N/A	#N/A	#N/A	#N/A	#N/A	#N/A	#N/A	#N/A	#N/A
SRR19328384	Anolis sagrei	GEO	Skeletal Muscle	Cuban brown anole	jaw muscle	male adult	BGISEQ-500	cDNA	#N/A	GSM6171594	22790064	1388867	#N/A	10090	46	#N/A	7264.91	33.12	0	#N/A	3843.87	13.84	#N/A	ENSACAG00000015755	ENSACAG00000003187	#N/A	#N/A	#N/A	#N/A	#N/A	#N/A	#N/A	#N/A	#N/A	#N/A	#N/A	#N/A	#N/A	#N/A	#N/A	#N/A	#N/A	#N/A	#N/A	#N/A	#N/A	#N/A	#N/A	#N/A
SRR19328383	Anolis sagrei	GEO	Skeletal Muscle	Cuban brown anole	leg muscle	male adult	BGISEQ-500	cDNA	#N/A	GSM6171595	23006048	1523388	#N/A	13566	50	#N/A	8905.15	32.82	0	#N/A	4711.72	13.72	#N/A	ENSACAG00000015755	ENSACAG00000003187	#N/A	#N/A	#N/A	#N/A	#N/A	#N/A	#N/A	#N/A	#N/A	#N/A	#N/A	#N/A	#N/A	#N/A	#N/A	#N/A	#N/A	#N/A	#N/A	#N/A	#N/A	#N/A	#N/A	#N/A
SRR19328382	Anolis sagrei	GEO	Skeletal Muscle	Cuban brown anole	jaw muscle	male adult	BGISEQ-500	cDNA	#N/A	GSM6171596	22913486	1315319	#N/A	7304	4	#N/A	5553.03	3.04	0	#N/A	2938.11	1.27	#N/A	ENSACAG00000015755	ENSACAG00000003187	#N/A	#N/A	#N/A	#N/A	#N/A	#N/A	#N/A	#N/A	#N/A	#N/A	#N/A	#N/A	#N/A	#N/A	#N/A	#N/A	#N/A	#N/A	#N/A	#N/A	#N/A	#N/A	#N/A	#N/A
SRR19328381	Anolis sagrei	GEO	Skeletal Muscle	Cuban brown anole	leg muscle	male adult	BGISEQ-500	cDNA	#N/A	GSM6171597	22917128	1565905	#N/A	8230	44	#N/A	5255.75	28.1	0.01	#N/A	2780.82	11.74	#N/A	ENSACAG00000015755	ENSACAG00000003187	#N/A	#N/A	#N/A	#N/A	#N/A	#N/A	#N/A	#N/A	#N/A	#N/A	#N/A	#N/A	#N/A	#N/A	#N/A	#N/A	#N/A	#N/A	#N/A	#N/A	#N/A	#N/A	#N/A	#N/A
SRR19328380	Anolis sagrei	GEO	Skeletal Muscle	Cuban brown anole	jaw muscle	male adult	BGISEQ-500	cDNA	#N/A	GSM6171598	22760222	1528739	#N/A	6024	59	#N/A	3940.5	38.59	0.01	#N/A	2084.92	16.13	#N/A	ENSACAG00000015755	ENSACAG00000003187	#N/A	#N/A	#N/A	#N/A	#N/A	#N/A	#N/A	#N/A	#N/A	#N/A	#N/A	#N/A	#N/A	#N/A	#N/A	#N/A	#N/A	#N/A	#N/A	#N/A	#N/A	#N/A	#N/A	#N/A
SRR19328379	Anolis sagrei	GEO	Skeletal Muscle	Cuban brown anole	leg muscle	male adult	BGISEQ-500	cDNA	#N/A	GSM6171599	22809998	1674892	#N/A	9361	51	#N/A	5589.02	30.45	0.01	#N/A	2957.15	12.72	#N/A	ENSACAG00000015755	ENSACAG00000003187	#N/A	#N/A	#N/A	#N/A	#N/A	#N/A	#N/A	#N/A	#N/A	#N/A	#N/A	#N/A	#N/A	#N/A	#N/A	#N/A	#N/A	#N/A	#N/A	#N/A	#N/A	#N/A	#N/A	#N/A
SRR14090488	Alligator sinensis	NCBI Ref transcriptome + kallisto	Skeletal Muscle	chinese alligator	muscle	male adult	Illumina HiSeq 2500	RT-PCR	#N/A	this study	35381561	28605273	#N/A	113480	621	#N/A	3967.1	21.71	0.01	#N/A	1721.22	4.21	#N/A	XM_006038126.2	XM_006030168.3	#N/A	#N/A	#N/A	#N/A	#N/A	#N/A	#N/A	#N/A	#N/A	#N/A	#N/A	#N/A	#N/A	#N/A	#N/A	#N/A	#N/A	#N/A	#N/A	#N/A	#N/A	#N/A	#N/A	#N/A
SRR14012138	Alligator sinensis	NCBI Ref transcriptome + kallisto	Cardiac Tissue	chinese alligator	heart	male adult	Illumina HiSeq 2500	RT-PCR	#N/A	this study	31534617	22609431	#N/A	8	28210	#N/A	0.35	1247.71	1	#N/A	0.26	418.97	#N/A	XM_006038126.2	XM_006030168.3	#N/A	#N/A	#N/A	#N/A	#N/A	#N/A	#N/A	#N/A	#N/A	#N/A	#N/A	#N/A	#N/A	#N/A	#N/A	#N/A	#N/A	#N/A	#N/A	#N/A	#N/A	#N/A	#N/A	#N/A
SRR3208141	Alligator mississippiensis	NCBI Ref transcriptome + kallisto (used A. sinensis reference)	Cardiac Tissue	american alligator	heart	male juvenile	Illumina Genome Analyzer IIx	cDNA	#N/A	this study	3041067	1343392	#N/A	0	1894	#N/A	0	1409.86	1	#N/A	0	445.82	#N/A	XM_006038126.2	XM_006030168.3	#N/A	#N/A	#N/A	#N/A	#N/A	#N/A	#N/A	#N/A	#N/A	#N/A	#N/A	#N/A	#N/A	#N/A	#N/A	#N/A	#N/A	#N/A	#N/A	#N/A	#N/A	#N/A	#N/A	#N/A
SRR10852906	Struthio camelus	NCBI Ref transcriptome + kallisto	Brain	ostrich	brain	#N/A	Illumina HiSeq 2500	RANDOM	#N/A	this study	48675571	29708720	#N/A	98	1860	#N/A	3.3	62.61	0.95	#N/A	7.77	71.73	#N/A	XM_009668011.1	XM_009675232.1	#N/A	#N/A	#N/A	#N/A	#N/A	#N/A	#N/A	#N/A	#N/A	#N/A	#N/A	#N/A	#N/A	#N/A	#N/A	#N/A	#N/A	#N/A	#N/A	#N/A	#N/A	#N/A	#N/A	#N/A
SRR27716236	Rhea pennata	Trinity transcriptome (SRR27716236) + kallisto	Cardiac Tissue	Darwin's rhea	heart	male	Illumina NovaSeq 6000	PolyA	#N/A	this study	261673593	181275129	#N/A	844.82	25648.8	#N/A	4.66	141.49	0.97	#N/A	7.25	105.7	#N/A	TRINITY_DN16371_c0_g2	TRINITY_DN7282_c0_g1_i9,TRINITY_DN7282_c0_g1_i10	#N/A	#N/A	#N/A	#N/A	#N/A	#N/A	#N/A	#N/A	#N/A	#N/A	#N/A	#N/A	#N/A	#N/A	#N/A	#N/A	#N/A	#N/A	#N/A	#N/A	#N/A	#N/A	#N/A	#N/A
SRR478415	Meleagris gavopallo	GEO records from ENSEMBL (fragment CASQ1)	Skeletal Muscle	turkey (domesticated)	Breast muscle	#N/A	Illumina Genome Analyzer IIx	cDNA	#N/A	this study	17894237	8226375	#N/A	648	35813	#N/A	78.77	4353.44	0.98	#N/A	103.65	2410.54	#N/A	ENSMGAT00000007005	ENSMGAT00000016079	#N/A	#N/A	#N/A	#N/A	#N/A	#N/A	#N/A	#N/A	#N/A	#N/A	#N/A	#N/A	#N/A	#N/A	#N/A	#N/A	#N/A	#N/A	#N/A	#N/A	#N/A	#N/A	#N/A	#N/A
SRR478416	Meleagris gavopallo	GEO records from ENSEMBL (fragment CASQ1)	Skeletal Muscle	turkey (domesticated)	Breast muscle	#N/A	Illumina Genome Analyzer IIx	cDNA	#N/A	GSE37176	25900254	12066951	#N/A	1312	54502	#N/A	108.73	4516.63	0.98	#N/A	143.06	2500.9	#N/A	ENSMGAT00000007005	ENSMGAT00000016079	#N/A	#N/A	#N/A	#N/A	#N/A	#N/A	#N/A	#N/A	#N/A	#N/A	#N/A	#N/A	#N/A	#N/A	#N/A	#N/A	#N/A	#N/A	#N/A	#N/A	#N/A	#N/A	#N/A	#N/A
SRR478417	Meleagris gavopallo	GEO records from ENSEMBL (fragment CASQ1)	Skeletal Muscle	turkey (domesticated)	Breast muscle	#N/A	Illumina Genome Analyzer IIx	cDNA	#N/A	GSE37176	20151260	9903905	#N/A	887	31771	#N/A	89.56	3207.93	0.97	#N/A	117.84	1776.26	#N/A	ENSMGAT00000007005	ENSMGAT00000016079	#N/A	#N/A	#N/A	#N/A	#N/A	#N/A	#N/A	#N/A	#N/A	#N/A	#N/A	#N/A	#N/A	#N/A	#N/A	#N/A	#N/A	#N/A	#N/A	#N/A	#N/A	#N/A	#N/A	#N/A
SRR478418	Meleagris gavopallo	GEO records from ENSEMBL (fragment CASQ1)	Skeletal Muscle	turkey (domesticated)	Breast muscle	#N/A	Illumina Genome Analyzer IIx	cDNA	#N/A	GSE37176	18166445	8468902	#N/A	672	33593	#N/A	79.35	3966.63	0.98	#N/A	104.41	2196.36	#N/A	ENSMGAT00000007005	ENSMGAT00000016079	#N/A	#N/A	#N/A	#N/A	#N/A	#N/A	#N/A	#N/A	#N/A	#N/A	#N/A	#N/A	#N/A	#N/A	#N/A	#N/A	#N/A	#N/A	#N/A	#N/A	#N/A	#N/A	#N/A	#N/A
SRR478419	Meleagris gavopallo	GEO records from ENSEMBL (fragment CASQ1)	Skeletal Muscle	turkey (domesticated)	Breast muscle	#N/A	Illumina Genome Analyzer IIx	cDNA	#N/A	GSE37176	17301229	8121947	#N/A	679	40691	#N/A	83.6	5010.01	0.98	#N/A	110	2774.09	#N/A	ENSMGAT00000007005	ENSMGAT00000016079	#N/A	#N/A	#N/A	#N/A	#N/A	#N/A	#N/A	#N/A	#N/A	#N/A	#N/A	#N/A	#N/A	#N/A	#N/A	#N/A	#N/A	#N/A	#N/A	#N/A	#N/A	#N/A	#N/A	#N/A
SRR478420	Meleagris gavopallo	GEO records from ENSEMBL (fragment CASQ1)	Skeletal Muscle	turkey (domesticated)	Breast muscle	#N/A	Illumina Genome Analyzer IIx	cDNA	#N/A	GSE37176	16509382	8034396	#N/A	531	39745	#N/A	66.09	4946.86	0.99	#N/A	86.96	2739.12	#N/A	ENSMGAT00000007005	ENSMGAT00000016079	#N/A	#N/A	#N/A	#N/A	#N/A	#N/A	#N/A	#N/A	#N/A	#N/A	#N/A	#N/A	#N/A	#N/A	#N/A	#N/A	#N/A	#N/A	#N/A	#N/A	#N/A	#N/A	#N/A	#N/A
SRR478421	Meleagris gavopallo	GEO records from ENSEMBL (fragment CASQ1)	Skeletal Muscle	turkey (domesticated)	Breast muscle	#N/A	Illumina Genome Analyzer IIx	cDNA	#N/A	GSE37176	17025631	8233753	#N/A	584	45959	#N/A	70.93	5581.78	0.99	#N/A	93.33	3090.69	#N/A	ENSMGAT00000007005	ENSMGAT00000016079	#N/A	#N/A	#N/A	#N/A	#N/A	#N/A	#N/A	#N/A	#N/A	#N/A	#N/A	#N/A	#N/A	#N/A	#N/A	#N/A	#N/A	#N/A	#N/A	#N/A	#N/A	#N/A	#N/A	#N/A
SRR478422	Meleagris gavopallo	GEO records from ENSEMBL (fragment CASQ1)	Skeletal Muscle	turkey (domesticated)	Breast muscle	#N/A	Illumina Genome Analyzer IIx	cDNA	#N/A	GSE37176	16414338	7389830	#N/A	769	46719	#N/A	104.06	6322.07	0.98	#N/A	136.92	3500.59	#N/A	ENSMGAT00000007005	ENSMGAT00000016079	#N/A	#N/A	#N/A	#N/A	#N/A	#N/A	#N/A	#N/A	#N/A	#N/A	#N/A	#N/A	#N/A	#N/A	#N/A	#N/A	#N/A	#N/A	#N/A	#N/A	#N/A	#N/A	#N/A	#N/A
SRR579555	Gallus gallus	NCBI Ref transcriptome + kallisto	Skeletal Muscle	chicken	pectoral	#N/A	Illumina HiSeq 2000	cDNA	#N/A	this study	75010041	58383061	#N/A	4920	100606	#N/A	84.27	1723.21	0.95	#N/A	91.95	920.902	#N/A	XM_040690913.2,XM_040690912.2,XM_046932701.1	NM_204526.2	#N/A	#N/A	#N/A	#N/A	#N/A	#N/A	#N/A	#N/A	#N/A	#N/A	#N/A	#N/A	#N/A	#N/A	#N/A	#N/A	#N/A	#N/A	#N/A	#N/A	#N/A	#N/A	#N/A	#N/A
SRR594506	Gallus gallus	NCBI Ref transcriptome + kallisto	Skeletal Muscle	chicken	pectoral	#N/A	Illumina HiSeq 2000	cDNA	#N/A	this study	119026701	43041805	#N/A	355.615	83260	#N/A	8.26	1934.4	1	#N/A	13.63	1105.9	#N/A	XM_040690913.2,XM_040690912.2,XM_046932701.1	NM_204526.2	#N/A	#N/A	#N/A	#N/A	#N/A	#N/A	#N/A	#N/A	#N/A	#N/A	#N/A	#N/A	#N/A	#N/A	#N/A	#N/A	#N/A	#N/A	#N/A	#N/A	#N/A	#N/A	#N/A	#N/A
SRR15051616	Gallus gallus	NCBI Ref transcriptome + kallisto	Skeletal Muscle	chicken	pectoral	#N/A	Illumina HiSeq 2500	cDNA	#N/A	this study	35861421	29143978	#N/A	2995	137783	#N/A	102.77	4727.67	0.98	#N/A	157.63	2303.38	#N/A	XM_040690913.2,XM_040690912.2,XM_046932701.1	NM_204526.2	#N/A	#N/A	#N/A	#N/A	#N/A	#N/A	#N/A	#N/A	#N/A	#N/A	#N/A	#N/A	#N/A	#N/A	#N/A	#N/A	#N/A	#N/A	#N/A	#N/A	#N/A	#N/A	#N/A	#N/A
SRR9606510	Gallus gallus	NCBI Ref transcriptome + kallisto	Cardiac Tissue	chicken	Heart	male adult	Illumina NovaSeq 6000	cDNA	#N/A	this study	25319738	15210601	#N/A	5	11081	#N/A	0.33	728.51	1	#N/A	0.48	333.4	#N/A	XM_040690913.2,XM_040690912.2,XM_046932701.1	NM_204526.2	#N/A	#N/A	#N/A	#N/A	#N/A	#N/A	#N/A	#N/A	#N/A	#N/A	#N/A	#N/A	#N/A	#N/A	#N/A	#N/A	#N/A	#N/A	#N/A	#N/A	#N/A	#N/A	#N/A	#N/A
SRR9606511	Gallus gallus	NCBI Ref transcriptome + kallisto	Brain	chicken	Brain	male adult	Illumina NovaSeq 6000	cDNA	#N/A	this study	32993965	24417522	#N/A	105	118	#N/A	4.3	4.83	0.53	#N/A	9.73	3.47	#N/A	XM_040690913.2,XM_040690912.2,XM_046932701.1	NM_204526.2	#N/A	#N/A	#N/A	#N/A	#N/A	#N/A	#N/A	#N/A	#N/A	#N/A	#N/A	#N/A	#N/A	#N/A	#N/A	#N/A	#N/A	#N/A	#N/A	#N/A	#N/A	#N/A	#N/A	#N/A
SRR9606512	Gallus gallus	NCBI Ref transcriptome + kallisto	Other	chicken	Intestine	male adult	Illumina NovaSeq 6000	cDNA	#N/A	this study	38343900	27217390	#N/A	5	2	#N/A	0.18	0.07	0.29	#N/A	0	0.03	#N/A	XM_040690913.2,XM_040690912.2,XM_046932701.1	NM_204526.2	#N/A	#N/A	#N/A	#N/A	#N/A	#N/A	#N/A	#N/A	#N/A	#N/A	#N/A	#N/A	#N/A	#N/A	#N/A	#N/A	#N/A	#N/A	#N/A	#N/A	#N/A	#N/A	#N/A	#N/A
SRR9606513	Gallus gallus	NCBI Ref transcriptome + kallisto	Other	chicken	Liver	male adult	Illumina NovaSeq 6000	cDNA	#N/A	this study	39745198	30344065	#N/A	0	1	#N/A	0	0.03	1	#N/A	0	0.01	#N/A	XM_040690913.2,XM_040690912.2,XM_046932701.1	NM_204526.2	#N/A	#N/A	#N/A	#N/A	#N/A	#N/A	#N/A	#N/A	#N/A	#N/A	#N/A	#N/A	#N/A	#N/A	#N/A	#N/A	#N/A	#N/A	#N/A	#N/A	#N/A	#N/A	#N/A	#N/A
SRR9606514	Gallus gallus	NCBI Ref transcriptome + kallisto	Skeletal Muscle	chicken	Muscle	male adult	Illumina NovaSeq 6000	cDNA	#N/A	this study	43157929	33771448	#N/A	6161	68871	#N/A	182.43	2039.33	0.92	#N/A	148.89	1044.99	#N/A	XM_040690913.2,XM_040690912.2,XM_046932701.1	NM_204526.2	#N/A	#N/A	#N/A	#N/A	#N/A	#N/A	#N/A	#N/A	#N/A	#N/A	#N/A	#N/A	#N/A	#N/A	#N/A	#N/A	#N/A	#N/A	#N/A	#N/A	#N/A	#N/A	#N/A	#N/A
SRR9606515	Gallus gallus	NCBI Ref transcriptome + kallisto	Other	chicken	Lung	male adult	Illumina NovaSeq 6000	cDNA	#N/A	this study	30365538	21306840	#N/A	9	4	#N/A	0.42	0.19	0.31	#N/A	0.65	0.09	#N/A	XM_040690913.2,XM_040690912.2,XM_046932701.1	NM_204526.2	#N/A	#N/A	#N/A	#N/A	#N/A	#N/A	#N/A	#N/A	#N/A	#N/A	#N/A	#N/A	#N/A	#N/A	#N/A	#N/A	#N/A	#N/A	#N/A	#N/A	#N/A	#N/A	#N/A	#N/A
SRR9606516	Gallus gallus	NCBI Ref transcriptome + kallisto	Other	chicken	Kidney	male adult	Illumina NovaSeq 6000	cDNA	#N/A	this study	38005276	16081324	#N/A	0	104	#N/A	0	6.47	1	#N/A	0	2.85	#N/A	XM_040690913.2,XM_040690912.2,XM_046932701.1	NM_204526.2	#N/A	#N/A	#N/A	#N/A	#N/A	#N/A	#N/A	#N/A	#N/A	#N/A	#N/A	#N/A	#N/A	#N/A	#N/A	#N/A	#N/A	#N/A	#N/A	#N/A	#N/A	#N/A	#N/A	#N/A
SRR9606517	Gallus gallus	NCBI Ref transcriptome + kallisto	Other	chicken	Testis	male adult	Illumina NovaSeq 6000	cDNA	#N/A	this study	36467745	19693050	#N/A	10	42	#N/A	0.51	2.13	0.81	#N/A	0.9	1.18	#N/A	XM_040690913.2,XM_040690912.2,XM_046932701.1	NM_204526.2	#N/A	#N/A	#N/A	#N/A	#N/A	#N/A	#N/A	#N/A	#N/A	#N/A	#N/A	#N/A	#N/A	#N/A	#N/A	#N/A	#N/A	#N/A	#N/A	#N/A	#N/A	#N/A	#N/A	#N/A
SRR9606518	Gallus gallus	NCBI Ref transcriptome + kallisto	Cardiac Tissue	chicken	Heart	male adult	Illumina NovaSeq 6000	cDNA	#N/A	this study	43075544	25706675	#N/A	16	23718	#N/A	0.62	922.64	1	#N/A	0	420.16	#N/A	XM_040690913.2,XM_040690912.2,XM_046932701.1	NM_204526.2	#N/A	#N/A	#N/A	#N/A	#N/A	#N/A	#N/A	#N/A	#N/A	#N/A	#N/A	#N/A	#N/A	#N/A	#N/A	#N/A	#N/A	#N/A	#N/A	#N/A	#N/A	#N/A	#N/A	#N/A
SRR9606519	Gallus gallus	NCBI Ref transcriptome + kallisto	Brain	chicken	Brain	male adult	Illumina NovaSeq 6000	cDNA	#N/A	this study	35540894	25680768	#N/A	117	6396	#N/A	4.56	249.06	0.98	#N/A	10.81	183.5	#N/A	XM_040690913.2,XM_040690912.2,XM_046932701.1	NM_204526.2	#N/A	#N/A	#N/A	#N/A	#N/A	#N/A	#N/A	#N/A	#N/A	#N/A	#N/A	#N/A	#N/A	#N/A	#N/A	#N/A	#N/A	#N/A	#N/A	#N/A	#N/A	#N/A	#N/A	#N/A
SRR9606520	Gallus gallus	NCBI Ref transcriptome + kallisto	Other	chicken	Intestine	male adult	Illumina NovaSeq 6000	cDNA	#N/A	this study	41940184	31326050	#N/A	36	2	#N/A	1.15	0.06	0.05	#N/A	0.63	0.03	#N/A	XM_040690913.2,XM_040690912.2,XM_046932701.1	NM_204526.2	#N/A	#N/A	#N/A	#N/A	#N/A	#N/A	#N/A	#N/A	#N/A	#N/A	#N/A	#N/A	#N/A	#N/A	#N/A	#N/A	#N/A	#N/A	#N/A	#N/A	#N/A	#N/A	#N/A	#N/A
SRR9606521	Gallus gallus	NCBI Ref transcriptome + kallisto	Other	chicken	Liver	male adult	Illumina NovaSeq 6000	cDNA	#N/A	this study	39768680	28507603	#N/A	1	2	#N/A	0.04	0.07	0.67	#N/A	0	0.03	#N/A	XM_040690913.2,XM_040690912.2,XM_046932701.1	NM_204526.2	#N/A	#N/A	#N/A	#N/A	#N/A	#N/A	#N/A	#N/A	#N/A	#N/A	#N/A	#N/A	#N/A	#N/A	#N/A	#N/A	#N/A	#N/A	#N/A	#N/A	#N/A	#N/A	#N/A	#N/A
SRR9606522	Gallus gallus	NCBI Ref transcriptome + kallisto	Skeletal Muscle	chicken	Muscle	male adult	Illumina NovaSeq 6000	cDNA	#N/A	this study	36810442	27788147	#N/A	6376	46446	#N/A	229.45	1671.43	0.88	#N/A	253.34	810.08	#N/A	XM_040690913.2,XM_040690912.2,XM_046932701.1	NM_204526.2	#N/A	#N/A	#N/A	#N/A	#N/A	#N/A	#N/A	#N/A	#N/A	#N/A	#N/A	#N/A	#N/A	#N/A	#N/A	#N/A	#N/A	#N/A	#N/A	#N/A	#N/A	#N/A	#N/A	#N/A
SRR9606523	Gallus gallus	NCBI Ref transcriptome + kallisto	Other	chicken	Lung	male adult	Illumina NovaSeq 6000	cDNA	#N/A	this study	32575661	23983691	#N/A	34	8	#N/A	1.42	0.33	0.19	#N/A	2.25	0.17	#N/A	XM_040690913.2,XM_040690912.2,XM_046932701.1	NM_204526.2	#N/A	#N/A	#N/A	#N/A	#N/A	#N/A	#N/A	#N/A	#N/A	#N/A	#N/A	#N/A	#N/A	#N/A	#N/A	#N/A	#N/A	#N/A	#N/A	#N/A	#N/A	#N/A	#N/A	#N/A
SRR9606524	Gallus gallus	NCBI Ref transcriptome + kallisto	Other	chicken	Kidney	male adult	Illumina NovaSeq 6000	cDNA	#N/A	this study	41264373	29782286	#N/A	9	220	#N/A	0.3	7.39	0.96	#N/A	0.41	3.17	#N/A	XM_040690913.2,XM_040690912.2,XM_046932701.1	NM_204526.2	#N/A	#N/A	#N/A	#N/A	#N/A	#N/A	#N/A	#N/A	#N/A	#N/A	#N/A	#N/A	#N/A	#N/A	#N/A	#N/A	#N/A	#N/A	#N/A	#N/A	#N/A	#N/A	#N/A	#N/A
SRR9606525	Gallus gallus	NCBI Ref transcriptome + kallisto	Other	chicken	Testis	male adult	Illumina NovaSeq 6000	cDNA	#N/A	this study	41746805	29940439	#N/A	21	50	#N/A	0.7	1.67	0.7	#N/A	0.77	0.93	#N/A	XM_040690913.2,XM_040690912.2,XM_046932701.1	NM_204526.2	#N/A	#N/A	#N/A	#N/A	#N/A	#N/A	#N/A	#N/A	#N/A	#N/A	#N/A	#N/A	#N/A	#N/A	#N/A	#N/A	#N/A	#N/A	#N/A	#N/A	#N/A	#N/A	#N/A	#N/A
SRR9606526	Gallus gallus	NCBI Ref transcriptome + kallisto	Cardiac Tissue	chicken	Heart	male adult	Illumina NovaSeq 6000	cDNA	#N/A	this study	30841679	18453835	#N/A	17	16667	#N/A	0.92	903.17	1	#N/A	1.29	397.65	#N/A	XM_040690913.2,XM_040690912.2,XM_046932701.1	NM_204526.2	#N/A	#N/A	#N/A	#N/A	#N/A	#N/A	#N/A	#N/A	#N/A	#N/A	#N/A	#N/A	#N/A	#N/A	#N/A	#N/A	#N/A	#N/A	#N/A	#N/A	#N/A	#N/A	#N/A	#N/A
SRR9606527	Gallus gallus	NCBI Ref transcriptome + kallisto	Brain	chicken	Brain	male adult	Illumina NovaSeq 6000	cDNA	#N/A	this study	32906737	24106841	#N/A	82	46	#N/A	3.4	1.91	0.36	#N/A	7.91	1.38	#N/A	XM_040690913.2,XM_040690912.2,XM_046932701.1	NM_204526.2	#N/A	#N/A	#N/A	#N/A	#N/A	#N/A	#N/A	#N/A	#N/A	#N/A	#N/A	#N/A	#N/A	#N/A	#N/A	#N/A	#N/A	#N/A	#N/A	#N/A	#N/A	#N/A	#N/A	#N/A
SRR9606528	Gallus gallus	NCBI Ref transcriptome + kallisto	Other	chicken	Intestine	male adult	Illumina NovaSeq 6000	cDNA	#N/A	this study	32493643	23578848	#N/A	23	3	#N/A	0.98	0.13	0.12	#N/A	1.27	0.06	#N/A	XM_040690913.2,XM_040690912.2,XM_046932701.1	NM_204526.2	#N/A	#N/A	#N/A	#N/A	#N/A	#N/A	#N/A	#N/A	#N/A	#N/A	#N/A	#N/A	#N/A	#N/A	#N/A	#N/A	#N/A	#N/A	#N/A	#N/A	#N/A	#N/A	#N/A	#N/A
SRR9606529	Gallus gallus	NCBI Ref transcriptome + kallisto	Other	chicken	Liver	male adult	Illumina NovaSeq 6000	cDNA	#N/A	this study	37041098	27266170	#N/A	3	3	#N/A	0.11	0.11	0.5	#N/A	0	0.04	#N/A	XM_040690913.2,XM_040690912.2,XM_046932701.1	NM_204526.2	#N/A	#N/A	#N/A	#N/A	#N/A	#N/A	#N/A	#N/A	#N/A	#N/A	#N/A	#N/A	#N/A	#N/A	#N/A	#N/A	#N/A	#N/A	#N/A	#N/A	#N/A	#N/A	#N/A	#N/A
SRR9606530	Gallus gallus	NCBI Ref transcriptome + kallisto	Skeletal Muscle	chicken	Muscle	male adult	Illumina NovaSeq 6000	cDNA	#N/A	this study	41160881	32526765	#N/A	6398	70848	#N/A	196.7	2178.14	0.92	#N/A	216.27	1123.55	#N/A	XM_040690913.2,XM_040690912.2,XM_046932701.1	NM_204526.2	#N/A	#N/A	#N/A	#N/A	#N/A	#N/A	#N/A	#N/A	#N/A	#N/A	#N/A	#N/A	#N/A	#N/A	#N/A	#N/A	#N/A	#N/A	#N/A	#N/A	#N/A	#N/A	#N/A	#N/A
SRR9606531	Gallus gallus	NCBI Ref transcriptome + kallisto	Other	chicken	Lung	male adult	Illumina NovaSeq 6000	cDNA	#N/A	this study	30873756	22679758	#N/A	75	6	#N/A	3.31	0.26	0.07	#N/A	3.89	0.14	#N/A	XM_040690913.2,XM_040690912.2,XM_046932701.1	NM_204526.2	#N/A	#N/A	#N/A	#N/A	#N/A	#N/A	#N/A	#N/A	#N/A	#N/A	#N/A	#N/A	#N/A	#N/A	#N/A	#N/A	#N/A	#N/A	#N/A	#N/A	#N/A	#N/A	#N/A	#N/A
SRR9606532	Gallus gallus	NCBI Ref transcriptome + kallisto	Other	chicken	Kidney	male adult	Illumina NovaSeq 6000	cDNA	#N/A	this study	47648793	34345827	#N/A	90	265	#N/A	2.62	7.72	0.75	#N/A	3.3	3.4	#N/A	XM_040690913.2,XM_040690912.2,XM_046932701.1	NM_204526.2	#N/A	#N/A	#N/A	#N/A	#N/A	#N/A	#N/A	#N/A	#N/A	#N/A	#N/A	#N/A	#N/A	#N/A	#N/A	#N/A	#N/A	#N/A	#N/A	#N/A	#N/A	#N/A	#N/A	#N/A
SRR9606533	Gallus gallus	NCBI Ref transcriptome + kallisto	Other	chicken	Testis	male adult	Illumina NovaSeq 6000	cDNA	#N/A	this study	35952069	26055766	#N/A	8	61	#N/A	0.31	2.34	0.88	#N/A	0.54	1.29	#N/A	XM_040690913.2,XM_040690912.2,XM_046932701.1	NM_204526.2	#N/A	#N/A	#N/A	#N/A	#N/A	#N/A	#N/A	#N/A	#N/A	#N/A	#N/A	#N/A	#N/A	#N/A	#N/A	#N/A	#N/A	#N/A	#N/A	#N/A	#N/A	#N/A	#N/A	#N/A
SRR9606534	Gallus gallus	NCBI Ref transcriptome + kallisto	Cardiac Tissue	chicken	Heart	male adult	Illumina NovaSeq 6000	cDNA	#N/A	this study	33963637	21932586	#N/A	14	21481	#N/A	0.64	979.41	1	#N/A	0.92	434.54	#N/A	XM_040690913.2,XM_040690912.2,XM_046932701.1	NM_204526.2	#N/A	#N/A	#N/A	#N/A	#N/A	#N/A	#N/A	#N/A	#N/A	#N/A	#N/A	#N/A	#N/A	#N/A	#N/A	#N/A	#N/A	#N/A	#N/A	#N/A	#N/A	#N/A	#N/A	#N/A
SRR9606535	Gallus gallus	NCBI Ref transcriptome + kallisto	Brain	chicken	Brain	male adult	Illumina NovaSeq 6000	cDNA	#N/A	this study	31703430	23838888	#N/A	51	123	#N/A	2.14	5.16	0.71	#N/A	3.94	3.72	#N/A	XM_040690913.2,XM_040690912.2,XM_046932701.1	NM_204526.2	#N/A	#N/A	#N/A	#N/A	#N/A	#N/A	#N/A	#N/A	#N/A	#N/A	#N/A	#N/A	#N/A	#N/A	#N/A	#N/A	#N/A	#N/A	#N/A	#N/A	#N/A	#N/A	#N/A	#N/A
SRR9606536	Gallus gallus	NCBI Ref transcriptome + kallisto	Other	chicken	Intestine	male adult	Illumina NovaSeq 6000	cDNA	#N/A	this study	25398914	18364036	#N/A	27	2	#N/A	1.47	0.11	0.07	#N/A	2.26	0.05	#N/A	XM_040690913.2,XM_040690912.2,XM_046932701.1	NM_204526.2	#N/A	#N/A	#N/A	#N/A	#N/A	#N/A	#N/A	#N/A	#N/A	#N/A	#N/A	#N/A	#N/A	#N/A	#N/A	#N/A	#N/A	#N/A	#N/A	#N/A	#N/A	#N/A	#N/A	#N/A
SRR9606537	Gallus gallus	NCBI Ref transcriptome + kallisto	Other	chicken	Liver	male adult	Illumina NovaSeq 6000	cDNA	#N/A	this study	26039037	20352112	#N/A	2	2	#N/A	0.1	0.1	0.5	#N/A	0	0.04	#N/A	XM_040690913.2,XM_040690912.2,XM_046932701.1	NM_204526.2	#N/A	#N/A	#N/A	#N/A	#N/A	#N/A	#N/A	#N/A	#N/A	#N/A	#N/A	#N/A	#N/A	#N/A	#N/A	#N/A	#N/A	#N/A	#N/A	#N/A	#N/A	#N/A	#N/A	#N/A
SRR9606538	Gallus gallus	NCBI Ref transcriptome + kallisto	Skeletal Muscle	chicken	Muscle	male adult	Illumina NovaSeq 6000	cDNA	#N/A	this study	33556120	26620371	#N/A	4853	43916	#N/A	182.3	1649.71	0.9	#N/A	223.68	828.72	#N/A	XM_040690913.2,XM_040690912.2,XM_046932701.1	NM_204526.2	#N/A	#N/A	#N/A	#N/A	#N/A	#N/A	#N/A	#N/A	#N/A	#N/A	#N/A	#N/A	#N/A	#N/A	#N/A	#N/A	#N/A	#N/A	#N/A	#N/A	#N/A	#N/A	#N/A	#N/A
SRR9606539	Gallus gallus	NCBI Ref transcriptome + kallisto	Other	chicken	Lung	male adult	Illumina NovaSeq 6000	cDNA	#N/A	this study	24218355	18568059	#N/A	128	4	#N/A	6.89	0.22	0.03	#N/A	9.76	0.12	#N/A	XM_040690913.2,XM_040690912.2,XM_046932701.1	NM_204526.2	#N/A	#N/A	#N/A	#N/A	#N/A	#N/A	#N/A	#N/A	#N/A	#N/A	#N/A	#N/A	#N/A	#N/A	#N/A	#N/A	#N/A	#N/A	#N/A	#N/A	#N/A	#N/A	#N/A	#N/A
SRR9606540	Gallus gallus	NCBI Ref transcriptome + kallisto	Other	chicken	Kidney	male adult	Illumina NovaSeq 6000	cDNA	#N/A	this study	35981807	26111138	#N/A	19	172	#N/A	0.73	6.59	0.9	#N/A	1.04	2.97	#N/A	XM_040690913.2,XM_040690912.2,XM_046932701.1	NM_204526.2	#N/A	#N/A	#N/A	#N/A	#N/A	#N/A	#N/A	#N/A	#N/A	#N/A	#N/A	#N/A	#N/A	#N/A	#N/A	#N/A	#N/A	#N/A	#N/A	#N/A	#N/A	#N/A	#N/A	#N/A
SRR9606541	Gallus gallus	NCBI Ref transcriptome + kallisto	Other	chicken	Testis	male adult	Illumina NovaSeq 6000	cDNA	#N/A	this study	34643911	25331748	#N/A	20	53	#N/A	0.79	2.09	0.73	#N/A	1.44	1.19	#N/A	XM_040690913.2,XM_040690912.2,XM_046932701.1	NM_204526.2	#N/A	#N/A	#N/A	#N/A	#N/A	#N/A	#N/A	#N/A	#N/A	#N/A	#N/A	#N/A	#N/A	#N/A	#N/A	#N/A	#N/A	#N/A	#N/A	#N/A	#N/A	#N/A	#N/A	#N/A
SRR9606542	Gallus gallus	NCBI Ref transcriptome + kallisto	Cardiac Tissue	chicken	Heart	male adult	Illumina NovaSeq 6000	cDNA	#N/A	this study	51357402	28597830	#N/A	8	24178	#N/A	0.28	845.45	1	#N/A	0	391.2	#N/A	XM_040690913.2,XM_040690912.2,XM_046932701.1	NM_204526.2	#N/A	#N/A	#N/A	#N/A	#N/A	#N/A	#N/A	#N/A	#N/A	#N/A	#N/A	#N/A	#N/A	#N/A	#N/A	#N/A	#N/A	#N/A	#N/A	#N/A	#N/A	#N/A	#N/A	#N/A
SRR9606543	Gallus gallus	NCBI Ref transcriptome + kallisto	Brain	chicken	Brain	male adult	Illumina NovaSeq 6000	cDNA	#N/A	this study	47678430	35433084	#N/A	80	162	#N/A	2.26	4.57	0.67	#N/A	5.54	3.45	#N/A	XM_040690913.2,XM_040690912.2,XM_046932701.1	NM_204526.2	#N/A	#N/A	#N/A	#N/A	#N/A	#N/A	#N/A	#N/A	#N/A	#N/A	#N/A	#N/A	#N/A	#N/A	#N/A	#N/A	#N/A	#N/A	#N/A	#N/A	#N/A	#N/A	#N/A	#N/A
SRR9606544	Gallus gallus	NCBI Ref transcriptome + kallisto	Other	chicken	Intestine	male adult	Illumina NovaSeq 6000	cDNA	#N/A	this study	52562372	40530673	#N/A	22	2	#N/A	0.54	0.05	0.08	#N/A	0.86	0.02	#N/A	XM_040690913.2,XM_040690912.2,XM_046932701.1	NM_204526.2	#N/A	#N/A	#N/A	#N/A	#N/A	#N/A	#N/A	#N/A	#N/A	#N/A	#N/A	#N/A	#N/A	#N/A	#N/A	#N/A	#N/A	#N/A	#N/A	#N/A	#N/A	#N/A	#N/A	#N/A
SRR9606545	Gallus gallus	NCBI Ref transcriptome + kallisto	Other	chicken	Liver	male adult	Illumina NovaSeq 6000	cDNA	#N/A	this study	46874894	35889530	#N/A	3	3	#N/A	0.08	0.08	0.5	#N/A	0	0.04	#N/A	XM_040690913.2,XM_040690912.2,XM_046932701.1	NM_204526.2	#N/A	#N/A	#N/A	#N/A	#N/A	#N/A	#N/A	#N/A	#N/A	#N/A	#N/A	#N/A	#N/A	#N/A	#N/A	#N/A	#N/A	#N/A	#N/A	#N/A	#N/A	#N/A	#N/A	#N/A
SRR9606546	Gallus gallus	NCBI Ref transcriptome + kallisto	Skeletal Muscle	chicken	Muscle	male adult	Illumina NovaSeq 6000	cDNA	#N/A	this study	46244610	36894472	#N/A	7628	75749	#N/A	206.75	2053.13	0.91	#N/A	206.29	1035.66	#N/A	XM_040690913.2,XM_040690912.2,XM_046932701.1	NM_204526.2	#N/A	#N/A	#N/A	#N/A	#N/A	#N/A	#N/A	#N/A	#N/A	#N/A	#N/A	#N/A	#N/A	#N/A	#N/A	#N/A	#N/A	#N/A	#N/A	#N/A	#N/A	#N/A	#N/A	#N/A
SRR9606547	Gallus gallus	NCBI Ref transcriptome + kallisto	Other	chicken	Lung	male adult	Illumina NovaSeq 6000	cDNA	#N/A	this study	49653485	37865731	#N/A	129	5	#N/A	3.41	0.13	0.04	#N/A	5.42	0.08	#N/A	XM_040690913.2,XM_040690912.2,XM_046932701.1	NM_204526.2	#N/A	#N/A	#N/A	#N/A	#N/A	#N/A	#N/A	#N/A	#N/A	#N/A	#N/A	#N/A	#N/A	#N/A	#N/A	#N/A	#N/A	#N/A	#N/A	#N/A	#N/A	#N/A	#N/A	#N/A
SRR9606548	Gallus gallus	NCBI Ref transcriptome + kallisto	Other	chicken	Kidney	male adult	Illumina NovaSeq 6000	cDNA	#N/A	this study	50070550	35613899	#N/A	11	324	#N/A	0.31	9.1	0.97	#N/A	0.49	4.56	#N/A	XM_040690913.2,XM_040690912.2,XM_046932701.1	NM_204526.2	#N/A	#N/A	#N/A	#N/A	#N/A	#N/A	#N/A	#N/A	#N/A	#N/A	#N/A	#N/A	#N/A	#N/A	#N/A	#N/A	#N/A	#N/A	#N/A	#N/A	#N/A	#N/A	#N/A	#N/A
SRR9606549	Gallus gallus	NCBI Ref transcriptome + kallisto	Other	chicken	Testis	male adult	Illumina NovaSeq 6000	cDNA	#N/A	this study	50273397	39008120	#N/A	15	90	#N/A	0.38	2.31	0.86	#N/A	0.73	1.36	#N/A	XM_040690913.2,XM_040690912.2,XM_046932701.1	NM_204526.2	#N/A	#N/A	#N/A	#N/A	#N/A	#N/A	#N/A	#N/A	#N/A	#N/A	#N/A	#N/A	#N/A	#N/A	#N/A	#N/A	#N/A	#N/A	#N/A	#N/A	#N/A	#N/A	#N/A	#N/A
SRR2968874	Coturnix japonica	Trinity transcriptome (SRR2968876) + kallisto	Skeletal Muscle	Japanese quail	Muscle	adult male	Illumina HiSeq 2500	RANDOM	#N/A	this study	18825899	17938940	#N/A	7112.01	21815	#N/A	396.46	1216.07	0.75	#N/A	446.71	907.59	#N/A	TRINITY_DN225_c0_g1	TRINITY_DN659_c0_g3	#N/A	#N/A	#N/A	#N/A	#N/A	#N/A	#N/A	#N/A	#N/A	#N/A	#N/A	#N/A	#N/A	#N/A	#N/A	#N/A	#N/A	#N/A	#N/A	#N/A	#N/A	#N/A	#N/A	#N/A
SRR2968875	Coturnix japonica	Trinity transcriptome (SRR2968876) + kallisto	Skeletal Muscle	Japanese quail	Muscle	adult male	Illumina HiSeq 2000	RANDOM	#N/A	this study	29956124	28585443	#N/A	11113	35029	#N/A	388.76	1225.41	0.76	#N/A	449.85	919.57	#N/A	TRINITY_DN225_c0_g1	TRINITY_DN659_c0_g3	#N/A	#N/A	#N/A	#N/A	#N/A	#N/A	#N/A	#N/A	#N/A	#N/A	#N/A	#N/A	#N/A	#N/A	#N/A	#N/A	#N/A	#N/A	#N/A	#N/A	#N/A	#N/A	#N/A	#N/A
SRR2968876	Coturnix japonica	Trinity transcriptome (SRR2968876) + kallisto	Skeletal Muscle	Japanese quail	Muscle	adult male	Illumina HiSeq 2000	RANDOM	#N/A	this study	30020492	28692460	#N/A	11292	34542	#N/A	393.55	1203.87	0.75	#N/A	449.42	898.14	#N/A	TRINITY_DN225_c0_g1	TRINITY_DN659_c0_g3	#N/A	#N/A	#N/A	#N/A	#N/A	#N/A	#N/A	#N/A	#N/A	#N/A	#N/A	#N/A	#N/A	#N/A	#N/A	#N/A	#N/A	#N/A	#N/A	#N/A	#N/A	#N/A	#N/A	#N/A
SRR2968877	Coturnix japonica	Trinity transcriptome (SRR2968876) + kallisto	Skeletal Muscle	Japanese quail	Muscle	adult male	Illumina HiSeq 2000	RANDOM	#N/A	this study	33827619	32297539	#N/A	12582.9	39575	#N/A	389.59	1225.33	0.76	#N/A	451.32	920.76	#N/A	TRINITY_DN225_c0_g1	TRINITY_DN659_c0_g3	#N/A	#N/A	#N/A	#N/A	#N/A	#N/A	#N/A	#N/A	#N/A	#N/A	#N/A	#N/A	#N/A	#N/A	#N/A	#N/A	#N/A	#N/A	#N/A	#N/A	#N/A	#N/A	#N/A	#N/A
SRR2968878	Coturnix japonica	Trinity transcriptome (SRR2968876) + kallisto	Skeletal Muscle	Japanese quail	Muscle	adult male	Illumina HiSeq 2000	RANDOM	#N/A	this study	33376130	31858196	#N/A	12331	38954	#N/A	387.06	1222.73	0.76	#N/A	444.91	919.13	#N/A	TRINITY_DN225_c0_g1	TRINITY_DN659_c0_g3	#N/A	#N/A	#N/A	#N/A	#N/A	#N/A	#N/A	#N/A	#N/A	#N/A	#N/A	#N/A	#N/A	#N/A	#N/A	#N/A	#N/A	#N/A	#N/A	#N/A	#N/A	#N/A	#N/A	#N/A
SRR2968879	Coturnix japonica	Trinity transcriptome (SRR2968876) + kallisto	Skeletal Muscle	Japanese quail	Muscle	adult male	Illumina HiSeq 2000	RANDOM	#N/A	this study	32693006	31194359	#N/A	12005.9	37839	#N/A	384.87	1213.01	0.76	#N/A	443.65	912.42	#N/A	TRINITY_DN225_c0_g1	TRINITY_DN659_c0_g3	#N/A	#N/A	#N/A	#N/A	#N/A	#N/A	#N/A	#N/A	#N/A	#N/A	#N/A	#N/A	#N/A	#N/A	#N/A	#N/A	#N/A	#N/A	#N/A	#N/A	#N/A	#N/A	#N/A	#N/A
SRR2968887	Coturnix japonica	Trinity transcriptome (SRR2968876) + kallisto	Cardiac Tissue	Japanese quail	Heart	adult male	Illumina HiSeq 2500	RANDOM	#N/A	this study	19518532	17155763	#N/A	28.07	7595	#N/A	1.64	442.71	1	#N/A	1.89	353.43	#N/A	TRINITY_DN225_c0_g1	TRINITY_DN659_c0_g3	#N/A	#N/A	#N/A	#N/A	#N/A	#N/A	#N/A	#N/A	#N/A	#N/A	#N/A	#N/A	#N/A	#N/A	#N/A	#N/A	#N/A	#N/A	#N/A	#N/A	#N/A	#N/A	#N/A	#N/A
SRR2968888	Coturnix japonica	Trinity transcriptome (SRR2968876) + kallisto	Cardiac Tissue	Japanese quail	Heart	adult male	Illumina HiSeq 2000	RANDOM	#N/A	this study	31150080	27425133	#N/A	37.58	12131	#N/A	1.37	442.33	1	#N/A	2.45	354.45	#N/A	TRINITY_DN225_c0_g1	TRINITY_DN659_c0_g3	#N/A	#N/A	#N/A	#N/A	#N/A	#N/A	#N/A	#N/A	#N/A	#N/A	#N/A	#N/A	#N/A	#N/A	#N/A	#N/A	#N/A	#N/A	#N/A	#N/A	#N/A	#N/A	#N/A	#N/A
SRR2968889	Coturnix japonica	Trinity transcriptome (SRR2968876) + kallisto	Cardiac Tissue	Japanese quail	Heart	adult male	Illumina HiSeq 2000	RANDOM	#N/A	this study	31325489	27573463	#N/A	29.27	12175	#N/A	1.06	441.55	1	#N/A	1.35	352.97	#N/A	TRINITY_DN225_c0_g1	TRINITY_DN659_c0_g3	#N/A	#N/A	#N/A	#N/A	#N/A	#N/A	#N/A	#N/A	#N/A	#N/A	#N/A	#N/A	#N/A	#N/A	#N/A	#N/A	#N/A	#N/A	#N/A	#N/A	#N/A	#N/A	#N/A	#N/A
SRR2968890	Coturnix japonica	Trinity transcriptome (SRR2968876) + kallisto	Cardiac Tissue	Japanese quail	Heart	adult male	Illumina HiSeq 2000	RANDOM	#N/A	this study	35380097	31175153	#N/A	165.86	13706	#N/A	5.32	439.65	0.99	#N/A	1.3	351.77	#N/A	TRINITY_DN225_c0_g1	TRINITY_DN659_c0_g3	#N/A	#N/A	#N/A	#N/A	#N/A	#N/A	#N/A	#N/A	#N/A	#N/A	#N/A	#N/A	#N/A	#N/A	#N/A	#N/A	#N/A	#N/A	#N/A	#N/A	#N/A	#N/A	#N/A	#N/A
SRR2968891	Coturnix japonica	Trinity transcriptome (SRR2968876) + kallisto	Cardiac Tissue	Japanese quail	Heart	adult male	Illumina HiSeq 2000	RANDOM	#N/A	this study	34917369	30758878	#N/A	24.1	13582	#N/A	0.78	441.56	1	#N/A	1.07	354.16	#N/A	TRINITY_DN225_c0_g1	TRINITY_DN659_c0_g3	#N/A	#N/A	#N/A	#N/A	#N/A	#N/A	#N/A	#N/A	#N/A	#N/A	#N/A	#N/A	#N/A	#N/A	#N/A	#N/A	#N/A	#N/A	#N/A	#N/A	#N/A	#N/A	#N/A	#N/A
SRR2968892	Coturnix japonica	Trinity transcriptome (SRR2968876) + kallisto	Cardiac Tissue	Japanese quail	Heart	adult male	Illumina HiSeq 2000	RANDOM	#N/A	this study	34235629	30142911	#N/A	35.55	13203	#N/A	1.18	438.01	1	#N/A	1.98	351.55	#N/A	TRINITY_DN225_c0_g1	TRINITY_DN659_c0_g3	#N/A	#N/A	#N/A	#N/A	#N/A	#N/A	#N/A	#N/A	#N/A	#N/A	#N/A	#N/A	#N/A	#N/A	#N/A	#N/A	#N/A	#N/A	#N/A	#N/A	#N/A	#N/A	#N/A	#N/A
SRR24187827	Crossoptilon crossoptilon	Trinity transcriptome (SRR24187829) + kallisto	Cardiac Tissue	white-eared pheasant	heart	#N/A	Illumina HiSeq 2500	RANDOM	The University of North Carolina at Charlotte	this study	21598773	18673005	#N/A	1	8048	#N/A	0.05	431	1	#N/A	0.06	85.87	#N/A	TRINITY_DN961_c0_g1	TRINITY_DN1090_c0_g1	#N/A	#N/A	#N/A	#N/A	#N/A	#N/A	#N/A	#N/A	#N/A	#N/A	#N/A	#N/A	#N/A	#N/A	#N/A	#N/A	#N/A	#N/A	#N/A	#N/A	#N/A	#N/A	#N/A	#N/A
SRR24187829	Crossoptilon crossoptilon	Trinity transcriptome (SRR24187829) + kallisto	Skeletal Muscle	white-eared pheasant	leg muscle	#N/A	Illumina HiSeq 2500	RANDOM	The University of North Carolina at Charlotte	this study	20666591	17183619	#N/A	1119	10400	#N/A	65.12	605.23	0.9	#N/A	71.83	111.85	#N/A	TRINITY_DN961_c0_g1	TRINITY_DN1090_c0_g1	#N/A	#N/A	#N/A	#N/A	#N/A	#N/A	#N/A	#N/A	#N/A	#N/A	#N/A	#N/A	#N/A	#N/A	#N/A	#N/A	#N/A	#N/A	#N/A	#N/A	#N/A	#N/A	#N/A	#N/A
SRR24187830	Crossoptilon crossoptilon	Trinity transcriptome (SRR24187829) + kallisto	Skeletal Muscle	white-eared pheasant	chest muscle	#N/A	Illumina HiSeq 2500	RANDOM	The University of North Carolina at Charlotte	this study	19906031	15800619	#N/A	5718	6053	#N/A	361.88	383.09	0.51	#N/A	334.06	58.93	#N/A	TRINITY_DN961_c0_g1	TRINITY_DN1090_c0_g1	#N/A	#N/A	#N/A	#N/A	#N/A	#N/A	#N/A	#N/A	#N/A	#N/A	#N/A	#N/A	#N/A	#N/A	#N/A	#N/A	#N/A	#N/A	#N/A	#N/A	#N/A	#N/A	#N/A	#N/A
SRR11308171	Anser indicus	Trinity transcriptome (SRR11308171) + kallisto	Cardiac Tissue	bar-headed goose (low altitude)	Heart	adult female	Illumina NovaSeq 6000	PCR	#N/A	this study	34417242	30940955	#N/A	#N/A	9773	#N/A	#N/A	315.86	1	#N/A	#N/A	81.86	#N/A	#N/A	TRINITY_DN964_c5_g1	#N/A	#N/A	#N/A	#N/A	#N/A	#N/A	#N/A	#N/A	#N/A	#N/A	#N/A	#N/A	#N/A	#N/A	#N/A	#N/A	#N/A	#N/A	#N/A	#N/A	#N/A	#N/A	#N/A	#N/A
SRR11308172	Anser indicus	Trinity transcriptome (SRR11308171) + kallisto	Cardiac Tissue	bar-headed goose (high altitude)	Heart	adult female	Illumina NovaSeq 6000	PCR	#N/A	this study	33552762	29772410	#N/A	#N/A	9577	#N/A	#N/A	321.67	1	#N/A	#N/A	87.53	#N/A	#N/A	TRINITY_DN964_c5_g1	#N/A	#N/A	#N/A	#N/A	#N/A	#N/A	#N/A	#N/A	#N/A	#N/A	#N/A	#N/A	#N/A	#N/A	#N/A	#N/A	#N/A	#N/A	#N/A	#N/A	#N/A	#N/A	#N/A	#N/A
ERR12507423	Netta rufina	Trinity transcriptome (ERR12507423) + kallisto	Skeletal Muscle	red-crested pochard	muscle	#N/A	Illumina NovaSeq 6000	PolyA	#N/A	this study	35235529	32085209	#N/A	4717.58	11008.4	#N/A	147.03	343.1	0.7	#N/A	122.61	306.35	#N/A	TRINITY_DN326_c0_g1	TRINITY_DN2044_c0_g1	#N/A	#N/A	#N/A	#N/A	#N/A	#N/A	#N/A	#N/A	#N/A	#N/A	#N/A	#N/A	#N/A	#N/A	#N/A	#N/A	#N/A	#N/A	#N/A	#N/A	#N/A	#N/A	#N/A	#N/A
ERR12723487	Aythya ferina	Trinity transcriptome (ERR12723487) + kallisto	Skeletal Muscle	common pochard	muscle	#N/A	Illumina NovaSeq 6000	PolyA	#N/A	this study	27281296	23479630	#N/A	2492	6816.43	#N/A	106.13	290.31	0.73	#N/A	198.28	214.97	#N/A	TRINITY_DN965_c1_g1	TRINITY_DN965_c0_g1	#N/A	#N/A	#N/A	#N/A	#N/A	#N/A	#N/A	#N/A	#N/A	#N/A	#N/A	#N/A	#N/A	#N/A	#N/A	#N/A	#N/A	#N/A	#N/A	#N/A	#N/A	#N/A	#N/A	#N/A
SRR21777135	Apus apus	Trinity transcriptome (SRR21777135) + kallisto	Skeletal Muscle	common swift	pectoral muscle	male	Illumina NovaSeq 6000	PCR	The Max Planck Institute of Molecular Cell Biology and Genetics	this study	35378498	31675502	#N/A	2872	22715	#N/A	90.67	717.12	0.89	#N/A	82.36	167.32	#N/A	TRINITY_DN776_c0_g1	TRINITY_DN8210_c0_g1	#N/A	#N/A	#N/A	#N/A	#N/A	#N/A	#N/A	#N/A	#N/A	#N/A	#N/A	#N/A	#N/A	#N/A	#N/A	#N/A	#N/A	#N/A	#N/A	#N/A	#N/A	#N/A	#N/A	#N/A
SRR21777136	Apus apus	Trinity transcriptome (SRR21777135) + kallisto	Skeletal Muscle	common swift	pectoral muscle	male	Illumina NovaSeq 6000	PCR	The Max Planck Institute of Molecular Cell Biology and Genetics	this study	28783049	25762382	#N/A	2272	18830	#N/A	88.19	730.91	0.89	#N/A	68.44	173.94	#N/A	TRINITY_DN776_c0_g1	TRINITY_DN8210_c0_g1	#N/A	#N/A	#N/A	#N/A	#N/A	#N/A	#N/A	#N/A	#N/A	#N/A	#N/A	#N/A	#N/A	#N/A	#N/A	#N/A	#N/A	#N/A	#N/A	#N/A	#N/A	#N/A	#N/A	#N/A
SRR21777137	Apus apus	Trinity transcriptome (SRR21777135) + kallisto	Skeletal Muscle	common swift	pectoral muscle	male	Illumina NovaSeq 6000	PCR	The Max Planck Institute of Molecular Cell Biology and Genetics	this study	29567728	26368528	#N/A	2736	18854	#N/A	103.76	715.02	0.87	#N/A	111.93	165.61	#N/A	TRINITY_DN776_c0_g1	TRINITY_DN8210_c0_g1	#N/A	#N/A	#N/A	#N/A	#N/A	#N/A	#N/A	#N/A	#N/A	#N/A	#N/A	#N/A	#N/A	#N/A	#N/A	#N/A	#N/A	#N/A	#N/A	#N/A	#N/A	#N/A	#N/A	#N/A
SRR21777129	Calypte anna	Trinity transcriptome (SRR21777129) + kallisto	Skeletal Muscle	Anna's hummingbird	pectoral muscle	male	Illumina NovaSeq 6000	PCR	The Max Planck Institute of Molecular Cell Biology and Genetics	this study	36593139	33086113	#N/A	5147.14	6592	#N/A	155.57	199.24	0.56	#N/A	218.61	92.45	#N/A	TRINITY_DN355_c0_g1	TRINITY_DN61_c0_g1	#N/A	#N/A	#N/A	#N/A	#N/A	#N/A	#N/A	#N/A	#N/A	#N/A	#N/A	#N/A	#N/A	#N/A	#N/A	#N/A	#N/A	#N/A	#N/A	#N/A	#N/A	#N/A	#N/A	#N/A
SRR21777130	Calypte anna	Trinity transcriptome (SRR21777129) + kallisto	Skeletal Muscle	Anna's hummingbird	pectoral muscle	male	Illumina NovaSeq 6000	PCR	The Max Planck Institute of Molecular Cell Biology and Genetics	this study	29776164	26839621	#N/A	3236.2	4966	#N/A	120.58	185.02	0.61	#N/A	182.25	85.71	#N/A	TRINITY_DN355_c0_g1	TRINITY_DN61_c0_g1	#N/A	#N/A	#N/A	#N/A	#N/A	#N/A	#N/A	#N/A	#N/A	#N/A	#N/A	#N/A	#N/A	#N/A	#N/A	#N/A	#N/A	#N/A	#N/A	#N/A	#N/A	#N/A	#N/A	#N/A
SRR21777131	Calypte anna	Trinity transcriptome (SRR21777129) + kallisto	Skeletal Muscle	Anna's hummingbird	pectoral muscle	male	Illumina NovaSeq 6000	PCR	The Max Planck Institute of Molecular Cell Biology and Genetics	this study	39327788	35602808	#N/A	4746.84	6953	#N/A	133.33	195.29	0.59	#N/A	188.91	90.61	#N/A	TRINITY_DN355_c0_g1	TRINITY_DN61_c0_g1	#N/A	#N/A	#N/A	#N/A	#N/A	#N/A	#N/A	#N/A	#N/A	#N/A	#N/A	#N/A	#N/A	#N/A	#N/A	#N/A	#N/A	#N/A	#N/A	#N/A	#N/A	#N/A	#N/A	#N/A
SRR26486704	Calypte anna	Trinity transcriptome (SRR21777129) + kallisto	Skeletal Muscle	Anna's hummingbird	tongue	male	Illumina NovaSeq 6000	PCR	The Max Planck Institute of Molecular Cell Biology and Genetics	this study	34437970	25674702	#N/A	2755.32	4126	#N/A	107.32	160.7	0.6	#N/A	108.48	51.15	#N/A	TRINITY_DN355_c0_g1	TRINITY_DN61_c0_g1	#N/A	#N/A	#N/A	#N/A	#N/A	#N/A	#N/A	#N/A	#N/A	#N/A	#N/A	#N/A	#N/A	#N/A	#N/A	#N/A	#N/A	#N/A	#N/A	#N/A	#N/A	#N/A	#N/A	#N/A
SRR26486707	Calypte anna	Trinity transcriptome (SRR21777129) + kallisto	Skeletal Muscle	Anna's hummingbird	tongue	male	Illumina NovaSeq 6000	PCR	The Max Planck Institute of Molecular Cell Biology and Genetics	this study	37432657	28995782	#N/A	2636.29	5369	#N/A	90.92	185.16	0.67	#N/A	96.11	60.88	#N/A	TRINITY_DN355_c0_g1	TRINITY_DN61_c0_g1	#N/A	#N/A	#N/A	#N/A	#N/A	#N/A	#N/A	#N/A	#N/A	#N/A	#N/A	#N/A	#N/A	#N/A	#N/A	#N/A	#N/A	#N/A	#N/A	#N/A	#N/A	#N/A	#N/A	#N/A
SRR26486710	Calypte anna	Trinity transcriptome (SRR21777129) + kallisto	Skeletal Muscle	Anna's hummingbird	tongue	male	Illumina NovaSeq 6000	PCR	The Max Planck Institute of Molecular Cell Biology and Genetics	this study	36253385	28582993	#N/A	3203.8	5671	#N/A	112.09	198.4	0.64	#N/A	121.19	65.55	#N/A	TRINITY_DN355_c0_g1	TRINITY_DN61_c0_g1	#N/A	#N/A	#N/A	#N/A	#N/A	#N/A	#N/A	#N/A	#N/A	#N/A	#N/A	#N/A	#N/A	#N/A	#N/A	#N/A	#N/A	#N/A	#N/A	#N/A	#N/A	#N/A	#N/A	#N/A
SRR26486736	Calypte anna	Trinity transcriptome (SRR21777129) + kallisto	Cardiac Tissue	Anna's hummingbird	heart	male	Illumina NovaSeq 6000	PCR	The Max Planck Institute of Molecular Cell Biology and Genetics	this study	38615300	33529742	#N/A	7306.69	5240	#N/A	217.92	156.28	0.42	#N/A	253.23	66.02	#N/A	TRINITY_DN355_c0_g1	TRINITY_DN61_c0_g1	#N/A	#N/A	#N/A	#N/A	#N/A	#N/A	#N/A	#N/A	#N/A	#N/A	#N/A	#N/A	#N/A	#N/A	#N/A	#N/A	#N/A	#N/A	#N/A	#N/A	#N/A	#N/A	#N/A	#N/A
SRR26486737	Calypte anna	Trinity transcriptome (SRR21777129) + kallisto	Cardiac Tissue	Anna's hummingbird	heart	male	Illumina NovaSeq 6000	PCR	The Max Planck Institute of Molecular Cell Biology and Genetics	this study	41099787	35073605	#N/A	6569.18	8348	#N/A	187.3	238.01	0.56	#N/A	191.43	94.61	#N/A	TRINITY_DN355_c0_g1	TRINITY_DN61_c0_g1	#N/A	#N/A	#N/A	#N/A	#N/A	#N/A	#N/A	#N/A	#N/A	#N/A	#N/A	#N/A	#N/A	#N/A	#N/A	#N/A	#N/A	#N/A	#N/A	#N/A	#N/A	#N/A	#N/A	#N/A
SRR23035004	Columba livia	NCBI Ref transcriptome + kallisto	Skeletal Muscle	pigeon (untrained)	pectoralis	#N/A	Illumina NovaSeq 6000	cDNA	#N/A	this study	40329934	19737250	#N/A	418	22422	#N/A	21.18	1136.02	0.98	#N/A	21.8055	715.385	#N/A	XM_021296569.1	XM_005511447.3	#N/A	#N/A	#N/A	#N/A	#N/A	#N/A	#N/A	#N/A	#N/A	#N/A	#N/A	#N/A	#N/A	#N/A	#N/A	#N/A	#N/A	#N/A	#N/A	#N/A	#N/A	#N/A	#N/A	#N/A
SRR521361	Columba livia	NCBI Ref transcriptome + kallisto	Cardiac Tissue	pigeon (racing breed)	heart	#N/A	Illumina HiSeq 2000	cDNA	#N/A	this study	23592646	7956719	#N/A	548	4852	#N/A	68.87	609.8	0.9	#N/A	77.5424	418.623	#N/A	XM_021296569.1	XM_005511447.3	#N/A	#N/A	#N/A	#N/A	#N/A	#N/A	#N/A	#N/A	#N/A	#N/A	#N/A	#N/A	#N/A	#N/A	#N/A	#N/A	#N/A	#N/A	#N/A	#N/A	#N/A	#N/A	#N/A	#N/A
SRR23035001	Columba livia	NCBI Ref transcriptome + kallisto	Skeletal Muscle	pigeon (trained)	pectoralis	#N/A	Illumina NovaSeq 6000	cDNA	#N/A	this study	25509667	12169048	#N/A	482	3625	#N/A	39.61	297.89	0.88	#N/A	39.1051	180.563	#N/A	XM_021296569.1	XM_005511447.3	#N/A	#N/A	#N/A	#N/A	#N/A	#N/A	#N/A	#N/A	#N/A	#N/A	#N/A	#N/A	#N/A	#N/A	#N/A	#N/A	#N/A	#N/A	#N/A	#N/A	#N/A	#N/A	#N/A	#N/A
SRR521359	Columba livia	NCBI Ref transcriptome + kallisto	Cardiac Tissue	pigeon (oriental frill breed)	heart	#N/A	Illumina HiSeq 2000	cDNA	#N/A	this study	22800298	6075050	#N/A	1099	4129	#N/A	180.9	679.67	0.79	#N/A	195.013	445.682	#N/A	XM_021296569.1	XM_005511447.3	#N/A	#N/A	#N/A	#N/A	#N/A	#N/A	#N/A	#N/A	#N/A	#N/A	#N/A	#N/A	#N/A	#N/A	#N/A	#N/A	#N/A	#N/A	#N/A	#N/A	#N/A	#N/A	#N/A	#N/A
SRR521357	Columba livia	NCBI Ref transcriptome + kallisto	Cardiac Tissue	pigeon (Danish tumbler breed)	heart	#N/A	Illumina HiSeq 2000	cDNA	#N/A	this study	29153190	8264235	#N/A	759	3411	#N/A	91.84	412.74	0.82	#N/A	88.9411	244.985	#N/A	XM_021296569.1	XM_005511447.3	#N/A	#N/A	#N/A	#N/A	#N/A	#N/A	#N/A	#N/A	#N/A	#N/A	#N/A	#N/A	#N/A	#N/A	#N/A	#N/A	#N/A	#N/A	#N/A	#N/A	#N/A	#N/A	#N/A	#N/A
SRR24858770	Otis tarda	Trinity transcriptome (SRR24858770) + kallisto	Skeletal Muscle	great bustard	muscle	#N/A	DNBSEQ-T7	RANDOM	#N/A	this study	40602233	37193507	#N/A	#N/A	11371.1	#N/A	#N/A	305.73	1	#N/A	#N/A	98.63	#N/A	#N/A	TRINITY_DN284_c0_g2	#N/A	#N/A	#N/A	#N/A	#N/A	#N/A	#N/A	#N/A	#N/A	#N/A	#N/A	#N/A	#N/A	#N/A	#N/A	#N/A	#N/A	#N/A	#N/A	#N/A	#N/A	#N/A	#N/A	#N/A
SRR10853016	Oceanites oceanicus	Trinity transcriptome (SRR10853016) + kallisto	Skeletal Muscle	Wilson's storm petrel	muscle	#N/A	Illumina HiSeq 2500	RANDOM	Max Planck Institute for Ornithology-Seewiesen	this study	48189150	44707003	#N/A	654	24083.2	#N/A	14.63	538.69	0.97	#N/A	18.93	113.57	#N/A	TRINITY_DN2813_c0_g2	TRINITY_DN202_c0_g4	#N/A	#N/A	#N/A	#N/A	#N/A	#N/A	#N/A	#N/A	#N/A	#N/A	#N/A	#N/A	#N/A	#N/A	#N/A	#N/A	#N/A	#N/A	#N/A	#N/A	#N/A	#N/A	#N/A	#N/A
SRR25581082	Chroicocephalus ridibundus	Trinity transcriptome (ERR12321242) + kallisto	Cardiac Tissue	black-headed gull	heart	adult male	Illumina NovaSeq 6000	Oligo-dT	#N/A	this study	39560817	31482334	#N/A	1228.72	8725	#N/A	39.03	277.14	0.88	#N/A	48.83	107.37	#N/A	TRINITY_DN884_c0_g1	TRINITY_DN2071_c0_g2	#N/A	#N/A	#N/A	#N/A	#N/A	#N/A	#N/A	#N/A	#N/A	#N/A	#N/A	#N/A	#N/A	#N/A	#N/A	#N/A	#N/A	#N/A	#N/A	#N/A	#N/A	#N/A	#N/A	#N/A
ERR12321242	Chroicocephalus ridibundus	Trinity transcriptome (ERR12321242) + kallisto	Skeletal Muscle	black-headed gull	muscle	adult male	Illumina NovaSeq 6000	PolyA	#N/A	this study	28800984	26013822	#N/A	1761.61	3905	#N/A	67.72	150.11	0.69	#N/A	85.67	51.09	#N/A	TRINITY_DN884_c0_g1	TRINITY_DN2071_c0_g2	#N/A	#N/A	#N/A	#N/A	#N/A	#N/A	#N/A	#N/A	#N/A	#N/A	#N/A	#N/A	#N/A	#N/A	#N/A	#N/A	#N/A	#N/A	#N/A	#N/A	#N/A	#N/A	#N/A	#N/A
SRR25651877	Buteo hemilasius	Trinity transcriptome (SRR25651956) + kallisto	Skeletal Muscle	upland buzzard	muscle (48h postmortem)	male adult	Illumina NovaSeq 6000	cDNA	Institute of Zoology, Chinese Academy of Sciences	this study	20073420	17286174	#N/A	2297	6947	#N/A	132.88	401.88	0.75	#N/A	107	143.82	#N/A	TRINITY_DN851_c0_g1	TRINITY_DN855_c1_g1	#N/A	#N/A	#N/A	#N/A	#N/A	#N/A	#N/A	#N/A	#N/A	#N/A	#N/A	#N/A	#N/A	#N/A	#N/A	#N/A	#N/A	#N/A	#N/A	#N/A	#N/A	#N/A	#N/A	#N/A
SRR25651956	Buteo hemilasius	Trinity transcriptome (SRR25651956) + kallisto	Skeletal Muscle	upland buzzard	muscle (0h postortem)	#N/A	Illumina NovaSeq 6000	cDNA	Institute of Zoology, Chinese Academy of Sciences	this study	18551317	16390255	#N/A	2760	6440	#N/A	168.39	392.92	0.7	#N/A	141.86	80.63	#N/A	TRINITY_DN629_c0_g1	TRINITY_DN2332_c0_g1	#N/A	#N/A	#N/A	#N/A	#N/A	#N/A	#N/A	#N/A	#N/A	#N/A	#N/A	#N/A	#N/A	#N/A	#N/A	#N/A	#N/A	#N/A	#N/A	#N/A	#N/A	#N/A	#N/A	#N/A
SRR25651957	Buteo hemilasius	Trinity transcriptome (SRR25651956) + kallisto	Skeletal Muscle	upland buzzard	muscle (0h postortem)	#N/A	Illumina NovaSeq 6000	cDNA	Institute of Zoology, Chinese Academy of Sciences	this study	18622945	16486191	#N/A	2626	2024	#N/A	159.28	122.77	0.44	#N/A	143.8	26.39	#N/A	TRINITY_DN629_c0_g1	TRINITY_DN2332_c0_g1	#N/A	#N/A	#N/A	#N/A	#N/A	#N/A	#N/A	#N/A	#N/A	#N/A	#N/A	#N/A	#N/A	#N/A	#N/A	#N/A	#N/A	#N/A	#N/A	#N/A	#N/A	#N/A	#N/A	#N/A
SRR1818080	Aquila chrysaetos canadensis	NCBI Ref transcriptome + kallisto	Skeletal Muscle	golden eagle	muscle	#N/A	Illumina HiSeq 2000	unspecified	Washington University School of Medicine in St. Louis	this study	77530289	60683501	#N/A	4756	41960	#N/A	78.37	691.46	0.9	#N/A	72.76	339.554	#N/A	XM_030025941.2	XM_030020523.2	#N/A	#N/A	#N/A	#N/A	#N/A	#N/A	#N/A	#N/A	#N/A	#N/A	#N/A	#N/A	#N/A	#N/A	#N/A	#N/A	#N/A	#N/A	#N/A	#N/A	#N/A	#N/A	#N/A	#N/A
SRR10852844	Cathartes melambrotus	Trinity transcriptome (SRR10852844) + kallisto	Skeletal Muscle	greater yellow-headed vulture	muscle	#N/A	Illumina HiSeq 2500	RANDOM	Max Planck Institute for Ornithology-Seewiesen	this study	45489611	41056774	#N/A	#N/A	34518	#N/A	#N/A	840.74	1	#N/A	#N/A	233.5	#N/A	#N/A	TRINITY_DN1839_c1_g1	#N/A	#N/A	#N/A	#N/A	#N/A	#N/A	#N/A	#N/A	#N/A	#N/A	#N/A	#N/A	#N/A	#N/A	#N/A	#N/A	#N/A	#N/A	#N/A	#N/A	#N/A	#N/A	#N/A	#N/A
SRR10853036	Milvago chimachima	Trinity transcriptome (SRR10853036) + kallisto	Skeletal Muscle	yellow-headed caracara	muscle	male adult	Illumina HiSeq 2500	RANDOM	Max Planck Institute for Ornithology-Seewiesen	this study	34554586	32808826	#N/A	200	40139.9	#N/A	6.1	1223.45	1	#N/A	12.57	525.05	#N/A	TRINITY_DN2610_c0_g1	TRINITY_DN525_c0_g1	#N/A	#N/A	#N/A	#N/A	#N/A	#N/A	#N/A	#N/A	#N/A	#N/A	#N/A	#N/A	#N/A	#N/A	#N/A	#N/A	#N/A	#N/A	#N/A	#N/A	#N/A	#N/A	#N/A	#N/A
SRR26186077	Lathamus discolor	Trinity transcriptome (SRR26186077) + kallisto	Cardiac Tissue	Swift parrot	heart	female	Illumina NovaSeq 6000	unspecified	The University of Sydney	this study	158349091	139690222	#N/A	#N/A	2618.72	#N/A	#N/A	18.75	1	#N/A	#N/A	41.16	#N/A	#N/A	TRINITY_DN2200_c1_g1	#N/A	#N/A	#N/A	#N/A	#N/A	#N/A	#N/A	#N/A	#N/A	#N/A	#N/A	#N/A	#N/A	#N/A	#N/A	#N/A	#N/A	#N/A	#N/A	#N/A	#N/A	#N/A	#N/A	#N/A
SRR13480234	Myiopsitta monachus	Trinity transcriptome (SRR13480234) + kallisto	Cardiac Tissue	monk parakeet	Heart	male adult	HiSeq X Ten	RANDOM	University of Vienna	this study	18833383	17041805	#N/A	#N/A	3771	#N/A	#N/A	221.28	1	#N/A	#N/A	120.59	#N/A	#N/A	TRINITY_DN1100_c0_g1_i12	#N/A	#N/A	#N/A	#N/A	#N/A	#N/A	#N/A	#N/A	#N/A	#N/A	#N/A	#N/A	#N/A	#N/A	#N/A	#N/A	#N/A	#N/A	#N/A	#N/A	#N/A	#N/A	#N/A	#N/A
SRR13480237	Myiopsitta monachus	Trinity transcriptome (SRR13480237) + kallisto	Skeletal Muscle	monk parakeet	Muscle	male adult	HiSeq X Ten	RANDOM	University of Vienna	this study	19885389	17910456	#N/A	#N/A	6168.01	#N/A	#N/A	344.38	1	#N/A	#N/A	163.2	#N/A	#N/A	TRINITY_DN542_c0_g1_i1	#N/A	#N/A	#N/A	#N/A	#N/A	#N/A	#N/A	#N/A	#N/A	#N/A	#N/A	#N/A	#N/A	#N/A	#N/A	#N/A	#N/A	#N/A	#N/A	#N/A	#N/A	#N/A	#N/A	#N/A
SRR18056716	Ceratopipra cornuta	Trinity transcriptome (SRR18056720) + kallisto	Skeletal Muscle	scarlet-horned manakin	pectoralis major	male	Illumina HiSeq 4000	Oligo-dT	Wake Forest University	this study	28933085	26188297	#N/A	320.69	13970	#N/A	12.25	533.44	0.98	#N/A	32.38	126.82	#N/A	TRINITY_DN1667_c0_g1	TRINITY_DN530_c0_g1	#N/A	#N/A	#N/A	#N/A	#N/A	#N/A	#N/A	#N/A	#N/A	#N/A	#N/A	#N/A	#N/A	#N/A	#N/A	#N/A	#N/A	#N/A	#N/A	#N/A	#N/A	#N/A	#N/A	#N/A
SRR18056717	Ceratopipra cornuta	Trinity transcriptome (SRR18056720) + kallisto	Skeletal Muscle	scarlet-horned manakin	scapulohumeralis caudalis	male	Illumina HiSeq 4000	Oligo-dT	Wake Forest University	this study	26211397	23736630	#N/A	430	12307	#N/A	18.12	518.48	0.97	#N/A	52.95	118.97	#N/A	TRINITY_DN1667_c0_g1	TRINITY_DN530_c0_g1	#N/A	#N/A	#N/A	#N/A	#N/A	#N/A	#N/A	#N/A	#N/A	#N/A	#N/A	#N/A	#N/A	#N/A	#N/A	#N/A	#N/A	#N/A	#N/A	#N/A	#N/A	#N/A	#N/A	#N/A
SRR18056718	Ceratopipra cornuta	Trinity transcriptome (SRR18056720) + kallisto	Skeletal Muscle	scarlet-horned manakin	pectoralis major	male	Illumina HiSeq 4000	Oligo-dT	Wake Forest University	this study	24397113	22112401	#N/A	394	11888	#N/A	17.82	537.62	0.97	#N/A	48.69	121.85	#N/A	TRINITY_DN1667_c0_g1	TRINITY_DN530_c0_g1	#N/A	#N/A	#N/A	#N/A	#N/A	#N/A	#N/A	#N/A	#N/A	#N/A	#N/A	#N/A	#N/A	#N/A	#N/A	#N/A	#N/A	#N/A	#N/A	#N/A	#N/A	#N/A	#N/A	#N/A
SRR18056719	Ceratopipra cornuta	Trinity transcriptome (SRR18056720) + kallisto	Skeletal Muscle	scarlet-horned manakin	scapulohumeralis caudalis	male	Illumina HiSeq 4000	Oligo-dT	Wake Forest University	this study	26035482	23873100	#N/A	478	22297	#N/A	20.02	933.98	0.98	#N/A	54.11	234.06	#N/A	TRINITY_DN1667_c0_g1	TRINITY_DN530_c0_g1	#N/A	#N/A	#N/A	#N/A	#N/A	#N/A	#N/A	#N/A	#N/A	#N/A	#N/A	#N/A	#N/A	#N/A	#N/A	#N/A	#N/A	#N/A	#N/A	#N/A	#N/A	#N/A	#N/A	#N/A
SRR18056720	Ceratopipra cornuta	Trinity transcriptome (SRR18056720) + kallisto	Skeletal Muscle	scarlet-horned manakin	pectoralis major	male	Illumina HiSeq 4000	Oligo-dT	Wake Forest University	this study	25885362	23894577	#N/A	610	17157	#N/A	25.53	718.03	0.97	#N/A	76.98	175.38	#N/A	TRINITY_DN1667_c0_g1	TRINITY_DN530_c0_g1	#N/A	#N/A	#N/A	#N/A	#N/A	#N/A	#N/A	#N/A	#N/A	#N/A	#N/A	#N/A	#N/A	#N/A	#N/A	#N/A	#N/A	#N/A	#N/A	#N/A	#N/A	#N/A	#N/A	#N/A
SRR18056721	Ceratopipra cornuta	Trinity transcriptome (SRR18056720) + kallisto	Skeletal Muscle	scarlet-horned manakin	scapulohumeralis caudalis	male	Illumina HiSeq 4000	Oligo-dT	Wake Forest University	this study	25521654	23479147	#N/A	783	14199	#N/A	33.35	604.75	0.95	#N/A	94.35	143.11	#N/A	TRINITY_DN1667_c0_g1	TRINITY_DN530_c0_g1	#N/A	#N/A	#N/A	#N/A	#N/A	#N/A	#N/A	#N/A	#N/A	#N/A	#N/A	#N/A	#N/A	#N/A	#N/A	#N/A	#N/A	#N/A	#N/A	#N/A	#N/A	#N/A	#N/A	#N/A
SRR18056696	Ceratopipra mentalis	Trinity transcriptome (SRR18056698) + kallisto	Skeletal Muscle	red-capped manakin	pectoralis major	male	Illumina HiSeq 4000	Oligo-dT	Wake Forest University	this study	26832237	24013511	#N/A	308.87	21227	#N/A	12.86	883.96	0.99	#N/A	44.86	223.47	#N/A	TRINITY_DN6650_c0_g1		#N/A	#N/A	#N/A	#N/A	#N/A	#N/A	#N/A	#N/A	#N/A	#N/A	#N/A	#N/A	#N/A	#N/A	#N/A	#N/A	#N/A	#N/A	#N/A	#N/A	#N/A	#N/A	#N/A	#N/A
SRR18056697	Ceratopipra mentalis	Trinity transcriptome (SRR18056698) + kallisto	Skeletal Muscle	red-capped manakin	scapulohumeralis caudalis	male	Illumina HiSeq 4000	Oligo-dT	Wake Forest University	this study	28288172	25024601	#N/A	400	24218	#N/A	15.98	967.77	0.98	#N/A	52.64	240.52	#N/A	TRINITY_DN6650_c0_g1		#N/A	#N/A	#N/A	#N/A	#N/A	#N/A	#N/A	#N/A	#N/A	#N/A	#N/A	#N/A	#N/A	#N/A	#N/A	#N/A	#N/A	#N/A	#N/A	#N/A	#N/A	#N/A	#N/A	#N/A
SRR18056698	Ceratopipra mentalis	Trinity transcriptome (SRR18056698) + kallisto	Skeletal Muscle	red-capped manakin	pectoralis major	male	Illumina HiSeq 4000	Oligo-dT	Wake Forest University	this study	26258958	23893254	#N/A	343.77	14443	#N/A	14.39	604.48	0.98	#N/A	44.94	161.23	#N/A	TRINITY_DN6650_c0_g1		#N/A	#N/A	#N/A	#N/A	#N/A	#N/A	#N/A	#N/A	#N/A	#N/A	#N/A	#N/A	#N/A	#N/A	#N/A	#N/A	#N/A	#N/A	#N/A	#N/A	#N/A	#N/A	#N/A	#N/A
SRR18056699	Ceratopipra mentalis	Trinity transcriptome (SRR18056698) + kallisto	Skeletal Muscle	red-capped manakin	scapulohumeralis caudalis	male	Illumina HiSeq 4000	Oligo-dT	Wake Forest University	this study	26029065	23314896	#N/A	214.24	14941	#N/A	9.19	640.84	0.99	#N/A	23.72	151.97	#N/A	TRINITY_DN6650_c0_g1		#N/A	#N/A	#N/A	#N/A	#N/A	#N/A	#N/A	#N/A	#N/A	#N/A	#N/A	#N/A	#N/A	#N/A	#N/A	#N/A	#N/A	#N/A	#N/A	#N/A	#N/A	#N/A	#N/A	#N/A
SRR18056700	Ceratopipra mentalis	Trinity transcriptome (SRR18056698) + kallisto	Skeletal Muscle	red-capped manakin	pectoralis major	male	Illumina HiSeq 4000	Oligo-dT	Wake Forest University	this study	24995771	22260930	#N/A	414.14	19416	#N/A	18.6	872.2	0.98	#N/A	58.37	215.46	#N/A	TRINITY_DN6650_c0_g1		#N/A	#N/A	#N/A	#N/A	#N/A	#N/A	#N/A	#N/A	#N/A	#N/A	#N/A	#N/A	#N/A	#N/A	#N/A	#N/A	#N/A	#N/A	#N/A	#N/A	#N/A	#N/A	#N/A	#N/A
SRR18056701	Ceratopipra mentalis	Trinity transcriptome (SRR18056698) + kallisto	Skeletal Muscle	red-capped manakin	scapulohumeralis caudalis	male	Illumina HiSeq 4000	Oligo-dT	Wake Forest University	this study	25095251	22817400	#N/A	261.85	13464	#N/A	11.48	590.08	0.98	#N/A	37.81	151.59	#N/A	TRINITY_DN6650_c0_g1		#N/A	#N/A	#N/A	#N/A	#N/A	#N/A	#N/A	#N/A	#N/A	#N/A	#N/A	#N/A	#N/A	#N/A	#N/A	#N/A	#N/A	#N/A	#N/A	#N/A	#N/A	#N/A	#N/A	#N/A
SRR18056688	Lepidothrix coronata	Trinity transcriptome (SRR18056702) + kallisto	Skeletal Muscle	blue-crowned manakin	pectoralis major	male	Illumina HiSeq 4000	Oligo-dT	Wake Forest University	this study	26386738	24369523	#N/A	639	10101	#N/A	26.22	414.49	0.94	#N/A	55.21	92.1	#N/A	TRINITY_DN822_c0_g1	TRINITY_DN1584_c1_g1	#N/A	#N/A	#N/A	#N/A	#N/A	#N/A	#N/A	#N/A	#N/A	#N/A	#N/A	#N/A	#N/A	#N/A	#N/A	#N/A	#N/A	#N/A	#N/A	#N/A	#N/A	#N/A	#N/A	#N/A
SRR18056691	Lepidothrix coronata	Trinity transcriptome (SRR18056702) + kallisto	Skeletal Muscle	blue-crowned manakin	scapulohumeralis caudalis	male	Illumina HiSeq 4000	Oligo-dT	Wake Forest University	this study	25399293	23397822	#N/A	682	10206	#N/A	29.15	436.19	0.94	#N/A	67.63	98.31	#N/A	TRINITY_DN822_c0_g1	TRINITY_DN1584_c1_g1	#N/A	#N/A	#N/A	#N/A	#N/A	#N/A	#N/A	#N/A	#N/A	#N/A	#N/A	#N/A	#N/A	#N/A	#N/A	#N/A	#N/A	#N/A	#N/A	#N/A	#N/A	#N/A	#N/A	#N/A
SRR18056702	Lepidothrix coronata	Trinity transcriptome (SRR18056702) + kallisto	Skeletal Muscle	blue-crowned manakin	pectoralis major	male	Illumina HiSeq 4000	Oligo-dT	Wake Forest University	this study	25866131	23852790	#N/A	759.25	10556	#N/A	31.83	442.55	0.93	#N/A	79.54	98.11	#N/A	TRINITY_DN822_c0_g1	TRINITY_DN1584_c1_g1	#N/A	#N/A	#N/A	#N/A	#N/A	#N/A	#N/A	#N/A	#N/A	#N/A	#N/A	#N/A	#N/A	#N/A	#N/A	#N/A	#N/A	#N/A	#N/A	#N/A	#N/A	#N/A	#N/A	#N/A
SRR18056713	Lepidothrix coronata	Trinity transcriptome (SRR18056702) + kallisto	Skeletal Muscle	blue-crowned manakin	scapulohumeralis caudalis	male	Illumina HiSeq 4000	Oligo-dT	Wake Forest University	this study	27791546	25497505	#N/A	580	8475	#N/A	22.75	332.39	0.94	#N/A	38.16	71.99	#N/A	TRINITY_DN822_c0_g1	TRINITY_DN1584_c1_g1	#N/A	#N/A	#N/A	#N/A	#N/A	#N/A	#N/A	#N/A	#N/A	#N/A	#N/A	#N/A	#N/A	#N/A	#N/A	#N/A	#N/A	#N/A	#N/A	#N/A	#N/A	#N/A	#N/A	#N/A
SRR18056724	Lepidothrix coronata	Trinity transcriptome (SRR18056702) + kallisto	Skeletal Muscle	blue-crowned manakin	pectoralis major	male	Illumina HiSeq 4000	Oligo-dT	Wake Forest University	this study	28245653	25738215	#N/A	687	11028	#N/A	26.69	428.47	0.94	#N/A	50.98	91.88	#N/A	TRINITY_DN822_c0_g1	TRINITY_DN1584_c1_g1	#N/A	#N/A	#N/A	#N/A	#N/A	#N/A	#N/A	#N/A	#N/A	#N/A	#N/A	#N/A	#N/A	#N/A	#N/A	#N/A	#N/A	#N/A	#N/A	#N/A	#N/A	#N/A	#N/A	#N/A
SRR18056725	Lepidothrix coronata	Trinity transcriptome (SRR18056702) + kallisto	Skeletal Muscle	blue-crowned manakin	scapulohumeralis caudalis	male	Illumina HiSeq 4000	Oligo-dT	Wake Forest University	this study	24240465	22007517	#N/A	496	5334.99	#N/A	22.54	242.42	0.91	#N/A	37.8	51.09	#N/A	TRINITY_DN822_c0_g1	TRINITY_DN1584_c1_g1	#N/A	#N/A	#N/A	#N/A	#N/A	#N/A	#N/A	#N/A	#N/A	#N/A	#N/A	#N/A	#N/A	#N/A	#N/A	#N/A	#N/A	#N/A	#N/A	#N/A	#N/A	#N/A	#N/A	#N/A
SRR18056684	Manacus vitellinus	Trinity transcriptome (SRR18056684) + kallisto	Skeletal Muscle	golden-collared manakin	pectoralis major	male	Illumina HiSeq 4000	Oligo-dT	Wake Forest University	this study	30105559	27877922	#N/A	655.45	16119	#N/A	23.51	578.2	0.96	#N/A	64.32	257.93	#N/A	TRINITY_DN807_c0_g1	TRINITY_DN2017_c0_g1	#N/A	#N/A	#N/A	#N/A	#N/A	#N/A	#N/A	#N/A	#N/A	#N/A	#N/A	#N/A	#N/A	#N/A	#N/A	#N/A	#N/A	#N/A	#N/A	#N/A	#N/A	#N/A	#N/A	#N/A
SRR18056685	Manacus vitellinus	Trinity transcriptome (SRR18056684) + kallisto	Skeletal Muscle	golden-collared manakin	scapulohumeralis caudalis	male	Illumina HiSeq 4000	Oligo-dT	Wake Forest University	this study	25318789	22506631	#N/A	500.08	22192	#N/A	22.22	986.02	0.98	#N/A	46.67	346.96	#N/A	TRINITY_DN807_c0_g1	TRINITY_DN2017_c0_g1	#N/A	#N/A	#N/A	#N/A	#N/A	#N/A	#N/A	#N/A	#N/A	#N/A	#N/A	#N/A	#N/A	#N/A	#N/A	#N/A	#N/A	#N/A	#N/A	#N/A	#N/A	#N/A	#N/A	#N/A
SRR18056686	Manacus vitellinus	Trinity transcriptome (SRR18056684) + kallisto	Skeletal Muscle	golden-collared manakin	pectoralis major	male	Illumina HiSeq 4000	Oligo-dT	Wake Forest University	this study	24439612	22133957	#N/A	686.78	18858	#N/A	31.03	852	0.96	#N/A	71.28	265.85	#N/A	TRINITY_DN807_c0_g1	TRINITY_DN2017_c0_g1	#N/A	#N/A	#N/A	#N/A	#N/A	#N/A	#N/A	#N/A	#N/A	#N/A	#N/A	#N/A	#N/A	#N/A	#N/A	#N/A	#N/A	#N/A	#N/A	#N/A	#N/A	#N/A	#N/A	#N/A
SRR18056687	Manacus vitellinus	Trinity transcriptome (SRR18056684) + kallisto	Skeletal Muscle	golden-collared manakin	scapulohumeralis caudalis	male	Illumina HiSeq 4000	Oligo-dT	Wake Forest University	this study	23867517	21762503	#N/A	578.25	21835	#N/A	26.57	1003.33	0.97	#N/A	65.62	341.53	#N/A	TRINITY_DN807_c0_g1	TRINITY_DN2017_c0_g1	#N/A	#N/A	#N/A	#N/A	#N/A	#N/A	#N/A	#N/A	#N/A	#N/A	#N/A	#N/A	#N/A	#N/A	#N/A	#N/A	#N/A	#N/A	#N/A	#N/A	#N/A	#N/A	#N/A	#N/A
SRR18056722	Manacus vitellinus	Trinity transcriptome (SRR18056684) + kallisto	Skeletal Muscle	golden-collared manakin	pectoralis major	male	Illumina HiSeq 4000	Oligo-dT	Wake Forest University	this study	26303029	23398674	#N/A	544.68	14441	#N/A	23.28	617.17	0.96	#N/A	55.51	256.02	#N/A	TRINITY_DN807_c0_g1	TRINITY_DN2017_c0_g1	#N/A	#N/A	#N/A	#N/A	#N/A	#N/A	#N/A	#N/A	#N/A	#N/A	#N/A	#N/A	#N/A	#N/A	#N/A	#N/A	#N/A	#N/A	#N/A	#N/A	#N/A	#N/A	#N/A	#N/A
SRR18056723	Manacus vitellinus	Trinity transcriptome (SRR18056684) + kallisto	Skeletal Muscle	golden-collared manakin	scapulohumeralis caudalis	male	Illumina HiSeq 4000	Oligo-dT	Wake Forest University	this study	26055131	23718461	#N/A	551.36	13416	#N/A	23.25	565.64	0.96	#N/A	57.44	219.1	#N/A	TRINITY_DN807_c0_g1	TRINITY_DN2017_c0_g1	#N/A	#N/A	#N/A	#N/A	#N/A	#N/A	#N/A	#N/A	#N/A	#N/A	#N/A	#N/A	#N/A	#N/A	#N/A	#N/A	#N/A	#N/A	#N/A	#N/A	#N/A	#N/A	#N/A	#N/A
SRR18056689	Mionectes oleagineus	Trinity transcriptome (SRR18056689) + kallisto	Skeletal Muscle	ochre-bellied flycatcher	pectoralis major	male	Illumina HiSeq 4000	Oligo-dT	Wake Forest University	this study	28943901	25562847	#N/A	851	9617.55	#N/A	33.29	376.23	0.92	#N/A	61.21	377.81	#N/A	TRINITY_DN83_c0_g1	TRINITY_DN3423_c0_g1	#N/A	#N/A	#N/A	#N/A	#N/A	#N/A	#N/A	#N/A	#N/A	#N/A	#N/A	#N/A	#N/A	#N/A	#N/A	#N/A	#N/A	#N/A	#N/A	#N/A	#N/A	#N/A	#N/A	#N/A
SRR18056690	Mionectes oleagineus	Trinity transcriptome (SRR18056689) + kallisto	Skeletal Muscle	ochre-bellied flycatcher	scapulohumeralis caudalis	male	Illumina HiSeq 4000	Oligo-dT	Wake Forest University	this study	25968132	21393111	#N/A	1501	10933.9	#N/A	70.16	511.1	0.88	#N/A	113.93	441.74	#N/A	TRINITY_DN83_c0_g1	TRINITY_DN3423_c0_g1	#N/A	#N/A	#N/A	#N/A	#N/A	#N/A	#N/A	#N/A	#N/A	#N/A	#N/A	#N/A	#N/A	#N/A	#N/A	#N/A	#N/A	#N/A	#N/A	#N/A	#N/A	#N/A	#N/A	#N/A
SRR18056692	Mionectes oleagineus	Trinity transcriptome (SRR18056689) + kallisto	Skeletal Muscle	ochre-bellied flycatcher	pectoralis major	male	Illumina HiSeq 4000	Oligo-dT	Wake Forest University	this study	24249406	21350763	#N/A	1310	8299.48	#N/A	61.36	388.72	0.86	#N/A	108.05	391.61	#N/A	TRINITY_DN83_c0_g1	TRINITY_DN3423_c0_g1	#N/A	#N/A	#N/A	#N/A	#N/A	#N/A	#N/A	#N/A	#N/A	#N/A	#N/A	#N/A	#N/A	#N/A	#N/A	#N/A	#N/A	#N/A	#N/A	#N/A	#N/A	#N/A	#N/A	#N/A
SRR18056693	Mionectes oleagineus	Trinity transcriptome (SRR18056689) + kallisto	Skeletal Muscle	ochre-bellied flycatcher	scapulohumeralis caudalis	male	Illumina HiSeq 4000	Oligo-dT	Wake Forest University	this study	22627541	20197145	#N/A	709	6633.54	#N/A	35.1	328.44	0.9	#N/A	70.68	335.25	#N/A	TRINITY_DN83_c0_g1	TRINITY_DN3423_c0_g1	#N/A	#N/A	#N/A	#N/A	#N/A	#N/A	#N/A	#N/A	#N/A	#N/A	#N/A	#N/A	#N/A	#N/A	#N/A	#N/A	#N/A	#N/A	#N/A	#N/A	#N/A	#N/A	#N/A	#N/A
SRR18056694	Mionectes oleagineus	Trinity transcriptome (SRR18056689) + kallisto	Skeletal Muscle	ochre-bellied flycatcher	pectoralis major	male	Illumina HiSeq 4000	Oligo-dT	Wake Forest University	this study	25912309	22798073	#N/A	1412	6625.67	#N/A	61.94	290.62	0.82	#N/A	105.57	292.63	#N/A	TRINITY_DN83_c0_g1	TRINITY_DN3423_c0_g1	#N/A	#N/A	#N/A	#N/A	#N/A	#N/A	#N/A	#N/A	#N/A	#N/A	#N/A	#N/A	#N/A	#N/A	#N/A	#N/A	#N/A	#N/A	#N/A	#N/A	#N/A	#N/A	#N/A	#N/A
SRR18056695	Mionectes oleagineus	Trinity transcriptome (SRR18056689) + kallisto	Skeletal Muscle	ochre-bellied flycatcher	scapulohumeralis caudalis	male	Illumina HiSeq 4000	Oligo-dT	Wake Forest University	this study	27595869	23398674	#N/A	1789	9336.43	#N/A	76.46	399.02	0.84	#N/A	118.52	342.39	#N/A	TRINITY_DN83_c0_g1	TRINITY_DN3423_c0_g1	#N/A	#N/A	#N/A	#N/A	#N/A	#N/A	#N/A	#N/A	#N/A	#N/A	#N/A	#N/A	#N/A	#N/A	#N/A	#N/A	#N/A	#N/A	#N/A	#N/A	#N/A	#N/A	#N/A	#N/A
SRR18056703	Pseudopipra pipra	Trinity transcriptome (SRR18056705) + kallisto	Skeletal Muscle	white-crowned manakin	pectoralis major	male	Illumina HiSeq 4000	Oligo-dT	Wake Forest University	this study	25441092	22665036	#N/A	235	9204	#N/A	10.37	406.09	0.98	#N/A	26.03	116.16	#N/A	TRINITY_DN9759_c0_g2	TRINITY_DN2004_c1_g1	#N/A	#N/A	#N/A	#N/A	#N/A	#N/A	#N/A	#N/A	#N/A	#N/A	#N/A	#N/A	#N/A	#N/A	#N/A	#N/A	#N/A	#N/A	#N/A	#N/A	#N/A	#N/A	#N/A	#N/A
SRR18056704	Pseudopipra pipra	Trinity transcriptome (SRR18056705) + kallisto	Skeletal Muscle	white-crowned manakin	scapulohumeralis caudalis	male	Illumina HiSeq 4000	Oligo-dT	Wake Forest University	this study	26434185	24209221	#N/A	269	14340	#N/A	11.11	592.34	0.98	#N/A	26.75	169.82	#N/A	TRINITY_DN9759_c0_g2	TRINITY_DN2004_c1_g1	#N/A	#N/A	#N/A	#N/A	#N/A	#N/A	#N/A	#N/A	#N/A	#N/A	#N/A	#N/A	#N/A	#N/A	#N/A	#N/A	#N/A	#N/A	#N/A	#N/A	#N/A	#N/A	#N/A	#N/A
SRR18056705	Pseudopipra pipra	Trinity transcriptome (SRR18056705) + kallisto	Skeletal Muscle	white-crowned manakin	pectoralis major	male	Illumina HiSeq 4000	Oligo-dT	Wake Forest University	this study	26469426	24771643	#N/A	179	12233	#N/A	7.23	493.83	0.99	#N/A	22.08	148.19	#N/A	TRINITY_DN9759_c0_g2	TRINITY_DN2004_c1_g1	#N/A	#N/A	#N/A	#N/A	#N/A	#N/A	#N/A	#N/A	#N/A	#N/A	#N/A	#N/A	#N/A	#N/A	#N/A	#N/A	#N/A	#N/A	#N/A	#N/A	#N/A	#N/A	#N/A	#N/A
SRR18056706	Pseudopipra pipra	Trinity transcriptome (SRR18056705) + kallisto	Skeletal Muscle	white-crowned manakin	scapulohumeralis caudalis	male	Illumina HiSeq 4000	Oligo-dT	Wake Forest University	this study	25333635	23565247	#N/A	187	9538	#N/A	7.94	404.75	0.98	#N/A	19.99	118.33	#N/A	TRINITY_DN9759_c0_g2	TRINITY_DN2004_c1_g1	#N/A	#N/A	#N/A	#N/A	#N/A	#N/A	#N/A	#N/A	#N/A	#N/A	#N/A	#N/A	#N/A	#N/A	#N/A	#N/A	#N/A	#N/A	#N/A	#N/A	#N/A	#N/A	#N/A	#N/A
SRR18056707	Pseudopipra pipra	Trinity transcriptome (SRR18056705) + kallisto	Skeletal Muscle	white-crowned manakin	pectoralis major	male	Illumina HiSeq 4000	Oligo-dT	Wake Forest University	this study	26498928	24559164	#N/A	193	10531	#N/A	7.86	428.8	0.98	#N/A	19.14	121.86	#N/A	TRINITY_DN9759_c0_g2	TRINITY_DN2004_c1_g1	#N/A	#N/A	#N/A	#N/A	#N/A	#N/A	#N/A	#N/A	#N/A	#N/A	#N/A	#N/A	#N/A	#N/A	#N/A	#N/A	#N/A	#N/A	#N/A	#N/A	#N/A	#N/A	#N/A	#N/A
SRR18056708	Pseudopipra pipra	Trinity transcriptome (SRR18056705) + kallisto	Skeletal Muscle	white-crowned manakin	scapulohumeralis caudalis	male	Illumina HiSeq 4000	Oligo-dT	Wake Forest University	this study	24095715	21843734	#N/A	257	10721	#N/A	11.77	490.8	0.98	#N/A	28.45	135.92	#N/A	TRINITY_DN9759_c0_g2	TRINITY_DN2004_c1_g1	#N/A	#N/A	#N/A	#N/A	#N/A	#N/A	#N/A	#N/A	#N/A	#N/A	#N/A	#N/A	#N/A	#N/A	#N/A	#N/A	#N/A	#N/A	#N/A	#N/A	#N/A	#N/A	#N/A	#N/A
SRR18056709	Xenopipo atronitens	Trinity transcriptome (SRR18056709) + kallisto	Skeletal Muscle	black manakin	pectoralis major	male	Illumina HiSeq 4000	Oligo-dT	Wake Forest University	this study	25385358	22674960	#N/A	1471.54	7174	#N/A	64.9	316.38	0.83	#N/A	212.18	162.9	#N/A	TRINITY_DN743_c0_g1	TRINITY_DN673_c0_g1	#N/A	#N/A	#N/A	#N/A	#N/A	#N/A	#N/A	#N/A	#N/A	#N/A	#N/A	#N/A	#N/A	#N/A	#N/A	#N/A	#N/A	#N/A	#N/A	#N/A	#N/A	#N/A	#N/A	#N/A
SRR18056710	Xenopipo atronitens	Trinity transcriptome (SRR18056709) + kallisto	Skeletal Muscle	black manakin	scapulohumeralis caudalis	male	Illumina HiSeq 4000	Oligo-dT	Wake Forest University	this study	24341291	21887910	#N/A	1245.14	6010	#N/A	56.89	274.58	0.83	#N/A	179.6	142.94	#N/A	TRINITY_DN743_c0_g1	TRINITY_DN673_c0_g1	#N/A	#N/A	#N/A	#N/A	#N/A	#N/A	#N/A	#N/A	#N/A	#N/A	#N/A	#N/A	#N/A	#N/A	#N/A	#N/A	#N/A	#N/A	#N/A	#N/A	#N/A	#N/A	#N/A	#N/A
SRR18056711	Xenopipo atronitens	Trinity transcriptome (SRR18056709) + kallisto	Skeletal Muscle	black manakin	pectoralis major	male	Illumina HiSeq 4000	Oligo-dT	Wake Forest University	this study	27752045	24720787	#N/A	1040.54	10402	#N/A	42.09	420.78	0.91	#N/A	126.35	205.5	#N/A	TRINITY_DN743_c0_g1	TRINITY_DN673_c0_g1	#N/A	#N/A	#N/A	#N/A	#N/A	#N/A	#N/A	#N/A	#N/A	#N/A	#N/A	#N/A	#N/A	#N/A	#N/A	#N/A	#N/A	#N/A	#N/A	#N/A	#N/A	#N/A	#N/A	#N/A
SRR18056712	Xenopipo atronitens	Trinity transcriptome (SRR18056709) + kallisto	Skeletal Muscle	black manakin	scapulohumeralis caudalis	male	Illumina HiSeq 4000	Oligo-dT	Wake Forest University	this study	26650402	23626714	#N/A	994.38	9094	#N/A	42.09	384.9	0.9	#N/A	122.92	199.17	#N/A	TRINITY_DN743_c0_g1	TRINITY_DN673_c0_g1	#N/A	#N/A	#N/A	#N/A	#N/A	#N/A	#N/A	#N/A	#N/A	#N/A	#N/A	#N/A	#N/A	#N/A	#N/A	#N/A	#N/A	#N/A	#N/A	#N/A	#N/A	#N/A	#N/A	#N/A
SRR18056714	Xenopipo atronitens	Trinity transcriptome (SRR18056709) + kallisto	Skeletal Muscle	black manakin	pectoralis major	male	Illumina HiSeq 4000	Oligo-dT	Wake Forest University	this study	24964724	22286610	#N/A	1642.83	5718	#N/A	73.71	256.57	0.78	#N/A	243.14	133.18	#N/A	TRINITY_DN743_c0_g1	TRINITY_DN673_c0_g1	#N/A	#N/A	#N/A	#N/A	#N/A	#N/A	#N/A	#N/A	#N/A	#N/A	#N/A	#N/A	#N/A	#N/A	#N/A	#N/A	#N/A	#N/A	#N/A	#N/A	#N/A	#N/A	#N/A	#N/A
SRR18056715	Xenopipo atronitens	Trinity transcriptome (SRR18056709) + kallisto	Skeletal Muscle	black manakin	scapulohumeralis caudalis	male	Illumina HiSeq 4000	Oligo-dT	Wake Forest University	this study	27144487	23647647	#N/A	2558.76	6371	#N/A	108.2	269.41	0.71	#N/A	365.83	140.14	#N/A	TRINITY_DN743_c0_g1	TRINITY_DN673_c0_g1	#N/A	#N/A	#N/A	#N/A	#N/A	#N/A	#N/A	#N/A	#N/A	#N/A	#N/A	#N/A	#N/A	#N/A	#N/A	#N/A	#N/A	#N/A	#N/A	#N/A	#N/A	#N/A	#N/A	#N/A
SRR10852805	Daphoenositta chrysoptera	Trinity transcriptome (SRR10852805) + kallisto	Skeletal Muscle	varied sittella	muscle	#N/A	Illumina HiSeq 2500	RANDOM	Max Planck Institute for Ornithology-Seewiesen	this study	45722423	43640345	#N/A	#N/A	10537	#N/A	#N/A	241.45	1	#N/A	#N/A	240.93	#N/A	#N/A	TRINITY_DN395_c1_g3	#N/A	#N/A	#N/A	#N/A	#N/A	#N/A	#N/A	#N/A	#N/A	#N/A	#N/A	#N/A	#N/A	#N/A	#N/A	#N/A	#N/A	#N/A	#N/A	#N/A	#N/A	#N/A	#N/A	#N/A
SRR7244619	Aegithalos iouschistos	Trinity transcriptome (SRR7244625) + kallisto	Cardiac Tissue	black-browed tit	heart	adult male	HiSeq X Ten	size fractionation	Institute of Zoology, Chinese Academy of Sciences	this study	48855073	39306675	#N/A	3570.56	7217	#N/A	90.84	183.61	0.67	#N/A	145.63	73.64	#N/A	TRINITY_DN167_c2_g1	TRINITY_DN2488_c0_g1	#N/A	#N/A	#N/A	#N/A	#N/A	#N/A	#N/A	#N/A	#N/A	#N/A	#N/A	#N/A	#N/A	#N/A	#N/A	#N/A	#N/A	#N/A	#N/A	#N/A	#N/A	#N/A	#N/A	#N/A
SRR7244624	Aegithalos iouschistos	Trinity transcriptome (SRR7244625) + kallisto	Cardiac Tissue	black-browed tit	heart	adult female	HiSeq X Ten	size fractionation	Institute of Zoology, Chinese Academy of Sciences	this study	35147168	27652929	#N/A	4885.89	3841	#N/A	176.69	138.9	0.44	#N/A	266.96	52.8	#N/A	TRINITY_DN167_c2_g1	TRINITY_DN2488_c0_g1	#N/A	#N/A	#N/A	#N/A	#N/A	#N/A	#N/A	#N/A	#N/A	#N/A	#N/A	#N/A	#N/A	#N/A	#N/A	#N/A	#N/A	#N/A	#N/A	#N/A	#N/A	#N/A	#N/A	#N/A
SRR7244625	Aegithalos iouschistos	Trinity transcriptome (SRR7244625) + kallisto	Skeletal Muscle	black-browed tit	flight muscle	adult female	HiSeq X Ten	size fractionation	Institute of Zoology, Chinese Academy of Sciences	this study	43548686	31929436	#N/A	4542.66	6488	#N/A	142.27	203.2	0.59	#N/A	255.83	89.3	#N/A	TRINITY_DN167_c2_g1	TRINITY_DN2488_c0_g1	#N/A	#N/A	#N/A	#N/A	#N/A	#N/A	#N/A	#N/A	#N/A	#N/A	#N/A	#N/A	#N/A	#N/A	#N/A	#N/A	#N/A	#N/A	#N/A	#N/A	#N/A	#N/A	#N/A	#N/A
SRR7244628	Aegithalos iouschistos	Trinity transcriptome (SRR7244625) + kallisto	Skeletal Muscle	black-browed tit	flight muscle	adult male	HiSeq X Ten	size fractionation	Institute of Zoology, Chinese Academy of Sciences	this study	50918718	36333711	#N/A	4829.3	11311	#N/A	132.92	311.31	0.7	#N/A	243.46	139.07	#N/A	TRINITY_DN167_c2_g1	TRINITY_DN2488_c0_g1	#N/A	#N/A	#N/A	#N/A	#N/A	#N/A	#N/A	#N/A	#N/A	#N/A	#N/A	#N/A	#N/A	#N/A	#N/A	#N/A	#N/A	#N/A	#N/A	#N/A	#N/A	#N/A	#N/A	#N/A
SRR7244642	Aegithalos iouschistos	Trinity transcriptome (SRR7244625) + kallisto	Cardiac Tissue	black-browed tit	heart	adult female	HiSeq X Ten	size fractionation	Institute of Zoology, Chinese Academy of Sciences	this study	35196012	27929328	#N/A	3802.55	4987	#N/A	136.15	178.56	0.57	#N/A	211.26	68.74	#N/A	TRINITY_DN167_c2_g1	TRINITY_DN2488_c0_g1	#N/A	#N/A	#N/A	#N/A	#N/A	#N/A	#N/A	#N/A	#N/A	#N/A	#N/A	#N/A	#N/A	#N/A	#N/A	#N/A	#N/A	#N/A	#N/A	#N/A	#N/A	#N/A	#N/A	#N/A
SRR7244644	Aegithalos iouschistos	Trinity transcriptome (SRR7244625) + kallisto	Skeletal Muscle	black-browed tit	flight muscle	adult female	Illumina HiSeq 4000	size fractionation	Institute of Zoology, Chinese Academy of Sciences	this study	32102066	26155013	#N/A	6166.83	11977	#N/A	235.78	457.92	0.66	#N/A	386.33	185.21	#N/A	TRINITY_DN167_c2_g1	TRINITY_DN2488_c0_g1	#N/A	#N/A	#N/A	#N/A	#N/A	#N/A	#N/A	#N/A	#N/A	#N/A	#N/A	#N/A	#N/A	#N/A	#N/A	#N/A	#N/A	#N/A	#N/A	#N/A	#N/A	#N/A	#N/A	#N/A
SRR7244646	Aegithalos iouschistos	Trinity transcriptome (SRR7244625) + kallisto	Cardiac Tissue	black-browed tit	heart	adult female	Illumina HiSeq 4000	size fractionation	Institute of Zoology, Chinese Academy of Sciences	this study	32423124	26782199	#N/A	4194.19	3990	#N/A	156.6	148.98	0.49	#N/A	228.43	53.44	#N/A	TRINITY_DN167_c2_g1	TRINITY_DN2488_c0_g1	#N/A	#N/A	#N/A	#N/A	#N/A	#N/A	#N/A	#N/A	#N/A	#N/A	#N/A	#N/A	#N/A	#N/A	#N/A	#N/A	#N/A	#N/A	#N/A	#N/A	#N/A	#N/A	#N/A	#N/A
SRR7244647	Aegithalos iouschistos	Trinity transcriptome (SRR7244625) + kallisto	Skeletal Muscle	black-browed tit	flight muscle	adult female	HiSeq X Ten	size fractionation	Institute of Zoology, Chinese Academy of Sciences	this study	40276022	28662857	#N/A	4071.39	9380	#N/A	142.04	327.25	0.7	#N/A	263.65	148.56	#N/A	TRINITY_DN167_c2_g1	TRINITY_DN2488_c0_g1	#N/A	#N/A	#N/A	#N/A	#N/A	#N/A	#N/A	#N/A	#N/A	#N/A	#N/A	#N/A	#N/A	#N/A	#N/A	#N/A	#N/A	#N/A	#N/A	#N/A	#N/A	#N/A	#N/A	#N/A
SRR7244622	Aegithalos iouschistos	Trinity transcriptome (SRR7244625) + kallisto	Other	black-browed tit	Lung	adult female	HiSeq X Ten	size fractionation	Institute of Zoology, Chinese Academy of Sciences	this study	42562849	32245575	#N/A	1.23	4	#N/A	0.04	0.12	0.76	#N/A	0.05	0.04	#N/A	TRINITY_DN167_c2_g1	TRINITY_DN2488_c0_g1	#N/A	#N/A	#N/A	#N/A	#N/A	#N/A	#N/A	#N/A	#N/A	#N/A	#N/A	#N/A	#N/A	#N/A	#N/A	#N/A	#N/A	#N/A	#N/A	#N/A	#N/A	#N/A	#N/A	#N/A
SRR7244623	Aegithalos iouschistos	Trinity transcriptome (SRR7244625) + kallisto	Other	black-browed tit	Kidney	adult female	HiSeq X Ten	size fractionation	Institute of Zoology, Chinese Academy of Sciences	this study	39499479	30739992	#N/A	0	4	#N/A	0	0.13	1	#N/A	0	0.04	#N/A	TRINITY_DN167_c2_g1	TRINITY_DN2488_c0_g1	#N/A	#N/A	#N/A	#N/A	#N/A	#N/A	#N/A	#N/A	#N/A	#N/A	#N/A	#N/A	#N/A	#N/A	#N/A	#N/A	#N/A	#N/A	#N/A	#N/A	#N/A	#N/A	#N/A	#N/A
SRR7244718	Aegithalos concinnus	Trinity transcriptome (SRR7244720) + kallisto	Cardiac Tissue	black-throated bushtit	heart	male	HiSeq X Ten	size fractionation	Institute of Zoology, Chinese Academy of Sciences	this study	39573509	29846226	#N/A	3467.02	4353	#N/A	116.16	145.85	0.56	#N/A	110.93	57.03	#N/A	TRINITY_DN1058_c0_g1	TRINITY_DN2780_c0_g1	#N/A	#N/A	#N/A	#N/A	#N/A	#N/A	#N/A	#N/A	#N/A	#N/A	#N/A	#N/A	#N/A	#N/A	#N/A	#N/A	#N/A	#N/A	#N/A	#N/A	#N/A	#N/A	#N/A	#N/A
SRR7244720	Aegithalos concinnus	Trinity transcriptome (SRR7244720) + kallisto	Skeletal Muscle	black-throated bushtit	pectoral	male	HiSeq X Ten	size fractionation	Institute of Zoology, Chinese Academy of Sciences	this study	33514375	24067512	#N/A	3533.25	7277	#N/A	146.81	302.36	0.67	#N/A	165.86	130.37	#N/A	TRINITY_DN1058_c0_g1	TRINITY_DN2780_c0_g1	#N/A	#N/A	#N/A	#N/A	#N/A	#N/A	#N/A	#N/A	#N/A	#N/A	#N/A	#N/A	#N/A	#N/A	#N/A	#N/A	#N/A	#N/A	#N/A	#N/A	#N/A	#N/A	#N/A	#N/A
SRR7244721	Aegithalos concinnus	Trinity transcriptome (SRR7244720) + kallisto	Skeletal Muscle	black-throated bushtit	pectoral	male	HiSeq X Ten	size fractionation	Institute of Zoology, Chinese Academy of Sciences	this study	40167481	27669585	#N/A	1632	5884	#N/A	58.98	212.65	0.78	#N/A	66.76	85.01	#N/A	TRINITY_DN1058_c0_g1	TRINITY_DN2780_c0_g1	#N/A	#N/A	#N/A	#N/A	#N/A	#N/A	#N/A	#N/A	#N/A	#N/A	#N/A	#N/A	#N/A	#N/A	#N/A	#N/A	#N/A	#N/A	#N/A	#N/A	#N/A	#N/A	#N/A	#N/A
SRR7244728	Aegithalos concinnus	Trinity transcriptome (SRR7244720) + kallisto	Cardiac Tissue	black-throated bushtit	heart	male	HiSeq X Ten	size fractionation	Institute of Zoology, Chinese Academy of Sciences	this study	30530817	22683975	#N/A	3759.78	3291	#N/A	165.75	145.08	0.47	#N/A	143.1	52.53	#N/A	TRINITY_DN1058_c0_g1	TRINITY_DN2780_c0_g1	#N/A	#N/A	#N/A	#N/A	#N/A	#N/A	#N/A	#N/A	#N/A	#N/A	#N/A	#N/A	#N/A	#N/A	#N/A	#N/A	#N/A	#N/A	#N/A	#N/A	#N/A	#N/A	#N/A	#N/A
SRR7244730	Aegithalos concinnus	Trinity transcriptome (SRR7244720) + kallisto	Skeletal Muscle	black-throated bushtit	pectoral	male	HiSeq X Ten	size fractionation	Institute of Zoology, Chinese Academy of Sciences	this study	30743845	22325922	#N/A	2530	8255	#N/A	113.32	369.75	0.77	#N/A	164.01	172.18	#N/A	TRINITY_DN1058_c0_g1	TRINITY_DN2780_c0_g1	#N/A	#N/A	#N/A	#N/A	#N/A	#N/A	#N/A	#N/A	#N/A	#N/A	#N/A	#N/A	#N/A	#N/A	#N/A	#N/A	#N/A	#N/A	#N/A	#N/A	#N/A	#N/A	#N/A	#N/A
SRR7244733	Aegithalos concinnus	Trinity transcriptome (SRR7244720) + kallisto	Cardiac Tissue	black-throated bushtit	heart	male	HiSeq X Ten	size fractionation	Institute of Zoology, Chinese Academy of Sciences	this study	49680060	36540512	#N/A	5259.88	4867	#N/A	143.95	133.19	0.48	#N/A	133.63	49.76	#N/A	TRINITY_DN1058_c0_g1	TRINITY_DN2780_c0_g1	#N/A	#N/A	#N/A	#N/A	#N/A	#N/A	#N/A	#N/A	#N/A	#N/A	#N/A	#N/A	#N/A	#N/A	#N/A	#N/A	#N/A	#N/A	#N/A	#N/A	#N/A	#N/A	#N/A	#N/A
SRR7244735	Aegithalos concinnus	Trinity transcriptome (SRR7244720) + kallisto	Skeletal Muscle	black-throated bushtit	pectoral	male	Illumina HiSeq 4000	size fractionation	Institute of Zoology, Chinese Academy of Sciences	this study	32198281	24071354	#N/A	3293.71	9362.99	#N/A	136.83	388.97	0.74	#N/A	143.67	164.29	#N/A	TRINITY_DN1058_c0_g1	TRINITY_DN2780_c0_g1	#N/A	#N/A	#N/A	#N/A	#N/A	#N/A	#N/A	#N/A	#N/A	#N/A	#N/A	#N/A	#N/A	#N/A	#N/A	#N/A	#N/A	#N/A	#N/A	#N/A	#N/A	#N/A	#N/A	#N/A
SRR7244737	Aegithalos concinnus	Trinity transcriptome (SRR7244720) + kallisto	Skeletal Muscle	black-throated bushtit	pectoral	female	HiSeq X Ten	size fractionation	Institute of Zoology, Chinese Academy of Sciences	this study	47542273	32986206	#N/A	3952.39	9886	#N/A	119.82	299.7	0.71	#N/A	136.61	136.82	#N/A	TRINITY_DN1058_c0_g1	TRINITY_DN2780_c0_g1	#N/A	#N/A	#N/A	#N/A	#N/A	#N/A	#N/A	#N/A	#N/A	#N/A	#N/A	#N/A	#N/A	#N/A	#N/A	#N/A	#N/A	#N/A	#N/A	#N/A	#N/A	#N/A	#N/A	#N/A
SRR7244738	Aegithalos concinnus	Trinity transcriptome (SRR7244720) + kallisto	Cardiac Tissue	black-throated bushtit	heart	male	Illumina HiSeq 4000	size fractionation	Institute of Zoology, Chinese Academy of Sciences	this study	31104987	24707505	#N/A	1735.22	4708	#N/A	70.23	190.55	0.73	#N/A	68.72	74.85	#N/A	TRINITY_DN1058_c0_g1	TRINITY_DN2780_c0_g1	#N/A	#N/A	#N/A	#N/A	#N/A	#N/A	#N/A	#N/A	#N/A	#N/A	#N/A	#N/A	#N/A	#N/A	#N/A	#N/A	#N/A	#N/A	#N/A	#N/A	#N/A	#N/A	#N/A	#N/A
SRR7244744	Aegithalos concinnus	Trinity transcriptome (SRR7244720) + kallisto	Cardiac Tissue	black-throated bushtit	heart	female	HiSeq X Ten	size fractionation	Institute of Zoology, Chinese Academy of Sciences	this study	42366108	30076829	#N/A	5445.66	4354	#N/A	181.06	144.76	0.44	#N/A	169.53	54.61	#N/A	TRINITY_DN1058_c0_g1	TRINITY_DN2780_c0_g1	#N/A	#N/A	#N/A	#N/A	#N/A	#N/A	#N/A	#N/A	#N/A	#N/A	#N/A	#N/A	#N/A	#N/A	#N/A	#N/A	#N/A	#N/A	#N/A	#N/A	#N/A	#N/A	#N/A	#N/A
SRR7244649	Lophophanes dichrous	Trinity transcriptome (SRR7244649) + kallisto	Skeletal Muscle	grey-crested tit	flight muscle	adult female	HiSeq X Ten	size fractionation	Institute of Zoology, Chinese Academy of Sciences	this study	44185140	30170396	#N/A	1459.49	5249	#N/A	48.37	173.98	0.78	#N/A	222.44	88.27	#N/A	TRINITY_DN2500_c0_g1	TRINITY_DN966_c1_g1	#N/A	#N/A	#N/A	#N/A	#N/A	#N/A	#N/A	#N/A	#N/A	#N/A	#N/A	#N/A	#N/A	#N/A	#N/A	#N/A	#N/A	#N/A	#N/A	#N/A	#N/A	#N/A	#N/A	#N/A
SRR7244653	Lophophanes dichrous	Trinity transcriptome (SRR7244649) + kallisto	Cardiac Tissue	grey-crested tit	heart	adult female	HiSeq X Ten	size fractionation	Institute of Zoology, Chinese Academy of Sciences	this study	44776979	32306902	#N/A	1300.52	4514	#N/A	40.26	139.72	0.78	#N/A	92.92	58.85	#N/A	TRINITY_DN2500_c0_g1	TRINITY_DN966_c1_g1	#N/A	#N/A	#N/A	#N/A	#N/A	#N/A	#N/A	#N/A	#N/A	#N/A	#N/A	#N/A	#N/A	#N/A	#N/A	#N/A	#N/A	#N/A	#N/A	#N/A	#N/A	#N/A	#N/A	#N/A
SRR7244656	Lophophanes dichrous	Trinity transcriptome (SRR7244649) + kallisto	Cardiac Tissue	grey-crested tit	heart	adult female	HiSeq X Ten	size fractionation	Institute of Zoology, Chinese Academy of Sciences	this study	48464005	35692386	#N/A	1560.19	5599	#N/A	43.71	156.87	0.78	#N/A	97.44	66.4	#N/A	TRINITY_DN2500_c0_g1	TRINITY_DN966_c1_g1	#N/A	#N/A	#N/A	#N/A	#N/A	#N/A	#N/A	#N/A	#N/A	#N/A	#N/A	#N/A	#N/A	#N/A	#N/A	#N/A	#N/A	#N/A	#N/A	#N/A	#N/A	#N/A	#N/A	#N/A
SRR7244658	Lophophanes dichrous	Trinity transcriptome (SRR7244649) + kallisto	Skeletal Muscle	grey-crested tit	flight muscle	adult female	HiSeq X Ten	size fractionation	Institute of Zoology, Chinese Academy of Sciences	this study	45658649	30298072	#N/A	751.14	4305	#N/A	24.79	142.09	0.85	#N/A	99.04	71.58	#N/A	TRINITY_DN2500_c0_g1	TRINITY_DN966_c1_g1	#N/A	#N/A	#N/A	#N/A	#N/A	#N/A	#N/A	#N/A	#N/A	#N/A	#N/A	#N/A	#N/A	#N/A	#N/A	#N/A	#N/A	#N/A	#N/A	#N/A	#N/A	#N/A	#N/A	#N/A
SRR7244702	Lophophanes dichrous	Trinity transcriptome (SRR7244649) + kallisto	Cardiac Tissue	grey-crested tit	heart	adult male	Illumina HiSeq 4000	size fractionation	Institute of Zoology, Chinese Academy of Sciences	this study	37016487	26790215	#N/A	2179.06	6743	#N/A	81.34	251.7	0.76	#N/A	188.4	93.2	#N/A	TRINITY_DN2500_c0_g1	TRINITY_DN966_c1_g1	#N/A	#N/A	#N/A	#N/A	#N/A	#N/A	#N/A	#N/A	#N/A	#N/A	#N/A	#N/A	#N/A	#N/A	#N/A	#N/A	#N/A	#N/A	#N/A	#N/A	#N/A	#N/A	#N/A	#N/A
SRR7244704	Lophophanes dichrous	Trinity transcriptome (SRR7244649) + kallisto	Skeletal Muscle	grey-crested tit	flight muscle	adult male	Illumina HiSeq 4000	size fractionation	Institute of Zoology, Chinese Academy of Sciences	this study	38612787	26675658	#N/A	581.61	10198	#N/A	21.8	382.3	0.95	#N/A	59.78	189.42	#N/A	TRINITY_DN2500_c0_g1	TRINITY_DN966_c1_g1	#N/A	#N/A	#N/A	#N/A	#N/A	#N/A	#N/A	#N/A	#N/A	#N/A	#N/A	#N/A	#N/A	#N/A	#N/A	#N/A	#N/A	#N/A	#N/A	#N/A	#N/A	#N/A	#N/A	#N/A
SRR7244679	Poecile palustris	Trinity transcriptome (SRR7244681) + kallisto	Cardiac Tissue	marsh tit	heart	adult female	HiSeq X Ten	size fractionation	Institute of Zoology, Chinese Academy of Sciences	this study	46151612	29145887	#N/A	1938.89	8145	#N/A	66.52	279.46	0.81	#N/A	41.7	91.17	#N/A	TRINITY_DN5_c3_g1	TRINITY_DN6101_c0_g1	#N/A	#N/A	#N/A	#N/A	#N/A	#N/A	#N/A	#N/A	#N/A	#N/A	#N/A	#N/A	#N/A	#N/A	#N/A	#N/A	#N/A	#N/A	#N/A	#N/A	#N/A	#N/A	#N/A	#N/A
SRR7244681	Poecile palustris	Trinity transcriptome (SRR7244681) + kallisto	Skeletal Muscle	marsh tit	flight muscle	adult female	HiSeq X Ten	size fractionation	Institute of Zoology, Chinese Academy of Sciences	this study	44544877	30865846	#N/A	136.6	3592	#N/A	4.43	116.37	0.96	#N/A	28.59	11.98	#N/A	TRINITY_DN5_c3_g1	TRINITY_DN6101_c0_g1	#N/A	#N/A	#N/A	#N/A	#N/A	#N/A	#N/A	#N/A	#N/A	#N/A	#N/A	#N/A	#N/A	#N/A	#N/A	#N/A	#N/A	#N/A	#N/A	#N/A	#N/A	#N/A	#N/A	#N/A
SRR7244684	Poecile palustris	Trinity transcriptome (SRR7244681) + kallisto	Cardiac Tissue	marsh tit	heart	adult female	HiSeq X Ten	size fractionation	Institute of Zoology, Chinese Academy of Sciences	this study	43891650	31353670	#N/A	518.67	3073	#N/A	16.54	98.01	0.86	#N/A	20.8	33.71	#N/A	TRINITY_DN5_c3_g1	TRINITY_DN6101_c0_g1	#N/A	#N/A	#N/A	#N/A	#N/A	#N/A	#N/A	#N/A	#N/A	#N/A	#N/A	#N/A	#N/A	#N/A	#N/A	#N/A	#N/A	#N/A	#N/A	#N/A	#N/A	#N/A	#N/A	#N/A
SRR7244686	Poecile palustris	Trinity transcriptome (SRR7244681) + kallisto	Skeletal Muscle	marsh tit	flight muscle	adult female	Illumina HiSeq 4000	size fractionation	Institute of Zoology, Chinese Academy of Sciences	this study	28648860	21202595	#N/A	181	16413	#N/A	8.54	774.1	0.99	#N/A	15.6	148.95	#N/A	TRINITY_DN5_c3_g1	TRINITY_DN6101_c0_g1	#N/A	#N/A	#N/A	#N/A	#N/A	#N/A	#N/A	#N/A	#N/A	#N/A	#N/A	#N/A	#N/A	#N/A	#N/A	#N/A	#N/A	#N/A	#N/A	#N/A	#N/A	#N/A	#N/A	#N/A
SRR7244688	Poecile palustris	Trinity transcriptome (SRR7244681) + kallisto	Cardiac Tissue	marsh tit	heart	adult female	Illumina HiSeq 4000	size fractionation	Institute of Zoology, Chinese Academy of Sciences	this study	31481564	21775490	#N/A	615	7984	#N/A	28.24	366.65	0.93	#N/A	45.23	55.28	#N/A	TRINITY_DN5_c3_g1	TRINITY_DN6101_c0_g1	#N/A	#N/A	#N/A	#N/A	#N/A	#N/A	#N/A	#N/A	#N/A	#N/A	#N/A	#N/A	#N/A	#N/A	#N/A	#N/A	#N/A	#N/A	#N/A	#N/A	#N/A	#N/A	#N/A	#N/A
SRR7244714	Poecile palustris	Trinity transcriptome (SRR7244681) + kallisto	Skeletal Muscle	marsh tit	flight muscle	adult male	HiSeq X Ten	size fractionation	Institute of Zoology, Chinese Academy of Sciences	this study	46425518	23504738	#N/A	1400.88	13288	#N/A	59.6	565.33	0.9	#N/A	92.96	101.77	#N/A	TRINITY_DN5_c3_g1	TRINITY_DN6101_c0_g1	#N/A	#N/A	#N/A	#N/A	#N/A	#N/A	#N/A	#N/A	#N/A	#N/A	#N/A	#N/A	#N/A	#N/A	#N/A	#N/A	#N/A	#N/A	#N/A	#N/A	#N/A	#N/A	#N/A	#N/A
SRR7244715	Poecile palustris	Trinity transcriptome (SRR7244681) + kallisto	Cardiac Tissue	marsh tit	heart	adult male	HiSeq X Ten	size fractionation	Institute of Zoology, Chinese Academy of Sciences	this study	43061563	27327349	#N/A	1611.96	8128	#N/A	58.99	297.43	0.83	#N/A	45.57	88.13	#N/A	TRINITY_DN5_c3_g1	TRINITY_DN6101_c0_g1	#N/A	#N/A	#N/A	#N/A	#N/A	#N/A	#N/A	#N/A	#N/A	#N/A	#N/A	#N/A	#N/A	#N/A	#N/A	#N/A	#N/A	#N/A	#N/A	#N/A	#N/A	#N/A	#N/A	#N/A
SRR7244645	Periparus rubidiventris	Trinity transcriptome (SRR7244645) + kallisto	Skeletal Muscle	rufous-vented tit	flight muscle	adult male	HiSeq X Ten	size fractionation	Institute of Zoology, Chinese Academy of Sciences	this study	30114173	26290242	#N/A	617	2116	#N/A	23.47	80.49	0.77	#N/A	36.08	36.37	#N/A	TRINITY_DN2383_c0_g1	TRINITY_DN4020_c2_g1	#N/A	#N/A	#N/A	#N/A	#N/A	#N/A	#N/A	#N/A	#N/A	#N/A	#N/A	#N/A	#N/A	#N/A	#N/A	#N/A	#N/A	#N/A	#N/A	#N/A	#N/A	#N/A	#N/A	#N/A
SRR7244660	Periparus rubidiventris	Trinity transcriptome (SRR7244645) + kallisto	Cardiac Tissue	rufous-vented tit	heart	adult male	HiSeq X Ten	size fractionation	Institute of Zoology, Chinese Academy of Sciences	this study	46330940	40395519	#N/A	2561.92	9108	#N/A	63.42	225.47	0.78	#N/A	87.29	104.22	#N/A	TRINITY_DN2383_c0_g1	TRINITY_DN4020_c2_g1	#N/A	#N/A	#N/A	#N/A	#N/A	#N/A	#N/A	#N/A	#N/A	#N/A	#N/A	#N/A	#N/A	#N/A	#N/A	#N/A	#N/A	#N/A	#N/A	#N/A	#N/A	#N/A	#N/A	#N/A
SRR7244661	Periparus rubidiventris	Trinity transcriptome (SRR7244645) + kallisto	Other	rufous-vented tit	Lung	#N/A	HiSeq X Ten	size fractionation	Institute of Zoology, Chinese Academy of Sciences	this study	31221414	26302650	#N/A	412.32	3	#N/A	15.68	0.11	0.01	#N/A	30.7	0.04	#N/A	TRINITY_DN2383_c0_g1	TRINITY_DN4020_c2_g1	#N/A	#N/A	#N/A	#N/A	#N/A	#N/A	#N/A	#N/A	#N/A	#N/A	#N/A	#N/A	#N/A	#N/A	#N/A	#N/A	#N/A	#N/A	#N/A	#N/A	#N/A	#N/A	#N/A	#N/A
SRR7244662	Periparus rubidiventris	Trinity transcriptome (SRR7244645) + kallisto	Skeletal Muscle	rufous-vented tit	flight muscle	adult male	HiSeq X Ten	size fractionation	Institute of Zoology, Chinese Academy of Sciences	this study	41455845	34760093	#N/A	661.74	8302	#N/A	19.04	238.84	0.93	#N/A	26.5	108.05	#N/A	TRINITY_DN2383_c0_g1	TRINITY_DN4020_c2_g1	#N/A	#N/A	#N/A	#N/A	#N/A	#N/A	#N/A	#N/A	#N/A	#N/A	#N/A	#N/A	#N/A	#N/A	#N/A	#N/A	#N/A	#N/A	#N/A	#N/A	#N/A	#N/A	#N/A	#N/A
SRR7244663	Periparus rubidiventris	Trinity transcriptome (SRR7244645) + kallisto	Cardiac Tissue	rufous-vented tit	heart	adult male	HiSeq X Ten	size fractionation	Institute of Zoology, Chinese Academy of Sciences	this study	30281739	26558358	#N/A	2460.1	2921	#N/A	92.63	109.98	0.54	#N/A	121.59	47.75	#N/A	TRINITY_DN2383_c0_g1	TRINITY_DN4020_c2_g1	#N/A	#N/A	#N/A	#N/A	#N/A	#N/A	#N/A	#N/A	#N/A	#N/A	#N/A	#N/A	#N/A	#N/A	#N/A	#N/A	#N/A	#N/A	#N/A	#N/A	#N/A	#N/A	#N/A	#N/A
SRR7244665	Periparus rubidiventris	Trinity transcriptome (SRR7244645) + kallisto	Skeletal Muscle	rufous-vented tit	flight muscle	adult male	HiSeq X Ten	size fractionation	Institute of Zoology, Chinese Academy of Sciences	this study	46552386	37363452	#N/A	1527.95	8057	#N/A	40.89	215.64	0.84	#N/A	66.3	105.41	#N/A	TRINITY_DN2383_c0_g1	TRINITY_DN4020_c2_g1	#N/A	#N/A	#N/A	#N/A	#N/A	#N/A	#N/A	#N/A	#N/A	#N/A	#N/A	#N/A	#N/A	#N/A	#N/A	#N/A	#N/A	#N/A	#N/A	#N/A	#N/A	#N/A	#N/A	#N/A
SRR7244666	Periparus rubidiventris	Trinity transcriptome (SRR7244645) + kallisto	Other	rufous-vented tit	Liver	#N/A	HiSeq X Ten	size fractionation	Institute of Zoology, Chinese Academy of Sciences	this study	44014354	35923359	#N/A	1456.97	11	#N/A	40.56	0.31	0.01	#N/A	65.61	0.11	#N/A	TRINITY_DN2383_c0_g1	TRINITY_DN4020_c2_g1	#N/A	#N/A	#N/A	#N/A	#N/A	#N/A	#N/A	#N/A	#N/A	#N/A	#N/A	#N/A	#N/A	#N/A	#N/A	#N/A	#N/A	#N/A	#N/A	#N/A	#N/A	#N/A	#N/A	#N/A
SRR7244668	Periparus rubidiventris	Trinity transcriptome (SRR7244645) + kallisto	Other	rufous-vented tit	Kidney	#N/A	HiSeq X Ten	size fractionation	Institute of Zoology, Chinese Academy of Sciences	this study	30078825	26235606	#N/A	467.97	14	#N/A	17.84	0.53	0.03	#N/A	33.09	0.19	#N/A	TRINITY_DN2383_c0_g1	TRINITY_DN4020_c2_g1	#N/A	#N/A	#N/A	#N/A	#N/A	#N/A	#N/A	#N/A	#N/A	#N/A	#N/A	#N/A	#N/A	#N/A	#N/A	#N/A	#N/A	#N/A	#N/A	#N/A	#N/A	#N/A	#N/A	#N/A
SRR7244672	Periparus rubidiventris	Trinity transcriptome (SRR7244645) + kallisto	Skeletal Muscle	rufous-vented tit	flight muscle	adult male	Illumina HiSeq 4000	size fractionation	Institute of Zoology, Chinese Academy of Sciences	this study	31634893	28092203	#N/A	3093.4	9724	#N/A	110.12	346.15	0.76	#N/A	139.46	155.55	#N/A	TRINITY_DN2383_c0_g1	TRINITY_DN4020_c2_g1	#N/A	#N/A	#N/A	#N/A	#N/A	#N/A	#N/A	#N/A	#N/A	#N/A	#N/A	#N/A	#N/A	#N/A	#N/A	#N/A	#N/A	#N/A	#N/A	#N/A	#N/A	#N/A	#N/A	#N/A
SRR7244674	Periparus rubidiventris	Trinity transcriptome (SRR7244645) + kallisto	Cardiac Tissue	rufous-vented tit	heart	adult male	HiSeq X Ten	size fractionation	Institute of Zoology, Chinese Academy of Sciences	this study	35409088	30331592	#N/A	6032.94	5244	#N/A	198.9	172.89	0.47	#N/A	239.47	74.8	#N/A	TRINITY_DN2383_c0_g1	TRINITY_DN4020_c2_g1	#N/A	#N/A	#N/A	#N/A	#N/A	#N/A	#N/A	#N/A	#N/A	#N/A	#N/A	#N/A	#N/A	#N/A	#N/A	#N/A	#N/A	#N/A	#N/A	#N/A	#N/A	#N/A	#N/A	#N/A
SRR7244677	Periparus rubidiventris	Trinity transcriptome (SRR7244645) + kallisto	Skeletal Muscle	rufous-vented tit	flight muscle	adult female	HiSeq X Ten	size fractionation	Institute of Zoology, Chinese Academy of Sciences	this study	43571744	36438878	#N/A	2111.96	7764	#N/A	57.96	213.07	0.79	#N/A	78.36	103.41	#N/A	TRINITY_DN2383_c0_g1	TRINITY_DN4020_c2_g1	#N/A	#N/A	#N/A	#N/A	#N/A	#N/A	#N/A	#N/A	#N/A	#N/A	#N/A	#N/A	#N/A	#N/A	#N/A	#N/A	#N/A	#N/A	#N/A	#N/A	#N/A	#N/A	#N/A	#N/A
SRR7244678	Periparus rubidiventris	Trinity transcriptome (SRR7244645) + kallisto	Cardiac Tissue	rufous-vented tit	heart	adult male	Illumina HiSeq 4000	size fractionation	Institute of Zoology, Chinese Academy of Sciences	this study	32463943	28180116	#N/A	3972.09	4152	#N/A	140.95	147.34	0.51	#N/A	166.69	60.95	#N/A	TRINITY_DN2383_c0_g1	TRINITY_DN4020_c2_g1	#N/A	#N/A	#N/A	#N/A	#N/A	#N/A	#N/A	#N/A	#N/A	#N/A	#N/A	#N/A	#N/A	#N/A	#N/A	#N/A	#N/A	#N/A	#N/A	#N/A	#N/A	#N/A	#N/A	#N/A
SRR7244699	Periparus rubidiventris	Trinity transcriptome (SRR7244645) + kallisto	Cardiac Tissue	rufous-vented tit	heart	adult female	HiSeq X Ten	size fractionation	Institute of Zoology, Chinese Academy of Sciences	this study	32371895	27912733	#N/A	4004.82	4482	#N/A	143.48	160.57	0.53	#N/A	189.2	73.53	#N/A	TRINITY_DN2383_c0_g1	TRINITY_DN4020_c2_g1	#N/A	#N/A	#N/A	#N/A	#N/A	#N/A	#N/A	#N/A	#N/A	#N/A	#N/A	#N/A	#N/A	#N/A	#N/A	#N/A	#N/A	#N/A	#N/A	#N/A	#N/A	#N/A	#N/A	#N/A
SRR7244630	Pardaliparus venustulus	Trinity transcriptome (SRR7244725+SRR7244689) + kallisto	Cardiac Tissue	yellow-bellied tit	heart	adult male	HiSeq X Ten	size fractionation	Institute of Zoology, Chinese Academy of Sciences	this study	46869271	27789799	#N/A	393.39	6287.01	#N/A	14.16	226.23	0.94	#N/A	15.71	40.06	#N/A	TRINITY_DN975_c0_g2	TRINITY_DN2399_c0_g1	#N/A	#N/A	#N/A	#N/A	#N/A	#N/A	#N/A	#N/A	#N/A	#N/A	#N/A	#N/A	#N/A	#N/A	#N/A	#N/A	#N/A	#N/A	#N/A	#N/A	#N/A	#N/A	#N/A	#N/A
SRR7244633	Pardaliparus venustulus	Trinity transcriptome (SRR7244725+SRR7244689) + kallisto	Skeletal Muscle	yellow-bellied tit	flight muscle	adult male	HiSeq X Ten	size fractionation	Institute of Zoology, Chinese Academy of Sciences	this study	31359209	18112423	#N/A	398.94	9294	#N/A	22.03	513.13	0.96	#N/A	27.08	98.18	#N/A	TRINITY_DN975_c0_g2	TRINITY_DN2399_c0_g1	#N/A	#N/A	#N/A	#N/A	#N/A	#N/A	#N/A	#N/A	#N/A	#N/A	#N/A	#N/A	#N/A	#N/A	#N/A	#N/A	#N/A	#N/A	#N/A	#N/A	#N/A	#N/A	#N/A	#N/A
SRR7244635	Pardaliparus venustulus	Trinity transcriptome (SRR7244725+SRR7244689) + kallisto	Cardiac Tissue	yellow-bellied tit	heart	adult male	HiSeq X Ten	size fractionation	Institute of Zoology, Chinese Academy of Sciences	this study	46457077	29313830	#N/A	2010.37	10122	#N/A	68.58	345.3	0.83	#N/A	81.19	62.41	#N/A	TRINITY_DN975_c0_g2	TRINITY_DN2399_c0_g1	#N/A	#N/A	#N/A	#N/A	#N/A	#N/A	#N/A	#N/A	#N/A	#N/A	#N/A	#N/A	#N/A	#N/A	#N/A	#N/A	#N/A	#N/A	#N/A	#N/A	#N/A	#N/A	#N/A	#N/A
SRR7244638	Pardaliparus venustulus	Trinity transcriptome (SRR7244725+SRR7244689) + kallisto	Skeletal Muscle	yellow-bellied tit	flight muscle	adult male	HiSeq X Ten	size fractionation	Institute of Zoology, Chinese Academy of Sciences	this study	39028865	21592549	#N/A	777.55	12423	#N/A	36.01	575.34	0.94	#N/A	44.48	105.28	#N/A	TRINITY_DN975_c0_g2	TRINITY_DN2399_c0_g1	#N/A	#N/A	#N/A	#N/A	#N/A	#N/A	#N/A	#N/A	#N/A	#N/A	#N/A	#N/A	#N/A	#N/A	#N/A	#N/A	#N/A	#N/A	#N/A	#N/A	#N/A	#N/A	#N/A	#N/A
SRR7244689	Pardaliparus venustulus	Trinity transcriptome (SRR7244725+SRR7244689) + kallisto	Skeletal Muscle	yellow-bellied tit	flight muscle	adult female	HiSeq X Ten	size fractionation	Institute of Zoology, Chinese Academy of Sciences	this study	34414906	19544551	#N/A	595.32	7805	#N/A	30.46	399.34	0.93	#N/A	37.5	73.45	#N/A	TRINITY_DN975_c0_g2	TRINITY_DN2399_c0_g1	#N/A	#N/A	#N/A	#N/A	#N/A	#N/A	#N/A	#N/A	#N/A	#N/A	#N/A	#N/A	#N/A	#N/A	#N/A	#N/A	#N/A	#N/A	#N/A	#N/A	#N/A	#N/A	#N/A	#N/A
SRR7244725	Pardaliparus venustulus	Trinity transcriptome (SRR7244725+SRR7244689) + kallisto	Cardiac Tissue	yellow-bellied tit	heart	adult female	HiSeq X Ten	size fractionation	Institute of Zoology, Chinese Academy of Sciences	this study	47953736	29489211	#N/A	1429.29	7401	#N/A	48.47	250.97	0.84	#N/A	60.26	47.65	#N/A	TRINITY_DN975_c0_g2	TRINITY_DN2399_c0_g1	#N/A	#N/A	#N/A	#N/A	#N/A	#N/A	#N/A	#N/A	#N/A	#N/A	#N/A	#N/A	#N/A	#N/A	#N/A	#N/A	#N/A	#N/A	#N/A	#N/A	#N/A	#N/A	#N/A	#N/A
SRR768236	Pseudopodoces humilis	NCBI Ref transcriptome + kallisto	Skeletal Muscle	Tibetan ground-tit	muscle	unknown	Illumina HiSeq 2000	cDNA	Novogene Bioinformatics Technology CO.ltd, Beijing	this study	59374263	41194110	#N/A	456	6838	#N/A	11.07	165.99	0.94	#N/A	21	128.57	#N/A	XM_014261839.1	XM_005523893.2	#N/A	#N/A	#N/A	#N/A	#N/A	#N/A	#N/A	#N/A	#N/A	#N/A	#N/A	#N/A	#N/A	#N/A	#N/A	#N/A	#N/A	#N/A	#N/A	#N/A	#N/A	#N/A	#N/A	#N/A
SRR23581377	Oenanthe melanoleuca	NCBI Ref transcriptome + kallisto (single strand PacBio)	Skeletal Muscle	eastern black-eared wheatear	breast muscle	male adult	Sequel II	RANDOM	Swiss Ornithological Institute	this study	46800	15907	#N/A	0	40	#N/A	0	2514.62	1	#N/A	0	2905.2	#N/A	XM_056510981.1	XM_056485285.1	#N/A	#N/A	#N/A	#N/A	#N/A	#N/A	#N/A	#N/A	#N/A	#N/A	#N/A	#N/A	#N/A	#N/A	#N/A	#N/A	#N/A	#N/A	#N/A	#N/A	#N/A	#N/A	#N/A	#N/A
SRR23581378	Oenanthe melanoleuca	NCBI Ref transcriptome + kallisto (single strand PacBio)	Skeletal Muscle	eastern black-eared wheatear	breast muscle	male adult	Sequel II	RANDOM	Swiss Ornithological Institute	this study	78831	28209	#N/A	0	53	#N/A	0	1878.83	1	#N/A	0	2052.69	#N/A	XM_056510981.1	XM_056485285.1	#N/A	#N/A	#N/A	#N/A	#N/A	#N/A	#N/A	#N/A	#N/A	#N/A	#N/A	#N/A	#N/A	#N/A	#N/A	#N/A	#N/A	#N/A	#N/A	#N/A	#N/A	#N/A	#N/A	#N/A
SRR23581380	Oenanthe melanoleuca	NCBI Ref transcriptome + kallisto (single strand PacBio)	Cardiac Tissue	eastern black-eared wheatear	heart	male adult	Sequel II	RANDOM	Swiss Ornithological Institute	this study	96723	40272	#N/A	0	25	#N/A	0	620.78	1	#N/A	0	692.9	#N/A	XM_056510981.1	XM_056485285.1	#N/A	#N/A	#N/A	#N/A	#N/A	#N/A	#N/A	#N/A	#N/A	#N/A	#N/A	#N/A	#N/A	#N/A	#N/A	#N/A	#N/A	#N/A	#N/A	#N/A	#N/A	#N/A	#N/A	#N/A
SRR23581385	Oenanthe melanoleuca	NCBI Ref transcriptome + kallisto (single strand PacBio)	Cardiac Tissue	eastern black-eared wheatear	heart	male adult	Sequel II	RANDOM	Swiss Ornithological Institute	this study	156743	34196	#N/A	0	59	#N/A	0	1725.35	1	#N/A	0	3070.27	#N/A	XM_056510981.1	XM_056485285.1	#N/A	#N/A	#N/A	#N/A	#N/A	#N/A	#N/A	#N/A	#N/A	#N/A	#N/A	#N/A	#N/A	#N/A	#N/A	#N/A	#N/A	#N/A	#N/A	#N/A	#N/A	#N/A	#N/A	#N/A
SRR18552124	Pyrgilauda ruficollis	Trinity transcriptome (SRR18552123) + kallisto	Cardiac Tissue	rufous-necked snowfinch	heart	female adult	Illumina NovaSeq 6000	PCR	Institute of Zoology, Chinese Academy of Sciences	this study	17984242	16024003	#N/A	#N/A	445.63	#N/A	#N/A	27.81	1	#N/A	#N/A	66.38	#N/A	#N/A	TRINITY_DN366_c1_g2	#N/A	#N/A	#N/A	#N/A	#N/A	#N/A	#N/A	#N/A	#N/A	#N/A	#N/A	#N/A	#N/A	#N/A	#N/A	#N/A	#N/A	#N/A	#N/A	#N/A	#N/A	#N/A	#N/A	#N/A
SRR18552133	Pyrgilauda ruficollis	Trinity transcriptome (SRR18552123) + kallisto	Cardiac Tissue	rufous-necked snowfinch	heart	male adult	Illumina NovaSeq 6000	PCR	Institute of Zoology, Chinese Academy of Sciences	this study	30255155	26680585	#N/A	#N/A	263.69	#N/A	#N/A	9.88	1	#N/A	#N/A	20.67	#N/A	XM_058821927.1	XM_058825081.1	#N/A	#N/A	#N/A	#N/A	#N/A	#N/A	#N/A	#N/A	#N/A	#N/A	#N/A	#N/A	#N/A	#N/A	#N/A	#N/A	#N/A	#N/A	#N/A	#N/A	#N/A	#N/A	#N/A	#N/A
SRR18552123	Pyrgilauda ruficollis	Trinity transcriptome (SRR18552123) + kallisto	Skeletal Muscle	rufous-necked snowfinch	flight muscle	female adult	Illumina NovaSeq 6000	PCR	Institute of Zoology, Chinese Academy of Sciences	this study	18634573	16909682	#N/A	#N/A	185.86	#N/A	#N/A	10.99	1	#N/A	#N/A	14.19	#N/A	#N/A	TRINITY_DN366_c1_g2	#N/A	#N/A	#N/A	#N/A	#N/A	#N/A	#N/A	#N/A	#N/A	#N/A	#N/A	#N/A	#N/A	#N/A	#N/A	#N/A	#N/A	#N/A	#N/A	#N/A	#N/A	#N/A	#N/A	#N/A
SRR18552132	Pyrgilauda ruficollis	Trinity transcriptome (SRR18552123) + kallisto	Skeletal Muscle	rufous-necked snowfinch	flight muscle	male adult	Illumina NovaSeq 6000	PCR	Institute of Zoology, Chinese Academy of Sciences	this study	18857365	17125159	#N/A	#N/A	1225.49	#N/A	#N/A	71.56	1	#N/A	#N/A	64.45	#N/A	#N/A	TRINITY_DN366_c1_g2	#N/A	#N/A	#N/A	#N/A	#N/A	#N/A	#N/A	#N/A	#N/A	#N/A	#N/A	#N/A	#N/A	#N/A	#N/A	#N/A	#N/A	#N/A	#N/A	#N/A	#N/A	#N/A	#N/A	#N/A
SRR11822955	Passer montanus	Trinity transcriptome (SRR18552105) + kallisto	Skeletal Muscle	Eurasian tree sparrow	breast muscle	#N/A	Illumina HiSeq 4000	RANDOM	Jinggangshan University	this study	28470815	25657878	#N/A	#N/A	9049.99	#N/A	#N/A	352.72	1	#N/A	#N/A	138.28	#N/A	#N/A	TRINITY_DN4804_c0_g1	#N/A	#N/A	#N/A	#N/A	#N/A	#N/A	#N/A	#N/A	#N/A	#N/A	#N/A	#N/A	#N/A	#N/A	#N/A	#N/A	#N/A	#N/A	#N/A	#N/A	#N/A	#N/A	#N/A	#N/A
SRR11822944	Passer montanus	Trinity transcriptome (SRR18552105) + kallisto	Skeletal Muscle	Eurasian tree sparrow	heart	#N/A	Illumina HiSeq 4000	RANDOM	Jinggangshan University	this study	27716104	24207771	#N/A	#N/A	3826	#N/A	#N/A	158.05	1	#N/A	#N/A	55.33	#N/A	#N/A	TRINITY_DN4804_c0_g1	#N/A	#N/A	#N/A	#N/A	#N/A	#N/A	#N/A	#N/A	#N/A	#N/A	#N/A	#N/A	#N/A	#N/A	#N/A	#N/A	#N/A	#N/A	#N/A	#N/A	#N/A	#N/A	#N/A	#N/A
SRR18552105	Passer montanus	Trinity transcriptome (SRR18552105) + kallisto	Skeletal Muscle	Eurasian tree sparrow	flight muscle	#N/A	Illumina NovaSeq 6000	PCR	Institute of Zoology, Chinese Academy of Sciences	this study	21334343	17724680	#N/A	#N/A	1073	#N/A	#N/A	60.54	1	#N/A	#N/A	30.47	#N/A	#N/A	TRINITY_DN4804_c0_g1	#N/A	#N/A	#N/A	#N/A	#N/A	#N/A	#N/A	#N/A	#N/A	#N/A	#N/A	#N/A	#N/A	#N/A	#N/A	#N/A	#N/A	#N/A	#N/A	#N/A	#N/A	#N/A	#N/A	#N/A
SRR18552106	Passer montanus	Trinity transcriptome (SRR18552105) + kallisto	Cardiac Tissue	Eurasian tree sparrow	heart	#N/A	Illumina NovaSeq 6000	PCR	Institute of Zoology, Chinese Academy of Sciences	this study	20732002	17990759	#N/A	#N/A	1718	#N/A	#N/A	95.49	1	#N/A	#N/A	38.17	#N/A	#N/A	TRINITY_DN4804_c0_g1	#N/A	#N/A	#N/A	#N/A	#N/A	#N/A	#N/A	#N/A	#N/A	#N/A	#N/A	#N/A	#N/A	#N/A	#N/A	#N/A	#N/A	#N/A	#N/A	#N/A	#N/A	#N/A	#N/A	#N/A
SRR18552114	Passer montanus	Trinity transcriptome (SRR18552105) + kallisto	Skeletal Muscle	Eurasian tree sparrow	flight muscle	#N/A	Illumina NovaSeq 6000	PCR	Institute of Zoology, Chinese Academy of Sciences	this study	24241113	21780547	#N/A	#N/A	8819	#N/A	#N/A	404.9	1	#N/A	#N/A	180.92	#N/A	#N/A	TRINITY_DN4804_c0_g1	#N/A	#N/A	#N/A	#N/A	#N/A	#N/A	#N/A	#N/A	#N/A	#N/A	#N/A	#N/A	#N/A	#N/A	#N/A	#N/A	#N/A	#N/A	#N/A	#N/A	#N/A	#N/A	#N/A	#N/A
SRR18552117	Passer montanus	Trinity transcriptome (SRR18552105) + kallisto	Cardiac Tissue	Eurasian tree sparrow	heart	male adult	HiSeq X Ten	PCR	Institute of Zoology, Chinese Academy of Sciences	this study	17096438	14390038	#N/A	#N/A	1476	#N/A	#N/A	102.57	1	#N/A	#N/A	43.68	#N/A	#N/A	TRINITY_DN4804_c0_g1	#N/A	#N/A	#N/A	#N/A	#N/A	#N/A	#N/A	#N/A	#N/A	#N/A	#N/A	#N/A	#N/A	#N/A	#N/A	#N/A	#N/A	#N/A	#N/A	#N/A	#N/A	#N/A	#N/A	#N/A
SRR18552120	Onychostruthus taczanowskii	Trinity transcriptome (SRR18552131+SRR18552120) + kallisto	Skeletal Muscle	white-rumped snowfinch	flight muscle	male adult	Illumina NovaSeq 6000	PCR	Institute of Zoology, Chinese Academy of Sciences	this study	20571231	17572068	#N/A	778.7	1573	#N/A	44.31	89.52	0.67	#N/A	101.25	43.05	#N/A	TRINITY_DN570_c2_g1	TRINITY_DN7783_c0_g1	#N/A	#N/A	#N/A	#N/A	#N/A	#N/A	#N/A	#N/A	#N/A	#N/A	#N/A	#N/A	#N/A	#N/A	#N/A	#N/A	#N/A	#N/A	#N/A	#N/A	#N/A	#N/A	#N/A	#N/A
SRR18552131	Onychostruthus taczanowskii	Trinity transcriptome (SRR18552131+SRR18552120) + kallisto	Cardiac Tissue	white-rumped snowfinch	heart	male adult	Illumina NovaSeq 6000	PCR	Institute of Zoology, Chinese Academy of Sciences	this study	26680218	16445307	#N/A	2	657	#N/A	0.12	39.95	1	#N/A	0.18	18.44	#N/A	TRINITY_DN570_c2_g1	TRINITY_DN7783_c0_g1	#N/A	#N/A	#N/A	#N/A	#N/A	#N/A	#N/A	#N/A	#N/A	#N/A	#N/A	#N/A	#N/A	#N/A	#N/A	#N/A	#N/A	#N/A	#N/A	#N/A	#N/A	#N/A	#N/A	#N/A
SRR18552140	Onychostruthus taczanowskii	Trinity transcriptome, no CASQ1 found	Skeletal Muscle	white-rumped snowfinch	flight muscle	female adult	Illumina NovaSeq 6000	PCR	Institute of Zoology, Chinese Academy of Sciences	this study	29582259	24993673	#N/A	1048.98	2441	#N/A	41.97	97.66	0.7	#N/A	67.12	35.83	#N/A	TRINITY_DN570_c2_g1	TRINITY_DN7783_c0_g1	#N/A	#N/A	#N/A	#N/A	#N/A	#N/A	#N/A	#N/A	#N/A	#N/A	#N/A	#N/A	#N/A	#N/A	#N/A	#N/A	#N/A	#N/A	#N/A	#N/A	#N/A	#N/A	#N/A	#N/A
SRR18552141	Onychostruthus taczanowskii	Trinity transcriptome (SRR18552131+SRR18552120) + kallisto	Cardiac Tissue	white-rumped snowfinch	heart	female adult	Illumina NovaSeq 6000	PCR	Institute of Zoology, Chinese Academy of Sciences	this study	21019638	18180756	#N/A	290.66	1100	#N/A	15.99	60.5	0.79	#N/A	55.79	31.17	#N/A	TRINITY_DN570_c2_g1	TRINITY_DN7783_c0_g1	#N/A	#N/A	#N/A	#N/A	#N/A	#N/A	#N/A	#N/A	#N/A	#N/A	#N/A	#N/A	#N/A	#N/A	#N/A	#N/A	#N/A	#N/A	#N/A	#N/A	#N/A	#N/A	#N/A	#N/A
SRR18552099	Onychostruthus taczanowskii	Trinity transcriptome (SRR18552131+SRR18552120) + kallisto	Other	white-rumped snowfinch	Liver	#N/A	Illumina NovaSeq 6000	PCR	Institute of Zoology, Chinese Academy of Sciences	this study	24084928	16958228	#N/A	14.87	4	#N/A	0.88	0.24	0.21	#N/A	0.91	0.13	#N/A	TRINITY_DN570_c2_g1	TRINITY_DN7783_c0_g1	#N/A	#N/A	#N/A	#N/A	#N/A	#N/A	#N/A	#N/A	#N/A	#N/A	#N/A	#N/A	#N/A	#N/A	#N/A	#N/A	#N/A	#N/A	#N/A	#N/A	#N/A	#N/A	#N/A	#N/A
SRR18552100	Onychostruthus taczanowskii	Trinity transcriptome (SRR18552131+SRR18552120) + kallisto	Other	white-rumped snowfinch	Lung	#N/A	Illumina NovaSeq 6000	PCR	Institute of Zoology, Chinese Academy of Sciences	this study	26039130	18285406	#N/A	52.18	4	#N/A	2.85	0.22	0.07	#N/A	4.97	0.1	#N/A	TRINITY_DN570_c2_g1	TRINITY_DN7783_c0_g1	#N/A	#N/A	#N/A	#N/A	#N/A	#N/A	#N/A	#N/A	#N/A	#N/A	#N/A	#N/A	#N/A	#N/A	#N/A	#N/A	#N/A	#N/A	#N/A	#N/A	#N/A	#N/A	#N/A	#N/A
SRR9671221	Taeniopygia castanotis	Trinity transcriptome (SRR9671221) + kallisto	Skeletal Muscle	Australian zebra finch	leg muscle	male adult	Illumina HiSeq X Ten	RANDOM	UNIVERSITY OF GRANADA	this study	44890326	41060430	#N/A	#N/A	45535	#N/A	#N/A	1108.97	1	#N/A	#N/A	528.95	#N/A	#N/A	TRINITY_DN539_c1_g2	#N/A	#N/A	#N/A	#N/A	#N/A	#N/A	#N/A	#N/A	#N/A	#N/A	#N/A	#N/A	#N/A	#N/A	#N/A	#N/A	#N/A	#N/A	#N/A	#N/A	#N/A	#N/A	#N/A	#N/A
SRR2545947	Taeniopygia guttata	GEO	Skeletal Muscle	zebra finch	pectoral	male adult	Illumina HiSeq 2000	cDNA	Kyung Hee University	GSM1900142	29203620	#N/A	#N/A	0	unknown	#N/A	#N/A	2753.12	1	#N/A	0	1835.41	#N/A	#N/A	ENSTGUG00000013390	#N/A	#N/A	#N/A	#N/A	#N/A	#N/A	#N/A	#N/A	#N/A	#N/A	#N/A	#N/A	#N/A	#N/A	#N/A	#N/A	#N/A	#N/A	#N/A	#N/A	#N/A	#N/A	#N/A	#N/A
SRR2545948	Taeniopygia guttata	GEO	Skeletal Muscle	zebra finch	pectoral	male adult	Illumina HiSeq 2000	cDNA	Kyung Hee University	GSM1900143	30536872	#N/A	#N/A	0	unknown	#N/A	#N/A	2265.26	1	#N/A	0	1510.18	#N/A	#N/A	ENSTGUG00000013390	#N/A	#N/A	#N/A	#N/A	#N/A	#N/A	#N/A	#N/A	#N/A	#N/A	#N/A	#N/A	#N/A	#N/A	#N/A	#N/A	#N/A	#N/A	#N/A	#N/A	#N/A	#N/A	#N/A	#N/A
SRR2545949	Taeniopygia guttata	GEO	Skeletal Muscle	zebra finch	pectoral	male adult	Illumina HiSeq 2000	cDNA	Kyung Hee University	GSM1900144	39612164	#N/A	#N/A	0	unknown	#N/A	#N/A	1734.47	1	#N/A	0	1156.31	#N/A	#N/A	ENSTGUG00000013390	#N/A	#N/A	#N/A	#N/A	#N/A	#N/A	#N/A	#N/A	#N/A	#N/A	#N/A	#N/A	#N/A	#N/A	#N/A	#N/A	#N/A	#N/A	#N/A	#N/A	#N/A	#N/A	#N/A	#N/A
SRR2545950	Taeniopygia guttata	GEO	Skeletal Muscle	zebra finch	scapulohumeralis caudalis	male adult	Illumina HiSeq 2000	cDNA	Kyung Hee University	GSM1900145	26729012	#N/A	#N/A	0	unknown	#N/A	#N/A	2181.26	1	#N/A	0	1454.17	#N/A	#N/A	ENSTGUG00000013390	#N/A	#N/A	#N/A	#N/A	#N/A	#N/A	#N/A	#N/A	#N/A	#N/A	#N/A	#N/A	#N/A	#N/A	#N/A	#N/A	#N/A	#N/A	#N/A	#N/A	#N/A	#N/A	#N/A	#N/A
SRR2545951	Taeniopygia guttata	GEO	Skeletal Muscle	zebra finch	scapulohumeralis caudalis	male adult	Illumina HiSeq 2000	cDNA	Kyung Hee University	GSM1900146	27046548	#N/A	#N/A	0	unknown	#N/A	#N/A	2230.65	1	#N/A	0	1487.1	#N/A	#N/A	ENSTGUG00000013390	#N/A	#N/A	#N/A	#N/A	#N/A	#N/A	#N/A	#N/A	#N/A	#N/A	#N/A	#N/A	#N/A	#N/A	#N/A	#N/A	#N/A	#N/A	#N/A	#N/A	#N/A	#N/A	#N/A	#N/A
SRR2545952	Taeniopygia guttata	GEO	Skeletal Muscle	zebra finch	scapulohumeralis caudalis	male adult	Illumina HiSeq 2000	cDNA	Kyung Hee University	GSM1900147	26112638	#N/A	#N/A	0	unknown	#N/A	#N/A	2015.81	1	#N/A	0	1343.87	#N/A	#N/A	ENSTGUG00000013390	#N/A	#N/A	#N/A	#N/A	#N/A	#N/A	#N/A	#N/A	#N/A	#N/A	#N/A	#N/A	#N/A	#N/A	#N/A	#N/A	#N/A	#N/A	#N/A	#N/A	#N/A	#N/A	#N/A	#N/A
ERR3340826	Geospiza fortis	NCBI Ref transcriptome (Ammospiza) + kallisto	Skeletal Muscle	medium ground finch	jaw muscle	#N/A	unspecified	cDNA	UPPSALA UNIVERISTY	this study	23163874	17881978	#N/A	2	650	#N/A	0.11	36.35	1	#N/A	0.267227	19.3215	#N/A	#N/A	TRINITY_DN48470_c0_g1	#N/A	#N/A	#N/A	#N/A	#N/A	#N/A	#N/A	#N/A	#N/A	#N/A	#N/A	#N/A	#N/A	#N/A	#N/A	#N/A	#N/A	#N/A	#N/A	#N/A	#N/A	#N/A	#N/A	#N/A
SRR25005541	Ammospiza caudacuta	NCBI Ref transcriptome + kallisto	Skeletal Muscle	saltmarsh sparrow	breast muscle	male adult	Illumina HiSeq 2500	cDNA	University of New Hampshire	this study	9744953	6046652	#N/A	81	2434	#N/A	13.4	402.54	0.97	#N/A	25.36	178.29	#N/A	XM_058821927.1	XM_058825081.1	#N/A	#N/A	#N/A	#N/A	#N/A	#N/A	#N/A	#N/A	#N/A	#N/A	#N/A	#N/A	#N/A	#N/A	#N/A	#N/A	#N/A	#N/A	#N/A	#N/A	#N/A	#N/A	#N/A	#N/A
SRR25005540	Ammospiza caudacuta	NCBI Ref transcriptome + kallisto	Cardiac Tissue	saltmarsh sparrow	heart	male adult	Illumina HiSeq 2500	cDNA	University of New Hampshire	this study	9052634	5044813	#N/A	34	768	#N/A	6.74	152.24	0.96	#N/A	13.49	71.24	#N/A	XM_058821927.1	XM_058825081.1	#N/A	#N/A	#N/A	#N/A	#N/A	#N/A	#N/A	#N/A	#N/A	#N/A	#N/A	#N/A	#N/A	#N/A	#N/A	#N/A	#N/A	#N/A	#N/A	#N/A	#N/A	#N/A	#N/A	#N/A
SRR25005536	Ammospiza caudacuta	NCBI Ref transcriptome + kallisto	Skeletal Muscle	saltmarsh sparrow	muscle around the bill	male adult	Illumina HiSeq 2500	cDNA	University of New Hampshire	this study	7266414	4002331	#N/A	29	932	#N/A	7.25	232.86	0.97	#N/A	17.24	126.57	#N/A	XM_058821927.1	XM_058825081.1	#N/A	#N/A	#N/A	#N/A	#N/A	#N/A	#N/A	#N/A	#N/A	#N/A	#N/A	#N/A	#N/A	#N/A	#N/A	#N/A	#N/A	#N/A	#N/A	#N/A	#N/A	#N/A	#N/A	#N/A
SRR26155930	Melospiza melodia	Trinity transcriptome (SRR26155936) + kallisto	Skeletal Muscle	song sparrow	leg muscle	male	Illumina HiSeq 4000	cDNA	University of Zurich	this study	211747528	112356767	#N/A	6761.09	73906	#N/A	60.18	657.78	0.92	#N/A	59.29	623.14	#N/A	TRINITY_DN2237_c0_g1	TRINITY_DN5723_c0_g3	#N/A	#N/A	#N/A	#N/A	#N/A	#N/A	#N/A	#N/A	#N/A	#N/A	#N/A	#N/A	#N/A	#N/A	#N/A	#N/A	#N/A	#N/A	#N/A	#N/A	#N/A	#N/A	#N/A	#N/A
SRR26155936	Melospiza melodia	Trinity transcriptome (SRR26155936) + kallisto	Skeletal Muscle	song sparrow	pectoral muscle	male	Illumina HiSeq 4000	cDNA	University of Zurich	this study	169247662	86377699	#N/A	2624.32	65978	#N/A	30.38	763.83	0.96	#N/A	63.94	800.6	#N/A	TRINITY_DN2237_c0_g1	TRINITY_DN5723_c0_g3	#N/A	#N/A	#N/A	#N/A	#N/A	#N/A	#N/A	#N/A	#N/A	#N/A	#N/A	#N/A	#N/A	#N/A	#N/A	#N/A	#N/A	#N/A	#N/A	#N/A	#N/A	#N/A	#N/A	#N/A
SRR7467390	Zonotrichia albicollis	Trinity transcriptome (SRR23585157) + kallisto	Cardiac Tissue	white throated sparrow	heart	adult male	Illumina HiSeq 2500	Inverse rRNA	Pennsylvania State University	this study	61373255	38289630	#N/A	#N/A	13937.5	#N/A	#N/A	364	1	#N/A	#N/A	230.04	#N/A	#N/A	TRINITY_DN3379_c0_g1	#N/A	#N/A	#N/A	#N/A	#N/A	#N/A	#N/A	#N/A	#N/A	#N/A	#N/A	#N/A	#N/A	#N/A	#N/A	#N/A	#N/A	#N/A	#N/A	#N/A	#N/A	#N/A	#N/A	#N/A
SRR7467389	Zonotrichia albicollis	Trinity transcriptome (SRR23585157) + kallisto	Cardiac Tissue	white throated sparrow	heart	adult male	Illumina HiSeq 2500	Inverse rRNA	Pennsylvania State University	this study	38729553	23425640	#N/A	#N/A	13453.2	#N/A	#N/A	574.29	1	#N/A	#N/A	235.34	#N/A	#N/A	TRINITY_DN3379_c0_g1	#N/A	#N/A	#N/A	#N/A	#N/A	#N/A	#N/A	#N/A	#N/A	#N/A	#N/A	#N/A	#N/A	#N/A	#N/A	#N/A	#N/A	#N/A	#N/A	#N/A	#N/A	#N/A	#N/A	#N/A
SRR7467388	Zonotrichia albicollis	Trinity transcriptome (SRR23585157) + kallisto	Cardiac Tissue	white throated sparrow	heart	adult male	Illumina HiSeq 2500	Inverse rRNA	Pennsylvania State University	this study	45182638	28232918	#N/A	#N/A	10735.3	#N/A	#N/A	380.24	1	#N/A	#N/A	228.16	#N/A	#N/A	TRINITY_DN3379_c0_g1	#N/A	#N/A	#N/A	#N/A	#N/A	#N/A	#N/A	#N/A	#N/A	#N/A	#N/A	#N/A	#N/A	#N/A	#N/A	#N/A	#N/A	#N/A	#N/A	#N/A	#N/A	#N/A	#N/A	#N/A
SRR7467387	Zonotrichia albicollis	Trinity transcriptome (SRR23585157) + kallisto	Cardiac Tissue	white throated sparrow	heart	adult male	Illumina HiSeq 2500	Inverse rRNA	Pennsylvania State University	this study	47835400	29395479	#N/A	#N/A	13860.2	#N/A	#N/A	471.51	1	#N/A	#N/A	178.37	#N/A	#N/A	TRINITY_DN3379_c0_g1	#N/A	#N/A	#N/A	#N/A	#N/A	#N/A	#N/A	#N/A	#N/A	#N/A	#N/A	#N/A	#N/A	#N/A	#N/A	#N/A	#N/A	#N/A	#N/A	#N/A	#N/A	#N/A	#N/A	#N/A
SRR23585157	Zonotrichia albicollis	Trinity transcriptome (SRR23585157) + kallisto	Skeletal Muscle	white throated sparrow	pectoral	adult male	Illumina NovaSeq 6000	Oligo-dT	University of Massachusetts Amherst	this study	54263393	42828425	#N/A	#N/A	20337.2	#N/A	#N/A	474.85	1	#N/A	#N/A	338.89	#N/A	#N/A	TRINITY_DN3379_c0_g1	#N/A	#N/A	#N/A	#N/A	#N/A	#N/A	#N/A	#N/A	#N/A	#N/A	#N/A	#N/A	#N/A	#N/A	#N/A	#N/A	#N/A	#N/A	#N/A	#N/A	#N/A	#N/A	#N/A	#N/A
SRR23585158	Zonotrichia albicollis	Trinity transcriptome (SRR23585157) + kallisto	Skeletal Muscle	white throated sparrow	pectoral	adult female	Illumina NovaSeq 6000	Oligo-dT	University of Massachusetts Amherst	this study	34015541	25891595	#N/A	#N/A	24096.1	#N/A	#N/A	930.65	1	#N/A	#N/A	568.7	#N/A	#N/A	TRINITY_DN3379_c0_g1	#N/A	#N/A	#N/A	#N/A	#N/A	#N/A	#N/A	#N/A	#N/A	#N/A	#N/A	#N/A	#N/A	#N/A	#N/A	#N/A	#N/A	#N/A	#N/A	#N/A	#N/A	#N/A	#N/A	#N/A
SRR23585159	Zonotrichia albicollis	Trinity transcriptome (SRR23585157) + kallisto	Skeletal Muscle	white throated sparrow	pectoral	adult male	Illumina NovaSeq 6000	Oligo-dT	University of Massachusetts Amherst	this study	41987996	33434399	#N/A	#N/A	32642	#N/A	#N/A	976.3	1	#N/A	#N/A	626.64	#N/A	#N/A	TRINITY_DN3379_c0_g1	#N/A	#N/A	#N/A	#N/A	#N/A	#N/A	#N/A	#N/A	#N/A	#N/A	#N/A	#N/A	#N/A	#N/A	#N/A	#N/A	#N/A	#N/A	#N/A	#N/A	#N/A	#N/A	#N/A	#N/A
SRR23585160	Zonotrichia albicollis	Trinity transcriptome (SRR23585157) + kallisto	Skeletal Muscle	white throated sparrow	pectoral	adult female	Illumina NovaSeq 6000	Oligo-dT	University of Massachusetts Amherst	this study	28295890	21907647	#N/A	#N/A	22390	#N/A	#N/A	1022.02	1	#N/A	#N/A	653.33	#N/A	#N/A	TRINITY_DN3379_c0_g1	#N/A	#N/A	#N/A	#N/A	#N/A	#N/A	#N/A	#N/A	#N/A	#N/A	#N/A	#N/A	#N/A	#N/A	#N/A	#N/A	#N/A	#N/A	#N/A	#N/A	#N/A	#N/A	#N/A	#N/A
SRR23585161	Zonotrichia albicollis	Trinity transcriptome (SRR23585157) + kallisto	Skeletal Muscle	white throated sparrow	pectoral	adult female	Illumina NovaSeq 6000	Oligo-dT	University of Massachusetts Amherst	this study	34885958	27108883	#N/A	#N/A	29185.1	#N/A	#N/A	1076.59	1	#N/A	#N/A	767.4	#N/A	#N/A	TRINITY_DN3379_c0_g1	#N/A	#N/A	#N/A	#N/A	#N/A	#N/A	#N/A	#N/A	#N/A	#N/A	#N/A	#N/A	#N/A	#N/A	#N/A	#N/A	#N/A	#N/A	#N/A	#N/A	#N/A	#N/A	#N/A	#N/A
SRR23585162	Zonotrichia albicollis	Trinity transcriptome (SRR23585157) + kallisto	Skeletal Muscle	white throated sparrow	pectoral	adult male	Illumina NovaSeq 6000	Oligo-dT	University of Massachusetts Amherst	this study	32142145	25912212	#N/A	#N/A	4708.03	#N/A	#N/A	181.69	1	#N/A	#N/A	96.99	#N/A	#N/A	TRINITY_DN3379_c0_g1	#N/A	#N/A	#N/A	#N/A	#N/A	#N/A	#N/A	#N/A	#N/A	#N/A	#N/A	#N/A	#N/A	#N/A	#N/A	#N/A	#N/A	#N/A	#N/A	#N/A	#N/A	#N/A	#N/A	#N/A
SRR23585163	Zonotrichia albicollis	Trinity transcriptome (SRR23585157) + kallisto	Skeletal Muscle	white throated sparrow	pectoral	adult female	Illumina NovaSeq 6000	Oligo-dT	University of Massachusetts Amherst	this study	36941432	29938178	#N/A	#N/A	17504	#N/A	#N/A	584.67	1	#N/A	#N/A	396.7	#N/A	#N/A	TRINITY_DN3379_c0_g1	#N/A	#N/A	#N/A	#N/A	#N/A	#N/A	#N/A	#N/A	#N/A	#N/A	#N/A	#N/A	#N/A	#N/A	#N/A	#N/A	#N/A	#N/A	#N/A	#N/A	#N/A	#N/A	#N/A	#N/A
SRR23585167	Zonotrichia albicollis	Trinity transcriptome (SRR23585157) + kallisto	Skeletal Muscle	white throated sparrow	pectoral	adult male	Illumina NovaSeq 6000	Oligo-dT	University of Massachusetts Amherst	this study	33666037	27219022	#N/A	#N/A	25771.2	#N/A	#N/A	946.81	1	#N/A	#N/A	580.48	#N/A	#N/A	TRINITY_DN3379_c0_g1	#N/A	#N/A	#N/A	#N/A	#N/A	#N/A	#N/A	#N/A	#N/A	#N/A	#N/A	#N/A	#N/A	#N/A	#N/A	#N/A	#N/A	#N/A	#N/A	#N/A	#N/A	#N/A	#N/A	#N/A
SRR23585175	Zonotrichia albicollis	Trinity transcriptome (SRR23585157) + kallisto	Skeletal Muscle	white throated sparrow	pectoral	adult male	Illumina NovaSeq 6000	Oligo-dT	University of Massachusetts Amherst	this study	29173649	23987935	#N/A	#N/A	17173.2	#N/A	#N/A	715.91	1	#N/A	#N/A	509.94	#N/A	#N/A	TRINITY_DN3379_c0_g1	#N/A	#N/A	#N/A	#N/A	#N/A	#N/A	#N/A	#N/A	#N/A	#N/A	#N/A	#N/A	#N/A	#N/A	#N/A	#N/A	#N/A	#N/A	#N/A	#N/A	#N/A	#N/A	#N/A	#N/A
SRR23585176	Zonotrichia albicollis	Trinity transcriptome (SRR23585157) + kallisto	Skeletal Muscle	white throated sparrow	pectoral	adult male	Illumina NovaSeq 6000	Oligo-dT	University of Massachusetts Amherst	this study	30685517	24312471	#N/A	#N/A	27848.2	#N/A	#N/A	1145.43	1	#N/A	#N/A	797.2	#N/A	#N/A	TRINITY_DN3379_c0_g1	#N/A	#N/A	#N/A	#N/A	#N/A	#N/A	#N/A	#N/A	#N/A	#N/A	#N/A	#N/A	#N/A	#N/A	#N/A	#N/A	#N/A	#N/A	#N/A	#N/A	#N/A	#N/A	#N/A	#N/A
[truncated: 11 more columns]

## Sheet: Table D
Table D. Description of Column Headers for Table C
Column Header	Description
SRA	NCBI SRA number for expression data
Species	Species
Method/Status	Program or method used to obtain expression values
Tissue Group	Group assigned based on tissue sample description, samples were classified as either Skeletal Muscle, Cardiac Muscle, Brain, or Other
Name	Common name of species
Tissue	Specific description of the type of tissue sampled based on the SRA metadata or an accompanying publication
Sample demographic	Sex, age, or developmental stage of organism. "#N/A" indicates information was not provided or was unknown
sra_platform	Sequencing platform used to obtain RNA data
sra_library	Sequencing library preparation method
Sequencing Lab	Lab or origin for sample data, when available
Count Source	Source/accession number for sample
sra_spots	Number of reads or read pairs sequenced
n_aligned	The number of aligned transcripts
CASQ (est counts)	The estimated number of transcripts mapping to pre-duplication CASQ
CASQ1 (est counts)	The estimated number of transcripts mapping to CASQ1
CASQ2 (est counts)	The estimated number of transcripts mapping to CASQ2
CASQ cpm	Expression in counts per million of pre-duplication CASQ
CASQ1 cpm	Expression in counts per million of CASQ1
CASQ2 cpm	Expression in counts per million of CASQ2
CASQ2 ratio	Ratio of CASQ2:CASQ1 expression from CPM values
CASQ (tpm)	Expression in transcripts per million of pre-duplication CASQ
CASQ1 (tpm)	Expression in transcripts per million of CASQ1
CASQ2 (tpm)	Expression in transcripts per million of CASQ2
CASQ Locus	Location of sequence within genome for CASQ
CASQ1 Locus	Location of sequence within genome for CASQ1
CASQ2 Locus	Location of sequence within genome for CASQ2
CASQ1a1 (est counts)	The estimated number of transcripts mapping to CASQ1a1
CASQ1a2 (est counts)	The estimated number of transcripts mapping to CASQ1a2
CASQ1b1 (est counts)	The estimated number of transcripts mapping to CASQ1b1
CASQ1b2 (est counts)	The estimated number of transcripts mapping to CASQ1b2
CASQ2a1 (est counts)	The estimated number of transcripts mapping to CASQ2a1
CASQ2a2 (est counts)	The estimated number of transcripts mapping to CASQ2a2
CASQ2b1 (est counts)	The estimated number of transcripts mapping to CASQ2b1
CASQ2b2 (est counts)	The estimated number of transcripts mapping to CASQ2b2
CASQ1a1 (cpm)	Expression in counts per million CASQ1a1
CASQ1a2 (cpm)	Expression in counts per million CASQ1a2
CASQ1b1 (cpm)	Expression in counts per million CASQ1b1
CASQ1b2 (cpm)	Expression in counts per million CASQ1b2
CASQ2a1 (cpm)	Expression in counts per million CASQ2a1
CASQ2a2 (cpm)	Expression in counts per million CASQ2a2
CASQ2b1 (cpm)	Expression in counts per million CASQ2b1
CASQ2b2 (cpm)	Expression in counts per million CASQ2b2
CASQ1a1 (tpm)	Expression in transcripts per million CASQ1a1
CASQ1a2 (tpm)	Expression in transcripts per million CASQ1a2
CASQ1b1 (tpm)	Expression in transcripts per million CASQ1b1
CASQ1b2 (tpm)	Expression in transcripts per million CASQ1b2
CASQ2a1 (tpm)	Expression in transcripts per million CASQ2a1
CASQ2a2 (tpm)	Expression in transcripts per million CASQ2a2
CASQ2b1 (tpm)	Expression in transcripts per million CASQ2b1
CASQ2b2 (tpm)	Expression in transcripts per million CASQ2b2
CASQ1a1 Locus	Location of sequence within genome for CASQ1a1
CASQ1a2 Locus	Location of sequence within genome for CASQ1a2
CASQ1b1 Locus	Location of sequence within genome for CASQ1b1
CASQ1b2 Locus	Location of sequence within genome for CASQ1b2
CASQ2a1 Locus	Location of sequence within genome for CASQ2a1
CASQ2a2 Locus	Location of sequence within genome for CASQ2a2
CASQ2b1 Locus	Location of sequence within genome for CASQ2b1
CASQ2b2 Locus	Location of sequence within genome for CASQ2b2
SampleName	Unique sample name, if provided
Citation	Citation for data, if available

## Sheet: Table E
Table E. Expression of CASQ paralogs in muscle and non-muscle tissues of Chicken.
Tissue	Mean CASQ1 Expression (CPM)	Mean CASQ2 Expression (CPM)	Mean Expression Ratio (CASQ1:CASQ2)
Brain	3.33	53.11	0.1
Heart	0.56	875.84	0
Intestine	0.86	0.08	10.2
Kidney	0.79	7.45	0.1
Liver	0.07	0.08	0.8
Lung	3.09	0.23	13.6
Skeletal Muscle	149.12	2247.13	0.1
Testis	0.54	2.11	0.3

## Sheet: Table F
Table F. Expression of CASQ paralogs in non-muscle tissues of birds.
Species	Tissue	CASQ1 Expression (CPM)	CASQ2 Expression (CPM)
Aegithalos iouschistos	Lung	0.04	0.12
Aegithalos iouschistos	Kidney	0	0.13
Periparus rubidiventris	Lung	0.11	0.01
Periparus rubidiventris	Liver	0.31	0.01
Periparus rubidiventris	Kidney	0.53	0.03
Oenanthe melanoleuca	Brain	11.21	0
Oenanthe melanoleuca	Brain	5.09	0
Onychostruthus taczanowskii	Liver	0.88	0.24
Onychostruthus taczanowskii	Lung	2.85	0.22
Ammospiza caudacuta	Brain	0.54	0.54
Struthio camelus	Brain	3.3	62.61

## Sheet: Table G
Table G. All chordate CASQ sequences. Table of protein and nucleotide sequences (when available) obtained through search efforts. De novo assembly sequences are not included.
Taxon ID	Prefix	Phylum	Class	Order	Family	Genus	Species	Subspecies	Common_Name	Label	Nucleotide accession	Protein accession
215358	ACTACAN	Chordata	Actinopterygii	Acanthuriformes	Sciaenidae	Larimichthys	crocea		Large yellow croaker	CASQ1	XM_010742165.2	XP_010740467.2
215358	ACTACAN	Chordata	Actinopterygii	Acanthuriformes	Sciaenidae	Larimichthys	crocea		Large yellow croaker	CASQ2	XM_027290985.1	XP_027146786.1
7906	ACTACIP	Chordata	Actinopterygii	Acipenseriformes	Acipenseridae	Acipenser	ruthenus		Sterlet	CASQ1	XM_034016522.2	XP_033872413.2
7906	ACTACIP	Chordata	Actinopterygii	Acipenseriformes	Acipenseridae	Acipenser	ruthenus		Sterlet	CASQ1	XM_034913462.1	XP_034769353.1
7906	ACTACIP	Chordata	Actinopterygii	Acipenseriformes	Acipenseridae	Acipenser	ruthenus		Sterlet	CASQ2	XM_034010745.2	XP_033866636.1
7906	ACTACIP	Chordata	Actinopterygii	Acipenseriformes	Acipenseridae	Acipenser	ruthenus		Sterlet	CASQ2	XM_034008324.2	XP_033864215.2
7913	ACTACIP	Chordata	Actinopterygii	Acipenseriformes	Polyodontidae	Polyodon	spathula		Mississippi paddlefish	CASQ1	XM_041239428.1	XP_041095362.1
7913	ACTACIP	Chordata	Actinopterygii	Acipenseriformes	Polyodontidae	Polyodon	spathula		Mississippi paddlefish	CASQ1	XM_041232097.1	XP_041088031.1
7913	ACTACIP	Chordata	Actinopterygii	Acipenseriformes	Polyodontidae	Polyodon	spathula		Mississippi paddlefish	CASQ2	XM_041272132.1	XP_041128066.1
7913	ACTACIP	Chordata	Actinopterygii	Acipenseriformes	Polyodontidae	Polyodon	spathula		Mississippi paddlefish	CASQ2	XM_041259303.1	XP_041115237.1
64144	ACTANAB	Chordata	Actinopterygii	Anabantiformes	Anabantidae	Anabas	testudineus		Climbing perch	CASQ1a	XM_026374629.2	XP_026230414.1
64144	ACTANAB	Chordata	Actinopterygii	Anabantiformes	Anabantidae	Anabas	testudineus		Climbing perch	CASQ1b	XM_026353447.1	XP_026209232.1
64144	ACTANAB	Chordata	Actinopterygii	Anabantiformes	Anabantidae	Anabas	testudineus		climbing perch	CASQ2	XM_026375775.1	XP_026231560.1
64144	ACTANAB	Chordata	Actinopterygii	Anabantiformes	Anabantidae	Anabas	testudineus		Climbing perch	CASQ2b	XM_026363386.1	XP_026219171.1
158456	ACTANAB	Chordata	Actinopterygii	Anabantiformes	Anabantidae	Betta	splendens		Siamese fighting fish	CASQ1	XM_029132769.3	XP_028988602.1
158456	ACTANAB	Chordata	Actinopterygii	Anabantiformes	Anabantidae	Betta	splendens		Siamese fighting fish	CASQ2	XM_029137144.3	XP_028992977.1
82655	ACTANGU	Chordata	Actinopterygii	Anguilliformes	Congridae	Conger	conger		conger eel	CASQ1	JAFJMO010000008.1	KAJ8268741.1
82655	ACTANGU	Chordata	Actinopterygii	Anguilliformes	Congridae	Conger	conger		conger eel	CASQ1b		KAJ8268567.1
82655	ACTANGU	Chordata	Actinopterygii	Anguilliformes	Congridae	Conger	conger		conger eel	CASQ2		KAJ8255552.1
82655	ACTANGU	Chordata	Actinopterygii	Anguilliformes	Congridae	Conger	conger		conger eel	CASQ2a		KAJ8282262.1
8090	ACTBELO	Chordata	Actinopterygii	Beloniformes	Adrianichthyidae	Oryzias	latipes		Japanese medaka	CASQ1	XM_004079973.3	XP_004080021.1
8090	ACTBELO	Chordata	Actinopterygii	Beloniformes	Adrianichthyidae	Oryzias	latipes		Japanese medaka	CASQ1	XM_004079035.4	XP_004079083.1
8090	ACTBELO	Chordata	Actinopterygii	Beloniformes	Adrianichthyidae	Oryzias	latipes		Japanese medaka	CASQ2	XM_004081796.4	XP_004081844.1
181472	ACTBLEN	Chordata	Actinopterygii	Blenniiformes	Blenniidae	Salarias	fasciatus		jewelled blenny	CASQ1a	XM_030115397.1	XP_029971256.1
181472	ACTBLEN	Chordata	Actinopterygii	Blenniiformes	Blenniidae	Salarias	fasciatus		jewelled blenny	CASQ1b	XM_030086921.1	XP_029942781.1
181472	ACTBLEN	Chordata	Actinopterygii	Blenniiformes	Blenniidae	Salarias	fasciatus		jewelled blenny	CASQ2	XM_030112301.1	XP_029968161.1
181472	ACTBLEN	Chordata	Actinopterygii	Blenniiformes	Blenniidae	Salarias	fasciatus		jewelled blenny	CASQ2b	XM_030112301.1	XP_029968161.1
2871759	ACTCARA	Chordata	Actinopterygii	Carangiformes	Carangidae	Seriola	aureovittata		(amberjack)	CASQ1a	XM_056392561.1	XP_056248536.1
2871759	ACTCARA	Chordata	Actinopterygii	Carangiformes	Carangidae	Seriola	aureovittata		(amberjack)	CASQ1b	XM_056368397.1	XP_056224372.1
2871759	ACTCARA	Chordata	Actinopterygii	Carangiformes	Carangidae	Seriola	aureovittata		(amberjack)	CASQ2	XM_056389299.1	XP_056245274.1
2871759	ACTCARA	Chordata	Actinopterygii	Carangiformes	Carangidae	Seriola	aureovittata		(amberjack)	CASQ2b	XM_056370106.1	XP_056226081.1
41447	ACTCARA	Chordata	Actinopterygii	Carangiformes	Carangidae	Seriola	dumerili		greater amberjack	CASQ1a	XM_022748114.1	XP_022603835.1
41447	ACTCARA	Chordata	Actinopterygii	Carangiformes	Carangidae	Seriola	dumerili		greater amberjack	CASQ1b	XM_022768167.1	XP_022623888.1
41447	ACTCARA	Chordata	Actinopterygii	Carangiformes	Carangidae	Seriola	dumerili		greater amberjack	CASQ2	XM_022740470.1	XP_022596191.1
41447	ACTCARA	Chordata	Actinopterygii	Carangiformes	Carangidae	Seriola	dumerili		greater amberjack	CASQ2	XM_022746488.1	XP_022602209.1
173247	ACTCARA	Chordata	Actinopterygii	Carangiformes	Echeneidae	Echeneis	naucrates		live sharksucker	CASQ2	XM_029530277.1	XP_029386137.1
7994	ACTCHAR	Chordata	Actinopterygii	Characiformes	Characidae	Astyanax	mexicanus		Mexican tetra	CASQ1a	XM_022677902.2	XP_022533623.2
7994	ACTCHAR	Chordata	Actinopterygii	Characiformes	Characidae	Astyanax	mexicanus		Mexican tetra	CASQ1b	XM_049472431.1	XP_049328388.1
7994	ACTCHAR	Chordata	Actinopterygii	Characiformes	Characidae	Astyanax	mexicanus		Mexican tetra	CASQ2	XM_007227741.4	XP_007227803.3
7994	ACTCHAR	Chordata	Actinopterygii	Characiformes	Characidae	Astyanax	mexicanus		Mexican tetra	CASQ2b	XM_007259045.4	XP_007259107.3
42526	ACTCHAR	Chordata	Actinopterygii	Characiformes	Serrasalmidae	Colossoma	macropomum		tambaqui	CASQ2	XM_036573385.1	XP_036429278.1
42514	ACTCHAR	Chordata	Actinopterygii	Characiformes	Serrasalmidae	Pygocentrus	nattereri		red-bellied piranha	CASQ2	XM_017706506.2	XP_017561995.1
8154	ACTCICH	Chordata	Actinopterygii	Cichliformes	Cichlidae	Astatotilapia	calliptera		eastern happy	CASQ2	XM_026144747.1	XP_026000532.1
8153	ACTCICH	Chordata	Actinopterygii	Cichliformes	Cichlidae	Haplochromis	burtoni		Burton's mouthbrooder	CASQ1a	XM_014337230.2	XP_014192716.2
8153	ACTCICH	Chordata	Actinopterygii	Cichliformes	Cichlidae	Haplochromis	burtoni		Burton's mouthbrooder	CASQ1b	XM_005936296.2	XP_005936358.1
8153	ACTCICH	Chordata	Actinopterygii	Cichliformes	Cichlidae	Haplochromis	burtoni		Burton's mouthbrooder	CASQ2	M_005921340.2	XP_005921402.1
106582	ACTCICH	Chordata	Actinopterygii	Cichliformes	Cichlidae	Maylandia	zebra		Zebra mbuna	CASQ1	XM_004563514.3	XP_004563571.2
106582	ACTCICH	Chordata	Actinopterygii	Cichliformes	Cichlidae	Maylandia	zebra		zebra mbuna	CASQ2	XM_014409028.2	XP_014264514.2
32507	ACTCICH	Chordata	Actinopterygii	Cichliformes	Cichlidae	Neolamprologus	brichardi		Princess cichlid	CASQ1b	XM_006808710.2	XP_006808773.1
32507	ACTCICH	Chordata	Actinopterygii	Cichliformes	Cichlidae	Neolamprologus	brichardi		Princess cichlid	CASQ2	XM_006788650.2	XP_006788713.2
32507	ACTCICH	Chordata	Actinopterygii	Cichliformes	Cichlidae	Neolamprologus	brichardi		Princess cichlid	CASQ2	XM_006804080.1	XP_006804143.1
47969	ACTCICH	Chordata	Actinopterygii	Cichliformes	Cichlidae	Oreochromis	aureus		blue tilapia	CASQ2	XM_039600356.1	XP_039456290.1
8128	ACTCICH	Chordata	Actinopterygii	Cichliformes	Cichlidae	Oreochromis	niloticus		Nile tilapia	CASQ1	XM_019354030.1	XP_019209575.1
8128	ACTCICH	Chordata	Actinopterygii	Cichliformes	Cichlidae	Oreochromis	niloticus		Nile tilapia	CASQ2	XM_003440926.5	XP_003440974.1
8128	ACTCICH	Chordata	Actinopterygii	Cichliformes	Cichlidae	Oreochromis	niloticus		Nile tilapia	CASQ2	XM_003455449.5	XP_003455497.1
8128	ACTCICH	Chordata	Actinopterygii	Cichliformes	Cichlidae	Oreochromis	niloticus		Nile tilapia	CASQ2	XM_019351137.2	XP_019206682.1
303518	ACTCICH	Chordata	Actinopterygii	Cichliformes	Cichlidae	Pundamilia	nyererei		(cichlid)	CASQ1	XM_005748832.1	XP_005748889.1
303518	ACTCICH	Chordata	Actinopterygii	Cichliformes	Cichlidae	Pundamilia	nyererei		(cichlid)	CASQ2	XM_005744227.1	XP_005744284.1
303518	ACTCICH	Chordata	Actinopterygii	Cichliformes	Cichlidae	Pundamilia	nyererei		(cichlid)	CASQ2	XM_005723602.2	XP_005723659.1
43689	ACTCICH	Chordata	Actinopterygii	Cichliformes	Cichlidae	Simochromis	diagramma		(cichlid)	CASQ2	XM_040005368.1	XP_039861302.1
278164	ACTCLUP	Chordata	Actinopterygii	Clupeiformes	Alosidae	Alosa	alosa		allis shad	CASQ2	XM_048238623.1	XP_048094580.1
34773	ACTCLUP	Chordata	Actinopterygii	Clupeiformes	Alosidae	Alosa	sapidissima		American shad	CASQ2	XM_042072463.1	XP_041928397.1
7950	ACTCLUP	Chordata	Actinopterygii	Clupeiformes	Clupeidae	Clupea	harengus		Atlantic herring	CASQ1	XM_031585044.2	XP_031440904.1
7950	ACTCLUP	Chordata	Actinopterygii	Clupeiformes	Clupeidae	Clupea	harengus		Atlantic herring	CASQ2	XM_012826519.3	XP_012681973.2
299321	ACTCLUP	Chordata	Actinopterygii	Clupeiformes	Denticipitidae	Denticeps	clupeoides		denticle herring	CASQ2	XM_028991048.1	XP_028846881.1
154827	ACTCYPR	Chordata	Actinopterygii	Cypriniformes	Catostomidae	Xyrauchen	texanus		razorback sucker	CASQ2	XM_052143225.1	XP_051999185.1
75329	ACTCYPR	Chordata	Actinopterygii	Cypriniformes	Cobitidae	Misgurnus	anguillicaudatus		oriental weatherfish	CASQ2	XM_055216016.1	XP_055071991.1
101364	ACTCYPR	Chordata	Actinopterygii	Cypriniformes	Cyprinidae	Carassius	gibelio		silver crucian carp	CASQ2	XM_052565261.1	XP_052421221.1
7959	ACTCYPR	Chordata	Actinopterygii	Cypriniformes	Cyprinidae	Ctenopharyngodon	idella		grass carp	CASQ2	XM_051905352.1	XP_051761312.1
84645	ACTCYPR	Chordata	Actinopterygii	Cypriniformes	Cyprinidae	Labeo	rohita		rohu	CASQ2	XM_051102684.1	XP_050958641.1
75352	ACTCYPR	Chordata	Actinopterygii	Cypriniformes	Cyprinidae	Megalobrama	amblycephala		Wuchang bream	CASQ2	XM_048193942.1	XP_048049899.1
90988	ACTCYPR	Chordata	Actinopterygii	Cypriniformes	Cyprinidae	Pimephales	promelas		fathead minnow	CASQ2	XM_039653098.1	XP_039509032.1
1608454	ACTCYPR	Chordata	Actinopterygii	Cypriniformes	Cyprinidae	Sinocyclocheilus	anshuiensis			CASQ1	XM_016461081.1	XP_016316567.1
1608454	ACTCYPR	Chordata	Actinopterygii	Cypriniformes	Cyprinidae	Sinocyclocheilus	anshuiensis			CASQ2	XM_016488838.1	XP_016344324.1
75366	ACTCYPR	Chordata	Actinopterygii	Cypriniformes	Cyprinidae	Sinocyclocheilus	grahami		Golden-line barbel	CASQ1	XM_016255406.1	XP_016110892.1
75366	ACTCYPR	Chordata	Actinopterygii	Cypriniformes	Cyprinidae	Sinocyclocheilus	grahami		Golden-line barbel	CASQ2	XM_016255996.1	XP_016111482.1
307959	ACTCYPR	Chordata	Actinopterygii	Cypriniformes	Cyprinidae	Sinocyclocheilus	rhinocerous			CASQ1b	XM_016535707.1	XP_016391193.1
307959	ACTCYPR	Chordata	Actinopterygii	Cypriniformes	Cyprinidae	Sinocyclocheilus	rhinocerous			CASQ2	XM_016573959.1	XP_016429445.1
307959	ACTCYPR	Chordata	Actinopterygii	Cypriniformes	Cyprinidae	Sinocyclocheilus	rhinocerous			CASQ2b	XM_016552030.1	XP_016407516.1
1142201	ACTCYPR	Chordata	Actinopterygii	Cypriniformes	Danionidae	Danio	aesculapii			CASQ1a	XM_056478926.1	XP_056334901.1
1142201	ACTCYPR	Chordata	Actinopterygii	Cypriniformes	Danionidae	Danio	aesculapii			CASQ1b	XM_056462493.1	XP_056318468.1
1142201	ACTCYPR	Chordata	Actinopterygii	Cypriniformes	Danionidae	Danio	aesculapii			CASQ2	XM_056464758.1	XP_056320733.1
7955	ACTCYPR	Chordata	Actinopterygii	Cypriniformes	Danionidae	Danio	rerio		zebrafish	CASQ1a	NM_001003620.2	NP_001003620.2
7955	ACTCYPR	Chordata	Actinopterygii	Cypriniformes	Danionidae	Danio	rerio		zebrafish	CASQ1b	NM_001076724.1	NP_001070192.1
7955	ACTCYPR	Chordata	Actinopterygii	Cypriniformes	Danionidae	Danio	rerio		zebrafish	CASQ2	NM_001002682.1	NP_001002682.1
3034132	ACTCYPR	Chordata	Actinopterygii	Cypriniformes	Leuciscidae	Rhinichthys	klamathensis	goyatoka	Speckled dace complex	CASQ2	XM_056232965.1	XP_056088940.1
992332	ACTCYPR	Chordata	Actinopterygii	Cypriniformes	Nemacheilidae	Triplophysa	rosa			CASQ2	XM_057335914.1	XP_057191897.1
188132	ACTCYPR	Chordata	Actinopterygii	Cyprinodontiformes	Cyprinifomes	Poeciliopsis	prolifica		blackstriped livebearer	CASQ1	GBYX01424611.1	JAO56626.1
188132	ACTCYPR	Chordata	Actinopterygii	Cyprinodontiformes	Cyprinifomes	Poeciliopsis	prolifica		blackstriped livebearer	CASQ1a	XM_055033460.1	XP_054889435.1
188132	ACTCYPR	Chordata	Actinopterygii	Cyprinodontiformes	Cyprinifomes	Poeciliopsis	prolifica		blackstriped livebearer	CASQ2	NA	129353816 (LOC129353816)
77115	ACTCYPR	Chordata	Actinopterygii	Cyprinodontiformes	Cyprinodontidae	Cyprinodon	tularosa		White Sands pupfish	CASQ2	XM_038306780.1	XP_038162708.1
28743	ACTCYPR	Chordata	Actinopterygii	Cyprinodontiformes	Cyprinodontidae	Cyprinodon	variegatus		Sheepshead minnow	CASQ2	XM_015378149.1	XP_015233635.1
208333	ACTCYPR	Chordata	Actinopterygii	Cyprinodontiformes	Goodedae	Girardinichthys	multiradiatus		dark-edged splitfin	CASQ2	XM_047370609.1	XP_047226565.1
60296	ACTCYPR	Chordata	Actinopterygii	Cyprinodontiformes	Nothobranchiidae	Iconisemion	striatum		redstriped killifish	CASQ2	HADX01012329.1	SBP34561.1
105023	ACTCYPR	Chordata	Actinopterygii	Cyprinodontiformes	Nothobranchiidae	Nothobranchius	furzeri		turquoise killifish	CASQ1a	XM_015957402.2	XP_015812888.2
105023	ACTCYPR	Chordata	Actinopterygii	Cyprinodontiformes	Nothobranchiidae	Nothobranchius	furzeri		turquoise killifish	CASQ1b	XM_015946317.2	XP_015801803.2
105023	ACTCYPR	Chordata	Actinopterygii	Cyprinodontiformes	Nothobranchiidae	Nothobranchius	furzeri		turquoise killifish	CASQ2	XM_015952518.2	XP_015808004.2
33528	ACTCYPR	Chordata	Actinopterygii	Cyprinodontiformes	Poeciliidae	Gambusia	affinis		western mosquitofish	CASQ2	XM_044132188.1	XP_043988123.1
48698	ACTCYPR	Chordata	Actinopterygii	Cyprinodontiformes	Poeciliidae	Poecilia	formosa		Amazon molly	CASQ1	XM_007552558.2	XP_007552620.1
48698	ACTCYPR	Chordata	Actinopterygii	Cyprinodontiformes	Poeciliidae	Poecilia	formosa		Amazon molly	CASQ2	XM_007546357.2	XP_007546419.1
48699	ACTCYPR	Chordata	Actinopterygii	Cyprinodontiformes	Poeciliidae	Poecilia	latipinna		Sailfin molly	CASQ1	XM_015024655.1	XP_014880141.1
48699	ACTCYPR	Chordata	Actinopterygii	Cyprinodontiformes	Poeciliidae	Poecilia	latipinna		Sailfin molly	CASQ1	XM_015025034.1	XP_014880520.1
48699	ACTCYPR	Chordata	Actinopterygii	Cyprinodontiformes	Poeciliidae	Poecilia	latipinna		Sailfin molly	CASQ2	XM_015016001.1	XP_014871487.1
8081	ACTCYPR	Chordata	Actinopterygii	Cyprinodontiformes	Poeciliidae	Poecilia	reticulata		Guppy	CASQ1	XM_008422558.1	XP_008420780.1
8081	ACTCYPR	Chordata	Actinopterygii	Cyprinodontiformes	Poeciliidae	Poecilia	reticulata		Guppy	CASQ1	XM_008432958.2	XP_008431180.1
8081	ACTCYPR	Chordata	Actinopterygii	Cyprinodontiformes	Poeciliidae	Poecilia	reticulata		Guppy	CASQ2	XM_008429165.2	XP_008427387.1
8081	ACTCYPR	Chordata	Actinopterygii	Cyprinodontiformes	Poeciliidae	Poecilia	reticulata		Guppy	CASQ2	XM_008400953.2	XP_008399175.1
8084	ACTCYPR	Chordata	Actinopterygii	Cyprinodontiformes	Poeciliidae	Xiphophorus	hellerii		green swordtail	CASQ2	XM_032568859.1	XP_032424750.1
8083	ACTCYPR	Chordata	Actinopterygii	Cyprinodontiformes	Poeciliidae	Xiphophorus	maculatus		Southern platyfish	CASQ1a	XM_023334732.1	XP_023190500.1
8083	ACTCYPR	Chordata	Actinopterygii	Cyprinodontiformes	Poeciliidae	Xiphophorus	maculatus		Southern platyfish	CASQ1b	XM_005810146.2	XP_005810203.1
8083	ACTCYPR	Chordata	Actinopterygii	Cyprinodontiformes	Poeciliidae	Xiphophorus	maculatus		Southern platyfish	CASQ2	XM_005813101.2	XP_005813158.1
8083	ACTCYPR	Chordata	Actinopterygii	Cyprinodontiformes	Poeciliidae	Xiphophorus	maculatus		Southern platyfish	CASQ2	XM_005799314.2	XP_005799371.1
52670	ACTCYPR	Chordata	Actinopterygii	Cyprinodontiformes	Rivulidae	Austrofundulus	limnaeus			CASQ1	XM_014029012.1	XP_013884466.1
52670	ACTCYPR	Chordata	Actinopterygii	Cyprinodontiformes	Rivulidae	Austrofundulus	limnaeus			CASQ2	XM_014026303.1	XP_013881757.1
52670	ACTCYPR	Chordata	Actinopterygii	Cyprinodontiformes	Rivulidae	Austrofundulus	limnaeus			CASQ2	XM_014010731.1	XP_013866185.1
37003	ACTCYPR	Chordata	Actinopterygii	Cyprinodontiformes	Rivulidae	Kryptolebias	marmoratus		Mangrove rivulus	CASQ1b	XM_017432062.2	XP_017287551.1
37003	ACTCYPR	Chordata	Actinopterygii	Cyprinodontiformes	Rivulidae	Kryptolebias	marmoratus		mangrove rivulus	CASQ2	XM_017422734.3	XP_017278223.1
8010	ACTESOC	Chordata	Actinopterygii	Esociformes	Esocidae	Esox	lucius		northern pike	CASQ2	XM_010905500.4	XP_010903802.2
8049	ACTGADI	Chordata	Actinopterygii	Gadiformes	Gadidae	Gadus	morhua		Atlantic cod	CASQ2	XM_030343995.1	XP_030199855.1
441366	ACTGOBI	Chordata	Actinopterygii	Gobiesociformes	Gobiesocidae	Gouania	willdenowi		blunt-snouted clingfish	CASQ2	XM_028435862.1	XP_028291663.1
150288	ACTGOBI	Chordata	Actinopterygii	Gobiiformes	Gobiidae	Boleophthalmus	pectinirostris		Great blue-spotted mudskipper	CASQ1b	XM_020937837.2	XP_020793496.2
150288	ACTGOBI	Chordata	Actinopterygii	Gobiiformes	Gobiidae	Boleophthalmus	pectinirostris		great blue-spotted mudskipper	CASQ2	XM_020931898.2	XP_020787557.2
150288	ACTGOBI	Chordata	Actinopterygii	Gobiiformes	Gobiidae	Boleophthalmus	pectinirostris		Great blue-spotted mudskipper	CASQ2	XM_020917175.2	XP_020772834.1
409849	ACTGOBI	Chordata	Actinopterygii	Gobiiformes	Oxudercidae	Periophthalmus	magnuspinnatus			CASQ2	XM_033986892.2	XP_033842783.1
29144	ACTGONO	Chordata	Actinopterygii	Gonorynchiformes	Chanidae	Chanos	chanos		milkfish	CASQ2	XM_030786623.1	XP_030642483.1
8005	ACTGYMN	Chordata	Actinopterygii	Gymnotiformes	Gymnotidae	Electrophorus	electricus		electric eel	CASQ2	XM_027032514.2	XP_026888315.2
586833	ACTHOLO	Chordata	Actinopterygii	Holocentriformes	Holocentridae	Myripristis	murdjan		pinecone soldierfish	CASQ2	XM_030080850.1	XP_029936710.1
8245	ACTISTI	Chordata	Actinopterygii	Istiphoriformes	Xiphiidae	Xiphias	gladius		swordfish	CASQ2	XM_040149501.1	XP_040005435.1
375764	ACTKURT	Chordata	Actinopterygii	Kurtiformes	Apogonidae	Sphaeramia	orbicularis		orbiculate cardinalfish	CASQ2	XM_030124983.1	XP_029980843.1
241271	ACTLABR	Chordata	Actinopterygii	Labriformes	Labridae	Cheilinus	undulatus		humphead wrasse	CASQ2	XM_041807800.1	XP_041663734.1
56723	ACTLABR	Chordata	Actinopterygii	Labriformes	Labridae	Labrus	bergylta		Ballan wrasse	CASQ1	XM_020648817.2	XP_020504473.1
56723	ACTLABR	Chordata	Actinopterygii	Labriformes	Labridae	Labrus	bergylta		ballan wrasse	CASQ2	XM_020657117.2	XP_020512773.1
56723	ACTLABR	Chordata	Actinopterygii	Labriformes	Labridae	Labrus	bergylta		ballan wrasse	CASQ2	XM_020650755.2	XP_020506411.1
1203425	ACTLABR	Chordata	Actinopterygii	Labriformes	Labridae	Notolabrus	celidotus		New Zealand spotty	CASQ2	XM_034693620.1	XP_034549511.1
2546036	ACTLAMP	Chordata	Actinopterygii	Lampriformes	Lampridae	Lampris	incognitus		smalleye Pacific opah	CASQ2	XM_056289228.1	XP_056145203.1
13489	ACTMORO	Chordata	Actinopterygii	Moroniformes	Moronidae	Dicentrarchus	labrax		European seabass	CASQ2	XM_051404760.1	XP_051260720.1
34816	ACTMORO	Chordata	Actinopterygii	Moroniformes	Moronidae	Morone	saxatilis		striped sea-bass	CASQ2	XM_035676580.1	XP_035532473.1
48193	ACTMUGI	Chordata	Actinopterygii	Mugiliformes	Mugilidae	Mugil	cephalus		flathead mullet	CASQ2	XM_047601927.1	XP_047457883.1
36176	ACTOREC	Chordata	Actinopterygii	Orectolobiformes	Hemiscylliidae	Chiloscyllium	plagiosum		whitespotted bambooshark	CASQ2	XM_043701525.1	XP_043557460.1
137520	ACTOSME	Chordata	Actinopterygii	Osmeriformes	Osmeridae	Hypomesus	transpacificus		Delta smelt	CASQ2	XM_047046681.1	XP_046902637.1
113540	ACTOSTE	Chordata	Actinopterygii	Osteoglossiformes	Osteoglossidae	Scleropages	formosus		Asian bonytongue	CASQ1	XM_018763572.2	XP_018619088.2
113540	ACTOSTE	Chordata	Actinopterygii	Osteoglossiformes	Osteoglossidae	Scleropages	formosus		Asian bonytongue	CASQ2	XM_018728396.2	XP_018583912.1
8218	ACTPERC	Chordata	Actinopterygii	Perciformes	Bathydraconidae	Gymnodraco	acuticeps		Ploughfish	CASQ2	XM_034213412.1	XP_034069303.1
56716	ACTPERC	Chordata	Actinopterygii	Perciformes	Bovichtidae	Cottoperca	gobio			CASQ2	XM_029459226.1	XP_029315086.1
147949	ACTPERC	Chordata	Actinopterygii	Perciformes	Centrarchidae	Micropterus	dolomieu		smallmouth bass	CASQ2	XM_046053081.1	XP_045909037.1
27706	ACTPERC	Chordata	Actinopterygii	Perciformes	Centrarchidae	Micropterus	salmoides		largemouth bass	CASQ2	XM_038720659.1	XP_038576587.1
109905	ACTPERC	Chordata	Actinopterygii	Perciformes	Chaetodontidae	Chelmon	rostratus		copperband butterflyfish	CASQ2	XM_041950582.1	XP_041806516.1
52239	ACTPERC	Chordata	Actinopterygii	Perciformes	Channichthyidae	Pseudochaenichthys	georgianus		South Georgia icefish	CASQ2	XM_034109522.1	XP_033965413.1
8187	ACTPERC	Chordata	Actinopterygii	Perciformes	Latidae	Lates	calcarifer		Barramundi perch	CASQ1a	XM_018677504.2	XP_018533020.1
8187	ACTPERC	Chordata	Actinopterygii	Perciformes	Latidae	Lates	calcarifer		barramundi perch	CASQ2	XM_018703099.2	XP_018558615.1
8208	ACTPERC	Chordata	Actinopterygii	Perciformes	Nototheniidae	Notothenia	coriiceps		black rockcod	CASQ2	XM_010781026.1	XP_010779328.1
8208	ACTPERC	Chordata	Actinopterygii	Perciformes	Nototheniidae	Notothenia	coriiceps		Black rockcod	CASQ2	XM_010790078.1	XP_010788380.1
40690	ACTPERC	Chordata	Actinopterygii	Perciformes	Nototheniidae	Trematomus	bernacchii		emerald rockcod	CASQ2	XM_034128382.1	XP_033984273.1
417921	ACTPERC	Chordata	Actinopterygii	Perciformes	Percidae	Etheostoma	cragini		Arkansas darter	CASQ2	XM_034886148.1	XP_034742039.1
54343	ACTPERC	Chordata	Actinopterygii	Perciformes	Percidae	Etheostoma	spectabile		orangethroat darter	CASQ2	XM_032529585.1	XP_032385476.1
8167	ACTPERC	Chordata	Actinopterygii	Perciformes	Percidae	Perca	flavescens		yellow perch	CASQ2	XM_028591528.1	XP_028447329.1
8168	ACTPERC	Chordata	Actinopterygii	Perciformes	Percidae	Perca	fluviatilis		European perch	CASQ2	XM_039817121.1	XP_039673055.1
283035	ACTPERC	Chordata	Actinopterygii	Perciformes	Percidae	Sander	lucioperca		pikeperch	CASQ2	XM_031295892.2	XP_031151752.2
80966	ACTPERC	Chordata	Actinopterygii	Perciformes	Pomacentridae	Acanthochromis	polyacanthus		spiny chromis	CASQ2	XM_022201914.2	XP_022057606.2
80966	ACTPERC	Chordata	Actinopterygii	Perciformes	Pomacentridae	Acanthochromis	polyacanthus		spiny chromis	CASQ2	XM_022195683.2	XP_022051375.1
80972	ACTPERC	Chordata	Actinopterygii	Perciformes	Pomacentridae	Amphiprion	ocellaris		clown anemonefish	CASQ2	XM_023285928.3	XP_023141696.2
144197	ACTPERC	Chordata	Actinopterygii	Perciformes	Pomacentridae	Stegastes	partitus		bicolor damselfish	CASQ2	XM_008275621.1	XP_008273843.1
144197	ACTPERC	Chordata	Actinopterygii	Perciformes	Pomacentridae	Stegastes	partitus		Bicolor damselfish	CASQ2	XM_008298945.1	XP_008297167.1
75038	ACTPERC	Chordata	Actinopterygii	Perciformes	Scatophagidae	Scatophagus	argus		Spotted scat	CASQ2	XM_046404713.1	XP_046260669.1
293821	ACTPERC	Chordata	Actinopterygii	Perciformes	Serranidae	Epinephelus	fuscoguttatus		brown-marbled grouper	CASQ2	XM_049594817.1	XP_049450774.1
300413	ACTPERC	Chordata	Actinopterygii	Perciformes	Serranidae	Epinephelus	moara		kelp grouper	CASQ2	XM_050048956.1	XP_049904913.1
160734	ACTPERC	Chordata	Actinopterygii	Perciformes	Serranidae	Plectropomus	leopardus		leopard coralgrouper	CASQ2	XM_042494864.1	XP_042350798.1
119488	ACTPERC	Chordata	Actinopterygii	Perciformes	Sinipercidae	Siniperca	chuatsi		Mandarin fish	CASQ2	XM_044216522.1	XP_044072457.1
8177	ACTPERC	Chordata	Actinopterygii	Perciformes	Sparidae	Acanthopagrus	latus		yellowfin seabream	CASQ2	XM_037109789.1	XP_036965684.1
8175	ACTPERC	Chordata	Actinopterygii	Perciformes	Sparidae	Sparus	aurata		gilthead seabream	CASQ2	XM_030427288.1	XP_030283148.1
941984	ACTPERC	Chordata	Actinopterygii	Perciformes	Toxotidae	Toxotes	jaculatrix		banded archerfish	CASQ2	XM_041057886.1	XP_040913820.1
244447	ACTPLEU	Chordata	Actinopterygii	Pleuronectiformes	Cynoglossidae	Cynoglossus	semilaevis		Tongue sole	CASQ1	XM_008318461.2	XP_008316683.1
244447	ACTPLEU	Chordata	Actinopterygii	Pleuronectiformes	Cynoglossidae	Cynoglossus	semilaevis		Tongue sole	CASQ2	XM_008328599.3	XP_008326821.1
244447	ACTPLEU	Chordata	Actinopterygii	Pleuronectiformes	Cynoglossidae	Cynoglossus	semilaevis		Tongue sole	CASQ2	XM_008325321.3	XP_008323543.1
8255	ACTPLEU	Chordata	Actinopterygii	Pleuronectiformes	Paralichthyidae	Paralichthys	olivaceus		Japanese flounder	CASQ1	XM_020104719.1	XP_019960278.1
8255	ACTPLEU	Chordata	Actinopterygii	Pleuronectiformes	Paralichthyidae	Paralichthys	olivaceus		Japanese flounder	CASQ2	XM_020089769.1	XP_019945328.1
8255	ACTPLEU	Chordata	Actinopterygii	Pleuronectiformes	Paralichthyidae	Paralichthys	olivaceus		Japanese flounder	CASQ2	XM_020112650.1	XP_019968209.1
195615	ACTPLEU	Chordata	Actinopterygii	Pleuronectiformes	Pleuronectidae	Hippoglossus	stenolepis		Pacific halibut	CASQ2	XM_035175144.2	XP_035031035.2
52904	ACTPLEU	Chordata	Actinopterygii	Pleuronectiformes	Scophthalmidae	Scophthalmus	maximus		turbot	CASQ2	XM_047337432.1	XP_047193388.1
28829	ACTPLEU	Chordata	Actinopterygii	Pleuronectiformes	Soleidae	Solea	senegalensis		Senegalese sole	CASQ1	XM_044034764.1	XP_043890699.1
28829	ACTPLEU	Chordata	Actinopterygii	Pleuronectiformes	Soleidae	Solea	senegalensis		Senegalese sole	CASQ1b	XM_044020359.1	XP_043876294.1
28829	ACTPLEU	Chordata	Actinopterygii	Pleuronectiformes	Soleidae	Solea	senegalensis		Senegalese sole	CASQ2	XM_044050141.1	XP_043906076.1
28829	ACTPLEU	Chordata	Actinopterygii	Pleuronectiformes	Soleidae	Solea	senegalensis		Senegalese sole	CASQ2	XM_044017395.1	XP_043873330.1
27687	ACTPOLY	Chordata	Actinopterygii	Polypteriformes	Polypteridae	Erpetoichthys	calabaricus		reedfish	CASQ1	XM_051919850.1	XP_051775810.1
27687	ACTPOLY	Chordata	Actinopterygii	Polypteriformes	Polypteridae	Erpetoichthys	calabaricus		reedfish	CASQ2	XM_028800715.2	XP_028656548.1
55291	ACTPOLY	Chordata	Actinopterygii	Polypteriformes	Polypteridae	Polypterus	senegalus		gray birchir	CASQ1b	XM_039741185.1	XP_039597119.1
55291	ACTPOLY	Chordata	Actinopterygii	Polypteriformes	Polypteridae	Polypterus	senegalus		gray birchir	CASQ2	XM_039743820.1	XP_039599754.1
8019	ACTSALM	Chordata	Actinopterygii	Salmoniformes	Salmonidae	Oncorhynchus	kisutch		Coho salmon	CASQ2	XM_020461845.2	XP_020317434.1
8022	ACTSALM	Chordata	Actinopterygii	Salmoniformes	Salmonidae	Oncorhynchus	mykiss		Rainbow trout	CASQ1a1	XM_036986228.1	XP_036842123.1
8022	ACTSALM	Chordata	Actinopterygii	Salmoniformes	Salmonidae	Oncorhynchus	mykiss		Rainbow trout	CASQ1a2	XM_036966100.1	XP_036821995.1
8022	ACTSALM	Chordata	Actinopterygii	Salmoniformes	Salmonidae	Oncorhynchus	mykiss		Rainbow trout	CASQ1b1	XM_036989198.1	XP_036845093.1
8022	ACTSALM	Chordata	Actinopterygii	Salmoniformes	Salmonidae	Oncorhynchus	mykiss		Rainbow trout	CASQ1b2	XM_021577764.2	XP_021433439.2
8022	ACTSALM	Chordata	Actinopterygii	Salmoniformes	Salmonidae	Oncorhynchus	mykiss		Rainbow trout	CASQ2a1	XM_021597762.2	XP_021453437.2
8022	ACTSALM	Chordata	Actinopterygii	Salmoniformes	Salmonidae	Oncorhynchus	mykiss		Rainbow trout	CASQ2a2	NM_001160499.1	NP_001153971.1
8022	ACTSALM	Chordata	Actinopterygii	Salmoniformes	Salmonidae	Oncorhynchus	mykiss		Rainbow trout	CASQ2b1	XM_021608652.2	XP_021464327.2
8022	ACTSALM	Chordata	Actinopterygii	Salmoniformes	Salmonidae	Oncorhynchus	mykiss		Rainbow trout	CASQ2b2	XM_021571193.2	XP_021426868.2
8030	ACTSALM	Chordata	Actinopterygii	Salmoniformes	Salmonidae	Salmo	salar		Atlantic salmon	CASQ1a	NM_001141681.1	NP_001135153.1
8030	ACTSALM	Chordata	Actinopterygii	Salmoniformes	Salmonidae	Salmo	salar		Atlantic salmon	CASQ1b	NM_001139682.1	NP_001133154.1
8030	ACTSALM	Chordata	Actinopterygii	Salmoniformes	Salmonidae	Salmo	salar		Atlantic salmon	CASQ2a	XM_014174116.1	XP_014029591.1
8030	ACTSALM	Chordata	Actinopterygii	Salmoniformes	Salmonidae	Salmo	salar		Atlantic salmon	CASQ2b	NM_001140160.1	NP_001133632.1
8038	ACTSALM	Chordata	Actinopterygii	Salmoniformes	Salmonidae	Salvelinus	fontinalis		brook trout	CASQ2	XM_055872040.1	XP_055728015.1
13676	ACTSCOM	Chordata	Actinopterygii	Scombriformes	Scombridae	Scomber	japonicus		chub mackerel	CASQ2	XM_053329042.1	XP_053185017.1
8236	ACTSCOM	Chordata	Actinopterygii	Scombriformes	Scombridae	Thunnus	albacares		yellowfin tuna	CASQ2	XM_044366373.1	XP_044222308.1
8240	ACTSCOM	Chordata	Actinopterygii	Scombriformes	Scombridae	Thunnus	maccoyii		southern bluefin tuna	CASQ2	XM_042426638.1	XP_042282572.1
433405	ACTSCOR	Chordata	Actinopterygii	Scorpaeniformes	Anarhichadidae	Anarrhichthys	ocellatus		wolf-eel	CASQ2	XM_031869443.1	XP_031725303.1
229290	ACTSCOR	Chordata	Actinopterygii	Scorpaeniformes	Anoplopomatidae	Anoplopoma	fimbria		sablefish	CASQ2	XM_054615587.1	XP_054471562.1
8103	ACTSCOR	Chordata	Actinopterygii	Scorpaeniformes	Cyclopteridae	Cyclopterus	lumpus		lumpfish	CASQ2	XM_034561868.1	XP_034417759.1
69293	ACTSCOR	Chordata	Actinopterygii	Scorpaeniformes	Gasterosteidae	Gasterosteus	aculeatus		three-spined stickleback	CASQ2	XM_040202412.1	XP_040058346.1
134920	ACTSCOR	Chordata	Actinopterygii	Scorpaeniformes	Gasterosteidae	Pungitius	pungitius		ninespine stickleback	CASQ2	XM_037488593.1	XP_037344490.1
1606681	ACTSCOR	Chordata	Actinopterygii	Scorpaeniformes	Gasterosteidae	Puntigrus	tetrazona		Sumatra barb	CASQ2	XM_043248160.1	XP_043104095.1
2059687	ACTSCOR	Chordata	Actinopterygii	Scorpaeniformes	Liparidae	Pseudoliparis	swirei		Mariana snailfish	CASQ2	XM_056430487.1	XP_056286462.1
72105	ACTSCOR	Chordata	Actinopterygii	Scorpaeniformes	Scorpaenidae	Sebastes	umbrosus		honeycomb rockfish	CASQ2	XM_037790987.1	XP_037646915.1
7918	ACTSEMI	Chordata	Actinopterygii	Semionotiformes	Lepisosteidae	Lepisosteus	oculatus		Spotted gar	CASQ2	XM_006639039.2	XP_006639102.1
1234273	ACTSILU	Chordata	Actinopterygii	Siluriformes	Bagridae	Tachysurus	fulvidraco		yellow catfish	CASQ2	XM_027141915.2	XP_026997716.2
13013	ACTSILU	Chordata	Actinopterygii	Siluriformes	Clariidae	Clarias	gariepinus		North African catfish	CASQ2	XM_053496741.1	XP_053352716.1
66913	ACTSILU	Chordata	Actinopterygii	Siluriformes	Ictaluridae	Ictalurus	furcatus		blue catfish	CASQ2	XM_053627674.1	XP_053483649.1
7998	ACTSILU	Chordata	Actinopterygii	Siluriformes	Ictaluridae	Ictalurus	punctatus		Channel catfish	CASQ2	XM_017470889.3	XP_017326378.1
310915	ACTSILU	Chordata	Actinopterygii	Siluriformes	Pandasiidae	Pangasianodon	hypophthalmus		Iridescent shark catfish	CASQ2	XM_026947779.3	XP_026803580.2
175797	ACTSILU	Chordata	Actinopterygii	Siluriformes	Siluridae	Silurus	meridionalis		Yangtze catfish	CASQ2	XM_046845683.1	XP_046701639.1
205130	ACTSYNB	Chordata	Actinopterygii	Synbranchiformes	Mastacembelidae	Mastacembelus	armatus		zig-zag eel	CASQ2	XM_026296402.2	XP_026152187.1
43700	ACTSYNB	Chordata	Actinopterygii	Synbranchiformes	Synbranchidae	Monopterus	albus		Swamp eel	CASQ1	XM_020586787.1	XP_020442443.1
43700	ACTSYNB	Chordata	Actinopterygii	Synbranchiformes	Synbranchidae	Monopterus	albus		swamp eel	CASQ2	XM_020585841.1	XP_020441497.1
43700	ACTSYNB	Chordata	Actinopterygii	Synbranchiformes	Synbranchidae	Monopterus	albus		Swamp eel	CASQ2	XM_020592146.1	XP_020447802.1
161448	ACTSYNG	Chordata	Actinopterygii	Syngnathiformes	Syngnathidae	Corythoichthys	intestinalis		scribbled pipefish	CASQ2	XM_057851616.1	XP_057707599.1
161453	ACTSYNG	Chordata	Actinopterygii	Syngnathiformes	Syngnathidae	Dunckerocampus	dactyliophorus		ringed pipefish	CASQ2	XM_054786390.1	XP_054642365.1
109280	ACTSYNG	Chordata	Actinopterygii	Syngnathiformes	Syngnathidae	Hippocampus	comes		tiger tail seahorse	CASQ1	XM_019871076.1	XP_019726635.1
109280	ACTSYNG	Chordata	Actinopterygii	Syngnathiformes	Syngnathidae	Hippocampus	comes		tiger tail seahorse	CASQ1	XM_019864783.1	XP_019720342.1
109280	ACTSYNG	Chordata	Actinopterygii	Syngnathiformes	Syngnathidae	Hippocampus	comes		tiger tail seahorse	CASQ2	XM_019860738.1	XP_019716297.1
161584	ACTSYNG	Chordata	Actinopterygii	Syngnathiformes	Syngnathidae	Syngnathus	acus		greater pipefish	CASQ2	XM_037240549.1	XP_037096444.1
161590	ACTSYNG	Chordata	Actinopterygii	Syngnathiformes	Syngnathidae	Syngnathus	scovelli		Gulf pipefish	CASQ2	XM_049729073.1	XP_049585030.1
433684	ACTTETR	Chordata	Actinopterygii	Tetraodontiformes	Tetraodontidae	Takifugu	flavidus		Yellowbelly pufferfish	CASQ2	XM_057049864.1	XP_056905844.1
31033	ACTTETR	Chordata	Actinopterygii	Tetraodontiformes	Tetraodontidae	Takifugu	rubripes		Fugu rubripes	CASQ2	XM_003966455.2	XP_003966504.1
8345	AMPANUR	Chordata	Amphibia	Anura	Bombinatoridae	Bombina	bombina		fire-bellied toad	CASQ1	XM_053705056.1	XP_053561031.1
8345	AMPANUR	Chordata	Amphibia	Anura	Bombinatoridae	Bombina	bombina		fire-bellied toad	CASQ2	XM_053705719.1	XP_053561694.1
8384	AMPANUR	Chordata	Amphibia	Anura	Bufonidae	Bufo	bufo		common toad	CASQ1	XM_040411445.1	XP_040267379.1
8384	AMPANUR	Chordata	Amphibia	Anura	Bufonidae	Bufo	bufo		common toad	CASQ2	XM_040422765.1	XP_040278699.1
30331	AMPANUR	Chordata	Amphibia	Anura	Bufonidae	Bufo	gargarizans		Asiatic toad	CASQ1	XM_044271492.1	XP_044127427.1
30331	AMPANUR	Chordata	Amphibia	Anura	Bufonidae	Bufo	gargarizans		Asiatic toad	CASQ2	XM_044273574.1	XP_044129509.1
125878	AMPANUR	Chordata	Amphibia	Anura	Dicroglossidae	Nanorana	parkeri		high Himalaya frog	CASQ1	XM_018573062.1	XP_018428564.1
125878	AMPANUR	Chordata	Amphibia	Anura	Dicroglossidae	Nanorana	parkeri		high Himalaya frog	CASQ2	XM_018575738.1	XP_018431240.1
327740	AMPANUR	Chordata	Amphibia	Anura	Hylidae	Hyla	sarda		Sardinian tree frog	CASQ1	XM_056544969.1	XP_056400944.1
327740	AMPANUR	Chordata	Amphibia	Anura	Hylidae	Hyla	sarda		Sardinian tree frog	CASQ2	XM_056554401.1	XP_056410376.1
233779	AMPANUR	Chordata	Amphibia	Anura	Pelobatidae	Spea	bombifrons		plains spadefoot toad	CASQ1	XM_053475212.1	XP_053331187.1
233779	AMPANUR	Chordata	Amphibia	Anura	Pelobatidae	Spea	bombifrons		plains spadefoot toad	CASQ2	XM_053456381.1	XP_053312356.1
8355	AMPANUR	Chordata	Amphibia	Anura	Pipidae	Xenopus	laevis		African clawed frog	CASQ1	NM_001086758.1	NP_001080227.1
8355	AMPANUR	Chordata	Amphibia	Anura	Pipidae	Xenopus	laevis		African clawed frog	CASQ1	XM_018231511.2	XP_018087000.1
8355	AMPANUR	Chordata	Amphibia	Anura	Pipidae	Xenopus	laevis		African clawed frog	CASQ2	XM_018249025.2	XP_018104514.1
8364	AMPANUR	Chordata	Amphibia	Anura	Pipidae	Xenopus	tropicalis		tropical clawed frog	CASQ1	NM_203563.1	NP_988894.1
8364	AMPANUR	Chordata	Amphibia	Anura	Pipidae	Xenopus	tropicalis		tropical clawed frog	CASQ2	NM_203805.1	NP_989136.1
45623	AMPANUR	Chordata	Amphibia	Anura	Ranidae	Pelophylax	Pelophylax		edible frog	CASQ1	P31231	P31231
8407	AMPANUR	Chordata	Amphibia	Anura	Ranidae	Rana	temporaria		common frog	CASQ1	XM_040333355.1	XP_040189289.1
8407	AMPANUR	Chordata	Amphibia	Anura	Ranidae	Rana	temporaria		common frog	CASQ2	XM_040334154.1	XP_040190088.1
8296	AMPCAUD	Chordata	Amphibia	Caudata	Ambystomatidae	Ambystoma	mexicanum		axolotl	CASQ1		AMEX60DD101016918.1
8296	AMPCAUD	Chordata	Amphibia	Caudata	Ambystomatidae	Ambystoma	mexicanum		axolotl	CASQ2		AMEX60DD201046741.1
8319	AMPCAUD	Chordata	Amphibia	Caudata	Salamandridae	Pleurodeles	waltl		Iberian ribbed newt	CASQ1	JANPWB010000016.1	KAJ1081161.1
8319	AMPCAUD	Chordata	Amphibia	Caudata	Salamandridae	Pleurodeles	waltl		Iberian ribbed newt	CASQ2	JANPWB010000012.1	KAJ1111947.1
260995	AMPGYMN	Chordata	Amphibia	Gymnophiona	Dermophiidae	Geotrypetes	seraphini		Gaboon caecilian	CASQ1	XM_033923035.1	XP_033778926.1
260995	AMPGYMN	Chordata	Amphibia	Gymnophiona	Dermophiidae	Geotrypetes	seraphini		Gaboon caecilian	CASQ2	XM_033942544.1	XP_033798435.1
194408	AMPGYMN	Chordata	Amphibia	Gymnophiona	Rhinatrematidae	Rhinatrema	bivittatum		two-lined caecilian	CASQ1	XM_029580930.1	XP_029436790.1
194408	AMPGYMN	Chordata	Amphibia	Gymnophiona	Rhinatrematidae	Rhinatrema	bivittatum		two-lined caecilian	CASQ2	XM_029577836.1	XP_029433696.1
1415580	AMPGYMN	Chordata	Amphibia	Gymnophiona	Siphonopidae	Microcaecilia	unicolor		(caecillian)	CASQ1	XM_030187108.1	XP_030042968.1
1415580	AMPGYMN	Chordata	Amphibia	Gymnophiona	Siphonopidae	Microcaecilia	unicolor		(caecillian)	CASQ2	XM_030203889.1	XP_030059749.1
34765	APPCOPE	Chordata	Appendicularia	Copelata	Oikopleuridae	Oikopleura	dioica		(tunicate)	CASQ	OU015567.1	CAG5110220.1
59560	ASCPHLE	Chordata	Ascidiacea	Phlebobranchia	Ascidiidae	Phallusia	mammillata		(tunicate)	CASQ	LR783598.1	CAB3227946.1
7719	ASCPHLE	Chordata	Ascidiacea	Phlebobranchia	Cionidae	Ciona	intestinalis		vase tunicate	CASQ	XM_002130628.4	XP_002130664.1
7729	ASCSTOL	Chordata	Ascidiacea	Stolidobranchia	Pyuridae	Halocynthia	roretzi		sea pineapple	CASQ	DB625741.1
7725	ASCSTOL	Chordata	Ascidiacea	Stolidobranchia	Styelidae	Styela	clava		(tunicate)	CASQ	XM_039393485.1	XP_039249419.1
8957	AVEACCI	Chordata	Aves	Accipitriformes	Accipitridae	Accipiter	gentilis		Northern Goshawk	CASQ1	XM_049805427.1	XP_049661384.1
8957	AVEACCI	Chordata	Aves	Accipitriformes	Accipitridae	Accipiter	gentilis		Northern goshawk	CASQ2	XM_049824551.1	XP_049680508.1
223781	AVEACCI	Chordata	Aves	Accipitriformes	Accipitridae	Aquila	chrysaetos	chrysaetos	golden eagle	CASQ1	XM_030025941.2	XP_029881801.1
223781	AVEACCI	Chordata	Aves	Accipitriformes	Accipitridae	Aquila	chrysaetos	chrysaetos	golden eagle	CASQ2	XM_030020523.2	XP_029876383.1
8969	AVEACCI	Chordata	Aves	Accipitriformes	Accipitridae	Haliaeetus	albicilla		white-tailed eagle	CASQ2	XM_009919054.1	XP_009917356.1
52644	AVEACCI	Chordata	Aves	Accipitriformes	Accipitridae	Haliaeetus	leucocephalus		bald eagle	CASQ1	XM_010566928.1	XP_010565230.1
52644	AVEACCI	Chordata	Aves	Accipitriformes	Accipitridae	Haliaeetus	leucocephalus		bald eagle	CASQ2	XM_010567447.1	XP_010565749.1
202280	AVEACCI	Chordata	Aves	Accipitriformes	Accipitridae	Harpia	Harpyja		harpy eagle	CASQ1	XM_052795849.1	XP_052651809.1
202280	AVEACCI	Chordata	Aves	Accipitriformes	Accipitridae	Harpia	Harpyja		harpy eagle	CASQ2	XM_052794180.1	XP_052650140.1
33616	AVEACCI	Chordata	Aves	Accipitriformes	Cathartidae	Gymnogyps	californianus		California condor	CASQ2	XM_050910025.1	XP_050765982.1
8832	AVEANSE	Chordata	Aves	Anseriformes	Anatidae	Aix	galericulata		Mandarin duck	CASQ2	JALLAJ010000001.1	KAI6078922.1
8839	AVEANSE	Chordata	Aves	Anseriformes	Anatidae	Anas	platyrhynchos		mallard	CASQ1	KB742906.1	EOB02984.1
8839	AVEANSE	Chordata	Aves	Anseriformes	Anatidae	Anas	platyrhynchos		mallard	CASQ2	XM_038181397.1	XP_038037325.1
8845	AVEANSE	Chordata	Aves	Anseriformes	Anatidae	Anser	cygnoides		Swan goose	CASQ2	XM_048050212.1	XP_047906169.1
8845	AVEANSE	Chordata	Aves	Anseriformes	Anatidae	Anser	cygnoides		Swan goose	CASQ2	XM_048057967.1	XP_047913924.1
219594	AVEANSE	Chordata	Aves	Anseriformes	Anatidae	Aythya	fuligula		tufted duck	CASQ2	XM_032207612.1	XP_032063503.1
8868	AVEANSE	Chordata	Aves	Anseriformes	Anatidae	Cygnus	atratus		black swan	CASQ1	XM_035570777.1	XP_035426670.1
8868	AVEANSE	Chordata	Aves	Anseriformes	Anatidae	Cygnus	atratus		black swan	CASQ2	XM_035540679.1	XP_035396572.1
8869	AVEANSE	Chordata	Aves	Anseriformes	Anatidae	Cygnus	olor		mute swan	CASQ2	XM_040571530.1	XP_040427464.1
8884	AVEANSE	Chordata	Aves	Anseriformes	Anatidae	Oxyura	jamaicensis		ruddy duck	CASQ2	XM_035314793.1	XP_035170684.1
164674	AVEANSE	Chordata	Aves	Anseriformes	Tyrannidae	Empidonax	traillii		willow flycatcher	CASQ2	XM_027878884.1	XP_027734685.1
8895	AVEAPOD	Chordata	Aves	Apodiformes	Apodidae	Apus	apus		common swift	CASQ2	XM_010135730.1	XP_051479860.1
8897	AVEAPOD	Chordata	Aves	Apodiformes	Apodidae	Chaetura	pelagica		Chimney swift	CASQ2	XM_009998216.1	XP_009996518.1
9244	AVEAPOD	Chordata	Aves	Apodiformes	Trochilidae	Calypte	anna		Anna's hummingbird	CASQ1	XM_030465083.1	XP_030320943.1
9244	AVEAPOD	Chordata	Aves	Apodiformes	Trochilidae	Calypte	anna		Anna's hummingbird	CASQ2	XM_008498618.2	XP_008496840.1
202946	AVEAPTE	Chordata	Aves	Apterygiformes	Apterygidae	Apteryx	mantelli	mantelli	north island brown kiwi	CASQ1	XM_013961734	XP_013817188.1
202946	AVEAPTE	Chordata	Aves	Apterygiformes	Apterygidae	Apteryx	mantelli	mantelli	north island brown kiwi	CASQ2	XM_013950060.1	XP_013805514.1
308060	AVEAPTE	Chordata	Aves	Apterygiformes	Apterygidae	Apteryx	rowi		Okarito kiwi	CASQ1	XM_026065994.1	XP_025921779.1
308060	AVEAPTE	Chordata	Aves	Apterygiformes	Apterygidae	Apteryx	rowi		Okarito kiwi	CASQ2	XM_026077811.1	XP_025933596.1
175836	AVEBUCE	Chordata	Aves	Bucerotiformes	Bucerotidae	Buceros	rhinoceros	silvestris	rhinoceros hornbill	CASQ2	XM_010135730.1	XP_010134032.1
279965	AVECAPR	Chordata	Aves	Caprimulgiformes	Caprimulgidae	Antrostomus	carolinensis		chuck-will's-widow	CASQ2	XM_010164903.1	XP_010163205.1
54380	AVECARI	Chordata	Aves	Cariamiformes	Cariamidae	Cariama	cristata		red-legged seriema	CASQ2	XM_009705681.1	XP_009703983.1
8787	AVECASU	Chordata	Aves	Casuariiformes	Casuariidae	Casuarius	casuarius		southern cassowary	CASQ2	VWPT01000010.1	NXE45864.1
8790	AVECASU	Chordata	Aves	Casuariiformes	Casuariidae	Dromaius	novaehollandiae		emu	CASQ2	XM_026110575.1	XP_025966360.1
161683	AVECHAR	Chordata	Aves	Charadiformes	Scolopacidae	Limosa	lapponica	baueri	Bar-tailed godwit	CASQ2	KZ508738.1	PKU34861.1
240201	AVECHAR	Chordata	Aves	Charadriiformes	Burhinidae	Burhinus	bistriatus		double-striped thick-knee	CASQ2	VYXH01000448.1	NWQ85462.1
50402	AVECHAR	Chordata	Aves	Charadriiformes	Charadriidae	Charadrius	vociferus		killdeer	CASQ2	XM_009879902.1	XP_009878204.1
75485	AVECHAR	Chordata	Aves	Charadriiformes	Laridae	Rissa	tridactyla		black-legged kittiwake	CASQ2	XM_054187121.1	XP_054043096.1
227184	AVECHAR	Chordata	Aves	Charadriiformes	Laridae	Rynchops	niger		black skimmer	CASQ1	VXBH01000861.1	NXN49703.1
227184	AVECHAR	Chordata	Aves	Charadriiformes	Laridae	Rynchops	niger		black skimmer	CASQ2	VXBH01005595.1	NXN56183.1
54971	AVECHAR	Chordata	Aves	Charadriiformes	Scolopacidae	Aenaria	interpres		ruddy turnstone	CASQ1	VXAK01001029.1	NXK16339.1
54971	AVECHAR	Chordata	Aves	Charadriiformes	Scolopacidae	Aenaria	interpres		ruddy turnstone	CASQ2	VXAK01010322.1	NXK20862.1
198806	AVECHAR	Chordata	Aves	Charadriiformes	Scolopacidae	Calidris	pugnax		ruff	CASQ1	XM_014961755.1	XP_014817241.1
198806	AVECHAR	Chordata	Aves	Charadriiformes	Scolopacidae	Calidris	pugnax		ruff	CASQ2	XM_014957213.1	XP_014812699.1
43455	AVECICO	Chordata	Aves	Ciconiiformes	Cathartidae	Cathartes	aura		turkey vulture	CASQ2	KL331242.1	KFP58043.1
57412	AVECOLI	Chordata	Aves	Coliiformes	Coliidae	Colius	striatus		speckled mousebird	CASQ1	XM_062016056.1	XP_061872040.1
57412	AVECOLI	Chordata	Aves	Coliiformes	Coliidae	Colius	striatus		speckled mousebird	CASQ2	XM_010210780.1	XP_010209082.1
262131	AVECOLU	Chordata	Aves	Columbiformes	Columbidae	Alopecoenas	beccarii		bronze ground dove	CASQ1	VWYH01004146.1	NXW86750.1
262131	AVECOLU	Chordata	Aves	Columbiformes	Columbidae	Alopecoenas	beccarii		bronze ground dove	CASQ2	VWYH01002758.1	NXW84717.1
187106	AVECOLU	Chordata	Aves	Columbiformes	Columbidae	Caloenas	nicobarica		Nicobar pigeon	CASQ1	VZSB01003326.1	NWX09435.1
187106	AVECOLU	Chordata	Aves	Columbiformes	Columbidae	Caloenas	nicobarica		Nicobar pigeon	CASQ2	VZSB01003433.1	NWX10122.1
8932	AVECOLU	Chordata	Aves	Columbiformes	Columbidae	Columba	livia		rock pigeon	CASQ1	XM_021296569.1	XP_021152244.1
8932	AVECOLU	Chordata	Aves	Columbiformes	Columbidae	Columba	livia		rock pigeon	CASQ1	AKCR02000205.1	PKK18397.1
8932	AVECOLU	Chordata	Aves	Columbiformes	Columbidae	Columba	livia		rock pigeon	CASQ2	XM_005511447.3	XP_005511504.1
115618	AVECOLU	Chordata	Aves	Columbiformes	Columbidae	Columbina	picui		Picui ground dove	CASQ2	VYZG01003773.1	NWQ83802.1
372326	AVECOLU	Chordata	Aves	Columbiformes	Columbidae	Patagioenas	fasciata	monilis	Band-tailed pigeon	CASQ	LSYS01007385.1	OPJ71585.1
372326	AVECOLU	Chordata	Aves	Columbiformes	Columbidae	Patagioenas	fasciata	monilis	Band-tailed pigeon	CASQ2	LSYS01009367.1	OPJ66613.1
57421	AVECORA	Chordata	Aves	Coraciiformes	Meropidae	Merops	nubicus		Carmine bee-eater	CASQ2	JJRJ01034614.1	KFQ17892.1
57421	AVECORA	Chordata	Aves	Coraciiformes	Meropidae	Merops	nubicus		Carmine bee-eater	CASQ2	XM_008936995.1	XP_008935243.1
1118519	AVECUCU	Chordata	Aves	Cuculiformes	Centropidae	Centropus	unirufus		(cuckoo)	CASQ2	VYZI01000088.1	NWR72348.1
55661	AVECUCU	Chordata	Aves	Cuculiformes	Cuculidae	Cuculus	canorus		Common cuckoo	CASQ2	XM_009556991.2	XP_009555286.1
8947	AVECUCU	Chordata	Aves	Cuculiformes	Cuculidae	Geococcyx	californianus		greater roadrunner	CASQ2	VWPV01001089.1	NWH56135.1
54383	AVEEURY	Chordata	Aves	Eurypygiformes	Eurypygidae	Eurypyga	helias		sunbittern	CASQ2	XM_010154543.1	XP_010152845.1
345155	AVEFALC	Chordata	Aves	Falconiformes	Falconidae	Falco	biarmicus		lanner falcon	CASQ1	XM_056322625.1	XP_056178600.1
345155	AVEFALC	Chordata	Aves	Falconiformes	Falconidae	Falco	biarmicus		lanner falcon	CASQ2	XM_056342059.1	XP_056198034.1
345164	AVEFALC	Chordata	Aves	Falconiformes	Falconidae	Falco	cherrug		Saker falcon	CASQ1	XM_055697200.1	XP_055553175.1
345164	AVEFALC	Chordata	Aves	Falconiformes	Falconidae	Falco	cherrug		Saker falcon	CASQ2	XM_005433328.3	XP_005433385.1
148594	AVEFALC	Chordata	Aves	Falconiformes	Falconidae	Falco	naumanni		lesser kestrel	CASQ1	XM_040577982.1	XP_040433916.1
148594	AVEFALC	Chordata	Aves	Falconiformes	Falconidae	Falco	naumanni		lesser kestrel	CASQ2	XM_040596939.1	XP_040452873.1
8954	AVEFALC	Chordata	Aves	Falconiformes	Falconidae	Falco	peregrinus		peregrine falcon	CASQ1	XM_055792423.1	XP_055648398.1
8954	AVEFALC	Chordata	Aves	Falconiformes	Falconidae	Falco	peregrinus		peregrine falcon	CASQ2	XM_055809310.1	XP_055665285.1
120794	AVEFALC	Chordata	Aves	Falconiformes	Falconidae	Falco	rusticolus		gyrfalcon	CASQ1	XM_037371222.1	XP_037227119.1
120794	AVEFALC	Chordata	Aves	Falconiformes	Falconidae	Falco	rusticolus		gyrfalcon	CASQ2	XM_030020523.2	XP_037246473.1
9009	AVEGALL	Chordata	Aves	Galliformes	Odontophoridae	Callipepla	squamata		scaled quail	CASQ2	MCFN01000007.1	OXB68901.1
9014	AVEGALL	Chordata	Aves	Galliformes	Odontophoridae	Colinus	virginianus		Northern bobwhite	CASQ2	AWGT02000014.1	OXB83372.1
9002	AVEGALL	Chordata	Aves	Galliformes	Phasianidae	Centrocercus	urophasianus		Greater sage-grouse	CASQ2	XM_042810461.1	XP_042666395.1
93934	AVEGALL	Chordata	Aves	Galliformes	Phasianidae	Coturnix	japonica		Japanese quail	CASQ1	XM_032449148.1	XP_032305039.1
93934	AVEGALL	Chordata	Aves	Galliformes	Phasianidae	Coturnix	japonica		Japanese quail	CASQ2	XM_015875063.2	XP_015730549.1
9031	AVEGALL	Chordata	Aves	Galliformes	Phasianidae	Gallus	gallus		chicken	CASQ1	XM_040690913.2	XP_040546847.1
9031	AVEGALL	Chordata	Aves	Galliformes	Phasianidae	Gallus	gallus		chicken	CASQ2	NM_204526.2	NP_989857.2
30410	AVEGALL	Chordata	Aves	Galliformes	Phasianidae	Lagopus	leucura		white-tailed ptarmigan	CASQ2	XM_042867299.1	XP_042723233.1
64668	AVEGALL	Chordata	Aves	Galliformes	Phasianidae	Lagopus	muta		rock ptarmigan	CASQ2	XM_048944862.1	XP_048800819.1
9103	AVEGALL	Chordata	Aves	Galliformes	Phasianidae	Meleagris	gallopavo		Wild turkey	CASQ2	XM_003202719.4	XP_003202767.1
8996	AVEGALL	Chordata	Aves	Galliformes	Phasianidae	Numida	meleagris		Helmeted guineafowl	CASQ2	XM_021397976.1	XP_021253651.1
9054	AVEGALL	Chordata	Aves	Galliformes	Phasianidae	Phasianus	colchicus		ring-necked pheasant	CASQ1	XM_031608739.1	XP_031464599.1
9054	AVEGALL	Chordata	Aves	Galliformes	Phasianidae	Phasianus	colchicus		ring-necked pheasant	CASQ2	XM_031613098.1	XP_031468958.1
109042	AVEGALL	Chordata	Aves	Galliformes	Phasianidae	Tympanuchus	pallidicinctus		lesser prairie-chicken	CASQ2	XM_052666209.1	XP_052522169.1
37040	AVEGAVI	Chordata	Aves	Gaviiformes	Gaviidae	Gavia	stellata		Red-throated loon	CASQ1	XM_059832051.1	XP_059688034.1
37040	AVEGAVI	Chordata	Aves	Gaviiformes	Gaviidae	Gavia	stellata		Red-throated loon	CASQ2	XM_009814925.2	XP_009813227.1
100784	AVEGRUI	Chordata	Aves	Gruiformes	Gruidae	Balearica	regulorum	gibbericeps	East African grey crowned-crane	CASQ2	XM_010305022.1	XP_010303324.1
9117	AVEGRUI	Chordata	Aves	Gruiformes	Gruidae	Grus	americana		Whooping crane	CASQ1	XM_054806118.1	XP_054662093.1
9117	AVEGRUI	Chordata	Aves	Gruiformes	Gruidae	Grus	americana		Whooping crane	CASQ2	XM_054829469.1	XP_054685444.1
188344	AVELEPT	Chordata	Aves	Leptosomiformes	Leptosomidae	Leptosomus	discolor		Cuckoo roller	CASQ2	XM_009949473.1	XP_009947775.1
54374	AVEMESI	Chordata	Aves	Mesitornithiformes	Mesitornithidae	Mesitornis	unicolor		Brown mesite	CASQ2	XM_010186504.1	XP_010184806.1
121530	AVEMUSO	Chordata	Aves	Musophagiformes	Musophagidae	Tauraco	erythrolophus		Red-crested turaco	CASQ2	XM_009981033.1	XP_009979335.1
30419	AVEOPIS	Chordata	Aves	Opisthocomiformes	Opisthocomidae	Opisthocomus	hoazin		Hoatzin	CASQ2	XM_009941649.1	XP_009939951.1
187382	AVEOTID	Chordata	Aves	Otidiformes	Otididae	Chlamydotis	macqueenii		MacQueen's bustard	CASQ2	XM_010129120.1	XP_010127422.1
57068	AVEPASS	Chordata	Aves	Passeriformes	Acanthisittidae	Acanthisitta	chloris		Rifleman	CASQ2	XM_009079297.1	XP_009077545.1
57068	AVEPASS	Chordata	Aves	Passeriformes	Acanthisittidae	Acanthisitta	chloris		Rifleman	CASQ2	XM_009076538.1	XP_009074786
85066	AVEPASS	Chordata	Aves	Passeriformes	Corvidae	Corvus	brachyrhynchos		American crow	CASQ2	XM_008631744.2	XP_008629966.1
932674	AVEPASS	Chordata	Aves	Passeriformes	Corvidae	Corvus	cornix	cornix	Hooded crow	CASQ2	XM_010395965.4	XP_010394267.1
134902	AVEPASS	Chordata	Aves	Passeriformes	Corvidae	Corvus	hawaiiensis		hawaiian crow	CASQ2	XM_048295467.1	XP_048151424.1
68294	AVEPASS	Chordata	Aves	Passeriformes	Corvidae	Corvus	kubaryi		Mariana crow	CASQ2	XM_042031757.1	XP_041887691.1
299123	AVEPASS	Chordata	Aves	Passeriformes	Estrildidae	Lonchura	striata	domestica	Bengalese finch	CASQ2	XM_021548839.2	XP_021404514.1
59729	AVEPASS	Chordata	Aves	Passeriformes	Estrildidae	Taeniopygia	guttata		zebra finch	CASQ2	XM_002188476.6	XP_002188512.1
117165	AVEPASS	Chordata	Aves	Passeriformes	Formicariidae	Grallaria	varia		variegated antpitta	CASQ2		NWS95780.1
9135	AVEPASS	Chordata	Aves	Passeriformes	Fringillidae	Serinus	canaria		common canary	CASQ2	XM_009102575.4	XP_009100823.1
39638	AVEPASS	Chordata	Aves	Passeriformes	Icteridae	Agelaius	phoeniceus		red-winged blackbird	CASQ2	XM_054628010.1	XP_054483985.1
84834	AVEPASS	Chordata	Aves	Passeriformes	Icteridae	Molothrus	ater		brown-headed cowbird	CASQ1	XM_054517635.1	XP_054373610.1
84834	AVEPASS	Chordata	Aves	Passeriformes	Icteridae	Molothrus	ater		brown-headed cowbird	CASQ2	XM_036392720.2	XP_036248613.1
175006	AVEPASS	Chordata	Aves	Passeriformes	Maluridae	Malurus	melanocephalus		red-backed fairy wren	CASQ2	XM_057376255.1	XP_057232238.1
1094192	AVEPASS	Chordata	Aves	Passeriformes	Motacillidae	Motacilla	alba	alba	white wagtail	CASQ	XM_038161950.1	XP_038017878.1
59894	AVEPASS	Chordata	Aves	Passeriformes	Muscicapidae	Ficedula	albicollis		Collared flycatcher	CASQ2	XM_005038619.2	XP_005038676.1
2939378	AVEPASS	Chordata	Aves	Passeriformes	Muscicapidae	Oenanthe	melanoleuca		eastern black-eared wheatear	CASQ1	XM_056510977.1	XP_056366952.1
2939378	AVEPASS	Chordata	Aves	Passeriformes	Muscicapidae	Oenanthe	melanoleuca		eastern black-eared wheatear	CASQ2	XM_056485285.1	XP_056341260.1
156563	AVEPASS	Chordata	Aves	Passeriformes	Paridae	Cyanistes	caeruleus		blue tit	CASQ2	XM_023941019.1	XP_023796787.1
9157	AVEPASS	Chordata	Aves	Passeriformes	Paridae	Parus	major		great tit	CASQ2	XM_015645342.3	XP_015500828.1
48891	AVEPASS	Chordata	Aves	Passeriformes	Paridae	Poecile	atricapillus		black-capped chickadee	CASQ1	XM_058828939.1	XP_058684922.1
181119	AVEPASS	Chordata	Aves	Passeriformes	Paridae	Pseudopodoces	humilis		Ground tit	CASQ1	XM_014261839.1	XP_014117314.1
181119	AVEPASS	Chordata	Aves	Passeriformes	Paridae	Pseudopodoces	humilis		ground tit	CASQ2	XM_005523893.2	XP_057898896.1
181119	AVEPASS	Chordata	Aves	Passeriformes	Paridae	Pseudopodoces	humilis		Ground tit	CASQ2	XM_005523893.2	XP_005523950.1
2857398	AVEPASS	Chordata	Aves	Passeriformes	Passerellidae	Ammospiza	caudacuta		saltmarsh sparrow	CASQ1	XM_058821927.1	XP_058677910.1
2857398	AVEPASS	Chordata	Aves	Passeriformes	Passerellidae	Ammospiza	caudacuta		saltmarsh sparrow	CASQ2	XM_058825081.1	XP_058681064.1
2857394	AVEPASS	Chordata	Aves	Passeriformes	Passerellidae	Ammospiza	nelsoni		Nelson's sparrow	CASQ1	XM_059490101.1	XP_059346084.1
2857394	AVEPASS	Chordata	Aves	Passeriformes	Passerellidae	Ammospiza	nelsoni		Nelson's sparrow	CASQ2	XM_059466471.1
44398	AVEPASS	Chordata	Aves	Passeriformes	Passerellidae	Melospiza	georgiana		swamp sparrow	CASQ1	XM_058042913.1	XP_057901544.1
44398	AVEPASS	Chordata	Aves	Passeriformes	Passerellidae	Melospiza	georgiana		swamp sparrow	CASQ2	XM_058045561.1	XP_054151046.1
40204	AVEPASS	Chordata	Aves	Passeriformes	Passerellidae	Melozone	crissalis		California towhee	CASQ1	XM_054295071.1	XP_054125894.1
40204	AVEPASS	Chordata	Aves	Passeriformes	Passerellidae	Melozone	crissalis		California towhee	CASQ2	XM_054269919.1	XP_054125894.1
44394	AVEPASS	Chordata	Aves	Passeriformes	Passerellidae	Zonotrichia	albicollis		white-throated sparrow	CASQ2	XM_005486116.3	XP_005486173.1
356909	AVEPASS	Chordata	Aves	Passeriformes	Passeridae	Onychostruthus	taczanowskii		white-rumped snowfinch	CASQ2	XM_041410891.1	XP_041266825.1
9160	AVEPASS	Chordata	Aves	Passeriformes	Passeridae	Passer	montanus		Eurasian tree sparrow	CASQ2	XM_039717899.1	XP_039573833.1
221976	AVEPASS	Chordata	Aves	Passeriformes	Passeridae	Pyrgilauda	ruficollis		rufous-necked snowfinch	CASQ2	XM_041463755.1	XP_041319689.1
415028	AVEPASS	Chordata	Aves	Passeriformes	Pipridae	Corapipo	altera		white-ruffed manakin	CASQ2	XM_027653574.1	XP_027509375.1
321398	AVEPASS	Chordata	Aves	Passeriformes	Pipridae	Lepidothrix	coronata		blue-crowned manakin	CASQ2	XM_017814777.1	XP_017670266.1
415023	AVEPASS	Chordata	Aves	Passeriformes	Pipridae	Manacus	candei		white-collared manakin	CASQ2	XM_051779673.1	XP_051635633.1
328815	AVEPASS	Chordata	Aves	Passeriformes	Pipridae	Manacus	vitellinus		golden-collared manakin	CASQ2	XM_008922525.2	XP_008920773.1
114329	AVEPASS	Chordata	Aves	Passeriformes	Pipridae	Neopelma	chrysocephalum		saffron-crested tyrant-manakin	CASQ2	XM_027681218.1	XP_027537019.1
649802	AVEPASS	Chordata	Aves	Passeriformes	Pipridae	Pipra	filicauda		wire-tailed manakin	CASQ2	XM_027730437.2	XP_027586238.1
9172	AVEPASS	Chordata	Aves	Passeriformes	Sturnidae	Sturnus	vulgaris		common starling	CASQ2	XM_014890301.1	XP_014745787.1
87175	AVEPASS	Chordata	Aves	Passeriformes	Thraupidae	Camarhynchus	parvulus		small tree finch	CASQ2	XM_030945080.1	XP_030800940.1
48883	AVEPASS	Chordata	Aves	Passeriformes	Thraupidae	Geospiza	fortis		medium ground finch	CASQ2	XM_005420568.2	XP_005420625.1
91951	AVEPASS	Chordata	Aves	Passeriformes	Turdidae	Catharus	ustulatus		Swainson's thrush	CASQ1	XM_033082587.1	XP_032938478.1
91951	AVEPASS	Chordata	Aves	Passeriformes	Turdidae	Catharus	ustulatus		Swainson's thrush	CASQ2	XM_033052310.1	XP_032908201.1
371930	AVEPASS	Chordata	Aves	Passeriformes	Tyrannidae	Pitangus	sulphuratus		great kiskadee	CASQ2		KAJ7400368.1
254557	AVEPASS	Chordata	Aves	Passeriformes	Tyrannidae	Mionectes	macconnelli		McConnell's flycatcher	CASQ2		NWS95780.1
478635	AVEPASS	Chordata	Aves	Passeriformes	Tyrannidae	Myiozetetes	cayanensis		rusty-margined flycatcher	CASQ1	XM_050330307.1	XP_050186264.1
478635	AVEPASS	Chordata	Aves	Passeriformes	Tyrannidae	Myiozetetes	cayanensis		rusty-margined flycatcher	CASQ2	XM_050333276.1	XP_050189233.1
360224	AVEPASS	Chordata	Aves	Passeriformes	Tyrannidae	Onychorhynchus	coronatus		tropical royal flycatcher	CASQ2		NWU75921.1
137541	AVEPASS	Chordata	Aves	Passeriformes	Tyrannidae	Tyrannus	savana		fork-tailed flycatcher	CASQ2		NXM04622.1
81927	AVEPASS	Chordata	Aves	Passeriformes	Viduidae	Vidua	chalybeata		village indigobird	CASQ2	XM_053934282.1	XP_053790257.1
187451	AVEPASS	Chordata	Aves	Passeriformes	Viduidae	Vidua	macroura		Pin-tailed whydah	CASQ2	XM_053969674.1	XP_053825649.1
188379	AVEPELE	Chordata	Aves	Pelecaniformes	Ardeidae	Egretta	garzetta		little egret	CASQ2	XM_009639088.2	XP_009637383.1
36300	AVEPELE	Chordata	Aves	Pelecaniformes	Pelecanidae	Pelecanus	crispus		dalmation pelican	CASQ2	XM_009477641.1	XP_009475916.1
9209	AVEPELE	Chordata	Aves	Pelecaniformes	Phalacrocoracidae	Phalacrocorax	carbo		great cormorant	CASQ2	XM_009504718.1	XP_009503013.1
128390	AVEPELE	Chordata	Aves	Pelecaniformes	Threskiornithidae	Nipponia	nippon		crested ibis	CASQ1	XM_009464982.1	XP_009463257.1
128390	AVEPELE	Chordata	Aves	Pelecaniformes	Threskiornithidae	Nipponia	nippon		crested ibis	CASQ2	XM_009460533.1	XP_009458808.1
97097	AVEPHAE	Chordata	Aves	Phaethontiformes	Phaethontidae	Phaethon	lepturus		white-tailed tropicbird	CASQ2	XM_010288657.1	XP_010286959.1
118200	AVEPICI	Chordata	Aves	Piciformes	Picidae	Dryobates	pubescens		downy woodpecker	CASQ2	XM_054163196.1	XP_054019171.1
30455	AVEPROC	Chordata	Aves	Procellariiformes	Procellariidae	Fulmarus	glacialis		northern fulmar	CASQ2	XM_009587100.1	XP_009585395.1
176057	AVEPSIT	Chordata	Aves	Psittaciformes	Psittacidae	Nestor	notabilis		kea	CASQ2	XM_010010550.1	XP_010008852.1
407982	AVEPSIT	Chordata	Aves	Psittaciformes	Psittacidae	Pezoporus	occidentalis		night parrot	CASQ2	XM_062632835.1	XP_062488819.1
35540	AVEPSIT	Chordata	Aves	Psittaciformes	Psittacidae	Pezoporus	wallicus		ground parrot	CASQ2	XM_057404132.1	XP_057260115.1
2585816	AVEPTER	Chordata	Aves	Pteroclidiformes	Pteroclidae	Pterocles	gutturalis		Yellow-throated sandgrouse	CASQ2	XM_010088034.1	XP_010086336.1
2585816	AVEPTER	Chordata	Aves	Pteroclidiformes	Pteroclidae	Pterocles	gutturalis		Yellow-throated sandgrouse	CASQ2	XM_010079998.1	XP_010078300.1
8795	AVERHEI	Chordata	Aves	Rheiformes	Rheidae	Rhea	pennata		Darwin's rhea	CASQ2	XM_062595219.1	XP_062451203.1
9233	AVESPHE	Chordata	Aves	Sphenisciformes	Spheniscidae	Aptenodytes	forsteri		Emperor penguin	CASQ2	XM_009274534.2	XP_009272809.1
9238	AVESPHE	Chordata	Aves	Sphenisciformes	Spheniscidae	Pygoscelis	adeliae		Adelie penguin	CASQ2	XM_009329372.1	XP_009327647.1
194338	AVESTRI	Chordata	Aves	Strigiformes	Strigidae	Athene	cunicularia		burrowing owl	CASQ2	XM_026856709.1	XP_026712510.1
56313	AVESTRI	Chordata	Aves	Strigiformes	Tytonidae	Tyto	alba		Barn owl	CASQ1	XM_042784924.1	XP_042640858.1
56313	AVESTRI	Chordata	Aves	Strigiformes	Tytonidae	Tyto	alba		Barn owl	CASQ1	XM_042784920.1	XP_042640854.1
56313	AVESTRI	Chordata	Aves	Strigiformes	Tytonidae	Tyto	alba		Barn owl	CASQ2	XM_033005184.2	XP_032861075.2
441894	AVESTRU	Chordata	Aves	Struthioniformes	Struthionidae	Struthio	camelus	australis	common ostritch	CASQ1	XM_009668011.1	XP_009666306.1
441894	AVESTRU	Chordata	Aves	Struthioniformes	Struthionidae	Struthio	camelus	australis	common ostritch	CASQ2	XM_009675232.1	XP_009673527.1
458187	AVETINA	Chordata	Aves	Tinamiformes	Tinamidae	Crypturellus	soui		little tinamou	CASQ1	VWPX01006043.1	NWI11867.1
458187	AVETINA	Chordata	Aves	Tinamiformes	Tinamidae	Crypturellus	soui		little tinamou	CASQ2	VWPX01006649.1	NWI12343.1
48396	AVETINA	Chordata	Aves	Tinamiformes	Tinamidae	Crypturellus	undulatus		undulated tinamou	CASQ1	VWPW01030948.1	NWJ10828.1
48396	AVETINA	Chordata	Aves	Tinamiformes	Tinamidae	Crypturellus	undulatus		undulated tinamou	CASQ2	VWPW01016694.1	NWJ05077.1
2585813	AVETINA	Chordata	Aves	Tinamiformes	Tinamidae	Nothocercus	julius		tawny-breasted tinamou	CASQ2	VZSV01000129.1	NXA52134.1
1977171	AVETINA	Chordata	Aves	Tinamiformes	Tinamidae	Nothocercus	nigrocapillus		hooded tinamou	CASQ2	WBNA01000018.1	NXD07180.1
83376	AVETINA	Chordata	Aves	Tinamiformes	Tinamidae	Nothoprocta	ornata		ornate tinamou	CASQ1	VZSH01000441.1	NWY07793.1
83376	AVETINA	Chordata	Aves	Tinamiformes	Tinamidae	Nothoprocta	ornata		ornate tinamou	CASQ2	XM_041463755.1	XP_025906133.1
2585814	AVETINA	Chordata	Aves	Tinamiformes	Tinamidae	Nothoprocta	pentlandii		Andean tinamou	CASQ1	VZSG01002367.1	NWX94465.1
2585814	AVETINA	Chordata	Aves	Tinamiformes	Tinamidae	Nothoprocta	pentlandii		Andean tinamou	CASQ2	VZSG01000210.1	NWX86307.1
30464	AVETINA	Chordata	Aves	Tinamiformes	Tinamidae	Nothoprocta	perdicaria		Chilean tinamou	CASQ1	XM_026046661.1	XP_025902446.1
30464	AVETINA	Chordata	Aves	Tinamiformes	Tinamidae	Nothoprocta	perdicaria		Chilean tinamou	CASQ2	XM_026050348.1	XP_025906133.1
94827	AVETINA	Chordata	Aves	Tinamiformes	Tinamidae	Tinamus	guttatus		white-throated tinamou	CASQ1	XM_010217242.1	XP_010215544.1
94827	AVETINA	Chordata	Aves	Tinamiformes	Tinamidae	Tinamus	guttatus		white-throated tinamou	CASQ2	XM_010213744.1	XP_010212046.1
57397	AVETROG	Chordata	Aves	Trogoniformes	Trogonidae	Apaloderma	vittatum		bar-tailed trogon	CASQ2	XM_009874766.1	XP_009873068.1
7830	CHOCARC	Chordata	Chondrichthyes	Carcharhiniformes	Scyliorhinidae	Scyliorhinus	canicula		smaller spotted catshark	CASQ2	XM_038802042.1	XP_038657970.1
7830	CHOCARC	Chordata	Chondrichthyes	Carcharhiniformes	Scyliorhinidae	Scyliorhinus	canicula		smaller spotted catshark	CASQ1	XM_038801077.1	XP_038657005.1
7868	CHOCHIM	Chordata	Chondrichthyes	Chimaeriformes	Callorhinchidae	Callorhinchus	milii		elephant shark	CASQ2	XM_007891592.2	XP_007889783.2
13397	CHOLAMN	Chordata	Chondrichthyes	Lamniformes	Alopiidae	Carcharodon	carcharias		great white shark	CASQ2	XM_041211685.1	XP_041067619.1
13397	CHOLAMN	Chordata	Chondrichthyes	Lamniformes	Alopiidae	Carcharodon	carcharias		great white shark	CASQ1	XM_041180642.1	XP_041036576.1
137246	CHOOREC	Chordata	Chondrichthyes	Orectolobiformes	Hemiscylliidae	Chiloscyllium	punctatum		brownbanded bambooshark	CASQ	BEZZ01000160.1	GCC27307.1
259920	CHOOREC	Chordata	Chondrichthyes	Orectolobiformes	Rhincodontidae	Rhincodon	typus		whale shark	CASQ2	XM_048602984.1	XP_048458941.1
259920	CHOOREC	Chordata	Chondrichthyes	Orectolobiformes	Rhincodontidae	Rhincodon	typus		whale shark	CASQ1	XM_048620770.1	XP_048476727.1
378071	CHOOREC	Chordata	Chondrichthyes	Orectolobiformes	Stegostomatidae	Stegostoma	fasciatum		zebra shark	CASQ2	XM_048540093.1	XP_048396050.1
378071	CHOOREC	Chordata	Chondrichthyes	Orectolobiformes	Stegostomatidae	Stegostoma	fasciatum		zebra shark	CASQ1	XM_048525460.1	XP_048381417.1
386614	CHORAJI	Chordata	Chondrichthyes	Rajiformes	Rajidae	Amblyraja	radiata		thorny skate	CASQ2	XM_033033010.1	XP_032888901.1
386614	CHORAJI	Chordata	Chondrichthyes	Rajiformes	Rajidae	Amblyraja	radiata		thorny skate	CASQ1	XM_033042243.1	XP_032898134.1
7782	CHORAJI	Chordata	Chondrichthyes	Rajiformes	Rajidae	Leucoraja	erinacea		little skate	CASQ2	XM_055644672.1	XP_055500647.1
7782	CHORAJI	Chordata	Chondrichthyes	Rajiformes	Rajidae	Leucoraja	erinacea		little skate	CASQ1	XM_055654345.1	XP_055510320.1
685728	CHORHIN	Chordata	Chondrichthyes	Rhinopristiformes	Pristidae	Pristis	pectinata		smalltooth sawfish	CASQ2	XM_052014134.1	XP_051870094.1
685728	CHORHIN	Chordata	Chondrichthyes	Rhinopristiformes	Pristidae	Pristis	pectinata		smalltooth sawfish	CASQ1	XM_052035067.1	XP_051891027.1
723540	CHOMYLI	Chordata	Chondrichthyes	Myliobatiformes	Myliobatidae	Mobula	hypostoma		lesser devil ray	CASQ1	XM_063065116.1	XP_062921186.1
723540	CHOMYLI	Chordata	Chondrichthyes	Myliobatiformes	Myliobatidae	Mobula	hypostoma		lesser devil ray	CASQ2	XM_063050750.1	XP_062906820.1
7757	HYPPETR	Chordata	Hyperoartia	Petromyzontiformes	Petromyzontidae	Petromyzon	marinus		sea lamprey	CASQ	XM_032945417.1	XP_032801308.1
7741	LEPAMPH	Chordata	Leptocardii	Amphioxiformes	Branchiostomatidae	Branchiostoma	belcheri		Belcher's lancelet	CASQ	XM_019770454.1	XP_019626013.1
7739	LEPAMPH	Chordata	Leptocardii	Amphioxiformes	Branchiostomatidae	Branchiostoma	floridae		Florida lancelet	CASQ	XM_035823232.1	XP_035679125.1
7740	LEPAMPH	Chordata	Leptocardii	Amphioxiformes	Branchiostomatidae	Branchiostoma	lanceolatum		amphioxus	CASQ1	OV696689.1	CAH1261418.1
99487	MAMAFRO	Chordata	Mammalia	Afrotheria	Elephantidae	Elephas	maximus	indicus	Indian elephant	CASQ1	XM_049876033.1	XP_049731990.1
99487	MAMAFRO	Chordata	Mammalia	Afrotheria	Elephantidae	Elephas	maximus	indicus	Indian elephant	CASQ2	XM_049875991.1	XP_049731948.1
9785	MAMAFRO	Chordata	Mammalia	Afrotheria	Elephantidae	Loxodonta	africana		African elephant	CASQ1	XM_003415181.3	XP_003415229.1
9785	MAMAFRO	Chordata	Mammalia	Afrotheria	Elephantidae	Loxodonta	africana		African elephant	CASQ2	XM_003409607.3	XP_003409655.1
28737	MAMAFRO	Chordata	Mammalia	Afrotheria	Macroscelididae	Elephantulus	edwardii		Cape elephant shrew	CASQ1	XM_006895533.1	XP_006895595.1
28737	MAMAFRO	Chordata	Mammalia	Afrotheria	Macroscelididae	Elephantulus	edwardii		Cape elephant shrew	CASQ2	XM_006895673.1	XP_006895735.1
1230840	MAMAFRO	Chordata	Mammalia	Afrotheria	Orycteropodidae	Orycteropus	afer	afer	aardvark	CASQ1	XM_007947703.2	XP_007945894.2
1230840	MAMAFRO	Chordata	Mammalia	Afrotheria	Orycteropodidae	Orycteropus	afer	afer	aardvark	CASQ2	XM_007948733.2	XP_007946924.1
9371	MAMAFRO	Chordata	Mammalia	Afrotheria	Tenrecidae	Echinops	telfairi		small Madagascar hedgehog	CASQ1	XM_045298487.1	XP_045154422.1
9371	MAMAFRO	Chordata	Mammalia	Afrotheria	Tenrecidae	Echinops	telfairi		small Madagascar hedgehog	CASQ2	XM_013007783.3	XP_012863237.1
127582	MAMAFRO	Chordata	Mammalia	Afrotheria	Trichechidae	Trichechus	manatus	latirostris	manatee	CASQ1	XM_004390199.1	XP_004390256.1
127582	MAMAFRO	Chordata	Mammalia	Afrotheria	Trichechidae	Trichechus	manatus	latirostris	manatee	CASQ2	XM_004380359.2	XP_004380416.1
9767	MAMARTI	Chordata	Mammalia	Artiodactyla	Balaenopteridae	Balaenoptera	acutorostrata		minke whale	CASQ1	XM_007171777.2	XP_007171839.2
9767	MAMARTI	Chordata	Mammalia	Artiodactyla	Balaenopteridae	Balaenoptera	acutorostrata		minke whale	CASQ2	XM_007169339.2	XP_007169401.1
9771	MAMARTI	Chordata	Mammalia	Artiodactyla	Balaenopteridae	Balaenoptera	musculus		Blue whale	CASQ1	XM_036845064.1	XP_036700959.1
9771	MAMARTI	Chordata	Mammalia	Artiodactyla	Balaenopteridae	Balaenoptera	musculus		Blue whale	CASQ2	XM_036829728.1	XP_036685623.1
2746895	MAMARTI	Chordata	Mammalia	Artiodactyla	Balaenopteridae	Balaenoptera	ricei		Rice's whale	CASQ1	XM_059934562.1	XP_059790545.1
2746895	MAMARTI	Chordata	Mammalia	Artiodactyla	Balaenopteridae	Balaenoptera	ricei		Rice's whale	CASQ2	XM_059901279.1	XP_059757262.1
43346	MAMARTI	Chordata	Mammalia	Artiodactyla	Bovidae	Bison	bison	bison	bison	CASQ1	XM_010846874.1	XP_010845176.1
43346	MAMARTI	Chordata	Mammalia	Artiodactyla	Bovidae	Bison	bison	bison	bison	CASQ2	XM_010830739.1	XP_010829041.1
9915	MAMARTI	Chordata	Mammalia	Artiodactyla	Bovidae	Bos	indicus		zebu cattle	CASQ1	XM_019988149.1	XP_019843708.1
9915	MAMARTI	Chordata	Mammalia	Artiodactyla	Bovidae	Bos	indicus		zebu cattle	CASQ2	XM_019956744.1	XP_019812303.1
72004	MAMARTI	Chordata	Mammalia	Artiodactyla	Bovidae	Bos	mutus		wild yak	CASQ1	XM_005903877.2	XP_005903939.1
72004	MAMARTI	Chordata	Mammalia	Artiodactyla	Bovidae	Bos	mutus		wild yak	CASQ2	XM_005899516.1	XP_005899578.1
9913	MAMARTI	Chordata	Mammalia	Artiodactyla	Bovidae	Bos	taurus		Cattle	CASQ1	NM_001077877.2	NP_001071345.1
9913	MAMARTI	Chordata	Mammalia	Artiodactyla	Bovidae	Bos	taurus		Cattle	CASQ2	NM_001035374.2	NP_001030451.1
89462	MAMARTI	Chordata	Mammalia	Artiodactyla	Bovidae	Bubalus	bubalis		water buffalo	CASQ1	XM_006060484.3	XP_006060546.3
89462	MAMARTI	Chordata	Mammalia	Artiodactyla	Bovidae	Bubalus	bubalis		water buffalo	CASQ2	XM_006058676.3	XP_006058738.1
346063	MAMARTI	Chordata	Mammalia	Artiodactyla	Bovidae	Bubalus	carabanensis		carabao	CASQ1	XM_055583868.1	XP_055439843.1
346063	MAMARTI	Chordata	Mammalia	Artiodactyla	Bovidae	Bubalus	carabanensis		carabao	CASQ2	XM_055584626.1	XP_055440601.1
37181	MAMARTI	Chordata	Mammalia	Artiodactyla	Bovidae	Budorcas	taxicolor		takin	CASQ1	XM_052636835.1	XP_052492795.1
37181	MAMARTI	Chordata	Mammalia	Artiodactyla	Bovidae	Budorcas	taxicolor		takin	CASQ2	XM_052637051.1	XP_052493011.1
9925	MAMARTI	Chordata	Mammalia	Artiodactyla	Bovidae	Capra	hircus		Goat	CASQ1	XM_005677230.2	XP_005677287.1
9925	MAMARTI	Chordata	Mammalia	Artiodactyla	Bovidae	Capra	hircus		Goat	CASQ2	XM_005677826.3	XP_005677883.1
59534	MAMARTI	Chordata	Mammalia	Artiodactyla	Bovidae	Oryx	dammah		scimitar-horned oryx	CASQ1	XM_040230127.1	XP_040086061.1
59534	MAMARTI	Chordata	Mammalia	Artiodactyla	Bovidae	Oryx	dammah		scimitar-horned oryx	CASQ2	XM_040230963.1	XP_040086897.1
9940	MAMARTI	Chordata	Mammalia	Artiodactyla	Bovidae	Ovis	aries		sheep	CASQ1	XM_004002663.5	XP_004002712.1
9940	MAMARTI	Chordata	Mammalia	Artiodactyla	Bovidae	Ovis	aries		sheep	CASQ2	XM_005899516.1	XP_004002420.1
9837	MAMARTI	Chordata	Mammalia	Artiodactyla	Camelidae	Camelus	bactrianus		Bactrian camel	CASQ1	XM_010955636.2	XP_010953938.1
9837	MAMARTI	Chordata	Mammalia	Artiodactyla	Camelidae	Camelus	bactrianus		Bactrian camel	CASQ2	XM_010968259.2	XP_010966561.1
9838	MAMARTI	Chordata	Mammalia	Artiodactyla	Camelidae	Camelus	dromedarius		Arabian camel	CASQ1	XM_010993104.2	XP_010991406.2
9838	MAMARTI	Chordata	Mammalia	Artiodactyla	Camelidae	Camelus	dromedarius		Arabian camel	CASQ2	XM_010980703.2	XP_010979005.1
419612	MAMARTI	Chordata	Mammalia	Artiodactyla	Camelidae	Camelus	ferus		Wild Bactrian camel	CASQ1	XM_006173935.3	XP_006173997.2
419612	MAMARTI	Chordata	Mammalia	Artiodactyla	Camelidae	Camelus	ferus		Wild Bactrian camel	CASQ2	XM_006193173.3	XP_006193235.2
30538	MAMARTI	Chordata	Mammalia	Artiodactyla	Camelidae	Vicugna	pacos		alpaca	CASQ1	XM_006215647.3	XP_006215709.1
30538	MAMARTI	Chordata	Mammalia	Artiodactyla	Camelidae	Vicugna	pacos		alpaca	CASQ2	XM_006213700.3	XP_006213762.1
1574408	MAMARTI	Chordata	Mammalia	Artiodactyla	Cervidae	Cervus	canadensis		elk	CASQ1	XM_043451951.1	XP_043307886.1
1574408	MAMARTI	Chordata	Mammalia	Artiodactyla	Cervidae	Cervus	canadensis		elk	CASQ2	XM_043459868.1	XP_043315803.1
9860	MAMARTI	Chordata	Mammalia	Artiodactyla	Cervidae	Cervus	elaphus		red deer	CASQ1	XM_043877415.1	XP_043733350.1
9860	MAMARTI	Chordata	Mammalia	Artiodactyla	Cervidae	Cervus	elaphus		red deer	CASQ2	XM_043877496.1	XP_043733431.1
9880	MAMARTI	Chordata	Mammalia	Artiodactyla	Cervidae	Odocoileus	virginianus	texanus	white-tailed deer	CASQ1	XM_020885238.1	XP_020740897.1
9880	MAMARTI	Chordata	Mammalia	Artiodactyla	Cervidae	Odocoileus	virginianus	texanus	white-tailed deer	CASQ2	XM_020900926.1	XP_020756585.1
9731	MAMARTI	Chordata	Mammalia	Artiodactyla	Delphinidae	Globicephala	melas		long-finned pilot whale	CASQ1	XM_030841927.1	XP_030697787.1
9731	MAMARTI	Chordata	Mammalia	Artiodactyla	Delphinidae	Globicephala	melas		long-finned pilot whale	CASQ2	XM_030869352.1	XP_030725212.1
90247	MAMARTI	Chordata	Mammalia	Artiodactyla	Delphinidae	Lagenorhynchus	obliquidens		Pacific white-sided dolphin	CASQ1	XM_027095131.1	XP_026950932.1
90247	MAMARTI	Chordata	Mammalia	Artiodactyla	Delphinidae	Lagenorhynchus	obliquidens		Pacific white-sided dolphin	CASQ2	XM_027091006.1	XP_026946807.1
9733	MAMARTI	Chordata	Mammalia	Artiodactyla	Delphinidae	Orcinus	orca		killer whale	CASQ1	XM_004284447.4	XP_004284495.1
9733	MAMARTI	Chordata	Mammalia	Artiodactyla	Delphinidae	Orcinus	orca		killer whale	CASQ2	XM_004263235.3	XP_004263283.1
9739	MAMARTI	Chordata	Mammalia	Artiodactyla	Delphinidae	Tursiops	truncatus		common bottlenose dolphin	CASQ1	XM_033856503.1	XP_033712394.1
9739	MAMARTI	Chordata	Mammalia	Artiodactyla	Delphinidae	Tursiops	truncatus		common bottlenose dolphin	CASQ2	XM_019919223.2	XP_019774782.1
9793	MAMARTI	Chordata	Mammalia	Artiodactyla	Equidae	Equus	asinus		ass	CASQ1	XM_014848340.2	XP_014703826.1
9793	MAMARTI	Chordata	Mammalia	Artiodactyla	Equidae	Equus	asinus		ass	CASQ2	XM_014848251.2	XP_014703737.1
9796	MAMARTI	Chordata	Mammalia	Artiodactyla	Equidae	Equus	caballus		horse	CASQ1	XM_001504420.5	XP_001504470.1
9796	MAMARTI	Chordata	Mammalia	Artiodactyla	Equidae	Equus	caballus		horse	CASQ2	XM_023641365.1	XP_023497133.1
9798	MAMARTI	Chordata	Mammalia	Artiodactyla	Equidae	Equus	przewalskii		Przewalski's horse	CASQ1	XM_008520478.1	XP_008518700.1
9798	MAMARTI	Chordata	Mammalia	Artiodactyla	Equidae	Equus	przewalskii		Przewalski's horse	CASQ2	XM_008515131.1	XP_008513353.1
89248	MAMARTI	Chordata	Mammalia	Artiodactyla	Equidae	Equus	quagga		quagga	CASQ1	XM_046682507.1	XP_046538463.1
89248	MAMARTI	Chordata	Mammalia	Artiodactyla	Equidae	Equus	quagga		quagga	CASQ2	XM_046645836.1	XP_046501792.1
118797	MAMARTI	Chordata	Mammalia	Artiodactyla	Lipotidae	Lipotes	vexillifer		Yangtze River dolphin	CASQ1	XM_007459935.1	XP_007459997.1
118797	MAMARTI	Chordata	Mammalia	Artiodactyla	Lipotidae	Lipotes	vexillifer		Yangtze River dolphin	CASQ2	XM_007454782.1	XP_007454844.1
9749	MAMARTI	Chordata	Mammalia	Artiodactyla	Monodontidae	Delphinapterus	leucas		Beluga whale	CASQ1	XM_022559618.2	XP_022415326.1
9749	MAMARTI	Chordata	Mammalia	Artiodactyla	Monodontidae	Delphinapterus	leucas		Beluga whale	CASQ2	XM_022583831.2	XP_022439539.1
40151	MAMARTI	Chordata	Mammalia	Artiodactyla	Monodontidae	Monodon	monoceros		narwhal	CASQ1	XM_029229261.1	XP_029085094.1
40151	MAMARTI	Chordata	Mammalia	Artiodactyla	Monodontidae	Monodon	monoceros		narwhal	CASQ2	XM_029229861.1	XP_029085694.1
68408	MAMARTI	Chordata	Mammalia	Artiodactyla	Moschidae	Moschus	berezovskii		Chinese forest musk deer	CASQ1	XM_055403524.1	XP_055259499.1
68408	MAMARTI	Chordata	Mammalia	Artiodactyla	Moschidae	Moschus	berezovskii		Chinese forest musk deer	CASQ2	XM_055402310.1	XP_055258285.1
1706337	MAMARTI	Chordata	Mammalia	Artiodactyla	Phocoenidae	Neophocaena	asiaeorientalis	asiaeorientalis	Yangtze finless porpoise	CASQ1	XM_024750531.1	XP_024606299.1
1706337	MAMARTI	Chordata	Mammalia	Artiodactyla	Phocoenidae	Neophocaena	asiaeorientalis	asiaeorientalis	Yangtze finless porpoise	CASQ2	XM_024764899.1	XP_024620667.1
42100	MAMARTI	Chordata	Mammalia	Artiodactyla	Phocoenidae	Phocoena	sinus		vaquita	CASQ1	XM_032638564.1	XP_032494455.1
42100	MAMARTI	Chordata	Mammalia	Artiodactyla	Phocoenidae	Phocoena	sinus		vaquita	CASQ2	XM_032648367.1	XP_032504258.1
9755	MAMARTI	Chordata	Mammalia	Artiodactyla	Physeteridae	Physeter	catodon		sperm whale	CASQ1	XM_007129626.4	XP_007129688.1
9755	MAMARTI	Chordata	Mammalia	Artiodactyla	Physeteridae	Physeter	catodon		sperm whale	CASQ2	XM_007101665.2	XP_007101727.1
73337	MAMARTI	Chordata	Mammalia	Artiodactyla	Rhinocerotidae	Ceratotherium	simum	simum	southern white rhinoceros	CASQ1	XM_004442778.2	XP_004442835.1
73337	MAMARTI	Chordata	Mammalia	Artiodactyla	Rhinocerotidae	Ceratotherium	simum	simum	southern white rhinoceros	CASQ2	XM_004420621.2	XP_004420678.1
41426	MAMARTI	Chordata	Mammalia	Artiodactyla	Suidae	Phacochoerus	africanus		common warthog	CASQ1	XM_047784176.1	XP_047640132.1
[truncated: 573 more rows]

## Sheet: Table H
Table H. All non-chordate CASQ sequences. Table of protein and nucleotide sequences (when available) obtained through search efforts. De novo assembly sequences are not included.
[truncated: 112 more rows]

[truncated: 1 more sheets: Table I]
