# Supplementary material for: Deep-time gene expression shift reveals an ancient change in avian muscle phenotypes
Source: PLoS Genet. 2025 Apr 11;21(4):e1011663. doi: 10.1371/journal.pgen.1011663 (PMC12037077; doi:10.1371/journal.pgen.1011663)
Supplement: S4 Data — FASTA file of vertebrate CASQ sequences used to construct the phylogenetic tree in Fig 1C. (FASTA) [file pgen.1011663.s007.fasta]

>CASQ_HYPLETH_Lethenteron_camtschaticum_DN1130_c1_g1_i2.
XNNHNNNNHNHLLPL-------------------L----L--LL-----VS----V--LQ-----------I---T-------A---A-SSSSGLGFPRYDGVDRVLDLSA---RNYKAALSSHVAIGVL-LHRP-LPAGDAI--A-AKQHAMTEL-VLE-----------MAAQVL---EA--RGVAFALLDAEDDKKVARKLGVTEVDSMFIFKDDHVVEFDGEFSADVIVEFILDLLEDP--------VEML---TGDAELRAFHSVDEIPKVAGFFKNDQSEHYKA----YEDAAKDFQPYIPFYATFDKATAKKLSL-KLNEVDFYEPFTSKAV----SIPDK----PHTEEELVAFIKAHRRATLRKLRPEDMYETW---EDDINGIHIVAFAEEDDP-DGFEFLEVLKQVAEDNTDNAGLSIIWIDPDDFPLL-ISFWEKTFKIDLYRPQIGVVNVTD-ADSIWMKMED--EEDLPSAQELQDWV--EDVLSGEVNT
>CASQ_HYPPETR_Petromyzon_marinus_XP_032801308.1
------------MPA----------------------------------VP----L--AT-----------A---S-------T---A-STASGLGFPRYDGVDRVLDLSA---RNYKSALSSHAALGVL-LHHP-LEAGDPV--A-AKQHAMTEL-VLE-----------MAAQVL---EA--RGVAFALLDAEDDKKVARKLGVTEVDSMFIFKDDHVVEFDGEFSADVIVEFILDLLEDP--------VEML---TGDAELRAFHSVDEIPKVAGYFKNDQSEHYKA----YEDAAKDFQPYIPFYATFDKATAKKLSL-KLNEVDFYEPFTSKAV----SIPDK----PHTEEELVAFIKAHRRATLRKLRPEDMYETW----------------------------------------------------------VSGW-----------------------------------------------------------
>CASQ1_CHOSTEG_Stegostoma_tigrinum_DN2223_c0_g2_i2.
------------MRC----------------IW---------FL-----VF----A--LT-----------L---A-------L---S-WAEEGIDIPEYDGVDRVIHLSP---KNYKQVLKKFDILCLY-HHEP-IE-DDKV--S-QKQFEWEEL-TLE-----------LAAQVL---ED--ENIGFGLVDAEEDEAVAKKLGLTEEGSIYVFKEDNVIEYDGEMAADTIVEFLLDLLEDP--------IEMI---DDEGEIEVFEDDDDEPKLVGYFKNEDSEHFKA----YKEAAEVFQPYIAFYATFNKRAANDLDL-KLNQIDFYEPFMDESD----TLPGK----THTEKEIIDYVNKHKRATLRKLKPDSMYETW---EDDINGIHIVVFAEEDDA-DGYEFLEIVKEVAEDNTDNPNLSIIWIDPEDFPLL-NPYWEKTFGIDLSEPQIGVVNVTD-ADSVWLNM-D--EDDLPSADELEDWI--EDVLSGEINT
>CASQ1_CHOLAMN_Carcharodon_carcharias_XP_041036576.1
------------MRC----------------FW---------LL-----LA----A--VT-----------L---A-------L---G-WAEEGIDIPEYDGVDRVLHLSS---KNYKHVLKKFDILCLY-YHEP-VE-DNKV--S-QKQFEWEEL-TLE-----------LAAQVL---ED--ENIGFGLVDAGEDEAVAKKLGLSEQGSIYVFKEDNVIEYDGELAADTIVEFLLDVLEDP--------VEMI---DDESEIDSFEDDDDETKLVGYFKNEHSEHFKA----FEEAAEEFQPYIAFYATFNKRVAKDLDL-KLNQIDFYEPFMDEPN----SLPGK----THTEKEIVDYVNKHKRATLRKLKPDSMYETW---EDDIDGIHIVVFAEEDDA-DGYEFLEIVKEVAEDNTDNPNLSIVWIDPEDFPLL-NPYWEKTFGIDLSEPQIGVVNVTD-ADSVWLDM-D--EDDLPSPDELEDWI--EDVLSGEINT
>CASQ1_CHORAJI_Amblyraja_radiata_XP_032898134.1
------------MRS----------------PW-L-------LF-----LS----A--VT-----------L---A-------L---C-RAEEGMDIPEYDGEDRVIHLSA---KNYKQVLKKFDILCLY-YHEP-VD-DDKI--S-QKQFEWDEL-TLE-----------LAAQVL---ED--ENIGFGLVDADEDEAVAKKLGLDEEGSIYVFKDDEVIEYDGELAADTIVEFLLDVLEDP--------VEMI---DDENELEAFEDNEDEPKLIGYFKNEDSEHFKE----YEDAAEEFQPYIAFYATFSKRVANDLDL-KLNQVDFYEPFMDEPD----TIPGK----PYTEKEIVDYVNEHSRATLRKLKPDSMYETW---EDDVNGIHIVAFAEEDDA-DGYEFLEILKEVAEANTDNPDLSIVWIDPEDFPLL-NPYWEKIFGIDLSEPQIGVVNVTD-ADSVWFDM-D--EDDLPDTDELEDWI--EDVLSGEVNT
>CASQ1_CHORAJI_Leucoraja_erinacea_XP_055510320.1
------------MRS----------------PW-L-------LF-----LS----A--VT-----------L---A-------L---C-RAEEGMDIPEYDGEDRVIHLSL---KNYKQVLKKFDILCLY-YHEP-ID-DDKI--S-QKQFEWDEL-TLE-----------LAAQVL---ED--ENIGFGLVDADEDEAVAKKLGLDEEGSIYVFKDDEVIEYDGELAADTIVEFLLDVLEDP--------IEMI---DDENELEAFEENDDEPKLIGYFKNEDSEHFKE----YEDAAEEFQPYIAFYATFSKRVANDLDL-KLNEVDFYEPFMDEPD----TIPGK----PYTEKELVDYVNEHSRATLRKLKPDSMYETW---EDDVNGIHIVAFAEEDDA-DGYEFLEILKEVAEANTDNPDLSIVWIDPEDFPLL-NPYWEKIFGIDLSEPQIGVVNVTD-ADSVWFDM-D--EDDLPDTDELEDWI--EDVLSGEVNT
>CASQ1_CHOMYLI_Mobula_hypostoma_XP_062921186.1
------------MRC----------------PW-L-------LL-----LS----A--AT-----------L---A-------L---S-QAEEGINIPEYDGEDRVIHLSS---KNYKQVLKKFDILCLY-YHEP-VG-DDKV--S-MKQFEWDEL-TLE-----------LAAQVL---ED--KNIGFGLVDAEEDEAVAKKLGLVEEGSIYVFKEDNVIEYDGELAADTIVEFLLDVLEDP--------VEMI---DDEGELETFEDNEDEIKLVGYFKNEDSEHFKA----FEEAAEVFQPYIAFYATFNKRVANNLDL-KMNQVDFYEPFMDEPD----TIPGK----PYTEKEIVDYVNEHKRATLRKLKPDSMYETW---EDDINGIHIVAFAEEDDA-DGYEFLEILKEVAEDNTDNPDLSIIWIDPEDFPLL-NPYWEKTFNIDLSAPQIGIVNVTD-ADSVWLDM-D--EDDLPSTDELEDWI--EDVLSGEINT
>CASQ1_CHORHIN_Pristis_pectinata_XP_051891027.1
------------MRC----------------PW-L-------LL-----LL----A--AT-----------L---A-------L---S-HAEEGINIPEYDGEDRVIHLSP---KNYKQVLKKYDILCLY-YHEP-VG-DDKI--S-IKQFEWDEL-TLE-----------LAAQVL---ED--KNVGFGLVNAEEDEAIAKKLGLDEEGSIYVFKEDEVIEYDGELAADTIVEFLLDVMEDP--------VEMI---DDENELEAFEENEDEIKLVGYFKNEDSEHFKA----FEDAAEEFQPYIAFYATFSKRVANNLDL-KMNQVDFYEPFMDEPD----TXPGK----PYTEKEIVDYVNEHKRPTLRKLKADSMYETW---EDDLNGIHIVAFAEEDDT-DGYEFLEILKDVAEDNTDNPDLSIIWIDPEDFPLL-NPYWEKTFDIDLSPAPDRVVNVTD-ADSVWFDM-D--EDDLPSSDELEDWI--EDVLSGEINT
>CASQ1_CHOCARC_Scyliorhinus_canicula_XP_038657005.1
--------MSEGKRV----------------SD-S------K-L-KA--VV----L--A------------------------N---A-WAVGGI---------------------WRSAVDKKHL--FF-FPLP-LL-P-------------SRF-SHQ-----------LAAQVL---ED--ENVGFGLVDAEEDEAVAKKLGLSEEGSIYVFEEDDVIEYDGEMAADTIVEFLLDLLEDP--------VEMI---DDEGEIEVFEDDDDEPKLVGYFKSEDSEHFKA----FQEAAEEFQPYIAFYATFNKRVANDLDL-KINQVDFYEPFMDEPD----SLPGK----AQTEKEIVDFVNKHKRATLRKLKADSMYETW---EDDIDGMHIVVFAEEDDA-DGYEFLEIVKEVAEDNTDNPELSIVWIDPEDFPLL-NPYWEKTFGIDLSEPQIGVVNVTD-ADSIWLDM-D--DDDLPSADELEDWI--EDVLSGEINT
>CASQ1_CHOCHIM_Callorhinchus_millii_DN1622_c0_g3_i2
------------MIP----------------S--A----------AA--LL----L--LL-----------A---G-------L---G-LAEEGMDIPRYDGADRVLHLSL---KNYKQAVKKFDILCLY-YHEA-VE-DDAV--S-YKEFEWEEL-TLE-----------LAAQVL---ED--EGIGFGLVDAEDDDAVAKKLGLSEVGSIYVFKEDNVIEYDGQLSSDTIVEFLLDLLEDA--------VEII---EDETEVDSVEDDEDEPKLIGYFKNKESEQFLT----YTEAAEHFQPYITFYATFDKKVAKHFDL-KLNEVEFYEAFTDEGI----TIPGK----PYTETELVEFVNEHKRSTLRKLKPDSMYETW---EDDINGIHIVAFAEEDDA-DGNDFLELLKEVAEDNTDNPNLSIIWIDPEDFPLL-NLYWEKTFGIDLSEPQIGVVNVTD-ADSVWLDL-D--DDDLPSADELEDWI--EDVLSGDISP
>CASQ1_DIPLEPI_Lepidosiren_paradox_DN12_c0_g1_i13
------------MKW----------------FW-F-------IL-AL--LC----LC--------------S---T-------V---V-HPQEGLEYPEYDGEDRVIHINS---KNYKQALKKFEVLVLF-YHEA-VE-DDHH--S-QRQFEAEEL-VLE-----------LAAQVL---ED--ENVGFGLVDAEEDAAVAKKLELDEEDSLYVFKGDEVIEYDGEFSADTIVEFILDVMEDP--------VEVI---EGDHEIRAFENIDDEPKLIGYFKNEESEHFQA----YEDAAEEFHPFINFFATFNSKTAKKLDL-KLNEIDYYEPFMEDPV----TIPNK----PNSEEEIVEFLEEHERPTLRKLQHDSMYETW---DDDLDGIHIVAFAEEDDP-DGYEFLEILKEVARDNTDNPDLSIIWIDPEEFPLM-IPYWEDTFDIDLSCPQIGIVNVTD-ADSEWMDIDD--EEDLPSADELEDWL--EDVLSGEINT
>CASQ1_SARCERA_Protopterus_annectens_XP_043915583.1
------------MKG----------------FW-F-------VL-SL--LC----LC--------------S---S-------V---V-RPQEGLEYPEYDGEDRVIHINS---KNYKQALKKFEVLVLY-YHEP-VE-DDHE--S-QREFEAQEL-ILE-----------LAAQVL---ED--EKVGFGLVDAEEDAVVAKKLELDEEDSLYIFKEDEVIEYDGEFAADTLVEFILDVMEDP--------VEVI---EGEHEIRAFENIEDEPKLIGYFKNEDSEHFNA----YEDAAEEFHPFINFFATFDSKTAKKLDL-KMNEIDYYEPFMEEPV----TIPNK----PNSEEEIVDFLEEHERPTLRKLQHDSMFETW---DDDLDGIHIVAFAEEDDP-DGYEFLQILIEVARDNTDNPDLSIIWIDPEEFPLL-IPYWEDTFDIDLSRPQIGIVNVTD-ADSEWMDMDD--EEDLPTADELEDWL--EDVLSGEINT
>CASQ1_AVECHRO_Chroicocephalus_ridibundus_DN884_c0_g1_i8
------------MGL----------------WR-W-------VL-AL--LA----L--GA-----------G---CP----------G-GAREGLDFPTPDGLDRVLPVTL---KNYKALLKRFPVVALL-HHRP-PR-GDRG--A-QRHQEMEEL-VLE-----------LAAQVL---ED--KGVGFGLVDSEKDAAVAKKLGLTEEDSIYVFKEDEVIEYDGELAADTLVEFLLDVLEDP--------VEFI---EGDHELQAFENIEDDPKLIGYFKNEESEHFKA----FEEAAEEFHPYIPFFATFDSKMAKKLTL-KLNEIDFYEPFMEEPK----TIPDR----PNSKEEIVAFVEEHKRATLRKLKPESMYETW---EDDMDGIHIVAFAEEDDP-DGFEFLEILKDVAQDNTDNPDLSIIWIDPEDFPLL-IPYWEKTFNIDLSRPQIGVVNVTD-ADSVWLEMTD--EEDLPGPEELEEWL--EDVLAGDINT
>CASQ1_AVECHAR_Larus_fuscus_DN1164_c0_g1_i2
------------MGL----------------WR-W-------VL-AL--LA----L--GA-----------G---CP----------G-GAREGLDFPTPDGLDRVLPVTL---KNYKALLKRFPVVALL-YHRP-PR-SDRG--A-QRHQEMEEL-VLE-----------LAAQVL---ED--KGVGFGLVDSEKDAAVAKKLGLTEEDSIYVFKEDEVIEYDGELAADTLVEFLLDVLEDP--------VEFI---EGDHELQAFENIEDDPKLIGYFKNEESEHFKA----FEEAAAEFHPYIPFFATFDSKMAKKLTL-KLNEIDFYEPFMEEPK----TIPDR----PNSKEEIVAFVEEHKRATLRKLKPESMYETW---EDDMDGIHIVAFAEEDDP-DGFEFLEILKDVAQDNTDNPDLSIIWIDPEDFPLL-IPYWEKTFNIDLSRPQIGVVNVTD-ADSVWLEMTD--EEDLPGPEELEEWL--EDVLAGDINT
>CASQ1_AVEGRUI_Grus_americana_XP_054662093.1
------------MGV----------------WG-W-------VL-AL--LA----L--GA-----------R---VP----------G-GAGGGLDFPTYDGLGRVLPVTV---KNYKAMLKRFPVLALL-HHRP-GQ-GDRA--A-QRHHEMEEL-VLE-----------LAAQVL---ED--KGVGFGLVDSEKDAAVAKKLGLTEEDSIYVFKEDEVIEYDGELAADTLVEFLLDVLEDP--------VEFI---EGDHELQAFENIEDDPKLIGYFKSEDSEHFKA----FEEAAAEFHPYIPFFATFDGKVAKKLTL-KLNEIDFYEPFMEEPL----TIPDR----PNSKEEIVAFVEEHKRATLRKLKPKSMFETW---EDDMDGIHIVAFTEEDDP-DGFEFLEILKDVAQDNTDNPDLSILWIDPEDFPLL-IPYWEKTFNIDLSRPQIGVVNVTD-ADSVWLEMAG--EEDLPGPAELQEWI--EDVLAGEINT
>CASQ1_AVECICO_Mycteria_americana_KAK4807614.1
------------MGV----------------WG-W-------VL-VL--LA----L--GA-----------G---GP----------G-VAGEGLDFPTYDGLDRVLPVTL---KNYKAMLKRFPVLALL-HHRP-GR-GDRA--A-QRHHEMEEL-ILE-----------LAAQVL---ED--KGVGFGLVDSEKDAAVAKKLGLTEEDSIYVFKEDEVIEYDGELAADTLVEFLLDVLEDP--------VEFI---EGDHELQAFQNIEDDPKLIGYFKNEDSEHFKA----FEEAAEEFHPYIPFFATFDSKAAKKLTL-KLNEIDFYEPFMEEPL----TIPDR----PNSKEEIVAFVEEHKRATLRKLKPDSMYETW---EDDMDGIHIVAFAEEDDP-DGFEFLEILKDVARDNTDNPDLSILWIDPEDFPLL-IPYWEKTFSIDLSRPQIGVVNVTD-ADSVWLEMAD--EDDLPDPAELEDWL--EDVLEGEINT
>CASQ1_AVEGAVI_Gavia_stellata_XP_059688034.1
------------MGV----------------WG-W-------VL-VL--LA----L--GA-----------G---GP----------G-AAGEGLDFPTYDGLDRVLPVTL---KNYKAMLKRFPVLALL-HHRP-GR-GDRG--A-QRHREMEEL-VLE-----------LAAQVL---EH--KGVGFGLVDSEKDAVVAKKLGLTEEDSIYVFKEDEVIEYDGELAADTLVEFLLDVLEDP--------VEFI---EGDHELQAFENIEDDPKLIGYFKNKDSEHFKA----FEEAAEEFHPYIPFFATFDSKAAKKLTL-KLNEVDFYEPFMEEPL----TIPDR----PNSKEEIVAFVEEHKRATLRKLKPESMYETW---EDDMDGIHIVAFAEEDDP-DGFEFLEILKDVARDNTDNPDLSILWIDPEDFPLL-IPYWEKTFNIDLSRPQIGVVNVTD-ADSVWLEMAD--EDDLPGPAELEEWI--EDVLAGDINT
>CASQ1_AVEACCI_Buteo_hemilasius_DN629_c0_g1_i3
------------MGV----------------WG-W-------VL-AL--LV----L--GA-----------G---AP----------G-GAGDGLDFPTYDGLDRVLPVTL---KNYKAMLKRFPVLALL-HHRP-SQ-GDRA--A-QRHSEMEEL-ILE-----------LAAQVL---ED--KGVGFGLVDSEKDAAVAKKLGMTEEDSIYVFKEDEVIEYDGELAADTLVEFLLDVLEDP--------VEFI---EGDHELQAFENIEDDPKLIGYFKNKDSEHFKA----FEEAAEEFHPYIPFFATFDSKAAKKLTL-KLNEIDFYEPFMEEPL----TIPDR----PNSKEEIMAFVEEHKRATLRKLKPESMYETW---EDDMDGIHIVAFAEEDDP-DGFEFLEILKDVAQDNMDNPDLSILWIDPEDFPLL-IPYWEKTFNIDLSHPQIGVVNVTD-ADSVWLEMAD--EDDLPSPAELEEWI--EDVLAGEINT
>CASQ1_AVEACCI_Aquila_chrysaetos_XP_029881801.1
------------MGV----------------WG-W-------VL-AL--LV----L--GA-----------G---AP----------G-GAGDGLDFPTYDGLDRVLPVTL---KNYKAMLKRFPVLALL-HHHP-SQ-GDRA--A-QRHSEMEEL-ILE-----------LAAQVL---ED--KGVGFGLVDSEKDAAVAKKLGLTEEDSIYVFKEDEVIEYDGELAADTLVEFLLDVLEDP--------VEFI---EGDHELQAFENIEDDPKLIGYFKNKDSEYFKA----FEEAAEEFHPYIPFFATFDSKAAKKLTL-KLNEIDFYEPFMEEPL----TIPDR----PNSKEEIMAFVEEHKRATLRKLKPESMYETW---EDDMDGIHIVAFAEEDDP-DGFEFLEILKDVARDNTDNPDLSILWIDPEDFPLL-IPYWEKTFNIDLSRPQIGVVNVTD-ADSVWLEMAD--EDDLPSPAELEEWI--EDVLAGEINT
>CASQ1_AVEACCI_Accipiter_gentilis_XP_049661384.1
------------MGV----------------WG-W-------VL-AL--LV----L--GA-----------R---VP----------G-GAGDGLDFPTYDGLDRVLPVTL---KNYKAMLKRFPVLALL-HHHP-SQ-GDRA--A-QRHSEMEEL-ILE-----------LAAQVL---ED--KGVGFGLVDSEKDAAVAKKLGLTEEDSIYVFKEDEVIEYDGELAADTLVEFLLDVLEDP--------VEFI---EGDHELQAFENIEDDPKLIGYFKNKDSEHFKA----FEEAAEEFHPYIPFFATFDSKAAKKLTL-KLNEIDFYEPFMEEPL----TIPDR----PNSKEEIMAFVEEHKRATLRKLKPESMYETW---EDDMDGIHIVAFAEEDDP-DGFEFLEILKDVARDNTDNHDLSILWIDPEDFPLL-IPYWEKTFNIDLSRPQIGVVNVTD-ADSVWLEMVD--EDDLPSPAELEEWI--EDVLAGEINT
>CASQ1_AVEACCI_Haliaeetus_leucocephalus_XP_010565230.1
------------MGV----------------WG-W-------VL-AL--LV----L--GA-----------G---AP----------G-RAGDGLDFPTYDGLDRVLPVTL---KNYKAMLKRFPVLALL-HHRP-SQ-GDRA--A-QRHSEMEEL-ILE-----------LAAQVL---ED--KGVGFGLVDSEKDAAVAKKLGLTEEDSIYVFKEDEVIEYDGELAADTLVEFLLDVLEDP--------VEFI---EGDHELQAFENIEDDPKLIGYFKNKDSEHFKA----FEQAAEEFHPYIPFFATFDSKAAKKLTL-KLNEIDFYKPFMEEPL----TIPDQ----PNSKEEIMAFMEEHKRATLRKLKPESMYETW---EDDMDGIHIVAFAEEDDP-DGFEFLEILKDVARDNTDNPDLSILWIDPEDFPLL-IPYWEKTFNIDLSRPQIGVVNVTD-ADSVWLEMAD--EDDLPSPAELEEWI--EDVLAGEINT
>CASQ1_AVEMILV_Milvago_chimachima_DN2610_c0_g1_i2
-----------------------------------------------------------------------------------------------------------------------------------------Q-GGRA--A-QRHREMEEL-ILE-----------LAAQVL---ED--KGVGFGLVDSEKDAAVAKKLGLTEEDSIYVFKEDEVIEYDGELAADTLVEFLLDVLEDP--------VEFI---EGDHELQAFENIEDDPKLIGYFKNEDSEHFKA----FEEAAEEFHPYIAFFATFDSKVAKKLTL-KLNEIDFYEPFMEEPL----TIPER----PNSKEEIVAFVEEHKRATLRKLKPKSMYETW---EDDMDGIHIVAFAEEDDP-DGFEFLEILKDVARDNTDNPDLSILWIDPEDFPLL-IPYWEKTFNIDLSRPQIGVVNVTD-ADSVWLEMAD--EDDLPGPEELEEWI--EDVLAGEINT
>CASQ1_AVEFALC_Falco_rusticolus_XP_037227119.1
------------MGA----------------WG-W-------VL-VL--LV----L--GA-----------G---GP----------G-GAGEGLDFPTYDGLDRVLPVTL---KNYKAMLKQFPVLALF-HHGP-GQ-GGRA--A-QRHREMEEL-ILE-----------LAAQVL---ED--KGVGFGLVDSEKDAAVAKKLGLTEEDSIYVFKEDEVIEYDGELAADTLVEFLLDVLEDP--------VEFI---EGDHELQAFENIEDDPKLIGYFKNEDSEHFKA----FEEAAEEFHPYISFFATFDSKVAKKLTL-KLNEIDFYEPFMEEPL----TIPER----PNSKEEIVAFVEEHKRATLRKLKPKSMYETW---EDDMDGIHIVAFAEEDDP-DGFEFLEILKDVARDNTENPDLSILWIDPEDFPLL-IPYWEKTFNIDLSRPQIGVVNVTD-ADSVWLEMVD--EDDLPGMEELEEWI--EDVLAGEINT
>CASQ1_AVEFALC_Falco_peregrinus_XP_055648398.1
------------MGA----------------WG-W-------VL-VL--LV----L--GA-----------G---GP----------G-GAGEGLDFPTYDGLDRVLPVTL---KNYKAMLKRFPVLALF-HHGP-GQ-GGRA--A-QRHREMEEL-ILE-----------LAAQVL---ED--KGVGFGLVDSEKDAAVAKKLGLTEEDSIYVFKEDEVIEYDGELAADTLVEFLLDVLEDP--------VEFI---EGDHELQAFENIEDDPKLIGYFKNEDSEHFKA----FEEAAEEFHPYISFFATFDSKVARKLTL-KLNEIDFYEPFMEEPL----TIPER----PNSKEEIVAFVEEHKRATLRKLKPKSMYETW---EDDMDGIHIVAFAEEDDP-DGFEFLEILKDVARDNTENPDLSILWIDPEDFPLL-IPYWEKTFNIDLSRPQIGVVNVTD-ADSVWLEMVD--EDDLPGTEELEEWI--EDVLAGEINT
>CASQ1_AVEFALC_Falco_biarmicus_XP_056178600.1
------------MGA----------------WG-W-------VL-VL--LV----L--GA-----------G---GP----------G-GAGEGLDFPTYDGLDRVLLVTL---KNYKAMLKRFPVLALF-HHGP-GQ-GGRA--A-QRHREMEEL-ILE-----------LAAQVL---ED--KGVGFGLVDSEKDAAVAKKLGLTEEDSIYVFKEDEVIEYDGELAADTLVEFLLDVLEDP--------VEFI---EGDHELQAFENIEDDPKLIGYFKNEDSEHFKA----FEEAAEEFHPYISFFATFDSKVAKKLTL-KLNEIDFYEPFMEEPL----TIPER----PQSKEEIVAFVEEHKRATLRKLKPKSMYETW---EDDMDGIHIVAFAEEDDP-DGFEFLEILKDVARDNTENPDLSILWIDPEDFPLL-IPYWEKTFNIDLSRPQIGVVNVTD-ADSVWLEMVD--EDDLPGMEELEEWI--EDVLAGEINT
>CASQ1_AVEFALC_Falco_naumanni_XP_040433916.1
------------MGA----------------WA-W-------VL-VL--LV----L--GA-----------G---GP----------G-GGGEGLDFPTYDGLDRVLPVTL---KNYKAMLKRFPVLALF-HHGP-GQ-GGRA--A-QRHREMEEL-ILE-----------LAAQVL---ED--KGVGFGLVDSEKDAAVAKKLGLTEEDSIYVFKEDEVIEYDGELAADTLVEFLLDVLEDP--------VEFI---EGDHELQAFENIEDDPKLIGYFKNEDSEHFKA----FEEAAEEFHPYISFFATFDSKVAKKLTL-KLNEIDFYEPFMEEPL----TIPER----PNSKEEIVAFVEEHKRATLRKLKPKSMYETW---EDDMDGIHIVAFAEEDDP-DGFEFLEILKDVARDNTENPDLSILWIDPEDFPLL-IPYWEKTFNIDLSRPQIGVVNVTD-ADSVWLEMVD--EDDLPSMEELEEWI--EDVLAGEINT
>CASQ1_AVEFALC_Falco_cherrug_XP_055553175.1
------------MGA----------------WG-W-------VL-VL--LV----L--GA-----------G---GP----------G-GAGEGLDFPTYDGLDRVLPVTL---KNYKAMLKRFPVLALF-HHGP-GQ-GGRA--A-QRHREMEEL-ILE-----------LAAQVL---ED--KGVGFGLVDSEKDAAVAKKLGLTEEDSIYVFKEDEVIEYDGELAADTLVEFLLDVLEDP--------VEFI---EGDHELQAFENIEDDPKLIGYFKNEDSEHFKA----FEEAAEEFHPYISFFATFDSKVAKKLTL-KLNEIDFYEXFMEEPL----TIPER----PNSKEEIVAFVEEHKRATLRKLKPKSMYETW---EDDMDGIHIVAFAEEDDP-DGFEFLEILKDVARDNTENPDLSILWIDPEDFPLL-IPYWEKTFNIDLSRPQIGVVNVTD-ADSVWLEMVD--EDDLPGMEELEEWI--EDVLAGEINT
>CASQ1_AVEPELE_Gorsachius_magnificus_DN33996_c0_g1_i1
--------------------------------------------------------------------------------------------------PYDGLDRVLPVTL---KNYRAMLKRFPVLALL-HHRP-GQ-GDRA--A-QRHHEMEEL-ILE-----------LAAQVL---ED--KGVGFGLVDSEKDAAVAKKLGLTEEDSIYVFKEDEVIEYDGELAADTLVEFLLDVLEDP--------VEFI---EGDHELQAFENIEDEPKLIGYFKNDDSEHFKA----FEEAAEEFHPYIPFFATFDSKVAKKLTL-KLNEIDFYEPFMEEPV----TIPDR----PNSKEEIVAFVEEHKRATLRKLQPETMYETW---EDDMDGIHIVAFAEEDDP-DGFEFLEILKDVAQDNTDNPDLSILWIDPEDFPLL-IPYWEKTFNIDLSRPQIGVVNVTD-ADSVWLEMED--EDDLPSAAELEEWI--EDVLEGEINT
>CASQ1_AVEACCI_Harpia_Harpyja_XP_052651809.1
------------MGV----------------WG-W-------VL-AL--LV----L--GA-----------G---GQ----------G-GAGDGLDFPTYDGLDRVLPITL---KNYKAMLKRFPVLALL-HHRP-SQ-GDPA--A-QRHSEMEEL-ILE-----------LAAQVL---ED--KGVGFGLVDSEKDATVAKKLGLTEEDSIYVFKEYELIDYDGELAADTLVEFLLDVLEDL--------VEFI---EGDHELQAFENIEDDPKLISYFKNKDSEHFEA----FEEAAEEFHPYTPFFATFDSKAAKKLTL-KLNEIDFYEPFMEEPL----TIPDW----PNSKEEIMAFVEEHKRATLRKLKPENMYETW---EDDMDGIHIVAFAEEDDP-NGFEFLEILKDVARDNMDNPDLSILWINPEDFPLL-ISYWEKTFNIDLSRPQIGVVNVTD-ANSVWLEMAD--EDDLPSPAELEEWI--EDVLAGEINT
>CASQ1_AVEACCI_Circaetus_pectoralis_NXW26022.1
------------MGV----------------WG-W-------VL-AL--LV----L--GA-----------G---AP----------G-GAGDGLDFPTYDGLDRVLPVTL---RNYKAMLKRFPVLALL-HHRP-SQ-GDRM--A-QRHSEMEEL-ILE-----------LAAQVL---ED--KGVGFGLVDSEKDAAVAKKLG-----------------------------------KDP--------VEFI---EGDHELQAFENIEDDPKLIGYFKNEDSEHFKA----FEEAAEEFHPYIPFFATFDSKVAKKLTL-KLNEIDFYEPFMEEPL----TIPDR----PNSKEEIMAFVEEHKRATLRKLKPESMYETW---EDDMDGIHIVAFAEEDDPADGFEFLEILKDVARDNTDNPVLSILWIDPEDFPLL-IPYWEKTFNIDLSHPQIGVVNVTD-ADSVWLEMAD--EDDLPGPAELEEWI--EDVLAGEVNT
>CASQ1_AVECOLI_Colius_striatus_XP_061872040.1
------------MGP----------------WG-W-------AL-AL--LL----L--GL-----------G---VP----------G-EAGEGLDFPSHDGQDRVLPVTL---KNYKAVLKRFPVLALL-HRRP-GH-GDRA--A-QRHHDMEEL-VLE-----------LAAQVL---ED--KGVGFGFVDSEKDAAVAKKLGLTEEDSIYVFKEDDVIVYDGELSADTLVEFLLDVLEDP--------VEFI---EGDHELQAFENIEDDPKLIGYFKNEDSEHFKA----FEEAAEEFHPYIPFFATFDGKVAKKLTL-KLNEIDFYEPFMEEPV----TIPGR----PHSKDEIVDFVEEHKRATLRKLKPESMYETW---EDDMDGIHIVAFAEEDDP-DGFEFLEILKDVARDNTDNPELSIIWIDPEDFPLL-IPYWEKTFNIDLSRPQIGVVNVTD-ADSVWLEMED--EDDLPGPEELEDWL--EDVLAGEVNT
>CASQ1_AVECOLU_Caloenas_nicobarica_NWX09435.1
---------------------------------------------------------------------------------------------GLDFPTYDGADRVVPVTL---RNYRALLKRFPVLALL-HRPP-PP-GDRG--G-QRHRDMEEL-VLE-----------LAAQVL---ED--KGVGFGLVDSEKDMALAKKLGLTEEDSIYVFKDDEVIEYDGELAADTLVEFLLDVLEEP--------VELI---EGNHELQAFENIEDDPKLIGYFKNEDSEHFKA----FEAAAEEFHPYISFFATFDSKTAKKLTL-KLNEIDFYEPFMEEPV----TVPGR----PNSKEEIVAFVEHHKRATLRKLKPESMYETW---EDDMDGIHIVAFAEEDDP-DGFEFLEILKDVARDNTDNPDLSILWIDPGDFPLL-IPYWEKTFNIDLSRPQIGVVNVTD-ADSVWLEMAD--EEDLPGPEELEGWL--EDVLAGDINT
>CASQ1_AVECOLU_Alopecoenas_beccarii_NXW86750.1
---------------------------------------------------------------------------------------------GLDFPTYDGADRVVPVTL---RNYRALLKRFPVLALL-HRPP-AP-GDRG--A-QRHRDMEEL-VLE-----------LAAQVL---ED--KGVGFGLVDSEKDTALAKKLGLTEEDSIYVFKEDEVIEYDGELAADTL------VLEEP--------VELI---EGDHELQAFENIEDDPKLIGYFKNEDSEHFKA----FEAAAEEFHPYISFFATFDSKTAKKLTL-KMNEIDFYEPFMEEPV----TVPGR----PNSKEEIVDFVELHKRATLRKLKPESMYETW---EDDMDGIHIVAFAEEDDP-DGFEFLEILKDVARDNTDNPDLSILWIDPGDFPLL-IPYWEKTFNIDLSRPQIGVVNVTD-ADSVWLEMAD--EEDLPGPEELEEWL--EDVLAGDINT
>CASQ1_AVEGALB_Gabula_dea_NXI43193.1
------------------------------------------------------------------------------------------AGEGLSFPTPDGQDRVLPVTL---RNYRALLKQFPVLALL-HQSS-GT-GDRA--A-QRQREMEEL-VLE-----------LAAQVL---ED--KGVGFGLLDAEKDAAVARKLGLTEEDSIYVFKGDKVIEYDGELAADTLVEFLLDVLEDP--------VEFV---EGDHELQAFENIEDDPKLIGYFKNEESEYFKA----FEAAAEEFHPYIPFFATFDSKAAKKLTL-KLNEIDFYEPFMEEPL----TIPGR----SHSTQEIMAFVEEHKRATLRKLKPENMYETW---EDDMDGIHIVAFAEEDDP-DGFEFLEILKDVAQDNTDNPDLSILWIDPEDFPLL-IPYWEKTFNIDLSRPQIGVVNVTD-ADSVWLEMAD--EDDLPGPEELEEWV--EAVLAGEVNT
>CASQ1_AVEPASS_Aegotheles_cristatus_DN462_c0_g1_i1
-----------------------------------------------------------------------------------------------------------------------------------XHQG-HQ-GHQGHQG-HRYRDMQEL-VLE-----------MAAQVL---ED--KGVGFGIVDSEKDAAVAKKLGLEEEDSVYVFKEDEVIEYDGELAADTLVEFLLDVLEDP--------VEFI---EGDHELQAFENIDDDPKLIGYFKSEDSEHFKA----FEEAAEEFHPYIPFFATFDSKVAKKLTL-KMNEIDFYEPFMEEPV----TIPGR----PRSKEEIVDFVEEHKRATLRKLKADSMYETW---EDDMDGIHIVAFAEEDDP-DGFEFLEILKDVARDNTDNPDLSILWIDPEDFPLL-IPYWEKTFDIDLSRPQIGVVNVTD-ADSVWLEMED--EDDLPGPEELEEWL--EDVLAGDINT
>CASQ1_AVEPROC_Oceanites_oceanicus_DN2813_c0_g2_i1
----------------------------------------------------------------------------P----------G-GAGEGLDFPTPDGLGRVLPVTL---SNYRALRRRFPVLALL-LHH-------RA--T-QCHREMEEL-VLE-----------LAAQVL---EE--KGVGFGLVDSEKDAAVAKKLGLREEGSIYVFKEDEVIEYDGELAADTLVEFLLDVLEEP--------VEFI---EGDHELQAFENIEDDPKLIGYFKNEDSEHFKA----FEAAAAEFHPYIPFFATLDSKVAKQLTL-KLNEIDFYEPFVEEPL----AIPAR----PASKEEIVAFVEEHRRATLRKLKPESMYETW---EDDMDGIHIVAFAEADDP-DGFEFLEILKDVARDNTDNPDLSILWIDPKDFPLL-IPYWEKTFNIDLSRPQIGVVNVTD-ADSVWLEMAD--EDDLPGPAELEEWI--EDVLAGETNT
>CASQ1_AVEANSE_Cygnus_atratus_XP_035426670.1
------------MRG----------------WG-L-------LL-AL--LA----L--GV-----------P---AP----------G-GAEEGLNFPTYDGVDRVLPVTA---KNLRAALKRFPVMALL-YHGP-PE-G-RA--A-QRHLEMEEL-VLE-----------LAAQVL---ED--KGVGFGLVDAQKEAAVAKKLGLTEENSIYIFKEDKVIEYDGELAADTLVEFLLDVLEDP--------VEFI---EGDHELQAFENIEEDPKVIGYFKSEDSEHFKA----FEEAAAEFHPYIPFFATFEAKVAKKLTL-KLNEIDFYEPFMEEPH----ALPAR----PHSTEEIVAFVEEHKRATLRKLKPESMYETW---EDDIDGIHIVAFAEEDDP-DGFEFLETLKDVARDNTDNPDLSIIWIDPEDFPLL-IPYWEKTFNIDLSRPQIGVVNVTD-ADSVWLEMAD--EDDLPGAKELEEWI--EDVLEGEINT
>CASQ1_AVECOLU_Patagioenas_fasciata_OPJ71585.1
----------------------------------------------------------------------------------------------------------------------------------------------------------------------------------------MGRGWG----------------------------------------------------------------------------------DPASHGD-RVASTGDFKA----FEAAAEEFHPYISFFATFDSKTAKKLTL-KLNEIDFYEPFMEEPV----TVPGR----PNSKEEIVAFVEEHKRATLRKLKPESMYETW---EDDMDGIHIVAFAEEDDP-DGFEFLEILKDVAQDNTDNPDLSIIWIDPGDFPLL-IPYWEKTFNIDLSRPQIGVVNVTD-ADSVWLEMAD--EEDLPGPEELEGWL--EDVLAGDINT
>CASQ1_REPSQUA_Podarcis_muralis_XP_028566264.1
------------MKW----------------LG-V-------AL-VA--LL----L--AA-----------F---GP------L---G-RGEDGLDFPEYDGIDRVIDVNA---KNYKNVLKKYEILALL-YHEP-IG-DDKA--S-QKQFELEEL-ILE-----------LAAQVL---EE--KGVGFGLVDAEKDAAVAKKLGLGEEDSVYVFKDDEIIEYDGEFSADTLVEFILDVMEDP--------VEFI---EGEHELEAFENVEDEPKLIGYFKNEDSEHFKA----YEDAAEEFHPYIDFYATFDSKVAKKLSL-KLNEIDYYEPFMEEPV----TIPDK----PNSEEEIVQFLEEHKRPTLRKLQPESMYETW---EDDIDGIHIVAFAEEDDP-DGYEFLEILKDVAQDNTDNPDLSIIWIDPEDFPLL-IPYWEKTFDIDLSRPQIGVVNVTD-ADSIWLEMDD--EDDLPSTEELEDWI--EDVLEGEINT
>CASQ1_REPSQUA_Podarcis_raffonei_XP_053224905.1
------------MKW----------------LG-V-------AL-VA--LL----L--AA-----------F---GP------L---G-RGEDGLDFPEYDGIDRVIDVNA---KNYKNVLKKYEILALL-YHEP-IG-DDKA--S-QKQFELEEL-ILE-----------LAAQVL---EE--KGVGFGLVDAEKDAAVAKKLGLGEEDSVYVFKDDEIIEYDGEFSADTLVEFILDVMEDP--------VEFI---EGEHELEAFENVEDEPKLIGYFKNEDSEHFKA----YEDAAEEFHPYIDFYATFDSKVAKKLSL-KLNEIDYYEPFMEEPV----TIPDK----PNSEEEIVQFLEEHKRPTLRKLQPESMYETW---EDDIDGIHIVAFAEEDDP-DGYEFLEILKDVAQDNTDNPDLSIIWIDPEDFPLL-IPYWEKTFDIDLSRPQIGVVNVTD-ADSIWLEMDD--EDDLPSTEELEDWI--EDVLEGEINT
>CASQ1_REPSQUA_Lacerta_agilis_XP_033030815.1
------------MKW----------------LG-V-------AL-VA--LL----L--AA-----------F---GP------L---G-RGEDGLDFPEYDGIDRVIDVNA---KNYKNVLKKYEILALL-YHEP-IG-DDKA--S-QKQFELEEL-ILE-----------LAAQVL---EE--KGVGFGLVDAEKDAAVAKKLGLAEEDSVYVFKDDEIIEYDGEFSADTLVEFILDVMEDP--------VEFI---EGEHELQAFENVEDEPKLIGYFKNEDSEHFKA----YEDAAEEFHPYIDFYATFDSKVAKKLSL-KLNEIDYYEPFMEEPV----TIPDK----PNSEEEIVQFLEEHKRPTLRKLQPESMYETW---EDDMDGIHIVAFAEEDDP-DGYEFLEILKDVARDNTDNPDLSIIWIDPEDFPLL-VPYWEKTFDIDLSRPQIGVVNVTD-ADSIWLEMDD--EDDLPSTEELEDWI--EDVLEGEINT
>CASQ1_REPSQUA_Zootoca_vivipara_XP_034954141.1
------------MKW----------------LG-V-------AL-VA--LL----L--AA-----------F---GP------L---G-RGDDGLDFPEYDGIDRVIDVNA---KNYKNVLKKYEILALL-YHEP-IG-DDKA--S-QKQFELEEL-ILE-----------LAAQVL---ED--KGVGFGLVDSEKDAAVAKKLGLGEEDSVYVFKDDEIIEYDGEFSADTLVEFILDVMEDP--------VEFI---EGERELQAFENVEDEPKLIGYFKNEDSEHFKA----YEDAAEEFHPYIDFYATFDSKVAKKLSL-KLNEIDYYEPFMDEPV----TIPDK----PNSEEEIVQFLEEHKRPTLRKLQPESMYETW---EDDMDGIHIVAFAEEDDP-DGYEFLEILKDVAQDNTDNPDLSIIWIDPEDFPLL-VPYWEKTFDIDLSRPQIGVVNVTD-ADSIWLEMDD--EDDLPSTEELEDWI--EDVLDGDINT
>CASQ1_REPSQUA_Pogona_vitticeps_XP_020653987.1
------------MKW----------------LA-F-------GL-AA--FL----L--AV-----------A---SP------V---A-RGEEGLDFPEYDGIDRVIDVNS---KNYKAVLKKFEILALL-YHEP-VG-EDKA--S-QKQFELEEL-ILE-----------LAAQVL---ED--KGVGFGLVDAEKDAAVAKKLGLTEEDSVYVFKGDEIIEYDGEFSADTLVEFLLDVMEDP--------VEFI---EGDHELQAFENNEDEPKVIGYFKSEDSEHFKA----FEDAAEEFHPYITFYATFDSKVAKKLSL-KLNEIDYYEPFMEEPV----TIPDK----PNSEEEIVQFLEEHRRPTLRKLQPESMYETW---EDDIDGIHIVAFAEEDDP-DGYEFLEILKDVAQDNTDNPDLSIIWIDPEDFPLL-IPYWEKTFGIDLSRPQIGVVNVTD-ADSIWLEMDD--EDDLPSVDELEDWI--EDVLSGEINT
>CASQ1_REPSQUA_Crotalus_adamanteus_AFJ49588.1
------------MKW----------------LS-L-------IL-AA--LL----L--AL-----------A---GP------G---A-HGQEGLDFPEYDGVDRVIDVNM---KNYKAVLKKYEVLALL-YHEP-VG-DDKA--S-QRQFEMEEL-ILE-----------LAAQVL---EE--KGIGFGLVDAEKDAAVAKKLGLAEEDSVYVFKEDEVIEYDGEFSADTLVEFLLDVLEDP--------IEFI---DGENEVEAFESIEDEPKLIGYFKNEDSEHFKA----YVDAAEEFHPYIPFFATFDSKVAKKLSL-KLNEIDYYEPFMEKPV----TIPDK----PNSEEEIVQFLEEHKRPTLRKLHPDSMYETW---EDDMDGIHIVAFAEEDDP-DGYEFLEILKEVAQDNTDNPDLSIIWIDPEEFPLL-IPYWEKTFDIDLSRPHIGIVNVTD-ADSVWLDMDD--EEDLPSAEELEDWI--EDVLEGEINT
>CASQ1_REPSQUA_Crotalus_tigrus_XP_039174466.1
------------MKW----------------LS-L-------IL-AA--LL----L--AL-----------A---GP------G---A-RGQEGLDFPEYDGIDRVIDVNM---KNYKAVLKKYEVLALL-YHEP-VG-DDKA--S-QRQFEMEEL-ILE-----------LAAQVL---EE--KGIGFGLVDAEKDAAVAKKLGLAEEDSVYVFKEDEVIEYDGEFSADTLVEFLLDVLEDP--------IEFI---DGENEVEAFESIEDEPKLIGYFKNEDSEHFKA----YVDAAEEFHPYIPFFATFDSKVAKKLSL-KLNEIDYYEPFMEKPV----TIPDK----PNSEEEIVQFLEEHKRPTLRKLHPDSMYETW---EDDMDGIHIVAFAEEDDP-DGYEFLEILKEVAQDNTDNPDLSIIWIDPEEFPLL-IPYWEKTFDIDLSRPHIGIVNVTD-ADSVWLDMDD--EEDLPSAEELEDWI--EDVLEGEINT
>CASQ1_REPSQUA_Protobothrops_mucrosquamatus_XP_015683078.1
------------MKW----------------LG-L-------IL-AA--LL----L--AL-----------A---GP------G---A-RGEEGLDFPEYDGIDRVIDVNI---KNYKAVLKKYEVLALL-YHEP-VG-DDKA--S-QRQFEMEDL-ILE-----------LVAQVL---ED--KGIGFGLVDAEKDAAVAKKLGLAEEDSVYVFKEDEVIEYDGEFSADTLVEFLLDVLEDP--------IEFI---DGENEVEAFENIEDEPKLIGYFKNEDSEHFKA----FIDAAEEFHPYIPFFATFDSKVAKKLSL-KLNEIDYYEPFMEKPV----TIPDK----PNSEEEIVQFMEEHKRPTLRKLHPDSMYETW---EDDMDGIHIVAFAEEDDP-DGYEFLEILKEVAQDNTDNPELSIIWIDPEEFPLL-IPYWEKTFDIDLSRPHIGIVNVTD-ADSVWLDMDD--EEDLPSAEELEDWI--EDVLEGEINT
>CASQ1_REPSQUA_Thamnophis_sirtalis_XP_013910887.1
------------MKW----------------LG-L-------TL-AA--LL----L--AL-----------A---GP------V---A-RGEEGLDFPEYDGIDRVIDVNM---KNYKGVLKKYEVLALL-YHEP-VG-EDKA--S-QKQFELEEL-ILE-----------LAAQVL---ED--KGIGFGLVDAEKDAAVAKKLGLTEEDSVYVFKEDEVIEYDGEFSADTLVEFLLDVLEDP--------VEFI---DGENELEAFERIEDEPKLIGYFKNEDSEHFKA----FEDAAEEFHPYIPFFATFDSKVAKKLSL-KLNEIDYYEPFMEKPV----TIPDK----PNSEEEIVQFMEEHKRPTLRKLHADSMYETW---EDDMDGIHIVAFAEEDDP-DGYEFLEILKEVAQDNTDNPDLSIIWIDPEDFPLL-IPYWEKTFDIDLSRPQIGVVNVTD-ADSIWMEMDD--EEDLPSAEELEDWI--EDVLEGEINT
>CASQ1_REPSQUA_Thamnophis_elegans_XP_032089783.1
------------MKW----------------LG-L-------TL-AA--LL----L--AL-----------A---GP------V---A-RGEEGLDFPEYDGIDRVIDVNM---KNYKGVLKKYEVLALL-YHEP-VG-EDKA--S-QKQFELEEL-ILE-----------LAAQVL---ED--KGIGFGLVDAEKDAAVAKKLGLTEEDSVYVFKEDEVIEYDGEFSADTLVEFLLDVLEDP--------VEFI---DGENELEAFERIEDEPKLIGYFKNEDSEHFKA----FEDAAEEFHPYIPFFATFDSKVAKKLSL-KLNEIDYYEPFMEKPV----TIPDK----PNSEEEIVQFMEEHKRPTLRKLHADSMYETW---EDDMDGIHIVAFAEEDDP-DGYEFLEILKEVAQDNTDNPDLSIIWIDPEDFPLL-IPYWEKTFDIDLSRPQIGVVNVTD-ADSIWMDMDD--EEDLPSAEELEDWI--EDVLEGEINT
>CASQ1_REPSQUA_Notechis_scutatus_XP_026541789.1
------------MKW----------------LG-L-------SL-AA--LL----L--AL-----------A---GP------V---A-RGEEGLDFPEYDGIDRVIDVNM---KNYKGVLKKYEVLALL-YHEP-VG-EDKA--S-QRQFELEEL-ILE-----------LAAQVL---ED--KGVGFGLVDAEKDAAVAKKLGLVEEDSIYVYKEDEVIEYDGEFSADTLVEFLLDVLEDP--------VEFI---DGENELEAFERIEDEPKLIGYFKNEDSEHFKA----FVDAAEEFHPYIPFFATFDSKVAKKLSL-KLNEIDYYEPFMEKPV----TIPDK----PNSEEEIVQFMEEHKRPTLRKLHPDSMYETW---EDDMDGIHIVAFAEEDDP-DGYEFLEILKEVAQDNTDNPDLSIIWIDPEEFPLL-IPYWEKTFDIDLSRPQIGVVNVTD-ADSVWMDMDD--EEDLPSAEELEDWI--EDVLEGEINT
>CASQ1_REPSQUA_Naja_naja_KAG8147056.1
------------MKW----------------LG-L-------SL-AA--LL----L--AL-----------A---GP------V---A-RGEEGLDFPEYDGIDRVIDVNM---KNYKGVLKKYEVLALL-YHEP-VG-EDKA--S-QRQFELEEL-ILE-----------LAAQVL---ED--KGVGFGLVDAEKDAAVAKKLGLVEEDSIYVYKEDEVIEYDGEFSADTLVEFLLDVLEDP--------VEFI---DGENELEAFERIEDVPKLIGYFKNEDSEHFKA----FEDAAEEFHPFIPFFATFDSKVAKKLSL-KLNEIDYYEPFMEKPV----TIPDK----PNSEEEIVQFMEEHKRPTLRKLHPDSMYETW---EDDVDGIHIVAFAEEDDP-DGYEFLEILKEVAQDNTDNPDLSIIWIDPEEFPLL-IPYWEKTFDIDLSRPQIGVVNVTD-ADSVWMDMDD--EEDLPSAEELEDWI--EDVLEGEINT
>CASQ1_REPSQUA_Pseudonaja_textilis_XP_026576075.1
------------MKW----------------LS-L-------SL-AA--LL----L--AL-----------A---GP------M---A-RGEEGLDFPEYDGIDRVIDVNM---KNYKAVLKKYEVLALL-YHEP-VG-EDKA--S-QRQFELEEL-ILE-----------LAAQVL---ED--KGVGFGLVDAEKDAAVAKKLGLVEEDSIYVYKEDEVIEYDGEFSADTLVEFLLDVLEDP--------VEFI---DGENELEAFERIDDVPKLIGYFKNEDSEHFKA----FEDAAEEFHPYIPFFATFDSKVAKTLSL-KLNEIDYYEPFMEKPV----TIPDK----PNSEEEIVQFMEEHKRPTLRKLHPDSMYETW---EDDVDGIHIVAFAEEDDP-DGYEFLEILKEVAQDNTDNPDLSIIWIDPEEFPLL-IPYWEKTFDIDLSRPQIGVVNVTD-ADSVWMDMDD--EEDLPSAEELEDWI--EDVLEGEINT
>CASQ1_REPSQUA_Pantherophis_guttatus_XP_034280877.1
------------MKW----------------LG-L-------IL-AA--LL----L--AL-----------A---GP------G---A-HGEEGLDFPEYDGIDRVIDVNM---KNYKGVLKKYEVLALL-YHEP-VG-EDKA--S-QRQFELEEL-ILE-----------LAAQVL---ED--KGIGFGLVDAEKDAAVAKKLGLAEEDSVYVFKEDEVIEYDGEFSADTLVEFLLDVLEDP--------VEFI---DGERELEAFERIEDEPKLIGYFKNEDSEHFKA----FEDAAEEFHPYIPFFATFDSKVAKKLSL-KLNEIDYYEPFMEKPV----TIPDK----PNSEEEIVQFMEEHKRPTLRKLHPDSMYETW---EDDMDGIHIVAFAEEDDP-DGYEFLEILKEVAQENTDNPDLSIIWIDPEEFPLL-IPYWEKTFDIDLSRPQMGIVNVTD-ADSVWMEMDD--EEDLPSAEELEDWI--EDVLEGEINT
>CASQ1_REPSQUA_Eublepharis_macularius_XP_054855112.1
------------MKG----------------FG-L-------AL-AA--LL----L--AV-----------A---SP------V---A-RGEDGLDFPEYDGVDRVVDVNA---KNYKAVLKKYEVLALL-YHEP-VG-DDKA--S-QRQFEMEEL-ILE-----------LAAQVL---ED--KGVGFGLVDSEKDAAVAKKLGLVEEDSVYVFKEDEVIEYDGEFSADTLVEFLLDVLEDP--------VEFI---EGYQELEAFENIEDEPKLIGYFKNEDSEHFKA----YEDAAEEFHPYIPFFATFDSKVAKKLSL-KLNEIDYYEPFMEEPV----TIPDK----PNSEEEIMNFLEEHKRPTLRKLQPDSMYETW---EDDLDGIHIVAFAEEDDP-DGYEFLEILKDVAQDNTDNPELSIIWIDPEDFPLL-IPYWEKTFDIDLNRPQIGVVNVTD-ADSIWMEMDD--EDDLPSADELEDWI--EDVLEGEINT
>CASQ1_REPSQUA_Gekko_japonicus_XP_015285058.1
------------MKG----------------LG-L-------AL-AA--LL----L--AV-----------A---GP------L---A-RGEDGLDFPEYDGIDRVVDINA---KNYKAVLKKFEVLALL-YHEP-VE-DTKA--S-QRQFEMEEL-ILE-----------LAAQVL---ED--KGVGFGLVDSEKDAAVAKKLGLTEEDSVYVFKEDEVIEYDGEFSADTLVEFLLDVLEDP--------VEFI---EGDHELEAFENIEDEPKLIGFFKNEDSEHYKA----YLDAAEEFHPYIPFFVTFDSKVAKKLSL-KLNEIDYYEPFMEEPV----TIPDK----PNSEEEIMQFLEEHKRPTLRKLQPDSMYETW---EDDIDGIHIVAFAEEDDP-DGYEFLEILKDVAQDNTDNPDLSIIWIDPEDFPLL-IPYWEKTFDIDLNRPQIGVVNVTD-ADSIWLEMDD--EDDLPSADELEDWL--EDVLEGEINT
>CASQ1_REPSQUA_Euleptes_europaea_XP_056708956.1
------------MKW----------------VG-L-------AL-AA--LL----L--AV-----------V---SP------L---A-RGEDGLDFPEYDGIDRVVDINA---KNYKAVLKKYEVLALL-YHDP-VE-DNKA--S-QRQFEMEEL-ILE-----------LAAQVL---ED--KGVGFGLVDAEKDSAVAKKLGLTEEDSVYVFKEDEVIEYDGEFSADTLVEFLLDVLEDP--------IEFI---EGDHELEAFENIEDEPKLIGYFKNEDSEHFRA----FVDAAEEFHPYIPFFATFDSKVAKKLSL-KLNEIDYYEPFMEEPV----TIPDK----PNSEEEIMQFLEEHKRPTLRKLQPDSMFETW---EDDIDGIHIVAFAEEDDP-DGYEFLEILKDVAQDNTDNPDLSIIWIDPEDFPLL-IPYWEKTFDIDLNRPQIGVVNLTD-ADSIWLEMDD--EDDLPSADELEDWI--EDVLEGEINT
>CASQ1_REPSQUA_Sphaerodactylus_townsendi_XP_048365198.1
------------MKW----------------LG-L-------AL-AA--LL----L--AT-----------L---GP------V---A-QGEDGLDFPEYDGIDRVVDINA---KNYKAVLKKYEVLALL-YHDP-VG-DDKA--S-QRQFEMEEL-ILE-----------LAAQVL---ED--KGVGFGLVDAEKDSAVAKKLGLGEEDSVYVFKEDEIIEYDGEFSADTLVEFLLDVLEDP--------VEFI---EGENELEAFENIEDEPKLIGFFKNEDSEHYKA----YLDAAEEYHPYIPFFVTFDSKVAKKLSL-KLNEIDYYEPFMEEPI----TIPDK----PNSEEEIMHFLEVHKRPTLRKLQPDSMYETW---EDDMDGIHIVAFAEEDDP-DGYEFLEILKDVAQDNTDNPDLSIIWIDPEDFPLL-IPYWEKTFDIDLNQPQIGVVNVTD-ADSVWLEMDD--EEDLPSADELEDWI--EDVLDGDINT
>CASQ1_REPSQUA_Hemicordylus_capensis_XP_053134615.1
------------MKG----------------LW-L-------AW-AA--LL----L--AA-----------V---GP------V---A-QGEEGLDFPEYDGVDRVIDVNA---KNYKNVLKKFDVLALL-YHEP-VE-DNKA--S-QRQFEMEEL-ILE-----------LAAQVL---EE--KGVGFGLVDSEKDAAVAKKLGLTEEDSVYVFKDDEIIEYDGEFSADTLVEFLLDVLEEP--------IEFI---EGDHELQAFENIEDEPKLIGYFKNEDSEHFKA----YEDAAEEFHPYIPFFATFDSKVAKKLSL-KLNEIDYYEPFMEEPV----TIPDK----PNSEDEIVQFLEEHKRPTLRKLQPDSMYETW---EDDIDGIHIVAFAEEDDP-DGFEFLEILKDVAQDNTDNPDLSIIWIDPEDFPLL-IPYWEKTFDIDLSRPQIGVVNVTD-ADSIWLEMDD--EDDLPSPDELEDWI--EDVLEGEINT
>CASQ1_REPSQUA_Sceloporus_undulatus_XP_042296891.1
------------MKR----------------LG-L-------VP-AA--LL----L--LV-----------AMIRSP------V---V-RGEEGLDFPEYDGVDRVVDINA---KNYKAILKKFDILALL-YHEP-VG-DDRA--S-QKQFELEEL-ILE-----------LAAQVL---ED--KGVGFGLVDSEKDAAVAKKLGLSEEDSIYVFKDDEIIEYDGEFSADTLVEFLLDVLEDP--------VEFI---EGDHELQAFENIEDEPKLIGYFKNEDSEHYKA----YEDAAEEFHPYIPFFATFDSKVAKKLSL-KLNEIDYYEPFTEEPV----TIPDK----PNSEQEIVQFLEEHKRPTLRKLQPDSMYETW---EDDIDGIHIVAFAEEDDP-DGYEFLEILKDVAEDNTDNPDLSIIWIDPEDFPLL-IPYWEKTFGIDLNRPQIGVVNVTD-ADSIWLEMDD--EDDLPSTEELEDWI--EDVLSGEINT
>CASQ1_REPSQUA_Anolis_carolinensis_XP_003229672.2
------------MRC----------------FD-L-------AW-AA--LL----L--AV-----------AC--GP------V---T-RGEEGLDFPEYDGVDRVVDINA---KNYKAILKKYDILALL-YHEP-VG-DDKA--S-QKQFELEEL-ILE-----------LAAQVL---ED--KGIGFGLVDSEKDAAVAKKLGLGEEDSIYVFKDDEIIEYDGEFSADTLVEFLLDVMEDP--------IEFI---EGDHELQAFENIDEEPKLIGYFKSEDSEHFKA----YIDAAEEFHPYIPFFATFDSKVAKKLSL-KLNEIDYYEPFMEEPI----TIPDK----PNSEEEILQFMEEHKRPTLRKLQPDSMYETW---EDDIDGIHIVAFAEEDDP-DGYEFLEILKDVAQDNTDNPDLSIIWIDPEEFPLL-IPYWEKTFDIDLSRPQIGIVNVTD-ADSIWLEMDD--EDDLPTTEELEDWI--EDVLSGEINT
>CASQ1_REPSQUA_Varanus_komodoensis_XP_044278545.1
------------MQC----------------PG-L-------LL-AA--LL----L--AV-----------A---SP------P---A-RAEEGLDFPEYDGVDRVVDINA---KNYKAVLKKFDVLALL-YHEP-VG-DDKA--S-QKQFELEEL-ILE-----------LAAQVL---EH--KGVGIGLVDSEKDAAVAKKLGLTEEDSVYVFKDEEVIEYDGELSADTLVEFLLDVLEDP--------VEFI---EGERELQAFENIEDEPKLIGYFKNEDSEHFKA----FEDAAEEFHPYIPFFATFDSKVAKKLSL-KLNEIDYYEPFMEEPV----TIPDK----PNSEEEIVQFLEEHKRPTLRKLHPDSMYETW---EDDMDGIHIVAFAEEDDP-DGFEFLEILKEVARENTDNPDLSIIWIDPEDFPLL-IPYWEKTFDIDLTRPQIGVVNVTD-ADSIWLEMDD--EDDLPSVDELEDWI--EDVLEGEINT
>CASQ1_REPCROC_Alligator_sinensis_XP_006038188.1
------------MQW----------------LG-L-------AL-AT--LL----L--AV-----------G---SP------G---A-WGEEGLDFPEYDGVDRVIDVNA---KNYKAVLKKYEILALL-YHDP-VG-DDKA--S-QRQFEMEEL-ILE-----------LAAQVL---ED--KGVGFGLVDSEKDAAVAKKLGLTEEDSVYVFKEDEMIEYDGELSADTLVEFLLDVLEDP--------VEFI---EGDHELQAFENIDEEPKLIGYFKSEDSEHFKA----YEDAAEEFHPYIPFFATFDSKVAKKLTL-KLNEIDFYEPFMEEPI----TIPDK----PNSEEEIVKFVEEHKRSTLRKLQPDSMYETW---EDDLDGIHIVAFAEEDDP-DGYEFLEILKEVARDNTDNPDLSIIWVDPEDFPLL-IPYWEKTFGIDLSQPQIGVVNVTD-ADSIWMEMDD--EEDLPSVDELEDWI--EDVLEGEINT
>CASQ1_REPCROC_Alligator_mississippiensis_XP_059574335.1
------------MQW----------------LR-L-------AL-AA--LL----L--AV-----------G---SP------G---A-WGEEGLDFPEYDGVDRVIDVNA---KNYKAVLKKYEILALL-YHDP-VG-DDKA--S-QRQFEMEEL-ILE-----------LAAQVL---ED--KGVGFGLVDSEKDAAVAKKLGLTEEDSVYVFKEDEVIEYDGELSADTLVEFLLDVLEDP--------VEFI---EGDHELQAFENIDEEPKLIGYFKSEDSEHFKA----YEDAAEEFHPYIPFFATFDSKVAKKLTL-KLNEIDFYEPFMEEPV----TIPDK----PNSEEEIVKFVEEHKRSTLRKLQPDSMYETW---EDDLDGIHIVAFAEEDDP-DGYEFLEILKEVARDNTDNPDLSIIWVDPEDFPLL-IPYWEKTFGIDLSQPQIGVVNVTD-ADSIWMEMDD--EEDLPSVDELEDWI--EDVLEGEINT
>CASQ1_REPTEST_Chrysemys_picta_XP_005293824.2
------------MKW----------------FG-L--------L-LA--LL----L--AA-----------A---GP------G---V-RGQEGLDFPEYDGIDRVVDVNA---KNYKSVLKKFSVLALL-YHEP-VG-DDKA--S-QKQFELEEL-ILE-----------LAAQVL---EE--KGVGFGLVDSEKDAAVAKKLGLTEEDSVYVFKEDEMIEYDGEFAADTLVEFLLDVLEDP--------VEFI---EGDRELQAFDNIEDEPKLIGYFKNEESEHFKA----FVDAAEEFHPYIPFFATFDSKVAKKLTL-KLNEIDYYEPFMDKPV----TIPDK----PNSEEEIVQFIEEHKRSTLRKLKPDSMYETW---EDDMDGIHIVAFAEEDDP-DGYEFLEILKDVAQDNTDNPDLSIIWIDPEDFPLL-IPYWEKTFDIDLSQPQIGVVNVTD-ADSIWMQMDN--EEDLPSAEELEDWL--EDVLEGEINT
>CASQ1_REPTEST_Trachemys_scripta_XP_034612810.1
------------MKW----------------FG-L--------L-LA--LL----L--AA-----------A---GP------G---A-RGQEGLDFPEYDGIDRVVDVNA---KNYKSVLKKFSVLALL-YHEP-VG-DDKA--S-QKQFELEEL-ILE-----------LAAQVL---EE--KGVGFGLVDSEKDAAVAKKLGLTEEDSVYVFKEDEMIEYDGEFAADTLVEFLLDVLEDP--------VEFI---EGDRELQAFDNIEDEPKLIGYFKNEESEHFKA----FVDAAEEFHPYIPFFATFDSKVAKKLTL-KLNEIDYYEPFMDKPV----TIPDK----PNSEEEIVQFIEEHKRSTLRKLKPDSMYETW---EDDMDGIHIVAFAEEDDP-DGYEFLEILKDVAQDNTDNPDLSIIWIDPEDFPLL-IPYWEKTFDIDLSQPQIGVVNVTD-ADSIWMQMDN--EEDLPSAEELEDWL--EDVLEGEINT
>CASQ1_REPTEST_Malaclemys_terrapin_XP_053867069.1
------------MKW----------------FG-L--------L-LA--LL----L--AA-----------A---GP------G---A-RGQEGLDFPEYDGIDRVVDVNA---KNYKSVLKKFSVLALL-YHEP-VG-DDKA--S-QKQFELEEL-ILE-----------LAAQVL---EE--KGVGFGLVDSEKDAAVAKKLGLTEEDSVYVFKEDEMIEYDGEFAADTLVEFLLDVLEDP--------VEFI---EGDRELQAFDNIEDEPKLIGYFKNEESEHFKA----FVDAAEEFHPYIPFFATFDSKVAKKLTL-KLNEIDYYEPFMDKPV----TIPDK----PNSEEEIVQFIEEHKRSTLRKLKPDSMYETW---EDDMDGIHIVAFAEEDDP-DGYEFLEILKDVAQDNTDNPDLSIIWIDPEDFPLL-IPYWEKTFDIDLSQPQIGVVNVTD-ADSIWMQMDN--EEDLPSAEELEDWL--EDVLEGEINT
>CASQ1_REPTEST_Terrapene_carolina_XP_026513783.1
------------MKW----------------FG-L--------L-LA--LL----L--AA-----------A---GP------G---A-RGQEGLDFPEYDGIDRVVDVNA---KNYKSVLKKFSVLALL-YHEP-VG-DDKA--S-QKQFELEEL-ILE-----------LAAQVL---EE--KGVGFGLVDSEKDAAVAKKLGLTEEDSVYVFKEDEMIEYDGEFAADTLVEFLLDVLEDP--------VEFI---EGDRELQAFDNIEDEPKLIGYFKNEESEHFKA----FVDAAEEFHPYIPFFATFDGKVAKKLTL-KLNEIDYYEPFMDKPV----TIPDK----PNSEEEIVQFIEEHKRSTLRKLKPDSMYETW---EDDMDGIHIVAFAEEDDP-DGYEFLEILKDVAQDNTDNPDLSIIWIDPEDFPLL-IPYWEKTFDIDLSQPQIGVVNVTD-ADSIWMQMDN--EEDLPSTEELEDWL--EDVLEGEINT
>CASQ1_REPTEST_Chelonoidis_abingdonii_XP_032652199.1
------------MKW----------------FK-L--------L-LV--LL----L--AA-----------A---GP------G---A-QGQEGLDFPEYDGIDRVVDVNA---KNYKSVLKKFSVLALL-YHEP-VG-DDKA--S-QKQFELEEL-ILE-----------LAAQVL---EE--KGVGFGLVDSEKDAAVAKKLGLTEEDSVYVFKEDEVIEYDGEFAADTLVEFLLDVLEDP--------VELI---EGDRELQAFDNIEDEPKLIGYFKNEESEHFKA----FVDAAEEFHPYIPFFATFDSKVAKKLTL-KLNEIDYYEPFMDKPV----TIPDK----PNSEEEIVQFIEDHKRSTLRKLKPDSMYETW---EDDMDGIHIVAFAEADDP-DGYEFLEILKDVAQDNTDNPDLSIIWIDPEDFPLL-IPYWEKTFDIDLSQPQIGVVNVTD-ADSIWMQMDN--EEDLPSTEELEDWL--QDVLEGEINT
>CASQ1_REPTEST_Mauremys_reevesii_XP_039369423.1
------------MKW----------------FK-L--------L-LV--LL----L--AA-----------A---GP------G---A-QGQEGLDFPEYDGIDRVVDVNA---KNYKSVLKKFSVLALL-YHEP-VG-DDKA--S-QKQFELEEL-ILE-----------LAAQVL---EE--KGVGFGLVDSEKDAAVAKKLGLTEVDSVYVFKEDEMIEYDGEFAADTLVEFLLDVLEDP--------VEFI---EGDRELQAFDNIEDEPKLIGYFKNEESEHFKA----FVDAAEEFHPYIPFFATFDSKVAKKLTL-KLNEIDYYEPFMDKPV----TIPDK----PNSEEEIVQFIEEHKRSTLRKLKPDSMYETW---EDDMDGIHIVAFAEEDDP-DGYEFLEILKDVAQDNTDNPDLSIIWIDPEDFPLL-IPYWEKTFDIDLSQPQIGVVNVTD-ADSIWMQMDN--EEDLPSTEELEDWL--EDVLEGEINT
>CASQ1_REPTEST_Mauremys_mutica_XP_044847310.1
------------MKW----------------FK-L--------L-LV--LL----L--AA-----------A---GP------G---A-QGQEGLDFPEYDGIDRVVDVNA---KNYKSVLKKFSVLALL-YHEP-VG-DDKA--S-QKQFELEEL-ILE-----------LAAQVL---EE--KGVGFGLVDSEKDAAVAKKLGLTEEDSVYVFKEDEMIEYDGEFAADTLVEFLLDVLEDP--------VELI---EGDRELQAFDNIEDEPKLIGYFKNEESEHFKA----FVDAAEEFHPYIPFFATFDSKVAKKLTL-KLNEIDYYEPFMDKPV----TIPDK----PNSEEEIVQFIEEHKRSTLRKLKPDSMYETW---EDDMDGIHIVAFAEEDDP-DGYEFLEILKDVAQDNTDNPDLSIIWIDPEDFPLL-IPYWEKTFDIDLSQPQIGVVNVTD-ADSIWMQMDN--EEDLPSTEELEDWL--EDVLEGEINT
>CASQ1_REPTEST_Gopherus_evgoodei_XP_030398243.1
------------MKW----------------SK-L--------L-LV--LL----L--AA-----------A---GP------G---A-QGQEGLDFPEYDGIDRVVDVNA---KNYKSVLKKFSVLALL-YHEP-VG-DDKA--S-QKQFELDEL-ILE-----------LAAQVL---EE--KGVGFGLVDSEKDAVVAKKLGLTEEDSVYVFKEDEIIEYDGEFAADTLVEFLLDVLEDP--------VELI---EGDRELQAFDNIEDEPKLIGYFKNEESEHFKA----FVDAAEEFHPYIPFFATFDSKVAKKLTL-KLNEIDYYEPFMDKPV----TIPDK----PNSEEEIVQFIEEHKRSTLRKLKPDSMYETW---EDDMDGIHIVAFAEADDP-DGYEFLEILKDVAQDNTDNPDLSIIWIDPEDFPLL-IPYWEKTFDIDLSQPQIGVVNVTD-ADSIWMQMDN--EEDLPSTEELEDWL--EDVLEGEINT
>CASQ1_REPTEST_Gopherus_flavomarginatus_XP_050785968.1
------------MKW----------------SK-L--------L-LV--LL----L--AA-----------A---GP------G---A-QGQEGLDFPQYDGIDRVVDVNA---KNYKSVLKKFSVLALL-YHEP-VG-DDKA--S-QKQFELDEL-ILE-----------LAAQVL---EE--KGVGFGLVDSEKDAVVAKKLGLTEEDSVYVFKEDEIIEYNGEFAADTLVEFLLDVLEDP--------VELI---EGDRELQAFDNIEDEPKLIGYFKNEDSEHFKA----FVDAAEEFHPYIPFFATFDSKVAKKLTL-KLNEIDYYEPFMDKPV----TIPDK----PNSEEEIVQFIEEHKRSTLRKLKPDSMYETW---EDDMDGIHIVAFAEADDP-DGYEFLEILKDVAQDNTDNPDLSIIWIDPEDFPLL-IPYWEKTFDIDLSQPQIGVVNVTD-ADSIWMQMDN--EEDLPSTEELEDWL--EDVLEGEINT
>CASQ1_REPTEST_Chelydra_serpentina_KAG6925098.1
------------MKW----------------FK-L--------L-LV--LL----L--AA-----------V---SP------G---A-WGQEGLDFPEYDGIDRVVDVNA---KNYKSVLKKFSVLALL-YHEP-VG-DDKA--S-QKQFELEEL-ILE-----------LAAQVL---EE--KGVGFGLVDSEKDAAVAKKLGLTEEDSVYVFKEDEMIEYDGEFAADTLVEFLLDVLEDP--------VEFI---EGDRELQAFDNIEDEPKLIGYFKNEESEHFKA----FVDAAEEFHPYIPFFATFDGKVAKKLTL-KLNEIDYYEPFMDKPV----TIPDK----PNSEEEIVQFIEEHKRSTLRKLKPDSMYETW---EDDMDGIHIVAFAEEDDP-DGYEFLEILKDVAQDNTDNPDLSIIWIDPEDFPLL-IPYWEKTFDIDLSQPQIGVVNVTD-ADSIWMQMDN--EEDLPSTEELEDWL--EDVLEGDINT
>CASQ1_REPTEST_Dermochelys_coriacea_XP_038238810.2
------------MKW----------------FG-L--------Q-LV--LL----L--AA-----------V---SH------G---A-QDQEGLDFPEYDGIDRVVDVNA---KNYKSVLKKFSVLALL-YHEP-VG-DDKA--S-QKQFELEEL-ILE-----------LAAQVL---EE--KGVGFGLVDSEKDAAVAKKLGLTEEDSVYVFKEDEMIEYDGEFSADTLVEFLLDVLEDP--------VEFI---EGDRELQAFDNIEDEPKLIGYFKNEESEHFKA----FVDAAEEFHPYIPFFATFDGKVAKKLTL-KLNEIDYYEPFMDKPV----TIPDK----PNSEEEIVQFIEEHKRSTLRKLKPDSMYETW---EDDMDGIHIVAFAEEDDP-DGYEFLEILKDVAQHNTDNPDLSIIWIDPEDFPLL-IPYWEKTFDIDLSQPQIGVVNVTD-ADSIWMQMDN--EEDLPSTEELEDWL--EDVLEGEINT
>CASQ1_REPTEST_Chelonia_mydas_XP_007066097.4
------------MKW----------------FG-L--------L-LV--LL----L--AA-----------V---SH------G---A-QGQEGLDFPEYDGVDRVVDVNA---KNYKSVLKKFSVLALL-YHEP-VG-DDKA--S-QKQFELEEL-ILE-----------LAAQVL---EE--KGVGFGLVDSEKDAVVAKKLGLTEEDSVYVFKEDEMIEYDGEFSADTLVEFLLDVLEDP--------VEFI---EGDRELQAFDNIEDKPKLIGYFKNEESEHFKA----FVDAAEEFHPYIPFFATFDGKVAKKLTL-KLNEIDYYEPFMDKPV----TIPDK----PNSEEEIVQFIEEHKRSTLRKLKPDSMYETW---EDDMDGIHIVAFAEEDDP-DGYEFLEILKDVAQDNTDNPDLSIIWIDPEDFPLL-IPYWEKTFDIDLSQPQIGVVNVTD-ADSIWMQMDN--EEDLPSTEELEDWL--EDVLEGEINT
>CASQ1_REPTEST_Caretta_caretta_XP_048684310.1
------------MKW----------------FG-L--------L-LV--LL----L--AA-----------V---SH------G---G-QGQEGLDFPEYDGIDRVVDVNA---KNYKSVLKKFSVLALL-YHEP-VG-DDKA--S-QKQFELEEL-ILE-----------LAAQVL---EE--KGVGFGLVDSEKDAVVAKKLGLTEEDSVYVFKEDEMIEYDGEFSADTLVEFLLDVLEDP--------VELI---EGDRELQAFDNIEDKPKLIGYFKNEESEHFKA----FVDAAEEFHPYIPFFATFDGKVAKKLTL-KLNEIDYYEPFMDKPV----TIPDK----PNSEEEIVQFIEEHKRSTLRKLKPDSMYETW---EDDMDGIHIVAFAEEDDP-DGYEFLEILKDVAQDNTDNPDLSIIWIDPEDFPLL-IPYWEKTFDIDLSQPQIGVVNVTD-ADSIWMQMDN--EEDLPSTEELEDWL--EDVLEGEINT
>CASQ1_MAMCARN_Canis_lupus_XP_025276532.1
------------MGA--RAAP---------GLP-LA------LL-LL--LV----L--GP-----------P---RL------G---V-QGEEGLEFPEYDGVDRVVNVNA---KNYKNVFKKYEVLALL-YHEP-PE-DDKA--S-QRQFEMEEL-ILE-----------LAAQVL---ED--KGVGFGLVDSEKDAAVAKKLGLTEEDSIYVFKGDEVIEYDGEFSADTLVEFLLDVLEDP--------VELI---EGERELQAFENIEDEIKLIGYFKNKDSEHYKA----FEDAAEEFHPYIPFFATFDSKVAKKLTL-KLNEIDFYEAFMEEPV----TIPDK----PNSEEEIVSFVEEHRRSTLRKLKPESMYETW---EDDMDGIHIVAFAEEADP-DGFEFLETLKAVAQDNTDNPDLSIIWIDPDDFPLL-VPYWEKTFDIDLSAPQIGVVNVTD-ADSVWMEMDD--EEDLPSAEELEDWL--EDVLAGEINT
>CASQ1_MAMCARN_Nyctereutes_procyonoides_XP_055189798.1
------------MGA--RSAP---------GLP-LA------LL-LL--LV----L--GP-----------P---RL------G---V-QGEEGLEFPEYDGVDRVVNVNA---KNYKNVFKKYEVLALL-YHEP-PE-DDKA--S-QRQFEMEEL-ILE-----------LAAQVL---ED--KGVGFGLVDSEKDAAVAKKLGLTEEDSIYVFKGDEVIEYDGEFSADTLVEFLLDVLEDP--------VELI---EGERELQAFENIEDEIKLIGYFKNKDSEHYKA----FEDAAEEFHPYIPFFATFDSKVAKKLTL-KLNEIDFYEAFMEEPV----TIPDK----PNSEEEIVSFVEKHRRSTLRKLKPESMYETW---EDDMDGIHIVAFAEEADP-DGFEFLETLKAVAQDNTDNPDLSIIWIDPDDFPLL-VPYWEKTFDIDLSAPQIGVVNVTD-ADSVWMEMDD--EEDLPSAQELEDWL--EDVLEGEINT
>CASQ1_MAMCARN_Vulpes_vulpes_XP_025842061.1
------------MGA--RAAP---------GLP-LA------LL-LL--LV----L--GQ-----------P---RL------G---V-QGEDGLEFPEYDGVDRVVNVNA---KNYKNVFKKYEVLALL-YHEP-PE-DDKA--S-QRQFEMEEL-ILE-----------LAAQVL---ED--KGVGFGLVDSEKDAAVAKKLGLTEEDSIYVFKGDEVIEYDGEFSADTLVEFLLDVLEDP--------VELI---EGERELQAFENIEDEIKLIGYFKNKDSEHYKA----FEDAAEEFHPYIPFFATFDSKVAKKLTL-KLNEIDFYEAFMEEPV----TIPDK----PNSEEEIVSFVEEHRRSTLRKLKPESMYETW---EDDMDGIHIVAFAEEADP-DGFEFLETLKAVAQDNTDNPDLSIIWIDPDDFPLL-VPYWEKTFDIDLSAPQIGVVNVTD-ADSVWMEMDD--EEDLPSAEELEDWL--EDVLEGEINT
>CASQ1_MAMCARN_Vulpes_lagopus_XP_041578852.1
------------MGA--RAAP---------GLP-LA------LL-LL--LV----L--GQ-----------P---RL------G---V-QGEDGLEFPEYDGVDRVVNVNA---KNYKNVFKKYEVLALL-YHEP-PE-DDKA--S-QRQFEMEEL-ILE-----------LAAQVL---ED--KGVGFGLVDSEKDAAVAKKLGLTEEDSIYVFKGDEVIEYDGEFSADTLVEFLLDVLEDP--------VELI---EGERELQAFENIEDEIKLIGYFKNKDSEHYKA----FEDAAEEFHPYIPFFATFDSKVAKKLTL-KLNEIDFYEAFMEEPV----TIPDK----PNSEEEIVSFVEEHRRSTLRKLKPESMYETW---EDDMDGIHIVAFAEEADP-DGFEFLETLKAVAQDNTDNPDLSIIWIDPDDFPLL-VPYWEKTFDIDLSAPQIGVVNVTD-ADSVWMEMDD--EEDLPSAEELEDWL--EDVLEGEINT
>CASQ1_MAMCARN_Hyaena_hyaena_XP_039102364.1
------------MRA--RAVP---------GLR-LA---L--LL-LL--LV----L--GT-----------P---RL------G---V-QGEDGLEFPEYDGVDRVVNVNA---KNYKNVFKKYEVLALL-YHEP-PE-DDKA--S-QRQFEMEEL-ILE-----------LAAQVL---ED--KGVGFGLVDSEKDAAVAKKLGLTEEDSIYVFKGDEVIEYDGELSADTLVEFLLDVLEDP--------VELI---EGERELQAFENIEDEIKLIGYFKNKDSEHYKA----YEDAAEEFHPYIPFFATFDSKVAKKLTL-KLNEIDFYEAFMEEPV----TIPDK----PNSEEEIVSFVEEHRRSTLRKLKPESMYETW---EDDMDGIHIVAFAEEADP-DGYEFLETLKAVAQDNTDNPDLSIIWIDPDDFPLL-VPYWEKTFDIDLSAPQIGVVNVTD-ADSVWMEMDD--EEDLPSAEELEDWL--EDVLEGEINT
>CASQ1_MAMCARN_Panthera_pardus_XP_019288734.1
------------MGA--AAVP---------GPR-LA------LL-LL--LL----L--GT-----------P---RP------G---V-RGEDGLDFPEYDGVDRVVNVNA---KNYKNIFKKYEVLALL-YHEP-PE-DDKA--S-QRQFEMEEL-ILE-----------LAAQVL---ED--KGVGFGLVDSEKDAAVAKKLGLTEEDSIYVFKGDEVIEYDGEFSADTLVEFLLDVLEDP--------VELI---EGERELQAFENIEDEIKLIGYFKSKDSEHYKA----YEDAAEEFHPYIPFFATFDSKVAKKLTL-KLNEIDFYEAFMEEPV----TIPDK----PNSEEEIVSFVEEHRRSTLRKLKPESMYETW---EDDMDGIHIVAFAEEADP-DGYEFLETLKSVAQDNTDNPDLSIIWIDPDDFPLL-VPYWEKTFDIDLSAPQIGVVNVTD-ADSVWLEMDD--EEDLPSAEELEDWL--EDVLEGEINT
>CASQ1_MAMCARN_Prionailurus_bengalensis_XP_043424876.1
------------MGA--AAVP---------GPR-LA------LL-LL--LL----L--GT-----------P---RP------G---V-RGEDGLDFPEYDGVDRVVNVNA---KNYKNIFKKYEVLALL-YHEP-PE-DDKA--S-QRQFEMEEL-ILE-----------LAAQVL---ED--KGVGFGLVDSEKDAAVAKKLGLTEEDSIYVFKGDEVIEYDGEFSADTLVEFLLDVLEDP--------VELI---EGERELQAFENIEDEVKLIGYFKSKDSEHYKA----YEDAAEEFHPYIPFFATFDSKVAKKLTL-KLNEIDFYEAFMEEPV----TIPDK----PNSEEEIVSFVEEHRRSTLRKLKPESMYETW---EDDMDGIHIVAFAEEADP-DGYEFLETLKSVAQDNTDNPDLSIIWIDPDDFPLL-VPYWEKTFDIDLSAPQIGVVNVTD-ADSVWLEMDD--EEDLPSAEELEDWL--EDVLEGEINT
>CASQ1_MAMCARN_Lynx_rufus_XP_046948603.1
------------MGA--AAVP---------GPR-LA------LL-LL--LL----L--GT-----------P---RP------G---A-RGEDGLDFPEYDGVDRVVNVNA---KNYKNIFKKYEVLALL-YHEP-PE-DDKA--S-QRQFEMEEL-ILE-----------LAAQVL---ED--KGVGFGLVDSEKDAAVAKKLGLTEEDSIYVFKGDEVIEYDGELSADTLVEFLLDVLEDP--------VELI---EGERELQAFENIEDEIKLIGYFKSKDSEHYKA----YEDAAEEFHPYIPFFATFDSKVAKKLTL-KLNEIDFYEAFMEEPV----TIPDK----PNSEEEIVSFVEEHRRSTLRKLKPESMYETW---EDDMDGIHIVAFAEEADP-DGYEFLETLKSVAQDNTDNPDLSIIWIDPDDFPLL-VPYWEKTFDIDLSAPQIGVVNVTD-ADSVWLEMDD--EEDLPSAEELEDWL--EDVLEGEINT
>CASQ1_MAMCARN_Acinonyx_jubatus_XP_026904328.1
------------MGA--AAVP---------GPR-LA---L--LL-LL--LL----L--GT-----------P---RP------G---V-RGEDGLDFPEYDGVDRVVNVNA---KNYKNIFKKYEVLALL-YHEP-PE-DDKA--S-QRQFEMEEL-ILE-----------LAAQVL---ED--KGVGFGLVDSEKDAAVAKKLGLTEEDSIYVFKGDEVIEYDGEFSADTLVEFLLDVLEDP--------VELI---EGERELQAFENIEDEIKLIGYFKSKDSEHYKA----YEDAAEEFHPYIPFFATFDSKVAKKLTL-KLNEIDFYEAFMEEPV----TIPDK----PNSEEEIVSFVEEHRRSTLRKLKPESMYETW---EDDMDGIHIVAFAEEADP-DGYEFLETLKSVAQDNTDNPDLSIIWIDPDDFPLL-VPYWEKTFDIDLSAPQIGVVNVTD-ADSVWLEMDD--EEDLPSAEELEDWL--EDVLEGEINT
>CASQ1_MAMCARN_Panthera_leo_XP_042781278.1
------------MGA--AAVP---------GPR-LA---L--LL-LL--LL----L--GT-----------P---RP------G---V-RGEDGLDFPEYDGVDRVVNVNA---KNYKNIFKKYEVLALL-YHEP-PE-DDKA--S-QRQFEMEEL-ILE-----------LAAQVL---ED--KGVGFGLVDSEKDAAVAKKLGLTEEDSIYVFKGDEVIEYDGEFSADTLVEFLLDVLEDP--------VELI---EGERELQAFENIEDEIKLIGYFKSKDSEHYKA----YEDAAEEFHPYIPFFATFDSKVAKKLTL-KLNEIDFYEAFMEEPV----TIPDK----PNSEEEIVSFVEEHRRSTLRKLKPESMYETW---EDDMDGIHIVAFAEEADP-DGYEFLETLKSVAQDNTDNPDLSIIWIDPDDFPLL-VPYWEKTFDIDLSAPQIGVVNVTD-ADSVWLEMDD--EEDLPSAEELEDWL--EDVLEGEINT
>CASQ1_MAMCARN_Felis_catus_XP_011289411.2
------------MGA--AAVP---------GPR-LA---L--LL-LL--LL----L--GT-----------P---RP------G---V-RGEDGLDFPEYDGVDRVVNVNA---KNYKNIFKKYEVLALL-YHEP-PE-DDKA--S-QRQFEMEEL-ILE-----------LAAQVL---ED--KGVGFGLVDSEKDAAVAKKLGLTEEDSIYVFKGDEVIEYDGEFSADTLVEFLLDVLEDP--------VELI---EGERELQAFENIEDEIKLIGYFKSKDSEHYKA----YEDAAEEFHPYIPFFATFDSKVAKKLTL-KLNEIDFYEAFMEEPV----TIPDK----PNSEEEIVSFVEEHRRSTLRKLKPESMYETW---EDDMDGIHIVAFAEEADP-DGYEFLETLKSVAQDNTDNPDLSIIWIDPDDFPLL-VPYWEKTFDIDLSAPQIGVVNVTD-ADSVWLEMDD--EEDLPSAEELEDWL--EDVLEGEINT
>CASQ1_MAMCARN_Panthera_uncia_XP_049490658.1
------------MGA--AAVP---------GPR-LA---L--LL-LL--LL----L--GT-----------P---RP------G---V-RGEDGLDFPEYDGVDRVVNVNA---KNYKNIFKKYEVLALL-YHEP-PE-DDKA--S-QRQFEMEEL-ILE-----------LAAQVL---ED--KGVGFGLVDSEKDAAVAKKLGLTEEDSIYVFKGDEVIEYDGEFSADTLVEFLLDVLEDP--------VELI---EGERELQAFENIEDEIKLIGYFKSKDSEHYKA----YEDAAEEFHPYIPFFATFDSKVAKKLTL-KLNEIDFYEAFMEEPV----TIPDK----PNSEEEIVSFVEEHRRSTLRKLKPESMYETW---EDDMDGIHIVAFAEEADP-DGYEFLETLKSVAQDNTDNPDLSIIWIDPDDFPLL-VPYWEKTFDIDLSAPQIGVVNVTD-ADSVWLEMDD--EEDLPSAEELEDWL--EDVLEGEINT
>CASQ1_MAMCARN_Prionailurus_viverrinus_XP_047696735.1
------------MGA--AAVP---------GPR-LA---L--LL-LL--LL----L--GT-----------P---RP------G---V-RGEDGLDFPEYDGVDRVVNVNA---KNYKNIFKKYEVLALL-YHEP-PE-DDKA--S-QRQFEMEEL-ILE-----------LAAQVL---ED--KGVGFGLVDSEKDAAVAKKLGLTEEDSIYVFKGDEVIEYDGEFSADTLVEFLLDVLEDP--------VELI---EGERELQAFENIEDEIKLIGYFKSKDSEHYKA----YEDAAEEFHPYIPFFATFDSKVAKKLTL-KLNEIDFYEAFMEEPV----TIPDK----PNSEEEIVSFVEEHRRSTLRKLKPESMYETW---EDDMDGIHIVAFAEEADP-DGYEFLETLKSVAQDNTDNPDLSIIWIDPDDFPLL-VPYWEKTFDIDLSAPQIGVVNVTD-ADSVWLEMDD--EEDLPSAEELEDWL--EDVLEGEINT
>CASQ1_MAMCARN_Leopardus_geoffroyi_XP_045311068.1
------------MGA--AAVP---------GPR-LA---L--LL-LL--LL----L--GT-----------P---RP------G---V-RGEDGLDFPEYDGVDRVVNVNA---KNYKNIFKKYEVLALL-YHEP-PE-DDKA--S-QRQFEMEEL-ILE-----------LAAQVL---ED--KGVGFGLVDSEKDAAVAKKLGLTEEDSIYVFKGDEVIEYDGEFSADTLVEFLLDVLEDP--------VELI---EGERELQAFENIEDEIKLIGYFKSKDSEHYKA----YEDAAEEFHPYIPFFATFDSKVAKKLTL-KLNEIDFYEAFMEEPV----TIPDK----PNSEEEIVSFVEEHRRSTLRKLKPESMYETW---EDDMDGIHIVAFAEEADP-DGYEFLETLKSVAQDNTDNPDLSIIWIDPDDFPLL-VPYWEKTFDIDLSAPQIGVVNVTD-ADSVWLEMDD--EEDLPSAEELEDWL--EDVLEGEINT
>CASQ1_MAMCARN_Puma_yagouaroundi_XP_040308391.1
------------MGA--AAVP---------GPR-LA---L--LL-LL--LL----L--GT-----------P---RP------G---V-RGEDGLDFPEYDGVDRVVNVNA---KNYKNIFKKYEVLALL-YHEP-PE-DDKA--S-QRQFEMEEL-ILE-----------LAAQVL---ED--KGVGFGLVDSEKDAAVAKKLGLTEEDSIYVFKGDEVIEYDGEFSADTLVEFLLDVLEDP--------VELI---EGERELQAFENIEDEIKLIGYFKNKDSEHYKA----YEDAAEEFHPYIPFFATFDSKVAKKLTL-KLNEIDFYEAFMEEPV----TIPDK----PNSEEEIVSFVEEHRRSTLRKLKPESMYETW---EDDMDGIHIVAFAEEADP-DGYEFLETLKSVAQDNTDNPDLSIIWIDPDDFPLL-VPYWEKTFDIDLSAPQIGVVNVTD-ADSVWLEMDD--EEDLPSAEELEDWL--EDVLEGEINT
>CASQ1_MAMCARN_Lynx_canadensis_XP_030159251.1
------------MGA--AAVP---------GPR-LA---L--LL-LL--LL----L--GT-----------P---RP------G---A-RGEDGLDFPEYDGVDRVVNVNA---KNYKNIFKKYEVLALL-YHEP-PE-DDKA--S-QRQFEMEEL-ILE-----------LAAQVL---ED--KGVGFGLVDSEKDAAVAKKLGLTEEDSIYVFKGDEVIEYDGELSADTLVEFLLDVLEDP--------VELI---EGERELQAFENIEDEIKLIGYFKNKDSEHYKA----YEDAAEEFHPYIPFFATFDSKVAKKLTL-KLNEIDFYEAFMEEPV----TIPDK----PNSEEEIVSFVEEHRRSTLRKLKPESMYETW---EDDMDGIHIVAFAEEADP-DGYEFLETLKSVAQDNTDNPDLSIIWIDPDDFPLL-VPYWEKTFDIDLSAPQIGVVNVTD-ADSVWLEMDD--EEDLPSAEELEDWL--EDVLEGEINT
>CASQ1_MAMCARN_Panthera_tigris_XP_042832127.1
------------MGA--AAVP---------GPR-LASLLL--LL-LL--LL----L--GT-----------P---RP------G---V-RGEDGLDFPEYDGVDRVVNVNA---KNYKNIFKKYEVLALL-YHEP-PE-DDKA--S-QRQFEMEEL-ILE-----------LAAQVL---ED--KGVGFGLVDSEKDAAVAKKLGLTEEDSIYVFKGDEVIEYDGEFSADTLVEFLLDVLEDP--------VELI---EGERELQAFENIEDEIKLIGYFKSKDSEHYKA----YEDAAEEFHPYIPFFATFDSKVAKKLTL-KLNEIDFYEAFMEEPV----TIPDK----PNSEEEIVSFVEEHRRSTLRKLKPESMYETW---EDDMDGIHIVAFAEEADP-DGYEFLETLKSVAQDNTDNPDLSIIWIDPDDFPLL-VPYWEKTFDIDLSAPQIGVVNVTD-ADSVWLEMDD--EEDLPSAEELEDWL--EDVLEGEINT
>CASQ1_MAMCARN_Suricata_suricatta_XP_029789058.1
------------MGA--GAVP---------RLR-LA------LL-VL--LV----L--GA-----------P---RL------G---V-QGEDGLDFPEYDGVDRVVNVNA---KNYKNVFKKYEVLALL-YHEP-PE-DDKA--S-QRQFEMEEL-ILE-----------LAAQVL---ED--KGVGFGLVDSEKDAAVAKKLGLTEEDSIYVFKGDEVIEYDGEFSADTLVEFLLDVLEDP--------VELI---EGERELQAFENIEDEIKLIGYFKNKDSEHYKA----YEDAAEEFHPYIPFFATFDSKVAKKLTL-KLNEIDFYEAFMEEPV----TIPDK----PNSEEEIVSFVEEHRRSTLRKLKPESMYETW---EDDMDGIHIVAFAEEADP-DGYEFLETLKAVAQDNTDNPDLSIIWIDPDDFPLL-VPYWEKTFDIDLSAPQIGVVNVTD-ADSVWMEMDD--EEDLPSAEELEDWL--EDVLEGEINT
>CASQ1_MAMRODE_Mesocricetus_auratus_XP_005078266.1
------------MGA--RAVS---------KLR-LV------LL-FV--LV----L--GT-----------P---KS------G---V-QGEEGLDFPEYDGVDRVINVNA---KNYKNVFKKYEVLALL-YHEP-PE-DDKA--S-QRQFEMEEL-ILE-----------LAAQVL---ED--KGVGFGLVDSEKDAAVAKKLGLTEEDSIYVFKGDEVIEYDGEFSADTLVEFMLDVLEDP--------VELI---EGERELQAFENIEDEIKLIGYFKSKDSEHYKA----FEDAAEEFHPYIPFFATFDSKVAKKLTL-KLNEIDFYEAFMDEPV----TIPDK----PNSEEEIVSFVEEHRRSTLRKLKPESMYETW---EDDLDGIHIVAFAEEADP-DGYEFLETLKAVAQDNTENPDLSIIWIDPDDFPLL-VPYWEKTFDIDLSAPQIGVVNVTD-ADSIWMEMDN--EEDLPSAEELEDWL--EDVLEGEINT
>CASQ1_MAMRODE_Phodopus_roborovskii_XP_051042268.1
------------MGA--RAVS---------KLR-LA------LL-FV--LV----L--GT-----------P---KS------G---V-QGEEGLDFPEYDGVDRVINVNA---KNYKNVFKKYEVLALL-YHEP-PE-DDKA--S-QRQFEMEEL-ILE-----------LAAQVL---ED--KGVGFGLVDSEKDAAVAKKLGLTEEDSIYVFKGDEVIEYDGELSADTLVEFLLDVLEDP--------VELI---EGERELQAFENIEDEIKLIGYFKSKDSEHYKA----FEDAAEEFHPYIPFFATFDSKVAKKLTL-KLNEIDFYEAFMDEPV----TIPDK----PNSEEEIVNFVEEHRRSTLRKLKPESMYETW---EDDLDGIHIVAFAEEADP-DGYEFLETLKAVAQDNTENPDLSIIWIDPDDFPLL-VPYWEKTFDIDLSAPQIGVVNVTD-ADSIWMEMDN--EEDLPSAEELEDWL--EDVLEGEINT
>CASQ1_MAMRODE_Peromyscus_maniculatus_XP_006990644.1
------------MGA--RAAA---------KLR-LA------LL-FV--LV----L--GT-----------P---KS------G---V-QGEEGLDFPEYDGVDRVINVNA---KNYKNVFKKYEVLALL-YHEP-PE-DDKA--S-QRQFEMEEL-ILE-----------LAAQVL---ED--KGVGFGLVDSEKDAAVAKKLGLTEEDSVYVFKGDEVIEYDGEFSADTLVEFLLDVLEDP--------VELI---EGERELQAFENIEDEIKLIGYFKSKDSEHYKA----YEDAAEEFHPYIPFFATFDSKVAKKLTL-KMNEIDFYEAFMDEPV----TIPDK----PNSEEEIVNFVEEHRRSTLRKLKPESMYETW---EDDLDGIHIVAFAEEADP-DGYEFLETLKAVAQDNTENPDLSIIWIDPDDFPLL-VPYWEKTFDIDLSAPQIGVVNVTD-ADSIWMEMDN--EEDLPSAEELEDWL--EDVLEGEINT
>CASQ1_MAMRODE_Peromyscus_leucopus_XP_028721407.1
------------MGA--RAAA---------KLR-LA------LL-FV--LV----L--GT-----------P---KS------G---V-QGEEGLDFPEYDGVDRVINVNA---KNYKNVFKKYEVLALL-YHEP-PE-DDKA--S-QRQFEMEEL-ILE-----------LAAQVL---ED--KGVGFGLVDSEKDAAVAKKLGLTEEDSVYVFKGDEVIEYDGEFSADTLVEFLLDVLEDP--------VELI---EGERELQAFENIEDEIKLIGYFKSKDSEHYKA----YEDAAEEFHPYIPFFATFDSKVAKKLTL-KMNEIDFYEAFMDEPV----TIPDK----PNSEEEIVNFVEEHRRSTLRKLKPESMYETW---EDDLDGIHIVAFAEEADP-DGYEFLETLKAVAQDNTENPDLSIIWIDPDDFPLL-VPYWEKTFDIDLSAPQIGVVNVTD-ADSIWMEMDN--EEDLPSAEELEDWL--EDVLEGEINT
>CASQ1_MAMRODE_Peromyscus_californicus_XP_052592599.1
------------MGA--RAGA---------KLR-LA------LL-FV--LV----L--GT-----------P---KS------G---V-QGEEGLDFPEYDGVDRVINVNA---KNYKNVFKKYEVLALL-YHEP-PE-DDKA--S-QRQFEMEEL-ILE-----------LAAQVL---ED--KGVGFGLVDSEKDAAVAKKLGLTEEDSVYVFKGDEVIEYDGEFSADTLVEFLLDVLEDP--------VELI---EGERELQAFENIEDEIKLIGYFKSKDSEHYKA----YEDAAEEFHPYIPFFATFDSKVAKKLTL-KMNEIDFYEAFMDEPV----TIPDK----PNSEEEIVNFVEEHRRSTLRKLKPESMYETW---EDDLDGIHIVAFAEEADP-DGYEFLETLKAVAQDNTENPDLSIIWIDPDDFPLL-VPYWEKTFDIDLSAPQIGVVNVTD-ADSIWMEMDN--EEDLPSAEELEDWL--EDVLEGEINT
>CASQ1_MAMRODE_Onychomys_torridus_XP_036058641.1
------------MGA--RAVA---------KLR-LA------LL-FV--LV----L--GT-----------P---KS------G---V-QGEEGLDFPEYDGVDRVINVNA---KNYKNVFKKYEVLALL-YHEP-PE-DDKA--S-QRQFEMEEL-ILE-----------LAAQVL---ED--KGVGFGLVDSEKDAAVAKKLGLTEEDSVYVFKGDEVIEYDGEFSADTLVEFLLDVLEDP--------VELI---EGERELQAFENIEDEIKLIGYFKSKDSEHYKA----YEDAAEEFHPYIPFFATFDSKVAKKLTL-KMNEIDFYEAFMDEPV----TIPDK----PNSEEEIVNFVEEHRRSTLRKLKPESMYETW---EDDLDGIHIVAFAEEADP-DGYEFLETLKAVAQDNTENPDLSIIWIDPDDFPLL-VPYWEKTFDIDLSAPQIGVVNVTD-ADSIWMEMDN--EEDLPSAEELEDWL--EDVLEGEINT
>CASQ1_MAMRODE_Meriones_unguiculatus_XP_021506275.1
------------MGA--RAVS---------KLR-LA------LL-FV--LV----L--GT-----------P---KS------G---V-QGEEGLDFPEYDGVDRVINVNA---KNYKNVFKKYEVLALL-YHEP-PE-DDKA--S-QRQFEMEEL-ILE-----------LAAQVL---ED--KGVGFGLVDSEKDAAVAKKLGLTEEDSVYVFKGDEVIEYDGEFSADTLVEFLLDVLEDP--------VELI---EGERELQAFENIEDEIKLIGYFKSKDSEHYKA----YEDAAEEFHPYIPFFATFDSKVAKKLTL-KLNEIDFYEAFMDEPV----TIPDK----PNSEEEIVSFVEEHRRSTLRKLKPESMYETW---EDDLDGIHIVAFAEEADP-DGFEFLETLKAVAQDNTENPDLSIIWIDPDDFPLL-VPYWEKTFDIDLSAPQIGVVNVTD-ADSIWMEMDN--EEDLPSAEELEDWL--EDVLEGEINT
>CASQ1_MAMRODE_Psammomys_obesus_XP_055469266.1
------------MGA--RAVS---------KLR-LA------LL-FV--LV----L--GT-----------P---KS------G---V-QGEEGLDFPEYDGVDRVINVNA---KNYKNVFKKYEVLALL-YHEP-PE-DDKA--S-QRQFEMEEL-ILE-----------LAAQVL---ED--KGVGFGLVDSEKDAAVAKKLGLTEEDSVYVFKGDEVIEYDGEFSADTLVEFLLDVLEDP--------VELI---EGERELQAFENIEDEIKLIGYFKSKDSEHYKA----YEDAAEEFHPYIPFFATFDSKVAKKLTL-KLNEIDFYEAFMDEPV----TIPDK----PNSEEEIVSFVEEHRRSTLRKLKPESMYETW---EDDLDGIHIVAFAEEADP-DGFEFLETLKAVAQDNTENPDLSIIWIDPDDFPLL-VPYWEKTFDIDLSAPQIGVVNVTD-ADSIWMEMDN--EEDLPSAEELEDWL--EDVLEGEINT
>CASQ1_MAMRODE_Cricetulus_griseus_XP_003500330.1
------------MGA--RAVS---------KLQ-LA------LL-FV--LV----L--GT-----------P---KS------G---V-QGEEGLDFPEYDGVDRVINVNA---KNYKNVFKKYEVLALL-YHEP-PE-DDKA--S-QRQFEMEEL-TLE-----------LAAQVL---ED--KGVGFGLVDSEKDAAVAKKLGLTEEDSVYVFKGDEVIEYDGEFSADTLVEFLLDVLEDP--------VELI---EGERELQAFENIEDEIKLIGYFKSKDSEHYKA----FEDAAEEFHPYIPFFATFDSKVAKKLTL-KLNEIDFYEAFMDEPV----TIPDK----PNSEEEIVSFVEEHRRSTLRKLKPESMYETW---EDDLDGIHIVAFAEEADP-DGYEFLETLKAVAQDNTENPDLSIIWIDPDDFPLL-VPYWEKTFDIDLSAPQIGVVNVTD-ADSIWMEMDN--EEDLPSAEELEDWL--EDVLEGEINT
>CASQ1_MAMRODE_Grammomys_surdaster_XP_028641554.1
------------MRA--RAVS---------KLW-LA------LL-FV--LV----L--GT-----------P---KS------G---V-QGEDGLDFPEYDGVDRVINVNA---KNYKNVFKKYEVLALL-YHEP-PE-DDKA--S-QRQFEMEEL-ILE-----------LAAQVL---ED--KGVGFGLVDSEKDAAVAKKLGLTEEDSVYVFKGDEVIEYDGEFSADTLVEFLLDVLEDP--------VELI---EGERELQAFENIEDEIKLIGYFKSKDSEHYKA----YEDAAEEFHPYIPFFATFDSKVAKKLTL-KLNEIDFYEAFMEEPV----TIPDK----PNSEEEIVSFVEEHRRSTLRKLKPESMYETW---EDDLDGIHIVAFAEEADP-DGYEFLETLKAVAQDNTENPDLSIIWIDPDDFPLL-VPYWEKTFDIDLSAPQIGVVNVTD-ADSIWMEMDN--EEDLPSAEELEDWL--EDVLEGEINT
>CASQ1_MAMRODE_Arvicanthis_niloticus_XP_034376746.1
------------MGA--RAVS---------KLW-LA------LL-FV--LV----L--GT-----------P---KS------G---V-QGEDGLDFPEYDGVDRVINVNA---KNYKNVFKKYEVLALL-YHEP-PE-DDKA--S-QRQFEMEEL-ILE-----------LAAQVL---ED--KGVGFGLVDSEKDAAVAKKLGLTEEDSVYVFKGDEVIEYDGEFSADTLVEFLLDVLEDP--------VELI---EGERELQAFENIEDEIKLIGYFKSKDSEHYKA----YEDAAEEFHPYIPFFATFDSKVAKKLTL-KMNEIDFYEAFMEEPV----TIPDK----PNSEEEIVSFVEEHRRSTLRKLKPESMYETW---EDDLDGIHIVAFAEEADP-DGYEFLETLKAVAQDNTENPDLSIIWIDPDDFPLL-VPYWEKTFDIDLSAPQIGVVNVTD-ADSIWMEMDN--EEDLPSAEELEDWL--EDVLEGEINT
>CASQ1_MAMRODE_Mastomys_coucha_XP_031245852.1
------------MGA--RAAS---------KLQ-LA------LL-FV--LV----L--GT-----------P---RS------G---V-QGEDGLDFPEYDGVDRVINVNA---KNYKNVFKKYEVLALL-YHEP-PE-DDKA--S-QRQFEMEEL-ILE-----------LAAQVL---ED--KGVGFGLVDSEKDAAVAKKLGLTEEDSVYVFKGDEVIEYDGEFSADTLVEFLLDVLEDP--------VELI---EGERELQAFENIEDEIKLIGYFKSKDSEHYKA----YEDAAEEFHPYIPFFATFDSKVAKKLTL-KLNEIDFYEAFMEEPV----TIPDK----PNSEEEIVSFVEEHRRSTLRKLKPESMYETW---EDDLDGIHIVAFAEEADP-DGYEFLETLKAVAQDNTENPDLSIIWIDPDDFPLL-VPYWEKTFDIDLSAPQIGVVNVTD-ADSIWMEMDN--EEDLPSAEELEDWL--EDVLEGEINT
>CASQ1_MAMRODE_Rattus_rattus_XP_032771357.1
------------MGA--RAVS---------KLR-LA------LL-FV--LV----L--GT-----------P---RS------G---V-QGEDGLDFPEYDGVDRVINVNA---KNYKNVFKKYEVLALL-YHEP-PE-DDKA--S-QRQFEMEEL-ILE-----------LAAQVL---ED--KGVGFGLVDSEKDAAVAKKLGLTEEDSVYVFKGDEVIEYDGEFSADTLVEFLLDVLEDP--------VELI---EGERELQAFENIEDEIKLIGYFKSKDSEHYKA----YEDAAEEFHPYIPFFATFDSKVAKKLTL-KLNEIDFYEAFMEEPV----TIPDK----PNSEEEIVNFVEEHRRSTLRKLKPESMYETW---EDDLDGIHIVAFAEEADP-DGYEFLETLKAVAQDNTENPDLSIIWIDPDDFPLL-VPYWEKTFDIDLSAPQIGVVNVTD-ADSIWMEMDD--EEDLPSAEELEDWL--EDVLEGEINT
>CASQ1_MAMRODE_Rattus_norvegicus_NP_001153066.1
------------MGA--RAVS---------KLR-LA------LL-FV--LV----L--GT-----------P---RS------G---V-QGEDGLDFPEYDGVDRVINVNA---KNYKNVFKKYEVLALL-YHEP-PE-DDKA--S-QRQFEMEEL-ILE-----------LAAQVL---ED--KGVGFGLVDSEKDAAVAKKLGLTEEDSVYVFKGDEVIEYDGEFSADTLVEFLLDVLEDP--------VELI---EGERELQAFENIEDEIKLIGYFKSKDSEHYKA----YEDAAEEFHPYIPFFATFDSKVAKKLTL-KLNEIDFYEAFMEEPV----TIPDK----PNSEEEIVSFVEEHRRSTLRKLKPESMYETW---EDDLDGIHIVAFAEEADP-DGYEFLETLKAVAQDNTENPDLSIIWIDPDDFPLL-VPYWEKTFDIDLSAPQIGVVNVTD-ADSIWMEMDD--EEDLPSAEELEDWL--EDVLEGEINT
>CASQ1_MAMRODE_Mus_pahari_XP_021052936.1
------------MGA--RAVS---------ELR-LA------LL-FV--LA----L--GT-----------P---RS------G---V-QGEDGLDFPEYDGVDRVINVNA---KNYKNVFKKYEVLALL-YHEP-PE-DDKA--S-QRQFEMEEL-ILE-----------LAAQVL---ED--KGVGFGLVDSEKDAAVAKKLGLTEEDSVYVFKGDEVIEYDGEFSADTLVEFLLDVLEDP--------VELI---EGERELQAFENIEDEIKLIGYFKSKDSEHYKA----YEDAAEEFHPYIPFFATFDSKVAKKLTL-KLNEIDFYEAFMEEPV----TIPDK----PNSEEEIVSFVEEHRRSTLRKLKPESMYETW---EDDLDGIHIVAFAEEADP-DGYEFLETLKAVAQDNTENPDLSIIWIDPDDFPLL-VPYWEKTFDIDLSAPQIGVVNVTD-ADSIWMEMDD--EEDLPSADELEDWL--EDVLEGEINT
>CASQ1_MAMRODE_Mus_caroli_XP_021026235.1
------------MGA--RAVS---------ELR-LA------LL-FV--LV----L--GT-----------P---RL------G---V-QGEDGLDFPEYDGVDRVINVNA---KNYKNVFKKYEVLALL-YHEP-PE-DDKA--S-QRQFEMEEL-ILE-----------LAAQVL---ED--KGVGFGLVDSEKDAAVAKKLGLTEEDSVYVFKGDEVIEYDGEFSADTLVEFLLDVLEDP--------VELI---EGERELQAFENIEDEIKLIGYFKSKDSEHYKA----YEDAAEEFHPYIPFFATFDSKVAKKLTL-KLNEIDFYEAFMEEPM----TIPDK----PNSEEEIVSFVEEHRRSTLRKLKPESMYETW---EDDLDGIHIVAFAEEADP-DGYEFLETLKAVAQDNTENPDLSIIWIDPDDFPLL-VPYWEKTFDIDLSAPQIGVVNVTD-ADSVWMEMDN--EEDLPSADELEDWL--EDVLEGEINT
>CASQ1_MAMRODE_Mus_musculus_NP_033943.2
------------MGA--RAVS---------ELR-LA------LL-FV--LV----L--GT-----------P---RL------G---V-QGEDGLDFPEYDGVDRVINVNA---KNYKNVFKKYEVLALL-YHEP-PE-DDKA--S-QRQFEMEEL-ILE-----------LAAQVL---ED--KGVGFGLVDSEKDAAVAKKLGLTEEDSVYVFKGDEVIEYDGEFSADTLVEFLLDVLEDP--------VELI---EGERELQAFENIEDEIKLIGYFKSKDSEHYKA----YEDAAEEFHPYIPFFATFDSKVAKKLTL-KLNEIDFYEAFMEEPM----TIPDK----PNSEEEIVSFVEEHRRSTLRKLKPESMYETW---EDDLDGIHIVAFAEEADP-DGYEFLETLKAVAQDNTENPDLSIIWIDPDDFPLL-VPYWEKTFDIDLSAPQIGVVNVTD-ADSIWMEMDN--EEDLPSADELEDWL--EDVLEGEINT
>CASQ1_MAMRODE_Apodemus_sylvaticus_XP_052056312.1
------------MGA--RAVS---------KLR-LA------LL-FV--LV----L--GT-----------P---KS------G---V-HGEEGLDFPEYDGVDRVINVNA---KNYKNVFKKYEVLALL-YHEP-PE-DDKA--S-QRQFEMEEL-ILE-----------LAAQVL---ED--KGVGFGLVDSEKDAAVAKKLGLTEEDSVYVFKGDEVIEYDGEFSADTLVEFLLDVLEDP--------VELI---EGERELQAFENIEDEIKLIGYFKSKDSEHYKA----YEDAAEEFHPYIPFFATFDSKVAKKLTL-KMNEIDFYEAFMEEPV----TIPDK----PNSEEEIVSFVEEHRRSTLRKLKPESMYETW---EDDMDGIHIVAFAEEADP-DGYEFLETLKAVAQDNTENPDLSIIWIDPDDFPLL-VPYWEKTFDIDLSAPQIGVVNVTD-ADSIWMEMDD--EEDLPTAEELEDWL--EDVLEGEINT
>CASQ1_MAMRODE_Acomys_russatus_XP_051003881.1
------------MGA--RAVS---------KLR-LV------LL-FV--LV----L--GT-----------P---KS------G---V-QGEEGLDFPEYDGVDRVINVNA---KNYKNVFKKYEVLALL-YHEP-PE-DDKA--S-QRQFEMEEL-ILE-----------LAAQVL---ED--KGVGFGLVDSEKDAAVAKKLGLTEEDSVYVFKGDEVIEYDGEFSADTLVEFLLDVLEDP--------VELI---EGERELQAFENIEDEIKLIGYFKSKDSEHYKA----YEDAAEEFHPYIPFFATFDSKVAKKLTL-KLNEIDFYEAFMDEPV----TIPDK----PNSEEEIVSFVEEHRRSTLRKLKPDSMYEMW---EDDLDGIHIVAFAEEDDP-DGYEFLETLKAVAQDNTENPDLSIIWIDPDDFPLL-VPYWEKTFDIDLSAPQIGVVNVTD-ADSIWMEMDN--EEDLPSAEELEDWL--EDVLEGEINT
>CASQ1_MAMRODE_Nannospalax_galili_XP_008839037.1
------------MGA--RAVP---------RLQ-LA------LL-FL--LV----L--GT-----------P---KS------G---V-QGEEGLDFPEYDGVDRVINVNA---KNYKNVFKKYEVLALL-YHEP-PE-DDKA--S-QRQFEMEEL-ILE-----------LAAQVL---ED--KGVGFGLVDSEKDTAVAKKLGLTEEDSIYVFKGDEVIEYDGELAADTLVEFLLDVLEDP--------VELI---EGERELQAFENIEDEIKLIGYFKNKDSEHYKA----FEDAAEEFHPYIPFFATFDSKVAKKLTL-KLNEIDFYEAFMDEPV----TIPDK----PNSEEEIVNFVEEHRRSTLRKLKPESMYETW---EDDLDGIHIVAFAEEADP-DGYEFLETLKAVAQDNTENPDLSIIWIDPDDFPLL-VPYWEKTFDIDLSAPQIGVVNVTD-ADSIWMEMDN--EEDLPSAEELEDWL--EDVLEGEINT
>CASQ1_MAMRODE_Dipodomys_ordii_XP_012886016.1
------------MGA--RAMP---------RLR-LA------LL-LL--LV----L--GA-----------P---KS------G---V-QGEEGLDFPEYDGVDRVINVNA---KNYKNVFKKYEVLALL-YHEP-PE-DDKA--S-QRQFEMEEL-ILE-----------LAAQVL---ED--KGVGFGLVDSEKDAAVAKKLGLTEEDSVYVFKGDEVIEYDGEFSADTLVEFLLDVLEDP--------VELI---EGERELQAFENIEDEIKLIGYFKSKDSEHYKA----YEDAAEEFHPYIPFFATFDSKVAKKLTL-KMNEIDFYEAFMDEPV----TIPDK----PNSEEEIVNFVEEHRRSTLRKLKPESMYETW---EDDLDGIHIVAFAEEADP-DGYEFLETLKSVAQDNTENPDLSIIWIDPDDFPLL-VPYWEKTFDIDLSAPQIGVVNVTD-ADSIWMEMDD--EEDLPSAEELEDWL--EDVLEGEINT
>CASQ1_MAMRODE_Dipodomys_spectabilis_XP_042537867.1
------------MGA--RAMP---------RLR-LA------LL-LL--LV----L--GA-----------P---KS------G---V-QGEEGLDFPEYDGVDRVINVNA---KNYKNVFKKYEVLALL-YHEP-PE-DDKA--S-QRQFEMEEL-ILE-----------LAAQVL---ED--KGVGFGLVDSEKDAAVAKKLGLTEEDSVYVFKGDEVIEYDGEFSADTLVEFLLDVLEDP--------VELI---EGERELQAFENIEDEIKLIGYFKSKDSEHYKA----YEDAAEEFHPYIPFFATFDSKVAKKLTL-KMNEIDFYEAFMDEPV----TIPDK----PNSEEEIVNFVEEHRRSTLRKLKPESMYETW---EDDLDGIHIVAFAEEADP-DGYEFLETLKSVAQDNTENPDLSIIWIDPDDFPLL-VPYWEKTFDIDLSAPQIGVVNVTD-ADSIWMEMDD--EEDLPSAEELEDWL--EDVLEGEINT
>CASQ1_MAMRODE_Perognathus_longimembris_XP_048212580.1
------------MGA--RAMP---------RLR-LA------LL-FL--LV----L--GA-----------P---KS------G---V-QGEEGLDFPEYDGVDRVINVNA---KNYKNVFKKYEVLALL-YHDP-PE-DDKA--S-QRQFEMEEL-ILE-----------LAAQVL---ED--KGVGFGLVDSEKDAAVAKKLGLTEEDSVYVFKGDEVIEYDGEFSADTLVEFLLDVLEDP--------VELI---EGERELQAFENIEDEIKLIGYFKSKDSEHYKA----YEDAAEEFHPYIPFFATFDSKVAKKLTL-KLNEIDFYEAFMDEPV----TIPDK----PNSEEEIVNFVEEHRRSTLRKLKPESMYETW---EDDLDGIHIVAFAEEADP-DGYEFLETLKSVAQDNTENPDLSIIWIDPDDFPLL-VPYWEKTFDIDLSAPQIGVVNVTD-ADSIWMEMDD--EEDLPSAEELEDWL--EDVLEGEINT
>CASQ1_MAMAFRO_Elephantulus_edwardii_XP_006895595.1
------------MGA--RAVP---------RLR-LA------LL-LL--LV----L--GT-----------P---QS------G---V-QGEDGLDFPEYDGVDRVVNVNA---KNYKNVFKKYEVLALL-YHEP-PE-DDKA--S-QRQFEMEEL-ILE-----------LAAQVL---ED--KGVGFGLVDSEKDAAVAKKLGLTEEDSVYVFKGDEVIEYDGEFSADTLVEFLLDVLEDP--------VELI---EGERELQAFENIEDEIKLIGYFKSKDSEHFKA----YEDAAEEFHPYIPFFATFDSKVAKKLTL-KMNEIDFYEAFMDEPV----TIPDK----PNSEEEIVTFVEEHRRSTLRKLKPESMYETW---EDDMDGIHIVAFAEEADP-DGYEFLETLKSVAQDNTENPDLSIIWIDPDDFPLL-VPYWEKTFDIDLSAPQIGVVNVTD-ADSIWMEMDN--EEDLPSADELEDWL--EDVLEGEINT
>CASQ1_MAMRODE_Castor_canadensis_XP_020024805.1
------------MGA--RVVP---------RLR-LA------LL-LL--LV----L--GI-----------P---KS------G---V-QGEEGLDFPQYDGVDRVINVNA---KNYKNVFKKYEVLALL-YHEP-PE-DDKA--S-QRQFEMEEL-ILE-----------LAAQVL---ED--KGVGFGLVDSEKDAAVAKKLGLTEEDSIYVFKGDEVIEYDGEFSADTLVEFLLDVLEDP--------VELI---EGERELQAFENIEDEIKLIGYFKNKDSEHYKA----YEDAAEEFHPYIPFFATFDSKVAKKLTL-KLNEIDFYEAFMEEPV----TIPDK----PNSEEEIVSFVEEHRRSTLRKLKPESMYETW---EDDMDGIHIVAFAEEADP-DGYEFLETLKAVAQDNTENPDLSIIWIDPDDFPLL-VPYWEKTFDIDLSAPQIGVVNVTD-ADSVWMEMDN--EEDLPSAEELEDWL--EDVLEGEINT
>CASQ1_MAMRODE_Microtus_ochrogaster_XP_005368632.1
------------MGA--RAVP---------KLR-LA------LL-FV--LV----L--GI-----------P---KP------G---V-QGEEGLDFPEYDGVDRVINVNA---KNYKNVFKKYEVLALL-YHEP-PE-DDKA--S-QRQFEMEEL-ILE-----------LAAQVL---ED--KGVGFGLVDSEKDAAVAKKLGLIEEDSIYVFKGDEVIEYDGEFAADTLVEFLLDVLEDP--------VELI---EGERELQAFENIEDEIKLIGYFKNKDSEHYKA----FEDAAEEFHPYIPFFATFDSKVAKKLTL-KLNEIDFYEAFMDEPV----TIPDK----PNSEEEIVSFVEEHRRSTLRKLKPESMYETW---EDDMDGIHIVAFAEEADP-DGFEFLEILKAVAQDNTENPDLSIIWIDPDDFPLL-VPYWEKTFDIDLSAPQIGVVNVTD-ADSIWMEMDN--EEDLPSAEELEDWL--EDVLSGEINT
>CASQ1_MAMRODE_Microtus_oregoni_XP_041499427.1
------------MGA--RAVP---------KLR-LA------LL-FV--LV----L--GI-----------P---KP------G---V-QGEEGLDFPEYDGVDRVINVNA---KNYKNVFKKYEVLALL-YHEP-PE-DDKA--S-QRQFEMEEL-ILE-----------LAAQVL---ED--KGVGFGLVDSEKDAAVAKKLGLIEEDSIYVFKGDEVIEYDGEFAADTLVEFLLDVLEDP--------VELI---EGERELQAFENIEDEIKLIGYFKNKDSEHYKA----FEDAAEEFHPYIPFFATFDSKVAKKLTL-KLNEIDFYEAFMDEPV----TIPDK----PNSEEEIVSFVEEHRRSTLRKLKPESMYETW---EDDMDGIHIVAFAEEADP-DGFEFLETLKAVAQDNTENPDLSIIWIDPDDFPLL-VPYWEKTFDIDLSAPQIGVVNVTD-ADSIWMEMDN--EEDLPSAEELEDWL--EDVLSGEINT
>CASQ1_MAMRODE_Chionomys_nivalis_XP_057625756.1
------------MGA--RAVP---------KLR-LA------LL-FV--LV----L--GI-----------P---KP------G---V-QGEEGLDFPEYDGVDRVINVNA---KNYKNVFKKYEVLALL-YHEP-PE-DDKA--S-QRQFEMEEL-ILE-----------LAAQVL---ED--KGVGFGLVDSEKDAAVAKKLGLIEEDSVYVFKGDEVIEYDGEFAADTLVEFLLDVLEDP--------VELI---EGERELQAFENIEDEIKLIGYFKNKDSEHYKA----FEDAAEEFHPYIPFFATFDSKVAKKLTL-KLNEIDFYEAFMDEPV----TIPDK----PNSEEEIVSFVEEHRRSTLRKLKPESMYETW---EDDMDGIHIVAFAEEADP-DGFEFLETLKAVAQDNTENPDLSIIWIDPDDFPLL-VPYWEKTFDIDLSAPQIGVVNVTD-ADSIWMEMDN--EEDLPSAEELEDWL--EDVLSGEINT
>CASQ1_MAMRODE_Microtus_fortis_XP_049998879.1
------------MGA--RAVP---------TLR-LA------LL-FV--LV----L--GI-----------P---KP------G---V-QGEEGLDFPEYDGVDRVINVNA---KNYKNVFKKYEVLALL-YHEP-PE-DDKA--S-QRQFEMEEL-ILE-----------LAAQVL---ED--KGVGFGLVDSEKDAAVAKKLGLIEEDSIYVFKGDEVIEYDGEFAADTLVEFLLDVLEDP--------VELI---EGERELQAFENIEDEIKLIGYFKNKDSEHYKA----FEDAAEEFHPYIPFFATFDSKVAKKLTL-KLNEIDFYEAFMDEPV----TIPDK----PNSEEEIVSFVEEHRRSTLRKLKPESMYETW---EDDMDGIHIVAFAEEADP-DGFEFLETLKAVAQDNTENPDLSIIWIDPDDFPLL-VPYWEKTFDIDLSAPQIGVVNVTD-ADSVWMEMDN--EEDLPSAEELEDWL--EDVLSGEINT
>CASQ1_MAMRODE_Arvicola_amphibius_XP_038205769.1
------------MGA--RAMA---------KLP-LA------LL-FV--LV----L--GI-----------P---KP------G---V-QGEEGLDFPEYDGVDRVINVNA---KNYKNVFKKYEVLALL-YHEP-PE-DDKA--S-QRQFEMEEL-ILE-----------LAAQVL---ED--KGVGFGLVDSEKDAAVAKKLGLIEEDSVYVFKGDEVIEYDGEFAADTLVEFLLDVLEDP--------VELI---EGERELQAFENIEDEIKLIGYFKNKDSEHYKA----FEDAAEEFHPYIPFFATFDSKVAKKLTL-KLNEIDFYEAFMDEPV----TIPDK----PNSEEEIVSFVEEHRRSTLRKLKPESMYETW---EDDMDGIHIVAFAEEADP-DGYEFLETLKAVAQDNTENPDLSIIWIDPDDFPLL-VPYWEKTFDIDLSAPQIGVVNVTD-ADSIWMEMDN--EEDLPSAEELEDWL--EDVLSGEINT
>CASQ1_MAMRODE_Myodes_glareolus_XP_048304846.1
------------MGA--RAVP---------KLR-LA------LL-FV--LV----L--GI-----------P---KS------G---V-QGEEGLDFPEYDGVDRVINVNA---KNYKNVFKKYEVLALL-YHEP-PE-DDKA--S-QRQFEMEEL-ILE-----------LAAQVL---ED--KGVGFGLVDSEKDAAVAKKLGLIEEDSVYVFKGDEVIEYDGEFAADTLVEFLLDVLEDP--------VELI---EGERELQAFENIEDENKLIGYFKSKDSEHYKA----FEDAAEEFHPYIPFFATFDSKVAKKLTL-KLNEIDFYEAFMDEPV----TIPDK----PNSEEEIVSFVEEHRRSTLRKLKPESMYETW---EDDMDGIHIVAFAEEADP-DGYEFLETLKAVAQDNTENPDLSIIWIDPDDFPLL-VPYWEKTFDIDLSAPQIGVVNVTD-ADSIWMEMDN--EEDLPSAEELEDWL--EDVLAGEINT
>CASQ1_MAMRODE_Cavia_porcellus_XP_003466612.1
------------MGA--RAV----------------------LL-FL--LV----L--GT-----------P---QS------G---V-QGEEGLDFPEYDGVDRVVNVNA---KNYKNVFKKYEVLALL-YHEP-PE-DDKA--S-QRQFEMEEL-ILE-----------LAAQVL---ED--KGVGFGLVDSEKDAAVAKKLGLTEEDSIYVFKGDEVIEYDGEFSADTLVEFLLDVLEDP--------VELI---EGERELQAFENIEDEIKLIGYFKNKDSEHYKA----YEDAAEEFHPYIPFFATFDSKVAKKLTL-KLNEIDFYEAFMEEPI----TIPDK----PNSEEEIVNFVEEHRRSTLRKLKPESMYETW---EDDMDGIHIVAFAEEADP-DGYEFLETLKSVAQDNTDNPDLSIIWIDPDDFPLL-VPYWEKTFDIDLSAPQIGVVNVTD-ADSIWMEMDD--EEDLPSAEELEDWL--EDVLSGEINT
>CASQ1_MAMRODE_Heterocephalus_glaber_XP_004858781.1
------------MGA--RAV----------------------LL-FL--LV----L--GT-----------L---KS------G---V-QGEEGLDFPEYDGVDRVINVNA---KNYKNVFKKYEVLALL-YHEP-PE-DDKA--S-QRQFEMEEL-ILE-----------LAAQVL---ED--KGVGFGLVDSEKDAAVAKKLGLTEEDSIYVFKGDEVIEYDGELSADTLVEFLLDVLEDP--------VELI---EGEKELQAFENVEDEIKLIGYFKNKDSEHYKA----YEDAAEEFHPYIPFFATFDSKVAKKLTL-KLNEIDFYEAFMEEPV----TIPDK----PNSEEEIVNFVEEHRRSTLRKLKPESMYETW---EDDLDGIHIVAFAEEADP-DGYEFLETLKSVAQDNTDNPDLSIIWIDPDDFPLL-VPYWEKTFDIDLSAPQIGVVNVTD-ADSIWMEMDD--EEDLPSAEELEDWL--EDVLEGEINT
>CASQ1_MAMLAGO_Octodon_degus_XP_004639994.1
------------MGA--RAV----------------------LL-FL--LV----L--GT-----------P---RS------G---V-QGEEGLDFPEYDGVDRVINVNA---KNYKNVFKKYEVLALL-YHEP-PE-DDKA--S-QRQFEMEEL-ILE-----------LAAQVL---ED--KGVGFGLVDSEKDTAVAKKLGLTEEDSIYVFKGDEVIEYDGEFSADTLVEFLLDVLEDP--------VELI---EGERELQAFENIEDEIKLIGYFKSKDSEHYKA----YEDAAEEFHPYIPFFATFDSKVAKKLTL-KLNEIDFYEAFMEEPV----TIPDK----PNSEEEIVSFVEEHRRSTLRKLKPESMYETW---EDDMDGIHIVAFAEEADP-DGYEFLETLKAVAQDNTDNPDLSIIWIDPDDFPLL-VPYWEKTFDIDLSAPQIGVVNVTD-ADSVWMEMDD--EEDLPSAEELEDWL--EDVLEGEINT
>CASQ1_MAMRODE_Chinchilla_lanigera_XP_005400252.1
------------MGA--RAV----------------------LL-LL--LV----L--GT-----------P---KS------G---V-QGEEGLDFPEYDGVDRVINVNA---KNYKNVFKKYEVLALL-YHEP-PE-DDKA--S-QRQFEMEEL-ILE-----------LAAQVL---EE--KGVGFGLVDSEKDAAVAKKLGLTEEDSIYVFKGDEVIEYDGEFSADTLVEFLLDVLEDP--------VEFI---EGERELQAFENIEDEIKLIGYFKSKDSEHYKA----YEDAAEEFHPYIPFFATFDSKVAKKLTL-KLNEIDFYEAFMEEPV----TIPDK----PNSEEEIVSFVEEHRRSTLRKLKPESMYETW---EDDMDGIHIVAFAEEADP-DGYEFLETLKAVAQDNTDNPDLSIIWIDPDDFPLL-VPYWEKTFDIDLSAPQIGVVNVTD-ADSIWMEMDD--EEDLPSAEELEDWL--EDVLEGEINT
>CASQ1_MAMRODE_Fukomys_damarensis_XP_010614976.2
------------MGA--TAV----------------------LL-FL--LV----L--GT-----------P---KS------G---V-QGEEGLDFPEYDGVDRVINVNA---KNYKNVFKKYEVLALL-YHEP-PE-DDKA--S-QRQFEMEEL-ILE-----------LAAQVL---ED--KGVGFGLVDSEKDSAVAKKLGLIEEDSIYVFKGDEVIEYDGELSSDTLVEFLLDVLEDP--------VELI---EGERELQAFENIEDEIKLIGYFKSKDSEHYKA----FEDAAEEFHPYIPFFATFDSKVAKKLTL-KLNEIDFYEAFMEEPV----TIPDK----PNSEEEIVSFVEEHRRSTLRKLKPESMYETW---EDDLDGIHIVAFAEEADP-DGYEFLETLKSVAQDNTDNPDLSIIWIDPDDFPLL-VPYWEKTFDIDLSAPQIGVVNVTD-ADSIWMEMDD--EEDLPSAEELEDWL--EDVLEGEINT
>CASQ1_MAMPRIM_Pongo_abelii_XP_002809967.1
------------MGP--RAVP---------GLR-LA------LL-LL--LV----L--GT-----------P---KS------G---V-QGEEGLDFPEYDGVDRVINVNA---KNYKNVFKKYEVLALL-YHEP-PE-DDKA--S-QRQFEMEEL-ILE-----------LAAQVL---ED--KGVGFGLVDSEKDAAVAKKLGLTEVDSMYVFKGDEVIEYDGEFSADTIVEFLLDVLEDP--------VELI---EGERELQAFENIEDEIKLIGYFKSKDSEHYKA----FEDAAEEFHPYIPFFATFDSKVAKKLTL-KLNEIDFYEAFTEEPV----TIPDK----PNSEEEIVNFVEEHRRSTLRKLKPESMYETW---EDDMDGIHIVAFAEEADP-DGFEFLETLKAVAQDNTENPDLSIIWIDPDDFPLL-VPYWEKTFDIDLSAPQIGVVNVTD-ADSVWMEMDD--EEDLPSAEELEDWL--EDVLEGEINT
>CASQ1_MAMPRIM_Pan_troglodytes_XP_001171165.2
------------MGP--RAVP---------GLR-LA------LL-LL--LV----L--GT-----------P---KS------G---V-QGEEGLDFPEYDGVDRVINVNA---KNYKNVFKKYEVLALL-YHEP-PE-DDKA--S-QRQFEMEEL-ILE-----------LAAQVL---ED--KGVGFGLVDSEKDAAVAKKLGLTEVDSMYVFKGDEVIEYDGEFSADTIVEFLLDVLEDP--------VELI---EGERELQAFENIEDEIKLIGYFKSKDSEHYKA----FEDAAEEFHPYIPFFATFDSKVAKKLTL-KLNEIDFYEAFMEEPV----TIPDK----PNSEEEIVNFVEEHRRSTLRKLKPESMYETW---EDDMDGIHIVAFAEEADP-DGFEFLETLKAVAQDNTENPDLSIIWIDPDDFPLL-VPYWEKTFDIDLSAPQIGVVNVTD-ADSVWMEMDD--EEDLPSAEELEDWL--EDVLEGEINT
>CASQ1_MAMPRIM_Nomascus_leucogenys_XP_030679986.1
------------MGP--RAVP---------GLR-LA------LL-LL--LV----L--GT-----------P---KS------G---V-QGEEGLDFPEYDGVDRVINVNA---KNYKNVFKKYEVLALL-YHEP-PE-DDKA--S-QRQFEMEEL-ILE-----------LAAQVL---ED--KGVGFGLVDSEKDAAVAKKLGLTEVDSMYVFKGDEVIEYDGEFSADTIVEFLLDVLEDP--------VELI---EGERELQAFENIEDEIKLIGYFKSKDSEHYKA----FEDAAEEFHPYIPFFATFDSKVAKKLTL-KLNEIDFYEAFMEEPV----TIPDK----PNSEEEIVNFVEEHRRSTLRKLKPESMYETW---EDDMDGIHIVAFAEEADP-DGFEFLETLKAVAQDNTENPDLSIIWIDPDDFPLL-VPYWEKTFDIDLSAPQIGVVNVTD-ADSVWMEMDD--EEDLPSAEELEDWL--EDVLEGEINT
>CASQ1_MAMPRIM_Pan_paniscus_XP_003811933.1
------------MGP--RAVP---------GLR-LA------LL-LL--LV----L--GT-----------P---KS------G---V-QGEEGLDFPEYDGVDRVINVNA---KNYKNVFKKYEVLALL-YHEP-PE-DDKA--S-QRQFEMEEL-ILE-----------LAAQVL---ED--KGVGFGLVDSEKDAAVAKKLGLTEVDSMYVFKGDEVIEYDGEFSADTIVEFLLDVLEDP--------VELI---EGERELQAFENIEDEIKLIGYFKSKDSEHYKA----FEDAAEEFHPYIPFFATFDSKVAKKLTL-KLNEIDFYEAFMEEPV----TIPDK----PNSEEEIVNFVEEHRRSTLRKLKPESMYETW---EDDMDGIHIVAFAEEADP-DGFEFLETLKAVAQDNTENPDLSIIWIDPDDFPLL-VPYWEKTFDIDLSAPQIGVVNVTD-ADSVWMEMDD--EEDLPSAEELEDWL--EDVLEGEINT
>CASQ1_MAMPRIM_Hylobates_moloch_XP_032009892.1
------------MGP--RAVP---------GLR-LA------LL-LL--LV----L--GT-----------P---KS------G---V-QGEEGLDFPEYDGVDRVINVNA---KNYKNVFKKYEVLALL-YHEP-PE-DDKA--S-QRQFEMEEL-ILE-----------LAAQVL---ED--KGVGFGLVDSEKDAAVAKKLGLTEVDSMYVFKGDEVIEYDGEFSADTIVEFLLDVLEDP--------VELI---EGERELQAFENIEDEIKLIGYFKSKDSEHYKA----FEDAAEEFHPYIPFFATFDSKVAKKLTL-KLNEIDFYEAFMEEPV----TIPDK----PNSEEEIVNFVEEHRRSTLRKLKPESMYETW---EDDMDGIHIVAFAEEADP-DGFEFLETLKSVAQDNTENPDLSIIWIDPDDFPLL-VPYWEKTFDIDLSAPQIGVVNVTD-ADSVWMEMDD--EEDLPSAEELEDWL--EDVLEGEINT
>CASQ1_MAMPRIM_Homo_sapiens_NP_001222.3
------------MGP--RAVP---------GLR-LA------LL-LL--LV----L--GT-----------P---KS------G---V-QGQEGLDFPEYDGVDRVINVNA---KNYKNVFKKYEVLALL-YHEP-PE-DDKA--S-QRQFEMEEL-ILE-----------LAAQVL---ED--KGVGFGLVDSEKDAAVAKKLGLTEVDSMYVFKGDEVIEYDGEFSADTIVEFLLDVLEDP--------VELI---EGERELQAFENIEDEIKLIGYFKSKDSEHYKA----FEDAAEEFHPYIPFFATFDSKVAKKLTL-KLNEIDFYEAFMEEPV----TIPDK----PNSEEEIVNFVEEHRRSTLRKLKPESMYETW---EDDMDGIHIVAFAEEADP-DGFEFLETLKAVAQDNTENPDLSIIWIDPDDFPLL-VPYWEKTFDIDLSAPQIGVVNVTD-ADSVWMEMDD--EEDLPSAEELEDWL--EDVLEGEINT
>CASQ1_MAMPRIM_Piliocolobus_tephrosceles_XP_023070171.2
------------MGP--RAVP---------GLR-LA------LL-LL--LV----L--GT-----------P---KS------G---V-QGEEGLDFPEYDGVDRVINVNA---KNYKNVFKKYEVLALL-YHEP-PE-DDKA--S-QRQFEMEEL-ILE-----------LAAQVL---ED--KGVGFGLVDSEKDVAVAKKLGLTEVDSMYVFKGDEVIEYDGEFSADTIVEFLLDVLEDP--------VELI---EGERELQAFENIEDEIKLIGYFKSKDSEHYKA----FEDAAEEFHPYIPFFATFDSKVAKKLTL-KLNEIDFYEAFMEEPV----TIPDK----PNSEEEIVNFVEEHRRSTLRKLKPESMYETW---EDDMDGIHIVAFAEEADP-DGFEFLETLKAVAQDNTENPDLSIIWIDPDDFPLL-VPYWEKTFDIDLSAPQIGVVNVTD-ADSVWMEMDD--EEDLPSAEELEDWL--EDVLEGEINT
>CASQ1_MAMPRIM_Pongo_pygmaeus_XP_054305172.1
------------MGP--RAVP---------GLP-LA------LL-LL--LV----L--GT-----------P---KS------G---V-QGEEGLDFPEYDGVDRVINVNA---KNYKNVFKKYEVLALL-YHEP-PE-DDKA--S-QRQFEMEEL-ILE-----------LAAQVL---ED--KGVGFGLVDSEKDAAVAKKLGLTEVDSMYVFKGDEVIEYDGEFSADTIVEFLLDVLEDP--------VELI---EGERELQAFENIEDEIKLIGYFKSKDSEHYKA----FEDAAEEFHPYIPFFATFDSKVAKKLTL-KLNEIDFYEAFTEEPV----TIPDK----PNSEEEIVNFVEEHRRSTLRKLKPESMYETW---EDDMDGIHIVAFAEEADP-DGFEFLETLKAVAQDNTENPDLSIIWIDPDDFPLL-VPYWEKTFDIDLSAPQIGVVNVTD-ADSVWMEMDD--EEDLPSAEELEDWL--EDVLEGEINT
>CASQ1_MAMPRIM_Chlorocebus_sabaeus_XP_007974712.1
------------MGP--RAVP---------GLR-LA------LL-LL--LV----L--GT-----------P---KS------G---V-QGEEGLDFPEYDGVDRVINVNA---KNYKNVFKKYEVLALL-YHEP-PE-DDKA--S-QRQFEMEEL-ILE-----------LAAQVL---ED--KGVGFGLVDSEKDAAVAKKLGLTEVDSVYVFKGDEVIEYDGEFSADTIVEFLLDVLEDP--------VELI---EGERELQAFENIEDEIKLIGYFKSKDSEHYKA----FEDAAEEFHPYIPFFATFDSKVAKKLTL-KLNEIDFYEAFMEEPV----TIPDK----PNSEEEIVNFVEEHRRSTLRKLKPESMYETW---EDDMDGIHIVAFAEEADP-DGFEFLETLKAVAQDNTDNPDLSIIWIDPDDFPLL-VPYWEKTFDIDLSAPQIGVVNVTD-ADSVWMEMDD--EEDLPSAEELEDWL--EDVLEGEINT
>CASQ1_MAMPRIM_Cercocebus_atys_XP_011923050.1
------------MGP--RAVP---------GLR-LA------LL-LL--LV----L--GT-----------P---KS------G---V-QGEEGLDFPEYDGVDRVINVNA---KNYKNVFKKYEVLALL-YHEP-PE-DDKA--S-QRQFEMEEL-ILE-----------LAAQVL---ED--KGVGFGLVDSEKDAAVAKKLGLTEVDSVYVFKGDEVIEYDGEFSADTIVEFLLDVLEDP--------VELI---EGERELQAFENIEDEIKLIGYFKSKDSEHYKA----FEDAAEEFHPYIPFFATFDSKVAKKLTL-KLNEIDFYEAFMEEPV----TIPDK----PNSEEEIVNFVEEHRRSTLRKLKPESMYETW---EDDMDGIHIVAFAEEADP-DGFEFLETLKAVAQDNTDNPDLSIIWIDPDDFPLL-VPYWEKTFDIDLSAPQIGVVNVTD-ADSVWMEMDD--EEDLPSAEELEDWL--EDVLEGEINT
>CASQ1_MAMPRIM_Theropithecus_gelada_XP_025235793.1
------------MGP--RAVP---------GLR-LA------LL-LL--LV----L--GT-----------P---KS------G---V-QGEEGLDFPEYDGVDRVINVNA---KNYKNVFKKYEVLALL-YHEP-PE-DDKA--S-QRQFEMEEL-ILE-----------LAAQVL---ED--KGVGFGLVDSEKDAAVAKKLGLTEVDSVYVFKGDEVIEYDGEFSADTIVEFLLDVLEDP--------VELI---EGERELQAFENIEDEIKLIGYFKSKDSEHYKA----FEDAAEEFHPYIPFFATFDSKVAKKLTL-KLNEIDFYEAFMEEPV----TIPDK----PNSEEEIVNFVEEHRRSTLRKLKPESMYETW---EDDMDGIHIVAFAEEADP-DGFEFLETLKAVAQDNTDNPDLSIIWIDPDDFPLL-VPYWEKTFDIDLSAPQIGVVNVTD-ADSVWMEMDD--EEDLPSAEELEDWL--EDVLEGEINT
>CASQ1_MAMPRIM_Macaca_mulatta_XP_001115441.3
------------MGP--RAVP---------GLR-LA------LL-LL--LV----L--AT-----------P---KS------G---V-QGEEGLDFPEYDGVDRVINVNA---KNYKNVFKKYEVLALL-YHEP-PE-DDKA--S-QRQFEMEEL-ILE-----------LAAQVL---ED--KGVGFGLVDSEKDAAVAKKLGLTEVDSVYVFKGDEVIEYDGEFSADTIVEFLLDVLEDP--------VELI---EGERELQAFENIEDEIKLIGYFKSKDSEHYKA----FEDAAEEFHPYIPFFATFDSKVAKKLTL-KLNEIDFYEAFMEEPV----TIPDK----PNSEEEIVNFVEEHRRSTLRKLKPESMYETW---EDDMDGIHIVAFAEEADP-DGFEFLETLKAVAQDNTDNPDLSIIWIDPDDFPLL-VPYWEKTFDIDLSAPQIGVVNVTD-ADSVWMEMDD--EEDLPSAEELEDWL--EDVLEGEINT
>CASQ1_MAMPRIM_Macaca_thibetana_XP_050614093.1
------------MGP--RAVP---------GLR-LA------LL-LL--LV----L--AT-----------P---KS------G---V-QGEEGLDFPEYDGVDRVINVNA---KNYKNVFKKYEVLALL-YHEP-PE-DDKA--S-QRQFEMEEL-ILE-----------LAAQVL---ED--KGVGFGLVDSEKDAAVAKKLGLTEVDSVYVFKGDEVIEYDGEFSADTIVEFLLDVLEDP--------VELI---EGERELQAFENIEDEIKLIGYFKSKDSEHYKA----FEDAAEEFHPYIPFFATFDSKVAKKLTL-KLNEIDFYEAFMEEPV----TIPDK----PNSEEEIVNFVEEHRRSTLRKLKPESMYETW---EDDMDGIHIVAFAEEADP-DGFEFLETLKAVAQDNTDNPDLSIIWIDPDDFPLL-VPYWEKTFDIDLSAPQIGVVNVTD-ADSVWMEMDD--EEDLPSAEELEDWL--EDVLEGEINT
>CASQ1_MAMPRIM_Macaca_fascicularis_XP_005541326.2
------------MGP--RAVP---------GLR-LA------LL-LL--LV----L--AT-----------P---KS------G---V-QGEEGLDFPEYDGVDRVINVNA---KNYKNVFKKYEVLALL-YHEP-PE-DDKA--S-QRQFEMEEL-ILE-----------LAAQVL---ED--KGVGFGLVDSEKDAAVAKKLGLTEVDSVYVFKGDEVIEYDGEFSADTIVEFLLDVLEDP--------VELI---EGERELQAFENIEDEIKLIGYFKSKDSEHYKA----FEDAAEEFHPYIPFFATFDSKVAKKLTL-KLNEIDFYEAFMEEPV----TIPDK----PNSEEEIVNFVEEHRRSTLRKLKPESMYETW---EDDMDGIHIVAFAEEADP-DGFEFLETLKAVAQDNTDNPDLSIIWIDPDDFPLL-VPYWEKTFDVDLSAPQIGVVNVTD-ADSVWMEMDD--EEDLPSAEELEDWL--EDVLEGEINT
>CASQ1_MAMPRIM_Macaca_nemestrina_XP_011768357.1
------------MGP--RAVP---------GLR-LA------LL-LL--LV----L--TT-----------P---KS------G---V-QGEEGLDFPEYDGVDRVINVNA---KNYKNVFKKYEVLALL-YHEP-PE-DDKA--S-QRQFEMEEL-ILE-----------LAAQVL---ED--KGVGFGLVDSEKDAAVAKKLGLTEVDSVYVFKGDEVIEYDGEFSADTIVEFLLDVLEDP--------VELI---EGERELQAFENIEDEIKLIGYFKSKDSEHYKA----FEDAAEEFHPYIPFFATFDSKVAKKLTL-KLNEIDFYEAFMEEPV----TIPDK----PNSEEEIVNFVEEHRRSTLRKLKPESMYETW---EDDMDGIHIVAFAEEADP-DGFEFLETLKAVAQDNTDNPDLSIIWIDPDDFPLL-VPYWEKTFDIDLSAPQIGVVNVTD-ADSVWMEMDD--EEDLPSAEELEDWL--EDVLEGEINT
>CASQ1_MAMPRIM_Rhinopithecus_roxellana_XP_010359068.1
------------MGP--RAAP---------GLR-LA------LL-LL--LV----L--GT-----------P---KS------G---V-QGEEGLDFPEYDGVDRVINVNA---KNYKNVFKKYEVLALL-YHEP-PE-DDKA--S-QRQFEMEEL-ILE-----------LAAQVL---ED--KGVGFGLVDSEKDAAVAKKLGLTEVDSVYVFKGDEVIEYDGEFSADTIVEFLLDVLEDP--------VELI---EGERELQAFENIEDEIKLIGYFKSKDSEHYKA----FEDAAEEFHPYIPFFATFDSKVAKKLTL-KLNEIDFYEAFMEEPV----TIPDK----PNSEEEIVNFVEEHRRSTLRKLKPESMYETW---EDDMDGIHIVAFAEEADP-DGFEFLETLKAVAQDNTENPDLSIIWIDPDDFPLL-VPYWEKTFDIDLSAPQIGVVNVTD-ADSVWMEMDD--EEDLPSAEELEDWL--EDVLEGEINT
>CASQ1_MAMPRIM_Rhinopithecus_bieti_XP_017720346.1
------------MGP--RAAP---------GLR-LA------LL-LL--LV----L--GT-----------P---KS------G---V-QGEEGLDFPEYDGVDRVINVNA---KNYKNVFKKYEVLALL-YHEP-PE-DDKA--S-QRQFEMEEL-ILE-----------LAAQVL---ED--KGVGFGLVDSEKDAAVAKKLGLTEVDSVYVFKGDEVIEYDGEFSADTIVEFLLDVLEDP--------VELI---EGERELQAFENIEDEIKLIGYFKSKDSEHYKA----FEDAAEEFHPYIPFFATFDSKVAKKLTL-KLNEIDFYEAFMEEPV----TIPDK----PNSEEEIVNFVEEHRRSTLRKLKPESMYETW---EDDMDGIHIVAFAEEADP-DGFEFLETLKAVAQDNTENPDLSIIWIDPDDFPLL-VPYWEKTFDIDLSAPQIGVVNVTD-ADSVWMEMDD--EEDLPSAEELEDWL--EDVLEGEINT
>CASQ1_MAMPRIM_Papio_anubis_XP_031510320.1
------------MGP--RAVP---------GLW-LA------LL-LL--LV----L--GT-----------P---KS------G---V-QGEEGLDFPEYDGVDRVINVNA---KNYKNVFKKYEVLALL-YHEP-PE-DDKA--S-QRQFEMEEL-ILE-----------LAAQVL---ED--KGVGFGLVDSEKDAAVAKKLGLTEVDSVYVFKGDEVIEYDGEFSADTIVEFLLDVLEDP--------VELI---EGERELQAFENIEDEIKLIGYFKSKDSEHYKA----FEDAAEEFHPYIPFFATFDSKVAKKLTL-KLNEIDFYEAFMEEPV----TIPDK----PNSEEEIVNFVEEHRRSTLRKLKPESMYETW---EDDMDGIHIVAFAEEADP-DGFEFLETLKAVAQDNTDNPDLSIIWIDPDDFPLL-VPYWEKTFDIDLSAPQIGVVNVTD-ADSVWMEMDD--EEDLPSAEELEDWL--EDVLEGEINT
>CASQ1_MAMPRIM_Trachypithecus_francoisi_XP_033051325.1
------------MGP--RAVL---------GLW-LA------LL-LL--LV----L--GT-----------P---KS------G---V-QGEEGLDFPEYDGVDRVINVNA---KNYKNVFKKYEVLALL-YHEP-PE-DDKA--S-QRQFEMEEL-ILE-----------LAAQVL---ED--KGVGFGLVDSEKDAAVAKKLGLTEVDSVYVFKGDEVIEYDGEFSADTIVEFLLDVLEDP--------VELI---EGERELQAFENIEDEIKLIGYFKSKDSEHYKA----FEDAAEEFHPYIPFFATFDSKVAKKLTL-KLNEIDFYEAFMEEPV----TIPDK----PNSEEEIVNFVEEHRRSTLRKLKPESMYETW---EDDMDGIHIVAFAEEADP-DGFEFLETLKAVAQDNTENPDLSIIWIDPDDFPLL-VPYWEKTFDIDLSAPQIGVVNVTD-ADSVWMEMDD--EEDLPSAEELEDWL--EDVLEGEINT
>CASQ1_MAMPRIM_Colobus_angolensis_XP_011813046.1
------------MRP--RAAP---------GLR-LA------LL-LL--LV----L--GT-----------P---KS------G---V-QGEEGLDFPEYDGVDRVINVNA---KNYKNVFKKYEVLALL-YHEP-PE-DDKA--S-QRQFEMEEL-ILE-----------LAAQVL---ED--KGVGFGLVDSEKDAAVAKKLGLTEVDSMYVFKGDEVIEYDGEFSADTIVEFLLDVLEDP--------VELI---EGERELQAFENIEDEIKLIGYFKSKDSEHYKA----FEDAAEEFHPYIPFFATFDSKVAKKLTL-KLNEIDFYEAFMEEPV----TIPDK----PNSEEEIVNFVEEHRRSTLRKLKPESMYETW---EDDMDGIHIVAFAEEADP-DGFEFLETLKAVAQDNTENPDLSIIWIDPDDFPLL-VPYWEKTFDIDLSAPQIGVVNVTD-ADSVWMEMDD--EEDLPSAEELEDWL--EDVLEGEINT
>CASQ1_MAMPRIM_Gorilla_gorilla_XP_004027753.1
------------MVP--RAVP---------GLW-LA------LL-LL--LV----L--GT-----------P---KS------G---V-QGEEGLDFPEYDGVDRVINVNA---KNYKNVFKKYEVLALL-YHEP-PE-DDKA--S-QRQFEMEEL-ILE-----------LAAQVL---ED--KGVGFGLVDSEKDAAVAKKLGLTEVDSMYVFKGDEVIEYDGEFSADTIVEFLLDVLEDP--------VELI---EGERELQAFENIEDEIKLIGYFKSKDSEHYKA----FEDAAEEFHPYIPFFATFDSKVAKKLTL-KLNEIDFYEAFMEEPV----TIPDK----PNSEEEIVSFVEEHRRSTLRKLKPESMYETW---EDDMDGIHIVAFAEEADP-DGFEFLETLKAVAQDNTENPDLSIIWIDPDDFPLL-VPYWEKTFDIDLSAPQIGVVNVTD-ADSVWMEMDD--EEDLPSAEELEDWL--EDVLEGEINT
>CASQ1_MAMPRIM_Saimiri_boliviensis_XP_003937982.1
------------MGA--RAVP---------GLR-LA------LL-LL--LV----L--GT-----------P---KS------G---V-QGEEGLDFPEYDGVDRVVNVNA---KNYKNVFKKYEVLALL-YHEP-PE-DDKA--S-QRQFEMEEL-ILE-----------LAAQVL---ED--KGVGFGLVDSEKDAAVAKKLGLTEVDSVYVFKGDEVIEYDGEFSADTLVEFLLDVLEDP--------VELI---EGDRELQAFENIEDEIKLIGYFKSKDSEHYKA----FEDAAEEFHPYIPFFATFDSKVAKKLTL-KLNEIDFYEAFMDEPV----TIPDK----PNSEEEIVSFVEEHRRSTLRKLKPESMYETW---EDDMDGIHIVAFAEEADP-DGFEFLETLKAVAQENTENPDLSIIWIDPDDFPLL-VPYWEKTFDIDLSAPQIGVVNVTD-ADSIWMEMDN--EEDLPSAEELEDWL--EDVLEGEINT
>CASQ1_MAMPRIM_Callithrix_jacchus_XP_008982960.1
------------MGA--RAVP---------GLR-LA------LL-LL--LV----L--GT-----------P---KS------G---V-QGEEGLDFPEYDGVDRVINVNA---KNYKNVFKKYEVLALL-YHEP-PE-DDKA--S-QRQFEMEEL-ILE-----------LAAQVL---ED--KGVGFGLVDSEKDAAVAKKLGLTEVDSVYVFKGDEVIEYDGEFSADTLVEFLLDVLEDP--------VELI---EGERELQAFENIEDEIKLIGYFKSKDSEHYKA----FEDAAEEFHPYIPFFATFDSKVAKKLTL-KLNEIDFYEAFMEEPV----TIPDK----PNSEEEIVSFVEEHRRSTLRKLKPESMYETW---EDDMDGIHIVAFAEEADP-DGFEFLETLKAVAQENTENPDLSIIWIDPDDFPLL-VPYWEKTFDIDLSAPQIGVVNVTD-ADSIWMEMDD--EEDLPSAEELEDWL--EDVLEGEINT
>CASQ1_MAMPRIM_Cebus_imitator_XP_017359128.1
------------MGA--RAVP---------GLR-LA------LL-LL--LV----L--GT-----------P---KS------G---V-QGEEGLDFPEYDGVDRVVNVNA---KNYKNVFKKYEVLALL-YHEP-PE-DDKA--S-QRQFEMEEL-ILE-----------LAAQVL---ED--KGVGFGLVDSEKDAAVAKKLGLTEVDSVYVFKGDEVIEYDGEFSADTLVEFLLDVLEDP--------VELI---EGDRELQAFENIEDEIKLIGYFKSKDSEHYKA----FEDAAEEFHPYIPFFATFDSKVAKKLTL-KLNEIDFYEAFMEEPV----TIPDK----PNSEEEIVSFVEEHRRSTLRKLKPESMYETW---EDDMDGIHIVAFAEEADP-DGFEFLETLKAVARENTENPDLSIIWIDPDDFPLL-VPYWEKTFDIDLSAPQIGVVNVTD-ADSIWMEMDD--EEDLPSAEELEDWL--EDVLEGEINT
>CASQ1_MAMPRIM_Sapajus_apella_XP_032116741.1
------------MGA--RAVP---------GLR-LA------LL-LL--LV----L--GT-----------P---KS------G---V-QGEEGLDFPEYDGVDRVVNVNA---KNYKNVFKKYEVLALL-YHEP-PE-DDKA--S-QRQFEMEEL-ILE-----------LAAQVL---ED--KGVGFGLVDSEKDAAVAKKLGLTEVDSVYVFKGDEVIEYDGEFSADTLVEFLLDVLEDP--------VELI---EGDRELQAFENIEDEIKLIGYFKSKDSEHYKA----FEDAAEEFHPYIPFFATFDSKVAKKLTL-KLNEIDFYEAFMEEPV----TIPDK----PNSEEEIVSFVEEHRRSTLRKLKPESMYETW---EDDMDGIHIVAFAEEADP-DGFEFLETLKAVARENTENPDLSIIWIDPDDFPLL-VPYWEKTFDIDLSAPQIGVVNVTD-ADSIWMEMDD--EEDLPSAEELEDWL--EDVLEGEINT
>CASQ1_MAMPRIM_Aotus_nancymaae_XP_012305107.1
------------MGS--RAVP---------GLR-LA------LL-LL--LV----L--GT-----------P---KS------G---V-QGEEGLDFPEYDGVDRVINVNA---KNYKNVFKKYEVLALL-YHEP-PE-DDKA--S-QRQFEMEEL-ILE-----------LAAQVL---ED--KGVGFGLVDSEKDAAVAKKLGLTEVDSIYVFKGDEVIEYDGELSADTLVEFLLDVLEDP--------VELI---EGERELQAFENIEDEIKLIGYFKSKDSEHYKA----FEDAAEEFHPYIPFFATFDSKVAKKLTL-KLNEIDFYEAFMEEPV----TIPDK----PNSEEEIVSFVEEHRRSTLRKLKPESMYETW---EDDMDGIHIVAFAEEDDP-DGFEFLETLKAVAQENTENPDLSIIWIDPDDFPLL-VPYWEKTFDIDLSAPQIGVVNVTD-ADSIWMEMDD--EEDLPSAEELEDWL--EDVLEGEINT
>CASQ1_MAMPRIM_Carlito_syrichta_XP_008056911.1
------------MGA--RAVP---------GLR-LA------LL-LL--LV----L--GT-----------P---ES------G---V-QGEDGLDFPEYDGVDRVINVNA---KNYKNVFKKYEVLALL-YHEP-PE-DDKA--S-QRQFEMEEL-ILE-----------LAAQVL---ED--KGVGFGLVDSEKDAAVAKKLGLTEEDSVYVFKGDEVIEYDGELSADTLVEFLLDVLEDP--------VELI---EGDRELQAFENIEDEIKLIGYFKSKDSEHYKA----FEDAAEEFHPYIPFFATFDSKVAKKLTL-KLNEIDFYEAFMEEPV----TIPDK----PNSEEEIVNFVEEHRRSTLRKLKPESMYETW---EDDMDGIHIVAFAEEADP-DGFEFLETLKAVAQDNTENPDLSIIWIDPDDFPLL-VPYWEKTFDIDLSAPQIGVVNVTD-ADSIWMEMDD--EEDLPSAEELEDWL--EDVLEGEINT
>CASQ1_MAMRODE_Ictidomys_tridecemlineatus_XP_005339429.1
------------MGA--RMVP---------GLR-QA------LL-LL--LV----L--GT-----------P---KS------G---V-QGEEGLDFPEYDGVDRVINVNA---KNYKNVFKKYEVLALL-YHEP-PE-DDKA--S-QRQFEMEEL-ILE-----------LAAQVL---ED--KGVGFGLVDSEKDAAVAKKLGLVEEDSVYVFKGDEVIEYDGEFSADTLVEFLLDVLEDP--------VELI---EGERELQAFENIEDEIKLIGYFKNKDSEHYKA----FEDAAEEFHPYIPFFATFDSKVAKKLTL-KLNEIDFYEAFMEEPV----TIPDK----PNSEEEIVNFVEEHRRSTLRKLKPESMYETW---EDDLDGIHIVAFAEEADP-DGFEFLETLKSVAQDNTDNPDLSIIWIDPDDFPLL-VPYWEKTFDIDLSAPQIGVVNVTD-ADSIWMEMDD--EEDLPSAEELEDWL--EDVLEGEINT
>CASQ1_MAMRODE_Urocitellus_parryii_XP_026263727.1
------------MGA--RMVP---------GLR-QA------LL-LL--LX----L--GT-----------P---KS------G---V-QGEEGLDFPEYDGVDRVINVNA---KNYKNVFKKYEVLALL-YHEP-PE-DDKA--S-QRQFEMEEL-ILE-----------LAAQVL---ED--KGVGFGLVDSEKDAAVAKKLGLVEEDSVYVFKGDEVIEYDGEFSADTLVEFLLDVLEDP--------VELI---EGERELQAFENIEDEIKLIGYFKNKDSEHYKA----FEDAAEEFHPYIPFFATFDSKVAKKLTL-KLNEIDFYEAFMEEPV----TIPDK----PNSEEEIVNFVEEHRRSTLRKLKPESMYETW---EDDLDGIHIVAFAEEADP-DGFEFLETLKSVAQDNTDNPDLSIIWIDPDDFPLL-VPYWEKTFDIDLSAPQIGVVNVTD-ADSIWMEMDD--EEDLPSAEELEDWL--EDVLEGEINT
>CASQ1_MAMRODE_Marmota_marmota_XP_015347498.1
------------MGA--RMEP---------GLR-QA------LL-LL--LV----L--GT-----------P---KS------G---V-QGEEGLDFPEYDGVDRVINVNA---KNYKNVFKKYEVLALL-YHEP-PE-DDKA--S-QRQFEMEEL-ILE-----------LAAQVL---ED--KGVGFGLVDSEKDAAVAKKLGLVEEDSVYVFKGDEVIEYDGEFSADTLVEFLLDVLEDP--------VELI---EGERELQAFENIEDEIKLIGYFKNKDSEHYKA----YEDAAEEFHPYIPFFATFDSKVAKKLTL-KLNEIDFYEAFMEEPV----TIPDK----PNSEEEIVNFVEEHRRSTLRKLKPESMYETW---EDDLDGIHIVAFAEEADP-DGYEFLETLKSVAQDNTDNPDLSIIWIDPDDFPLL-VPYWEKTFDIDLSAPQIGVVNVTD-ADSIWMEMDD--EEDLPSAEELEDWL--EDVLEGEINT
>CASQ1_MAMRODE_Marmota_monax_XP_046285043.1
------------MGA--RMEP---------GLR-QA------LL-LL--LV----L--GT-----------P---KS------G---V-QGEEGLDFPEYDGVDRVINVNA---KNYKNVFKKYEVLALL-YHEP-PE-DDKA--S-QRQFEMEEL-ILE-----------LAAQVL---ED--KGVGFGLVDSEKDAAVAKKLGLVEEDSVYVFKGDEVIEYDGEFSADTLVEFLLDVLEDP--------VELI---EGERELQAFENIEDEIKLIGYFKNKDSEHYKA----YEDAAEEFHPYIPFFATFDSKVAKKLTL-KLNEIDFYEAFMEEPV----TIPDK----PNSEEEIVNFVEEHRRSTLRKLKPESMYETW---EDDLDGIHIVAFAEEADP-DGYEFLETLKSVAQDNTDNPDLSIIWIDPDDFPLL-VPYWEKTFDIDLSAPQIGVVNVTD-ADSIWMEMDD--EEDLPSAEELEDWL--EDVLEGEINT
>CASQ1_MAMRODE_Marmota_flaviventris_XP_027806594.1
------------MGA--RREP---------GLR-QA------LL-LL--LV----L--GT-----------P---KS------G---V-QGEEGLDFPEYDGVDRVINVNA---KNYKNVFKKYEVLALL-YHEP-PE-DDKA--S-QRQFEMEEL-ILE-----------LAAQVL---ED--KGVGFGLVDSEKDAAVAKKLGLVEEDSVYVFKGDEVIEYDGEFSADTLVEFLLDVLEDP--------VELI---EGERELQAFENIEDEIKLIGYFKNKDSEHYKA----YEDAAEEFHPYIPFFATFDSKVAKKLTL-KLNEIDFYEAFMEEPV----TIPDK----PNSEEEIVNFVEEHRRSTLRKLKPESMYETW---EDDLDGIHIVAFAEEADP-DGYEFLETLKSVAQDNTDNPDLSIIWIDPDDFPLL-VPYWEKTFDIDLSAPQIGVVNVTD-ADSIWMEMDD--EEDLPSAEELEDWL--EDVLEGEINT
>CASQ1_MAMRODE_Sciurus_carolinensis_XP_047403133.1
------------MGA--RIVP---------GLR-QA------LL-FL--LV----L--GT-----------P---KS------G---V-QGEEGLDFPEYDGVDRVINVNA---KNYKNVFKKYEVLALL-YHEP-PE-DDKA--S-QRQFEMEEL-ILE-----------LAAQVL---ED--KGVGFGLVDSEKDAAVAKKLGLIEEDSVYVFKGDEVIEYDGEFSADTLVEFLLDVLEDP--------VELI---EGERELQAFENIEDEIKLIGYFKNKDSEHYKA----YEDAAEEFHPYIPFFATFDSKVAKKLTL-KLNEIDFYEAFMEEPV----TIPDK----PNSEEEIVNFVEEHRRSTLRKLKPESMYETW---EDDLDGIHIVAFAEEADP-DGYEFLETLKSVAQDNTDNPDLSIIWIDPDDFPLL-VPYWEKTFDIDLSAPQIGVVNVTD-ADSIWMEMDN--EEDLPSAEELEDWL--EDVLEGEINT
>CASQ1_MAMPRIM_Otolemur_garnettii_XP_003795243.1
------------MGA--RVVP---------SLR-LV------LL-LL--LV----L--GT-----------P---KS------G---V-QGEEGLDFPEYDGVDRVINVNA---KNYKNVFKKYEVLALL-YHEP-PE-DDKA--S-QRQFEMEEL-ILE-----------LAAQVL---ED--KGVGFGLVDSEKDAAVAKKLGLTEEDSVYVFKGDEVIEYDGELSADTLVEFLLDVLEDP--------VELI---EGERELQAFENIEDENKLIGYFKSKDSEHYKA----FEDAAEEFHPYIPFFATFDSKVAKKLTL-KLNEIDFYEAFMDEPV----TIPDK----PNSEEEIVNFVTEHRRSTLRKLKPESMYETW---EDDMDGIHIVAFAEEADP-DGFEFLETLKAVAQDNTENPDLSIIWVDPDDFPLL-VPYWEKTFDIDLSAPQIGVVNVTD-ADSIWMEMDD--EEDLPSAEELEDWL--EDVLSGEINT
>CASQ1_MAMPRIM_Nycticebus_coucang_XP_053460498.1
------------MGA--RAVP---------ALQ-LV------LF-LL--LV----L--GT-----------P---KS------G---V-QGEEGLDFPKYDGVDRVVNVNA---KNYKNVFKKYEVLALL-YHEP-PE-DDKA--S-QRQFEMEEL-ILE-----------LAAQVL---ED--KGVGFGLVDSEKDAAVAKKLGLTEEDSIYVFKGDEVIEYDGELSADTLVEFLLDVLEDP--------VELI---EGERELQAFENIEDENKLIGYFKSKDSEHYKA----FEDAAEEFHPYIPFFATFDSKVAKKLTL-KLNEIDFYEAFMDEPV----TIPDK----PNSEEEIVNFVTEHRRSTLRKLKPESMYETW---EDDMDGIHIVAFAEEADP-DGFEFLETLKAVAQDNTENPDLSIIWVDPDDFPLL-VPYWEKTFDIDLSAPQIGVVNVTD-ADSIWMEMDD--EEDLPSAEELEDWL--EDVLSGEINT
>CASQ1_MAMPRIM_Galeopterus_variegatus_XP_008584737.1
------------MGA--RAVL---------GLR-LA------LL-LV--LV----L--GT-----------P---KS------G---V-QGEEGLDFPQYDGVDRVINVNA---KNYKNVFKKYEVLALL-YHDP-PE-DDKA--S-QRQFEMEEL-ILE-----------LAAQVL---ED--KGVGFGLVDSEKDAAVAKKLGLTEEDSVYVFKGDEVIEYDGEFSADTLVEFLLDVLEDP--------VELI---EGERELQAFENIEDENKLIGYFKSKDSEHYKA----YEDAAEEFHPYIPFFATFDSKVAKKLTL-KLNEIDFYEAFMEEPV----TIPDK----PNSEEEIVNFVEEHRRSTLRKLKPESMYETW---EDDLDGIHIVAFAEEDDP-DGYEFLEILKSVAQDNTENPDLSIIWIDPDDFPLL-VPYWEKTFDIDLSAPQIGVVNVTD-ADSIWMEMDD--EEDLPSAEELEDWL--EDVLSGEINT
>CASQ1_MAMDEMO_Cynocephalus_volans_XP_062961021.1
------------MGA--RAVL---------GLR-LA------LL-LV--LV----L--GT-----------P---KS------G---V-QGEEGLDFPQYDGVDRVINVNA---KNYKNVFKKYEVLALL-YHDP-PE-DDKA--S-QRQFEMEEL-ILE-----------LAAQVL---ED--KGVGFGLVDSEKDAAVAKKLGLTEEDSVYVFKGDEVIEYDGEFSADTLVEFLLDVLEDP--------VELI---EGERELQAFENIEDENKLIGYFKSKDSEHYKA----YEDAAEEFHPYIPFFATFDSKVAKKLTL-KLNEIDFYEAFMEEPV----TIPDK----PNSEEEIVNFVEEHRRSTLRKLKPESMYETW---EDDLDGIHIVAFAEEDDP-DGYEFLEILKSVAQDNTENPDLSIIWIDPDDFPLL-VPYWEKTFDIDLSAPQIGVVNVTD-ADSIWMEMDD--EEDLPSAEELEDWL--EDVLSGEINT
>CASQ1_MAMPRIM_Propithecus_coquereli_XP_012517340.1
------------MGA--RAVL---------GLR-LA------LL-LL--LV----L--GT-----------P---KS------G---V-QGEEGLDFPKYDGVDRVINVNA---KNYKNVFKKYEVLALL-YHEP-PE-DDKA--S-QRQFEMEEL-ILE-----------LAAQVL---ED--KGVGFGLVDSEKDAAVAKKLGLTEEDSVYVFKGDEVIEYDGEFSADTLVEFLLDVLEDP--------VELI---EGERELEAFENIEDENKLIGYFKNKDSEHYKA----FEDAAEEFHPYIPFFATFDSKVAKKLTL-KLNEIDFYEAFMEEPV----TIPDK----PNSEEEIVNFVEEHRRSTLRKLKPESMYETW---EDDMDGIHIVAFAEEADP-DGFEFLETLKAVAQDNTENPDLSIVWIDPDDFPLL-VPYWEKTFDIDLSAPQIGVVNVTD-ADSIWMEMDD--EEDLPSAEELEDWL--EDVLSGEINT
>CASQ1_MAMPRIM_Microcebus_murinus_XP_012604634.1
------------MGA--RAVL---------GLR-LA------LL-LL--LV----L--GT-----------P---KS------W---V-QGEEGLDFPKYDGVDRVINVNA---KNYKNVFKKYEVLALL-YHEP-PE-DDKA--S-QRQFEMEEL-ILE-----------LAAQVL---ED--KGVGFGLVDSEKDAAVAKKLGLTEEDSVYVFKGDEVIEYDGEFSADTLVEFLLDVLEDP--------VELI---EGERELEAFENIEDENKLIGYFKSKDSEHYKA----FEDAAEEFHPYIPFFATFDSKVAKKLTL-KLNEIDFYEAFMDEPV----TIPDK----PNSEEEIVNFVEEHRRSTLRKLKPESMYETW---EDDMDGIHIVAFAEEADP-DGFEFLETLKAVAQDNTENPDLSIVWIDPDDFPLL-VPYWEKTFDIDLSAPQIGVVNVTD-ADSIWMEMDD--EEDLPSAEELEDWL--EDVLSGEINT
>CASQ1_MAMPRIM_Lemur_catta_XP_045403034.1
------------MGA--RVVQ---------GLR-LA------LL-LL--LV----L--GT-----------P---KS------R---V-QGEEGLDFPKYDGVDRVINVNA---KNYKNVFKKYEVLALL-YHEP-PE-DDKA--S-QRQFEMEEL-ILE-----------LAAQVL---ED--KGVGFGLVDSEKDAAVAKKLGLTEEDSVYVFKGDEVIEYDGEFSADTLVEFLLDVLEDP--------VELI---EGERELEAFENIEDENKLIGYFKSKDSEHYKA----FEDAAEEFHPYIPFFATFDSKVAKKLTL-KLNEIDFYEAFMEEPV----TIPDK----PNSEEEIVNFVEEHRRSTLRKLKPESMYETW---EDDMDGIHIVAFAEEADP-DGFEFLETLKAVAQDNTENPDLSIVWIDPDDFPLL-VPYWEKTFDIDLSAPQIGVVNVTD-ADSIWMEMDD--EEDLPSAEELEDWL--EDVLSGEINT
>CASQ1_MAMCHIR_Pteropus_alecto_XP_006922962.1
------------MGA--RAVL---------GLR-LA------LL-LL--LV----L--GT-----------P---KS------G---V-QGEDGLDFPEYDGVDRVVNVNA---KNYKNVFKKYEVLALL-YHEP-PE-DDKA--S-QRQFEMEEL-TLE-----------LAAQVL---ED--KGVGFGMVDSEKDAAVAKKLGLTEEDSIYVFKGDEVIEYDGELSADTLVEFLLDVLEDP--------VELI---EGERELQAFENIEDENKLIGYFKNKDSEHFKA----YEDAAEEFHPYIPFFATFDSKVAKKLTL-KLNEIDFYEAFMEEPV----TIPDK----PNSEEEIVNFVEEHRRSTLRKLKPESMYETW---EDDLDGIHIVAFAEEADP-DGYEFLEILKAVAQDNTENPDLSIIWIDPDDFPLL-VPYWEKTFDIDLSAPQIGVVNVTD-ADSIWMEMDD--EEDLPSAEELEDWL--EDVLAGEINT
>CASQ1_MAMCHIR_Pteropus_vampyrus_XP_011371381.1
------------MGA--RAVL---------GLR-LA------LL-LL--LV----L--GT-----------P---KS------G---V-QGEDGLDFPEYDGVDRVVNVNA---KNYKNVFKKYEVLALL-YHEP-PE-DDKA--S-QRQFEMEEL-TLE-----------LAAQVL---ED--KGVGFGMVDSEKDAAVAKKLGLTEEDSIYVFKGDEVIEYDGELSADTLVEFLLDVLEDP--------VELI---EGERELQAFENIEDENKLIGYFKNKDSEHFKA----YEDAAEEFHPYIPFFATFDSKVAKKLTL-KLNEIDFYEAFMEEPV----TIPDK----PNSEEEIVNFVEEHRRSTLRKLKPESMYETW---EDDLDGIHIVAFAEEADP-DGYEFLEILKAVAQDNTENPDLSIIWIDPDDFPLL-VPYWEKTFDIDLSAPQIGVVNVTD-ADSIWMEMDD--EEDLPSAEELEDWL--EDVLAGEINT
>CASQ1_MAMCHIR_Pteropus_giganteus_XP_039695912.1
------------MGA--RAVL---------GLR-LA------LL-LL--LV----L--GT-----------P---KS------G---V-QGEDGLDFPEYDGVDRVVNVNA---KNYKNVFKKYEVLALL-YHEP-PE-DDKA--S-QRQFEMEEL-TLE-----------LAAQVL---ED--KGVGFGMVDSEKDAAVAKKLGLTEEDSIYVFKGDEVIEYDGELSADTLVEFLLDVLEDP--------VELI---EGERELQAFENIEDENKLIGYFKNKDSEHFKA----YEDAAEEFHPYIPFFATFDSKVAKKLTL-KLNEIDFYEAFMEEPV----TIPDK----PNSEEEIVNFVEEHRRSTLRKLKPESMYETW---EDDLDGIHIVAFAEEADP-DGYEFLEILKAVAQDNTENPDLSIIWIDPDDFPLL-VPYWEKTFDIDLSAPQIGVVNVTD-ADSIWMEMDD--EEDLPSAEELEDWL--EDVLAGEINT
>CASQ1_MAMCHIR_Rousettus_aegyptiacus_XP_015994934.1
------------MGA--RAML---------GLR-LA------LL-LL--LV----L--GT-----------P---TS------V---V-QGEDGLDFPQYDGVDRVVNVNA---KNYKNVFKKYEVLALL-YHEP-PE-DDKA--S-QRQFEMEEL-TLE-----------LAAQVL---ED--KGVGFGMVDSEKDAAVAKKLGLTEEDSIYVFKGDEVIEYDGELSADTLVEFLLDVLEDP--------VELI---EGERELQAFENIEDENKLIGYFKNKDSEHFKA----YEDAAEEFHPYIPFFATFDSKVAKKLTL-KLNEIDFYEAFMEEPV----TIPDK----PNSEEEIVNFVEEHRRSTLRKLKPESMYETW---EDDLDGIHIVAFAEEADP-DGYEFLETLKAVAQDNTENPDLSIIWIDPDDFPLL-VPYWEKTFDIDLSAPQIGVVNVTD-ADSIWMEMDD--EEDLPSAEELEDWL--EDVLEGEINT
>CASQ1_MAMCHIR_Hipposideros_armiger_XP_019505195.1
------------MGA--RAVS---------GLR-LA------LL-LL--LV----L--RT-----------P---ES------G---V-QGEDGLDFPEYDGVDRVINVNA---KNYKNVFKKYEVLALL-YHEP-PE-DDKA--S-QRQFEMEEL-TLE-----------LAAQVL---ED--KGIGFGMVDSEKDTAVAKKLGLTEEDSIYVFKGDEVIEYDGELSADTLVEFMLDVLEDP--------VELI---EGERELQAFENIEDEIKLIGYFKSKDSEHFKA----YEDAAEEFHPYIPFFATFDSKVAKKLTL-KMNEIDFYEAFMEEPV----TIPDK----PNSKEEIVSFVEEHRRSTLRKLKPESMYETW---EDDLDGIHIVAFAEEADP-DGYEFLETLKAVAQDNTENPDLSIIWIDPDDFPLL-VPYWEKTFDIDLSAPQIGVVNVTD-ADSIWLEMDD--EEDLPSAEELEDWL--EDVLEGEINT
>CASQ1_MAMCHIR_Rhinolophus_sinicus_XP_019572016.1
------------MGA--RAVP---------GLR-LA------LL-LL--LV----L--RT-----------P---ES------G---V-QGEDGLDFPEYDGVDRVINVNA---KNYKNVFKKYEVLALL-YHEP-PE-DDKA--S-QRQFEMEEL-TLE-----------LAAQVL---ED--KGVGFGMVDSEKDAAVAKKLGLTEEDSIYVFKGDEVIEYDGELSADTLVEFMLDVLEDP--------VELI---EGERELQAFENIEDEIKLIGYFKSKDSEHFKA----YEDAAEEFHPYIPFFATFDSKVAKKLTL-KLNEIDFYEAFMEEPV----TIPDK----PNSKEEIVSFVEEHRRSTLRKLKPESMYETW---EDDLDGIHIVAFAEEADP-DGYEFLETLKAVAQDNTENPDLSIIWIDPDDFPLL-VPYWEKTFDIDLSAPQIGVVNVTD-ADSIWLEMDD--EEDLPSAEELEDWL--EDVLEGEINT
>CASQ1_MAMCHIR_Rhinolophus_ferrumequinum_XP_032949580.1
------------MGA--RAVP---------GLR-LA------LL-LL--LV----L--RT-----------P---ES------G---V-QGEDGLDFPEYDGVDRVINVNA---KNYKNVFKKYEVLALL-YHEP-PE-DDKA--S-QRQFEMEEL-TLE-----------LAAQVL---ED--KGVGFGMVDSEKDAAVAKKLGLTEEDSIYVFKGDEVIEYDGELSADTLVEFMLDVLEDP--------VELI---EGERELQAFENIEDEIKLIGYFKSKDSEHFKA----YEDAAEEFHPYIPFFATFDSKVAKKLTL-KLNEIDFYEAFMEEPV----TIPDK----PNSKEEIVSFVEEHRRSTLRKLKPESMYETW---EDDLDGIHIVAFAEEADP-DGYEFLETLKAVAQDNTENPDLSIIWIDPDDFPLL-VPYWEKTFDIDLSAPQIGVVNVTD-ADSIWLEMDD--EEDLPSAEELEDWL--EDVLEGEINT
>CASQ1_MAMARTI_Bos_taurus_NP_001071345.1
------------MGA--RAVP---------GLR-LA------LL-LL--MV----L--GT-----------P---KS------G---V-QGEEGLDFPEYDGVDRVVNVNA---KNYKNVFKKYEVLALL-YHEP-PE-DDKA--S-QRQFEMDEL-ILE-----------LAAQVL---ED--KGVGFGMVDSEKDAAVAKKLGLTEEDSVYVFKGDEVIEYDGEFSADTLVEFLLDVLEDP--------VELI---EGERELQAFENIEDDNKLIGYFKNKDSEHYKA----YEDAAEEFHPYIPFFATFDSKVAKKLTL-KLNEIDFYEAFMEEPV----TIPDK----PNSEEEIVSFVEAHKRSTLRKLKPESMYETW---EDDLDGIHIVAFAEETDP-DGYEFLETLKAVAQDNTDNPDLSIIWIDPDDFPLL-VPYWEKTFNIDLSAPQIGVVNVTD-ADSVWMEMDD--EEDLPSAEELEDWL--EDVLEGEINT
>CASQ1_MAMARTI_Bison_bison_XP_010845176.1
------------MGA--RAVP---------GLR-LA------LL-LL--MV----L--GT-----------P---KS------G---V-QGEEGLDFPEYDGVDRVVNVNA---KNYKNVFKKYEVLALL-YHEP-PE-DDKA--S-QRQFEMDEL-ILE-----------LAAQVL---ED--KGVGFGMVDSEKDAAVAKKLGLTEEDSVYVFKGDEVIEYDGEFSADTLVEFLLDVLEDP--------VELI---EGERELQAFENIEDDNKLIGYFKNKDSEHYKA----YEDAAEEFHPYIPFFATFDSKVAKKLTL-KLNEIDFYEAFMEEPV----TIPDK----PNSEEEIVSFVEAHKRSTLRKLKPESMYETW---EDDLDGIHIVAFAEETDP-DGYEFLETLKAVAQDNTDNPDLSIIWIDPDDFPLL-VPYWEKTFNIDLSAPQIGVVNVTD-ADSVWMEMDD--EEDLPSAEELEDWL--EDVLEGEINT
>CASQ1_MAMARTI_Bos_mutus_XP_005903939.1
------------MGA--RAVP---------GLR-LA------LL-LL--MV----L--GT-----------P---KS------G---V-QGEEGLDFPEYDGVDRVVNVNA---KNYKNVFKKYEVLALL-YHEP-PE-DDKA--S-QRQFEMDEL-ILE-----------LAAQVL---ED--KGVGFGMVDSEKDAAVAKKLGLTEEDSVYVFKGDEVIEYDGEFSADTLVEFLLDVLEDP--------VELI---EGERELQAFENIEDDNKLIGYFKNKDSEHYKA----YEDAAEEFHPYIPFFATFDSKVAKKLTL-KLNEIDFYEAFMEEPV----TIPDK----PNSEEEIVNFVEAHKRSTLRKLKPESMYETW---EDDLDGIHIVAFAEETDP-DGYEFLETLKAVAQDNTDNPDLSIIWIDPDDFPLL-VPYWEKTFNIDLSAPQIGVVNVTD-ADSVWMEMDD--EEDLPSAEELEDWL--EDVLEGEINT
>CASQ1_MAMARTI_Bos_indicus_XP_019843708.1
------------MGA--RAVP---------GLR-LA------LL-LL--MV----L--GT-----------P---KS------G---V-QGEEGLDFPEYDGVDRVVNVNA---KNYKNVFKKYEVLALL-YHEP-PE-DDKA--S-QRQFEMDEL-ILE-----------LAAQVL---ED--KGVGFGMVDSEKDAAVAKKLGLTEEDSVYVFKGDEVIEYDGEFSADTLVEFLLDVLEDP--------VELI---EGERELQAFENIEDDNKLIGYFKNKDSEHYKA----YEDAAEEFHPYIPFFXTFDSKVAKKLTL-KLNEIDFYEAFMEEPV----TIPDK----PNSEEEIVSFVEAHKRSTLRKLKPESMYETW---EDDLDGIHIVAFAEETDP-DGYEFLETLKAVAQDNTDNPDLSIIWIDPDDFPLL-VPYWEKTFNIDLSAPQIGVVNVTD-ADSVWMEMDD--EEDLPSAEELEDWL--EDVLEGEINT
>CASQ1_MAMARTI_Bubalus_bubalis_XP_006060546.3
------------MGA--RAVP---------GLR-LA------LL-FL--MV----L--GT-----------P---KS------G---V-QGEEGLDFPEYDGVDRVVNVNA---KNYKNVFKKYEVLALL-YHEP-PE-DDKA--S-QKQFEMEEL-ILE-----------LAAQVL---ED--KGVGFGMVDSEKDAAVAKKLGLTEEDSVYVFKGDEVIEYDGEFSADTLVEFLLDVLEDP--------VELI---DGERELQAFENIEDDNKLIGYFKNKDSEHYKA----YEDAAEEFHPYIPFFATFDSKVAKKLTL-KLNEIDFYEAFMEEPV----TIPDK----PNSEEEIVNFVEAHKRSTLRKLKPESMYETW---EDDLDGIHIVAFAEETDP-DGYEFLETLKAVAQDNTDNPDLSIIWIDPDDFPLL-VPYWEKTFNIDLSAPQIGVVNVTD-ADSIWMEMDD--EEDLPSAEELEDWL--EDVLEGEINT
>CASQ1_MAMARTI_Bubalus_carabanensis_XP_055439843.1
------------MGA--RAVP---------GLR-LA------LL-FL--MV----L--GT-----------P---KS------G---V-QGEEGLDFPEYDGVDRVVNVNA---KNYKNVFKKYEVLALL-YHEP-PE-DDKA--S-QKQFEMEEL-ILE-----------LAAQVL---ED--KGVGFGMVDSEKDAAVAKKLGLTEEDSVYVFKGDEVIEYDGEFSADTLVEFLLDVLEDP--------VELI---EGERELQAFENIEDDNKLIGYFKNKDSEHYKA----YEDAAEEFHPYIPFFATFDSKVAKKLTL-KLNEIDFYEAFMEEPV----TIPDK----PNSEEEIVNFVEAHKRSTLRKLKPESMYETW---EDDLDGIHIVAFAEETDP-DGYEFLETLKAVAQDNTDNPDLSIIWIDPDDFPLL-VPYWEKTFNIDLSAPQIGVVNVTD-ADSIWMEMDD--EEDLPSAEELEDWL--EDVLEGEINT
>CASQ1_MAMARTI_Ovis_aries_XP_004002712.1
------------MGA--RAVP---------GLR-LA------LL-FL--LV----L--GT-----------P---KS------G---V-QGEEGLDFPEYDGVDRVVNVNA---KNYKNVFKKYEVLALL-YHEP-PE-DDKA--S-QRQFEMEEL-ILE-----------LAAQVL---ED--KGVGFGMVDSEKDAAVAKKLGLTEEDSVYVFKGDEVIEYDGEFSADTLVEFLLDVLEDP--------VELI---EGERELQAFENIEDDNKLIGYFKNKDSEHYKA----YEDAAEEFHPYIPFFATFDSKVAKKLTL-KLNEIDFYEAFMEEPV----TIPDK----PNSEEEIVNFVEAHKRSTLRKLKPESMYETW---EDDLDGIHIVAFAEEADP-DGYEFLEILKSVAQDNTDNPDLSIIWIDPDDFPLL-VPYWEKTFNIDLSAPQIGVVNVTD-ADSVWMEMDD--EEDLPSAEELEDWL--EDVLEGEINT
>CASQ1_MAMARTI_Budorcas_taxicolor_XP_052492795.1
------------MGA--RAVP---------GLR-LA------LL-FL--LV----L--GT-----------P---KS------G---V-QGEEGLDFPEYDGVDRVVNVNA---KNYKNVFKKYEVLALL-YHEP-PE-DDKA--S-QRQFEMEEL-ILE-----------LAAQVL---ED--KGVGFGMVDSEKDAAVAKKLGLTEEDSIYVFKGDEVIEYDGEFSADTLVEFLLDVLEDP--------VELI---EGERELQAFENIEDDNKLIGYFKNKDSEHYKA----YEDAAEEFHPYIPFFATFDSKVAKKLTL-KLNEIDFYEAFMEEPV----TIPDK----PNSEEEIVNFVEAHKRSTLRKLKPESMYETW---EDDLDGIHIVAFAEEADP-DGYEFLEILKSVAQDNTDNPDLSIIWIDPDDFPLL-VPYWEKTFNIDLSAPQIGVVNVTD-ADSVWMEMDD--EEDLPSAEELEDWL--EDVLEGEINT
>CASQ1_MAMARTI_Capra_hircus_XP_005677287.1
------------MGA--RAVP---------GLR-LA------LL-FL--LV----L--GT-----------P---KS------G---V-QGEEGLDFPEYDGVDRVVNVNA---KNYKNVFKKYEVLALL-YHEP-PE-DDKA--S-QRQFEMEEL-ILE-----------LAAQVL---ED--KGVGFGMVDSEKDAAVAKKLGLTEEDSIYVFKGDEVIEYDGEFSADTLVEFLLDVLEDP--------VELI---EGDRELQAFENIEDDNKLIGYFKNKDSEHYKA----YEDAAEEFHPYIPFFATFDSKVAKKLTL-KLNEIDFYEAFMEEPV----TIPDK----PNSEEEIVNFVEAHKRSTLRKLKPESMYETW---EDDLDGIHIVAFAEEADP-DGYEFLEILKSVAQDNTDNPDLSIIWIDPDDFPLL-VPYWEKTFNIDLSAPQIGVVNVTD-ADSVWMEMDD--EEDLPSAEELEDWL--EDVLEGEINT
>CASQ1_MAMARTI_Oryx_dammah_XP_040086061.1
------------MGA--RAMP---------GLR-LA------LL-FL--LV----L--GT-----------P---KS------G---V-QGEEGLDFPEYDGVDRVVNVNA---KNYKNVFKKYEVLALL-YHEP-PE-DDKA--S-QRQFEMEEL-ILE-----------LAAQVL---ED--KGVGFGMVDSEKDAAVAKKLGLTEEDSVYVFKGDEVIEYDGEFSADTLVEFLLDVLEDP--------VELI---EGERELQAFENIEDDNKLIGYFKNKDSEHYKA----YEDAAEEFHPYIPFFATFDSKVAKKLTL-KLNEIDFYEAFMEEPV----TIPDK----PNSEEEIVNFVEAHKRSTLRKLKPESMYETW---EDDLDGIHIVAFAEEADP-DGYEFLEILKAVAQDNTDNPDLSIVWIDPDDFPLL-VPYWEKTFNIDLSAPQIGVVNVTD-ADSVWMEMDD--EEDLPSAEELEDWL--EDVLEGEINT
>CASQ1_MAMARTI_Odocoileus_virginianus_XP_020740897.1
------------MGA--RAVP---------GLR-LA------LL-LL--LV----L--GS-----------P---KS------G---V-QGEEGLDFPQYDGVDRVVNVNA---KNYKNVFKKYEVLALL-YHEP-PE-DDKA--S-QRQFEMEEL-ILE-----------LAAQVL---ED--KGVGFGMVDSEKDAAVAKKLGLTEEDSVYVFKGDEVIEFDGEFSADTLVEFLLDVLEDP--------VELI---EGERELQAFENIEDDNKLIGYFKNKDSEHYKA----YEDAAEEFHPYIPFFATFDSKVAKKLTL-KLNEIDFYEAFMEEPV----TIPDK----PNSEEEIVNFVEAHKRSTLRKLKPESMYETW---EDDLDGIHIVAFAEEADP-DGYEFLETLKAVAQDNTDNPDLSIIWIDPDDFPLL-VPYWEKTFNIDLSAPQIGVVNVTD-ADSVWMEMDD--EEDLPSAEELEDWL--EDVLEGEINT
>CASQ1_MAMARTI_Cervus_canadensis_XP_043307886.1
------------MGA--RAVP---------GLR-LA------LL-LL--LV----L--GS-----------P---KS------G---V-QGEEGLDFPQYDGVDRVVNVNA---KNYKNVFKKYEVLALL-YHEP-PE-DDKA--S-QRQFEMEEL-ILE-----------LAAQVL---ED--KGVGFGMVDSEKDAAVAKKLGLTEEDSVYVFKGDEVIEYDGEFSADTLVEFLLDVLEDP--------VELI---EGERELQAFENIEDDNKLIGYFKNKDSEHYKA----YEDAAEEFHPYIPFFATFDSKVAKKLTL-KLNEIDFYEAFMEEPV----TIPDK----PNSEEEIVNFVEAHKRSTLRKLKPESMYETW---EDDLDGIHIVAFAEEADP-DGYEFLETLKAVAQDNTDNPDLSIVWIDPDDFPLL-VPYWEKTFNIDLSAPQIGVVNVTD-ADSVWMEMDD--EEDLPSAEELEDWL--EDVLEGEINT
>CASQ1_MAMARTI_Cervus_elaphus_XP_043733350.1
------------MGA--RAVP---------GLR-LA------LL-LL--LV----L--GS-----------P---KS------G---V-QGEEGLDFPQYDGVDRVVNVNA---KNYKNVFKKYEVLALL-YHEP-PE-DDKA--S-QRQFEMEEL-ILE-----------LAAQVL---ED--KGVGFGMVDSEKDAAVAKKLGLTEEDSVYVFKGDEVIEYDGEFSADTLVEFLLDVLEDP--------VELI---EGERELQAFENIEDDNKLIGYFKNKDSEHYKA----YEDAAEEFHPYIPFFATFDSKVAKKLTL-KLNEIDFYEAFMEEPV----TIPDK----PNSEEEIVNFVEAHKRSTLRKLKPESMYETW---EDDLDGIHIVAFAEEADP-DGYEFLETLKAVAQDNTDNPDLSIVWIDPDDFPLL-VPYWEKTFNIDLSAPQIGVVNVTD-ADSVWMEMDD--EEDLPSAEELEDWL--EDVLEGEINT
>CASQ1_MAMARTI_Moschus_berezovskii_XP_055259499.1
------------MGA--RAVP---------GLR-LA------LL-LL--LV----L--GT-----------P---KS------G---V-QGEEGLDFPEYDGVDRVVNVNA---KNYKNVFKKYEVLALL-YHEP-PE-DDKA--S-QRQFEMEEL-ILE-----------LAAQVL---ED--KGVGFGMVDSEKDAAVAKKLGLTEEDSIYVFKGDEVIEYDGELSADTLVEFLLDVLEDP--------VELI---EGERELQAFENIEDDNKLIGYFKNKDSEHYKA----YEDAAEEFHPYIPFFATFDSKVAKKLTL-KLNEIDFYEAFMEEPV----TIPDK----PNSEEEIVNFVEAHKRSTLRKLKPESMYETW---EDDLDGIHIVAFAEEADP-DGYEFLETLKAVAQDNTDNPDLSIIWIDPDDFPLL-VPYWEKTFNIDLSAPQIGVVNVTD-ADSVWMEMDD--EEDLPSAEELEDWL--EDVLEGEINT
>CASQ1_MAMARTI_Equus_caballus_XP_001504470.1
------------MGA--RAVQ---------GLR-LA------ML-LL--LV----L--GT-----------P---KS------G---V-QGEEGLDFPEYDGVDRVVNVNA---KNYKNVFKKYEVLALL-YHEP-PE-DDKA--S-QRQFEMEEL-ILE-----------LAAQVL---ED--KGVGFGLVDSEKDAAVAKKLGLTEEDSIYVFKGDEVIEYDGELSADTLVEFLLDVLEDP--------VELI---EGERELQAFENLEDENKLIGYFKSKDSEHYKA----YEDAAEEFHPYIPFFATFDSKVAKKLTL-KLNEIDFYEAFMEEPV----TIPDK----PNSEEEIVNFVEKHRRSTLRKLKPESMYETW---EDDLDGIHIVAFAEEADP-DGYEFLETLKSVAQDNTDNPDLSIIWIDPDDFPLL-VPYWEKTFDIDLSAPQIGVVNVTD-ADSVWLEMDD--EEDLPSPEELEDWL--EDVLSGEINT
>CASQ1_MAMARTI_Equus_asinus_XP_014703826.1
------------MGA--RAVQ---------GLR-LA------VL-LL--LV----L--GT-----------P---KS------G---V-QGEEGLDFPEYDGVDRVVNVNA---KNYKNVFKKYEVLALL-YHEP-PE-DDKA--S-QRQFEMEEL-ILE-----------LAAQVL---ED--KGVGFGLVDSEKDAAVAKKLGLTEEDSIYVFKGDEVIEYDGELSADTLVEFLLDVLEDP--------VELI---EGERELQAFENIEDENKLIGYFKSKDSEHYKA----YEDAAEEFHPYIPFFATFDSKVAKKLTL-KLNEIDFYEAFMEEPV----TIPDK----PNSEEEIVNFVEKHRRSTLRKLKPESMYETW---EDDLDGIHIVAFAEEADP-DGYEFLETLKSVAQDNTDNPDLSIIWIDPDDFPLL-VPYWEKTFDIDLSAPQIGVVNVTD-ADSVWLEMDD--EEDLPSPEELEDWL--EDVLSGEINT
>CASQ1_MAMARTI_Equus_quagga_XP_046538463.1
------------MGA--RAVQ---------GLR-LA------VL-LL--LV----L--GT-----------P---KS------G---V-QGEEGLDFPEYDGVDRVVNVNA---KNYKNVFKKYEVLALL-YHEP-PE-DDKA--S-QRQFEMEEL-ILE-----------LAAQVL---ED--KGVGFGLVDSEKDAAVAKKLGLTEEDSIYVFKGDEVIEYDGELSADTLVEFLLDVLEDP--------VEFI---EGERELQAFENIEDENKLIGYFKSKDSEHYKA----YEDAAEEFHPYIPFFATFDSKVAKKLTL-KLNEIDFYEAFMEEPV----TIPDK----PNSEEEIVNFVEKHRRSTLRKLKPESMYETW---EDDLDGIHIVAFAEEADP-DGYEFLETLKSVAQDNTDNPDLSIIWIDPDDFPLL-VPYWEKTFDIDLSAPQIGVVNVTD-ADSVWLEMDD--EEDLPSPEELEDWL--EDVLSGEINT
>CASQ1_MAMARTI_Ceratotherium_simum_XP_004442835.1
------------MGA--RAVQ---------GLR-LA------LL-LL--LV----L--GT-----------P---KS------G---V-QGEEGLDFPEYDGVDRVVNVNA---KNYKNIFKKYEVLALL-YHEP-PE-DDKA--S-QRQFEMEEL-ILE-----------LAAQVL---ED--KGVGFGLVDSEKDAAVAKKLGLTEEDSIYVFKGDEVIEYDGEFSADTLVEFLLDVLEDP--------VELI---EGDRELQAFENIEDEIKLIGYFKNKDSEHYKA----YEDAAEEFHPYIPFFATFDSKVAKKLTL-KLNEIDFYEAFMEEPV----TIPDK----PNSEEEIVNFVEKHRRSTLRKLKPESMYETW---EDDLDGIHIVAFAEEADP-DGYEFLEILKSVAQDNTDNPDLSIIWIDPDDFPLL-VPYWEKTFDIDLSAPQIGVVNVTD-ADSVWLEMDD--EEDLPSAEELEDWL--EDVLAGEINT
>CASQ1_MAMARTI_Sus_scrofa_NP_001230198.1
------------MGA--RAVP---------GLR-LA------LL-LL--LV----L--GT-----------P---KS------G---V-HGEEGLDFPQYDGVDRVVNVNA---KNYKNVFKKYEVLALL-YHEP-PE-DDKA--S-QKQFELEEL-ILE-----------LAAQVL---ED--KGVGFGMVDSEKDAAVAKKLGLTEEDSIYVFKGDEVIEYDGEFSADTLVEFLLDVLEDP--------VELI---EGERELQAFENIEDEIKLIGYFKNKDSEHYKA----FEDAAEEFHPYIPFFATFDSKVAKKLTL-KLNEIDFYEAFMEEPV----TIPDK----PNSEEEIVHFVEKHRRSTLRKLKPESMYETW---EDDMDGIHIVAFAEEADP-DGYEFLETLKSVAQDNTDNPDLSIIWIDPDDFPLL-VPYWEKTFDIDLSAPQIGVVNVTD-ADSIWMEMDD--EEDLPSAEELEDWL--EDVLSGEINT
>CASQ1_MAMARTI_Phacochoerus_africanus_XP_047640132.1
------------MGA--RAVP---------GLR-LA------LL-LL--LV----L--GT-----------P---KS------G---V-HGEEGLDFPQYDGVDRVVNVNA---KNYKNVFKKYEVLALL-YHEP-PE-DDKA--S-QKQFELEEL-ILE-----------LAAQVL---ED--KGVGFGMVDSEKDAAVAKKLGLTEEDSIYVFKGDEVIEYDGEFSADTLVEFLLDVLEDP--------VELI---EGERELQAFENIEDEIKLIGYFKNKDSEHYKA----FEDAAEEFHPYIPFFATFDSKVAKKLTL-KLNEIDFYEAFMEEPV----TIPDK----PNSEEEIVHFVEKHRRSTLRKLKPESMYETW---EDDMDGIHIVAFAEEADP-DGYEFLETLKSVAQDNTDNPDLSIIWIDPDDFPLL-VPYWEKTFDIDLSAPQIGVVNVTD-ADSIWMEMDD--EEDLPSAEELEDWL--EDVLSGEINT
>CASQ1_MAMARTI_Vicugna_pacos_XP_006215709.1
------------MGA--RAVP---------GLR-LA------LL-LL--LV----L--GT-----------P---KS------G---V-QGEEGLDFPEYDGVDRVVNVNA---KNYKNVFKKYEVLALL-YHEH-PE-DDKA--S-QRQFELEEL-ILE-----------LAAQVL---ED--KGVGFGMVDSEKDAAVAKKLGLTEEDSIYVFKGDEVIEYDGEFSADTLVEFMLDVLEDP--------VELI---DGERELQAFENIEDEIKLIGYFKSKDSEHYKA----YEDAAEEFHPYIPFFATFDSKVAKKLTL-KLNEIDFYEAFMEEPV----TIPDK----PNSEEEIVNFVEEHRRSTLRKLKPESMYETW---EDDLDGIHIVAFAEEADP-DGYEFLETLKSVARDNTDNPDLSIIWIDPDDFPLL-VPYWEKTFDIDLSAPQIGVVNVTD-ADSIWMEMDD--EEDLPSTEELEDWL--EDVLEGEINT
>CASQ1_MAMARTI_Camelus_bactrianus_XP_010953938.1
------------MGA--RAVP---------GLR-LA------LL-LL--LV----L--GT-----------P---KP------G---V-QGEEGLDFPEYDGVDRVVNVNA---KNYKNVFKKYEVLALL-YHEP-PE-DDKA--S-QRQFELEEL-ILE-----------LAAQVL---ED--KGVGFGMVDSEKDAAVAKKLGLTEEDSIYVFKGDEVIEYDGEFSADTLVEFMLDVLEDP--------VELI---DGERELQAFENIEDEIKLIGYFKSKDSEHYKA----YEDAAEEFHPYIPFFATFDSKVAKKLTL-KLNEIDFYEAFMEEPV----TIPDK----PNSEEEIVNFVEEHRRSTLRKLKPESMYETW---EDDLDGIHIVAFAEEADP-DGYEFLETLKSVARDNTDNPDLSIIWIDPDDFPLL-VPYWEKTFDIDLSAPQIGVVNVTD-ADSIWMEMDD--EEDLPSTEELEDWL--EDVLEGEINT
>CASQ1_MAMARTI_Camelus_dromedarius_XP_010991406.2
------------MGA--RAVP---------GLR-LA------LL-LL--LV----L--GT-----------P---KP------G---V-QGEEGLDFPEYDGVDRVVNVNA---KNYKNVFKKYEVLALL-YHEP-PE-DDKA--S-QRQFELEEL-ILE-----------LAAQVL---ED--KGVGFGMVDSEKDAAVAKKLGLTEEDSIYVFKGDEVIEYDGEFSADTLVEFMLDVLEDP--------VELI---DGERELQAFENIEDEIKLIGYFKSKDSEHYKA----YEDAAEEFHPYIPFFATFDSKVAKKLTL-KLNEIDFYEAFMEEPV----TIPDK----PNSEEEIVNFVEEHRRSTLRKLKPESMYETW---EDDLDGIHIVAFAEEADP-DGYEFLETLKSVARDNTDNPDLSIIWIDPDDFPLL-VPYWEKTFDIDLSAPQIGVVNVTD-ADSIWMEMDD--EEDLPSTEELEDWL--EDVLEGEINT
>CASQ1_MAMARTI_Camelus_ferus_XP_006173997.2
------------MGA--RAVP---------GLR-LA------LL-LL--LV----L--GT-----------P---KP------G---V-QGEEGLDFPEYDGVDRVVNVNA---KNYKNVFKKYEVLALL-YHEP-PE-DDKA--S-QRQFELEEL-ILE-----------LAAQVL---ED--KGVGFGMVDSEKDAAVAKKLGLTEEDSIYVFKGDEVIEYDGEFSADTLVEFMLDVLEDP--------VELI---DGERELQAFENIEDEIKLIGYFKSKDSEHYKA----YEDAAEEFHPYIPFFATFDSKVAKKLTL-KLNEIDFYEAFMEEPV----TIPDK----PNSEEEIVNFVEEHRRSTLRKLKPESMYETW---EDDLDGIHIVAFAEEADP-DGYEFLETLKSVARDNTDNPDLSIIWIDPDDFPLL-VPYWEKTFDIDLSAPQIGVVNVTD-ADSIWMEMDD--EEDLPSTEELEDWL--EDVLEGEINT
>CASQ1_MAMLAGO_Ochotona_princeps_XP_004589132.1
------------MKA--RVAP---------RLQ-LA------LL-LL--LV----L--GS-----------P---ES------G---V-HGEEGLNFPEYDGVDRVINVNA---KNYKNVFKKYEVLALL-YHEP-PE-DDKA--S-LKQFEMEEL-ILE-----------LAAQVL---ED--KGVGFGLVDSEKDAAVAKKLGLTEEDSIYVFKGDEVIEYDGEFSADTLVEFLLDVLEDP--------VELI---EGEKELQAFENIEDEIKLIGYFKSKDSEHYKA----YEDAAEEFHPYIPFFATFDSKVAKKLTL-KLNEIDFYEAFMEEPV----TIPDK----PNSEEEIVSFVEEHRRSTLRKLKPESMYETW---EDDMDGIHIVAFAEEADP-DGYEFLETLKAVAQDNTDNPDLSIIWIDPDDFPLL-VPYWEKTFDIDLSAPQIGVVNVTD-ADSVWMEMDD--EEDLPSAEELEDWL--EDVLEGEINT
>CASQ1_MAMLAGO_Ochotona_curzoniae_XP_040859190.1
------------MGA--RVVP---------GLQ-LA------LL-LL--LV----L--GS-----------P---ES------G---V-HGEEGLNFPEYDGVDRVINVNA---KNYKNVFKKYEVLALL-YHEP-PE-DDKA--S-LKQFEMEEL-ILE-----------LAAQVL---ED--KGVGFGLVDSEKDAAVAKKLGLTEEDSIYVFKGDEVIEYDGEFSADTLVEFLLDVLEDP--------VELI---EGEKELQAFENIEDEIKLIGYFKNKDSEHYKA----YEDAAEEFHPYIPFFATFDSKVAKKLTL-KLNEIDFYEAFMEEPV----TIPDK----PNSEEEIVSFVEEHRRSTLRKLKPESMYETW---EDDMDGIHIVAFAEEADP-DGYEFLETLKAVAQDNTDNPDLSIIWIDPDDFPLL-VPYWEKTFDIDLSAPQIGVVNVTD-ADSVWMEMDD--EEDLPSAEELEDWL--EDVLEGEINT
>CASQ1_MAMXENA_Dasypus_novemcinctus_XP_058165934.1
------------MGA--RAAP---------ALR-LA------LL-LL--LV----L--GT-----------P---ES------G---V-YGEDGLDFPEYDGVDRVINVNA---KNYKNVFKKYEVLALL-YHEP-PE-DDKA--S-QRQFEMEEL-ILE-----------LAAQVL---ED--KGVGFGLVDSEKDAAVAKKLGLTEEDSVYVFKGDEVIEYDGEFSADTLVEFVLDVLEDP--------VEMI---EGERELQAFENIEDENKLIGYFKNKDSEHFKA----YEDAAEEFHPYIPFFATFDSKVAKKLTL-KLNEIDFYEAFMDEPV----TIPDK----PNSEEEIVSFVEEHRRSTLRKLKPESMYETW---EDDMDGIHIVAFAEEADP-DGFEFLETLKSVAQDNTENPDLSIIWIDPDDFPLL-VPYWEKTFDIDLSAPQIGVVNVTD-ADSIWMEMDN--EEDLPSAEELEDWL--EDVLEGEINT
>CASQ1_MAMARTI_Orcinus_orca_XP_004284495.1
------------MGA--RTVP---------GLR-LA------LL-LL--LV----L--GT-----------L---ES------G---V-QRQDGLDFPEYDGVDRVVNVNA---KNYKNVFKKYEVLALL-YHEP-PE-DDKA--S-QRQFEMEEL-ILE-----------LAAQVL---ED--KGVGFGMVDSEKDTAVAKKLGLTEEDSIYVFKGDEVIEYDGEFSADTLVEFLLDVLEDP--------VEFI---EGERELQAFENIEDENKLIGYFKSKDSEHYKA----YEDAAEEFHPYIPFFATFDSKVAKKLTL-KLNEIDFYEAFMEEPV----TIPDK----PNSEEEIVNFVEEHRRSTLRKLKPESMYETW---EDDLDGIHIVAFAEETDP-DGYEFLEILKAVAQDNTENPDLSIIWIDPDDFPLL-VPYWEKTFNIDLSAPQIGVVNVTD-ADSVWMEMDD--EEDLPSAEELEDWL--EDVLEGEINT
>CASQ1_MAMARTI_Globicephala_melas_XP_030697787.1
------------MGA--RAVP---------GLR-LA------LL-LL--LV----L--GT-----------L---ES------G---V-QRQDGLDFPEYDGVDRVVNVNA---KNYKNVFKKYEVLALL-YHEP-PE-DDKA--S-QRQFEMEEL-ILE-----------LAAQVL---ED--KGVGFGMVDSEKDTAVAKKLGLTEEDSIYVFKGDEVIEYDGEFSADTLVEFLLDVLEDP--------VEFI---EGERELQAFENIEDENKLIGYFKSKDSEHYKA----YEDAAEEFHPYIPFFATFDSKVAKKLTL-KLNEIDFYEAFMEEPV----TIPDK----PNSEEEIVSFVEEHRRSTLRKLKPESMYETW---EDDLDGIHIVAFAEETDP-DGYEFLEILKAVAQDNTENPDLSIIWIDPDDFPLL-VPYWEKTFNIDLSAPQIGVVNVTD-ADSVWMEMDD--EEDLPSAEELEDWL--EDVLEGEINT
>CASQ1_MAMARTI_Tursiops_truncatus_XP_033712394.1
------------MGA--RAVP---------GLR-LA------LL-LL--LV----L--GT-----------L---ES------G---V-QRQDGLDFPEYDGVDRVVNVNA---KNYKNVFKKYEVLALL-YHEP-PE-DDKA--S-QRQFEMEEL-ILE-----------LAAQVL---ED--KGVGFGMVDSEKDTAVAKKLGLTEEDSIYVFKGDEVIEYDGEFSADTLVEFLLDVLEDP--------VEFI---EGERELQAFENIEDENKLIGYFKSKDSEHYKA----YEDAAEEFHPYIPFFATFDSKVAKKLTL-KLNEIDFYEAFMEEPV----TIPDK----PNSEEEIVSFVEEHRRSTLRKLKPESMYETW---EDDLDGIHIVAFAEETDP-DGYEFLEILKAVAQDNTENPDLSIIWIDPDDFPLL-VPYWEKTFNIDLSAPQIGVVNVTD-ADSVWMEMDD--EEDLPSAEELEDWL--EDVLEGEINT
>CASQ1_MAMARTI_Lagenorhynchus_obliquidens_XP_026950932.1
------------MGA--RAVP---------GLR-LA------LL-LL--LV----L--GT-----------L---ES------G---V-QGQDGLDFPEYDGVDRVVNVNA---KNYKNVFKKYEVLALL-YHEP-PE-DDKA--S-QRQFEMEEL-ILE-----------LAAQVL---ED--KGVGFGMVDSEKDTAVAKKLGLTEEDSIYVFKGDEVIEYDGEFSADTLVEFLLDVLEDP--------VEFI---EGERELQAFENIEDENKLIGYFKSKDSEHYKA----YEDAAEEFHPYIPFFATFDSKVAKKLTL-KLNEIDFYEAFMEEPV----TIPDK----PNSEEEIVNFVEEHRRSTLRKLKPESMYETW---EDDLDGIHIVAFAEETDP-DGYEFLEILKAVAQDNTENPDLSIIWIDPDDFPLL-VPYWEKTFNIDLSAPQIGVVNVTD-ADSVWMEMDD--EEDLPSAEELEDWL--EDVLEGEINT
>CASQ1_MAMARTI_Delphinapterus_leucas_XP_022415326.1
------------MGA--RAVP---------GLR-LA------LL-LL--LV----L--GT-----------L---KS------G---V-QGQDGLDFPEYDGVDRVVNVNA---KNYKNVFKKYEVLALL-YHEP-PE-HDKA--S-QRQFEMEEL-ILE-----------LAAQVL---ED--KGVGFGMVDSEKDTAVAKKLGLTEEDSIYVFKGDEVIEYDGEFSADTLVEFLLDVLEDP--------VEFI---EGERELQAFENIEDENKLIGYFKSKDSEHYKA----YEDAAEEFHPYIPFFATFDSKVAKKLTL-KLNEIDFYEAFMEEPV----TIPDK----PNSEEEIVNFVEEHRRSTLRKLKPESMYETW---EDHLDGIHIVAFAEETDP-DGYEFLEILKAVAQDNTENPDLSIIWIDPDDFPLL-VPYWEKTFNIDLSAPQIGVVNVTD-ADSIWMEMDD--EEDLPSAEELEDWL--EDVLEGEINT
>CASQ1_MAMARTI_Monodon_monoceros_XP_029085094.1
------------MGA--RAVP---------GLR-LA------LL-LL--LV----L--GT-----------L---KS------G---V-QGQDGLDFPEYDGVDRVVNVNA---KNYKNVFKKYEVLALL-YHEP-PE-HDKA--S-QRQFEMEEL-ILE-----------LAAQVL---ED--KGVGFGMVDSEKDTAVAKKLGLTEEDSIYVFKGDEVIEYDGEFSADTLVEFLLDVLEDP--------VEFI---EGERELQAFENIEDENKLIGYFKSKDSEHYKA----YEDAAEEFHPYIPFFATFDSKVAKKLTL-KLNEIDFYEAFMEEPV----TIPDK----PNSEEEIVNFVEEHRRSTLRKLKPESMYETW---EDDLDGIHIVAFAEETDP-DGYEFLEILKAVAQDNTENPDLSIIWIDPDDFPLL-VPYWEKTFNIDLSAPQIGVVNVTD-ADSIWMEMDD--EEDLPSAEELEDWL--EDVLEGEINT
>CASQ1_MAMARTI_Phocoena_sinus_XP_032494455.1
------------MGA--RAVP---------GLR-LA------LL-LL--LV----L--GT-----------L---KS------G---V-QGQDGLDFPEYDGVDRVVNVNA---KNYKNVFKKYEVLALL-YHEP-PE-DDKA--S-QRQFEMEEL-ILE-----------LAAQVL---ED--KGVGFGMVDSEKDTAVAKKLGLTEEDSIYVFKGDEVIEYDGEFSADTLVEFLLDVLEDP--------VEFI---EGERELQAFENIEDENKLIGYFKSKDSEHYKA----YEDAAEEFHPYIPFFATFDSKVAKKLTL-KLNEIDFYEAFTEEPV----TIPDK----PNSEEEIVSFVEEHRRSTLRKLKPESMYETW---EDDLDGIHIVAFAEETDP-DGYEFLEILKAVAQDNTENPDLSIIWIDPDDFPLL-VPYWEKTFNIDLSAPQIGVVNVTD-ADSIWMEMDD--EEDLPSAEELEDWL--EDVLEGEINT
>CASQ1_MAMARTI_Lipotes_vexillifer_XP_007459997.1
------------MGA--RAVP---------GLR-LA------LL-LL--LV----L--GT-----------L---KS------G---V-QGQDGLDFPEYDGVDRVVNVNA---KNYKNVFKKYEVLALL-YHEP-PK-DDKA--S-QRQFEMEEL-ILE-----------LAAQVL---ED--KGVGFGMVDSEKDTAVAKKLGLTEEDSIYVFKEDEVIEYDGEFSADTLVEFLLDVLEDP--------VEFI---EGERELQAFENIEDENKLIGYFKSKDSEHYKA----YEDAAEEFHPYIPFFATFDSKVAKKLTL-KLNEIDFYEAFMEEPV----TIPDK----PNSEEEIVNFVEEHRRSTLRKLKPESMYETW---EDDLDGIHIVAFAEEADP-DGYEFLEILKAVAQDNTENPDLSIIWIDPDDFPLL-VPYWEKTFNIDLSAPQIGVVNVTD-ADSIWMEMDD--EEDLPSAEELEDWL--EDVLEGEINT
>CASQ1_MAMARTI_Neophocaena_asiaeorientalis_XP_024606299.1
------------MGA--RAVP---------GLR-LA------LL-LL--LV----L--GT-----------L---KS------G---V-QGQDGLDFPEYDGVDRVVNVNA---KNYKNVFKKYEVLALL-YHEP-PE-DDKA--S-QRQFEMEEL-ILE-----------LAAQVL---ED--KGVGFGMVDSEKDTAVAKKLGLTEEDSIYVFKGDEVIEYDGEFSADTLVEFLLDVLEDP--------VEFI---EGERELQAFENIEDENKLIGYFKSKDSEHYKA----YEDAAEEFHPYIPFFATFDSKVLPPLTL-KLNEIDFYEAFMEEPV----TIPDK----PNSEEEIVSFVEEHRRSTLRKLKPESMYETW---EDDLDGIHIVAFAEETDP-DGYEFLEILKAVAQDNTENPDLSIIWIDPDDFPLL-VPYWEKTFNIDLSAPQIGVVNVTD-ADSIWMEMDD--EEDLPSAEELEDWL--EDVLEGEINT
>CASQ1_MAMARTI_Physeter_catodon_XP_007129688.1
------------MGA--RAVP---------GLR-LA------LL-LL--LV----L--GT-----------P---KS------G---V-QGEEGLDFPEYDGVDRVVNVNA---KNYKNVFKKYEVLALL-YHEP-PE-DDKA--S-QRQFEMEEL-ILE-----------LAAQVL---ED--KGVGFGMVDSEKDTAVAKKLGLTEEDSIYVFKEDEVIEYDGEFSADTLVEFLLDVLEDP--------VEFI---EGERELQAFENIEDENKLIGYFKSKDSEHYKA----FEDAAEEFHPYIPFFATFDSKVAKKLTL-KLNEIDFYEAFMEEPV----TIPDK----PNSEEEIVNFVEEHRRSTLRKLKPESMYETW---EDDLDGIHIVAFAEEDDP-DGYEFLEILKTVAQDNTENPDLSIIWIDPDDFPLL-VPYWEKTFNIDLSAPQIGVVNVTD-ADSIWMEMDD--EEDLPSTEELEDWL--EDVLEGEINT
>CASQ1_MAMARTI_Balaenoptera_musculus_XP_036700959.1
------------MGA--RAVP---------GLR-LA------LL-LL--LV----L--GT-----------P---KS------G---V-QGEDGLDFPEYDGVDRVVNVNA---KNYKNVFKKYEVLALL-YHEH-PE-DDKA--S-QRQFEMKEL-ILE-----------LAAQVL---ED--KGVGFGMVDSEKDTVVAKKLGLTEEDSIYVFKEDEVIEYDGEFSADTLVEFLLDVLEDP--------VEFI---EGERELQAFENIEDENKLIGYFKSKDSEHYKA----YEDAAEEFHPYIPFFATFDSKVAKKLTL-KLNEIDFYEAFMEEPV----TIPDK----PNSEEEIVSFVEEHRRSTLRKLKPESMYETW---EDDLDGIHIVAFAEEADP-DGYEFLEILKSVAQDNTENPDLSIIWIDPDDFPLL-VPYWEKTFNIDLSAPQIGVVNVTD-ADSIWMDMDD--EEDLPSAEELEDWL--EDVLEGEINT
>CASQ1_MAMARTI_Balaenoptera_ricei_XP_059790545.1
------------MGA--RAVP---------GLR-LA------LL-LL--LV----L--GT-----------P---KS------G---V-QGEDGLDFPEYDGVDRVVNVNA---KNYKNVFKKYEVLALL-YHEH-PE-DDKA--S-QRQFEMEEL-ILE-----------LAAQVL---ED--KGVGFGMVDSEKDTVVAKKLGLTEEDSIYVFKEDEVIEYDGEFSADTLVEFLLDVLEDP--------VEFI---EGERELQAFENIEDENKLIGYFKSKDSEHYKA----YEDAAEEFHPYIPFFATFDSKVAKKLTL-KLNEIDFYEAFMEEPV----TIPDK----PNSEEEIVSFVEEHRRSTLRKLKPESMYETW---EDDLDGIHIVAFAEEADP-DGYEFLEILKSVAQDNTENPDLSIIWIDPDDFPLL-VPYWEKTFNIDLSAPQIGVVNVTD-ADSIWMDMDD--EEDLPSAEELEDWL--EDVLEGEINT
>CASQ1_MAMARTI_Balaenoptera_acutorostrata_XP_007171839.2
------------MGA--RAVP---------GLR-LA------LL-LL--LV----L--GT-----------P---KS------G---V-QGEDGLDFPEYDGVDRVVNVNA---KNYKNVFKKYEVLALL-YHEH-PE-DDKA--S-QRQFEMEEL-ILE-----------LAAQVL---ED--KGVGFGMVDSEKDTVVAKKLGLTEEDSIYVFKEDEVIEYDGEFSADTLVEFLLDVLEDP--------VEFI---DGERELQAFENIEDENKLIGYFKSKDSEHYKA----YEDAAEEFHPYIPFFATFDSKVAKKLTL-KLNEIDFYEAFTEEPV----TIPDK----PNSEEEIVSFVEEHRRSTLRKLKPESMYETW---EDDLDGIHIVAFAEEADP-DGYEFLEILKSVAQDNTENPDLSIVWIDPDDFPLL-VPYWEKTFNIDLSAPQIGVVNVTD-ADSIWMDMDD--EEDLPSAEELEDWL--EDVLEGEINT
>CASQ1_MAMCHIR_Myotis_lucifugus_XP_006096964.1
------------MGA--RAVP---------GLR-LA------LL-VL--LV----L--GT-----------P---ES------G---V-RGQDGLDFPEYDGVDRVVNVNA---KNYKNVFKKYEVLALL-YHEP-PE-DDKA--S-QRQFEMEEL-ILE-----------LAAQVL---ED--KGVGFGMVDSEKDTAVAKKLGLTEEDSIYVFKGDEVIEYDGELSADTLVEFLLDVLEDP--------VEFI---EGERELQAFENIEDDNKLIGYFKSKDSEHYKA----FEDAAEEFHPYIPFFATFDSKVAKKLTL-KMNEVDFYEAFMDEPV----TIPDK----PNSKEEIVSFVEEHKRSTLRKLKPESMYETW---EDDMDGIHIVAFAEEADP-DGYEFLETLKAVAQDNTENPDLSIIWIDPDDFPLL-VPYWEKTFDIDLSAPQIGVVNVTD-ADSIWMEMDD--EEDLPSAEELEDWL--EDVLEGEINT
>CASQ1_MAMCHIR_Myotis_davidii_XP_015414183.1
------------MGA--RAVP---------GLR-LA------LL-LL--LV----L--GT-----------P---ES------G---V-RGQDGLDFPEYDGVDRVVNVNA---KNYKNVFKKYEVLALL-YHEP-PE-DDKA--S-QRQFEMEEL-ILE-----------LAAQVL---ED--KGVGFGMVDSEKDTAVAKKLGLTEEDSIYVFKGDEVIEYDGELSADTLVEFLLDVLEDP--------VEFI---EGERELQAFENIEDDNKLIGYFKSKDSEHYKA----FEDAAEEFHPYIPFFATFDSKVAKKLTL-KMNEVDFYEAFMDEPV----TIPDK----PNSKEEIVSFVEEHRRSTLRKLKPESMYETW---EDDMDGIHIVAFAEEADP-DGYEFLETLKAVAQDNTENPDLSIIWIDPDDFPLL-VPYWEKTFDIDLSAPQIGVVNVTD-ADSIWMEMDD--EEDLPSAEELEDWL--EDVLEGEINT
>CASQ1_MAMCHIR_Myotis_myotis_XP_036200218.1
------------MGA--RAAP---------GLR-LA------LL-LL--LV----L--GT-----------P---ES------G---V-RGQDGLDFPEYDGVDRVVNVNA---KNYKNVFKKYEVLALL-YHEP-PE-DDKA--S-QRQFEMEEL-ILE-----------LAAQVL---ED--KGVGFGMVDSEKDTAVAKKLGLTEEDSIYVFKGDEVIEYDGELSADTLVEFLLDVLEDP--------VEFI---EGERELQAFENIEDDNKLIGYFKSKDSEHYKA----FEDAAEEFHPYIPFFATFDSKVAKKLTL-KMNEVDFYEAFMDEPV----TIPDK----PNSKEEIVSFVEEHRRSTLRKLKPESMYETW---EDDMDGIHIVAFAEEADP-DGYEFLETLKAVAQDNTENPDLSIIWIDPDDFPLL-VPYWEKTFDIDLSAPQIGVVNVTD-ADSIWMEMDD--EEDLPSAEELEDWL--EDVLEGEINT
>CASQ1_MAMCHIR_Myotis_brandtii_XP_014402970.1
------------MGA--RAVP---------GLQ-LA------LL-LL--LV----L--GT-----------P---ES------G---V-RGQDGLDFPEYDGVDRVVNVNA---KNYKNVFKKYEVLALL-YHEP-PE-DDKA--S-QRQFEMEEL-ILE-----------LAAQVL---ED--KGVGFGMVDSEKDTAVAKKLGLTEEDSIYVFKGDEVIEYDGELSADTLVEFLLDVLEDP--------VEFI---KGERELQAFENIEDDNKLIGYFKSKDSEHYKA----FEDAAEEFHPYIPFFATFDSKVAKKLTL-KMNEVDFYEAFMDEPV----TIPDK----PNSKEEIVSFVEEHKRSTLRKLKPESMYETW---EDDMDGIHIVAFAEEADP-DGYEFLETLKAVAQDNTENPDLSIIWIDPDDFPLL-VPYWEKTFDIDLSAPQIGVVNVTD-ADSIWMEMDD--EEDLPSAEELEDWL--EDVLEGEINT
>CASQ1_MAMCHIR_Eptesicus_fuscus_XP_008152475.2
------------MGA--GAVR---------GLR-LA------LL-SL--LV----L--GT-----------P---ES------G---V-RGQDGLDFPEYDGVDRVVNVNA---KNYKNVFKKYEVLALL-YHEP-PE-DDKA--S-QRQFEMEEL-ILE-----------LAAQVL---ED--KGVGFGMVDSEKDTAVAKKLGLTEEDSIYVFKGDEVIEYDGELSADTLVEFLLDVLEDP--------VELI---EGERELQAFENIEDDNKLIGYFKSKDSEHYKA----FEDAAEEFHPYIPFFATFDSKVAKKLTL-KLNEVDFYEAFMDEPV----TIPDK----PNSKEEIVSFVEEHRRSTLRKLKPESMYETW---EDDMDGIHIVAFAEEADP-DGYEFLETLKAVAQDNTENPDLSIIWIDPDDFPLL-VPYWEKTFDIDLSAPQIGVVNVTD-ADSIWMEMDD--EEDLPSAEELEDWL--EDVLEGEINT
>CASQ1_MAMCHIR_Pipistrellus_kuhlii_XP_036298615.1
------------MGA--RPGP---------GLG-LA------LL-LL--LV----L--GT-----------P---EP------G---V-RGQDGLDFPEYDGVDRVVNVNA---KNYKNVFKKYEVLALL-YHEP-PE-DDKA--S-QRQFEMEEL-ILE-----------LAAQVL---ED--KGVGFGMVDSEKDTAVAKKLGLTEEDSIYVFKGDEVIEYDGELAADTLVEFLLDVLEDP--------VELI---EGERELQAFENIEDDNKLIGYFKSKDSEHYKA----FEDAAEEFHPYIPFFATFDSKVAKKLTL-KMNEVDFYEAFMDEPV----TIPDK----PNSKEEIVSFVEEHKRSTLRKLKPESMYETW---EDDMDGIHIVAFAEEADP-DGYEFLETLKAVAQDNTENPDLSIIWIDPDDFPLL-VPYWEKTFDIDLSAPQIGVVNVTD-ADSIWMEMDD--EEDLPSAEELEDWL--EDVLEGEINT
>CASQ1_MAMCHIR_Myotis_daubentonii_XP_059529443.1
------------MGA--RAVR---------GLRPVL------LL-LL--LV----L--GP-----------P---ES------G---V-RGQDGLDFPEYDGVDRVVNVNA---KNYKNVFKKYEVLALL-YHEP-PE-DDKA--S-QRQFEMEEL-ILE-----------LAAQVL---ED--KGVGFGMVDSEKDTAVAKKLGLTEEDSIYVFKGDEVIEYDGELSADTLVEFLLDVLEDP--------VEFI---EGERELQAFENIEDDNKLIGYFKSKDSEHYKA----FEDAAEEFHPYIPFFATFDSKVAKKLTL-KMNEVDFYEAFMDEPV----TIPDK----PNSKEEIVSFVEEHRRSTLRKLKPESMYETW---EDDMDGIHIVAFAEEADP-DGYEFLETLKAVAQDNTENPDLSIIWIDPDDFPLL-VPYWEKTFDIDLSAPQIGVVNVTD-ADSIWMEMDD--EEDLPSAEELEDWL--EDVLEGEINT
>CASQ1_MAMCHIR_Miniopterus_natalensis_XP_016071136.1
------------MRA--RAVP---------GLR-RA------LL-LL--LV----L--GA-----------P---EA------G---V-QAEDGLDFPEYDGVDRVVNVNA---KNYKNVFKKYEVLALL-YHEP-PE-DDKA--S-QRQFEMEEL-TLE-----------LAAQVL---ED--KGVGFGMVDSEKDTAVAKKLGLTEEDSIYVFKGDEVIEYDGELAADTLVEFLLDVLEDP--------VELI---EGERELQAFENIEDDNKLIGYFKNKDSEHYKA----YEDAAEEFHPYIPFFATFDSKVAKKLTL-KMNEIDFYEAFMEEPV----TIPDK----PNSKEEIVSFVEEHKRSTLRKLKPESMYETW---EDDLDGIHIVAFAEEADP-DGYEFLETLKAVAQDNTENPDLSIIWIDPDDFPLL-VPYWEKTFDIDLSAPQIGVVNVTD-ADSIWMEMDD--EEDLPSAEELEDWL--EDVLEGEINT
>CASQ1_MAMSCAN_Tupaia_chinensis_XP_006168896.1
------------------WAR---------AVR-LT------LL-LL--LV----L--GT-----------P---EP------G---V-RGEDGLDFPEYDGVDRVINVNA---KNYKNVFKKYEVLALL-YHEP-PE-DDKA--S-QRQFEMEEL-ILE-----------LAAQVL---ED--KGVGFGLVDSEKDAAVAKKLGLTEEDSVYVFKGDEVIEYDGEFSADTLVEFLLDVLEDP--------VELI---EGERELQAFENIEDEIKLIGYFKSKDSEHYKA----FEDAAEEFHPYIPFFATFDSKVAKKLTL-KMNEIDFYEAFMEEPV----TIPDK----PNSEEEIVSFVEEHRRSTLRKLKPESMYETW---EDDMDGIHIVAFAEEADP-DGYEFLETLKSVAQDNTDNPDLSIIWIDPDDFPLL-VPYWEKTFDIDLSAPQIGVVNVTD-ADSIWMEMDD--EEDLPSAEELEDWL--EDVLEGEINT
>CASQ1_MAMLAGO_Oryctolagus_cuniculus_NP_001075737.1
------------M-----------------GAR-VA------LL-LL--LV----L--GS-----------P---QS------G---V-HGEEGLDFPEYDGVDRVINVNA---KNYKNVFKKYEVLALL-YHEP-PE-DDKA--S-QRQFEMEEL-ILE-----------LAAQVL---ED--KGVGFGLVDSEKDAAVAKKLGLTEEDSIYVFKEDEVIEYDGEFSADTLVEFLLDVLEDP--------VELI---EGERELQAFENIEDEIKLIGYFKNKDSEHYKA----FKEAAEEFHPYIPFFATFDSKVAKKLTL-KLNEIDFYEAFMEEPV----TIPDK----PNSEEEIVNFVEEHRRSTLRKLKPESMYETW---EDDMDGIHIVAFAEEADP-DGYEFLEILKSVAQDNTDNPDLSIIWIDPDDFPLL-VPYWEKTFDIDLSAPQIGVVNVTD-ADSVWMEMDD--EEDLPSAEELEDWL--EDVLEGEINT
>CASQ1_MAMCARN_Odobenus_rosmarus_XP_004407920.1
------------MGA--STGP---------GLR-PA------LF-FL--LV----L--GT-----------S---RL------G---V-QGEDGLEFPQYDGVDRVVNVNA---KNYKNVFKKYEVLALL-YHEP-PE-DDKA--S-QRQFEMEEL-ILE-----------LAAQVL---ED--KGVGFGLVDSEKDAAVAKKLGLTEEDSIYVFKGDEVIEYDGELSADTLVEFLLDVLEDP--------VELI---EGERELQAFENIEDEIKLIGYFKSKDSEHYKA----FEDAAEEFHPYIPFFATFDSKVAKKLTL-KLNEIDFYEAFMEEPV----TIPDK----PNSEEEIVSFVEEHRRSTLRKLKPESMYETW---EDDMDGIHIVAFAEEADP-DGYEFLETLKAVAQDNTDNPDLSIIWIDPDDFPLL-VPYWEKTFDIDLSAPQIGVVNVTD-ADSVWMEMAD--EEDLPSTEELEDWL--EDVLEGEINT
>CASQ1_MAMCARN_Zalophus_californianus_XP_027467331.1
------------MGA--STGP---------GLR-PA------LF-FL--LV----L--GT-----------P---RL------G---V-QGEDGLEFPQYDGVDRVVNVNA---KNYKNVFKKYEVLALL-YHEP-PE-DDKA--S-QRQFEMEEL-ILE-----------LAAQVL---ED--KGVGFGLVDSEKDAAVAKKLGLTEEDSIYVFKGDEVIEYDGELSADTLVEFLLDVLEDP--------VELI---EGERELQAFENIEDEIKLIGYFKSKDSEHYKA----FEDAAEEFHPYIPFFATFDSKVAKKLTL-KLNEIDFYEAFMEEPV----TIPDK----PNSEEEIVSFVEEHRRSTLRKLKPESMYETW---EDDMDGIHIVAFAEEADP-DGYEFLETLKAVAQDNTENPDLSIIWIDPDDFPLL-VPYWEKTFDIDLSAPQIGVVNVTD-ADSVWMEMAD--EEDLPSTEELEDWL--EDVLEGEINT
>CASQ1_MAMCARN_Eumetopias_jubatus_XP_027946682.1
------------MGA--STGP---------GLR-PA------LF-FL--LV----L--GT-----------P---RL------G---V-QGEDGLEFPQYDGVDRVVNVNA---KNYKNVFKKYEVLALL-YHEP-PE-DDKA--S-QRQFEMEEL-ILE-----------LAAQVL---ED--KGVGFGLVDSEKDAAVAKKLGLTEEDSIYVFKGDEVIEYDGELSADTLVEFLLDVLEDP--------VELI---EGERELQAFENIEDEIKLIGYFKSKDSEHYKA----FEDAAEEFHPYIPFFATFDSKVAKKLTL-KLNEIDFYEAFMEEPV----TIPDK----PNSEEEIVSFVEEHRRSTLRKLKPESMYETW---EDDMDGIHIVAFAEEADP-DGYEFLETLKAVAQDNTENPDLSIIWIDPDDFPLL-VPYWEKTFDIDLSAPQIGVVNVTD-ADSVWMEMAD--EEDLPSTEELEDWL--EDVLEGEINT
>CASQ1_MAMCARN_Callorhinus_ursinus_XP_025716457.1
------------MGA--STGP---------GLR-PA------LF-FL--LL----L--GT-----------P---RL------G---V-QGEDGLEFPQYDGVDRVVNVNA---KNYKNVFKKYEVLALL-YHEP-PE-DDKA--S-QRQFEMEEL-ILE-----------LAAQVL---ED--KGVGFGLVDSEKDAAVAKKLGLTEEDSIYVFKGDEVIEYDGELSADTLVEFLLDVLEDP--------VELI---EGERELQAFENIEDEIKLIGYFKSKDSEHYKA----FEDAAEEFHPYIPFFATFDSKVAKKLTL-KLNEIDFYEAFMEEPV----TIPDK----PNSEEEIVSFVEEHRRSTLRKLKPESMYETW---EDDMDGIHIVAFAEEADP-DGYEFLETLKAVAQDNTENPDLSIIWIDPDDFPLL-VPYWEKTFDIDLSAPQIGVVNVTD-ADSVWMEMAD--EEDLPSTEELEDWL--EDVLEGEINT
>CASQ1_MAMCARN_Leptonychotes_weddellii_XP_006743493.1
------------MGA--SAGP---------GLR-PA------LF-FL--LV----L--GT-----------P---RL------G---V-QGEDGLEFPQYDGVDRVVNVNA---KNYKHVFKKYEVLALL-YHEP-PE-DDKA--S-QRQFEMEEL-ILE-----------LAAQVL---ED--KGVGFGLVDSEKDAAVAKKLGLTEEDSIYVFKGDEVIEYDGELSADTLVEFLLDVLEDP--------VELI---EGERELQAFENIEDEIKLIGYFKSKDSEHYKA----FEDAAEEFHPYIPFFATFDSKVAKKLTL-KLNEIDFYEAFTEEPV----TIPDK----PNSEEEIVSFVEEHRRSTLRKLKPESMYETW---EDDMDGIHIVAFAEEADP-DGYEFLEILKSVAQDNTENPDLSIIWIDPDDFPLL-VPYWEKTFDIDLTAPQIGVVNVTD-ADSVWMEMDD--EEDLPSAEELEDWL--EDVLEGEINT
>CASQ1_MAMCARN_Mirounga_angustirostris_XP_054363766.1
------------MGA--SAGP---------GLR-PA------LF-FL--LV----L--GT-----------P---RL------G---V-QGEDGLEFPQYDGVDRVVNVNA---KNYKHVFKKYEVLALL-YHEP-PE-DDKA--S-QRQFEMEEL-ILE-----------LAAQVL---ED--KGVGFGMVDSEKDAAVAKKLGLTEEDSIYVFKGDEVIEYDGELSADTLVEFLLDVLEDP--------VELI---EGERELQAFENIEDEIKLIGYFKSKDSEHYKA----FEDAAEEFHPYIPFFATFDSKVAKKLTL-KLNEIDFYEAFTEEPV----TIPDK----PNSEEEIVSFVEEHRRSTLRKLKPESMYETW---EDDMDGIHIVAFAEEADP-DGYEFLETLKAVAQDNTENPDLSIIWIDPDDFPLL-VPYWEKTFDIDLRAPQIGVVNVTD-ADSVWMEMDD--EEDLPSAEELEDWL--EDVLEGEINT
>CASQ1_MAMCARN_Mirounga_leonina_XP_034865476.1
------------MGA--SAGP---------GLR-PA------LF-FL--LV----L--GT-----------P---RL------G---V-QGEDGLEFPQYDGVDRVVNVNA---KNYKHVFKKYEVLALL-YHEP-PE-DDKA--S-QRQFEMEEL-ILE-----------LAAQVL---ED--KGVGFGMVDSEKDAAVAKKLGLTEEDSIYVFKGDEVIEYDGELSADTLVEFLLDVLEDP--------VELI---EGERELQAFENIEDEIKLIGYFKSKDSEHYKA----FEDAAEEFHPYIPFFATFDSKVAKKLTL-KLNEIDFYEAFTEEPV----TIPDK----PNSEEEIVSFVEEHRRSTLRKLKPESMYETW---EDDMDGIHIVAFAEEADP-DGYEFLETLKAVAQDNTENPDLSIIWIDPDDFPLL-VPYWEKTFGIDLRAPQIGVVNVTD-ADSVWMEMDD--EEDLPSAEELEDWL--EDVLEGEINT
>CASQ1_MAMCARN_Neomonachus_schauinslandi_XP_021537587.1
------------MGA--SAGP---------GLR-PA------LF-FL--LV----L--GT-----------P---RL------G---V-QGEDGLEFPQYDGVDRVVNVNA---KNYKHVFKKYEVLALL-YHEP-PE-DDKA--S-QRQFEMEEL-ILE-----------LAAQVL---ED--KGVGFGLVDSEKDAAVAKKLGLTEEDSIYVFKGDEVIEYDGELSADTLVEFLLDVLEDP--------VELI---EGERELQAFENIEDEIKLIGYFKSKDSEHYKA----FEDAAEEFHPYIPFFATFDSKVAKKLTL-KLNEIDFYEAFMEEPV----TIPDK----PNSEEEIVSFVEEHRRSTLRKLKPESMYETW---EDDMDGIHIVAFAEEADP-DGYEFLETLKAVAQDNTENPDLSIIWIDPDDFPLL-VPYWEKTFDIDLTAPQIGVVNVTD-ADSVWMEMDD--EEDLPSTEELEDWL--EDVLEGEINT
>CASQ1_MAMCARN_Phoca_vitulina_XP_032253176.1
------------MGA--SAGP---------GLR-PA------LF-FL--LV----L--GT-----------P---RL------G---V-QGEDGLEFPQYDGVDRVVNVNA---KNYKHVFKKYEVLALL-YHEP-PE-DDKA--S-QRQFEMEEL-ILE-----------LAAQVL---ED--KGVGFGLVDSEKDAAVAKKLGLTEEDSIYVFKGDEVIEYDGELSADTLVEFLLDVLEDP--------VELI---EGERELQAFENIEDEIKLIGYFKSKDSEHYKA----FEDAAEEFHPYIPFFATFDSKVAKKLTL-KLNEIDFYEAFMEEPV----TIPDK----PNSEEEIVSFVEEHRRSTLRKLKPESMYETW---EDDMDGIHIVAFAEEADP-DGFEFLETLKAVAQDNTENPDLSIIWIDPDDFPLL-VPYWEKTFDIDLTAPQIGVVNVTD-ADSVWMEMDD--EEDLPSAEELEDWL--EDVLEGEINT
>CASQ1_MAMCARN_Halichoerus_grypus_XP_035947350.1
------------MGA--SAGP---------GLR-PA------LF-FL--LV----L--GT-----------P---RL------G---V-QGEDGLEFPQYDGVDRVVNVNA---KNYKHVFKKYEVLALL-YHEP-PE-DDKA--S-QRQFEMEEL-ILE-----------LAAQVL---ED--KGVGFGLVDSEKDAAVAKKLGLTEEDSIYVFKGDEVIEYDGELSADTLVEFLLDVLEDP--------VELI---EGERELQAFENIEDEIKLIGYFKSKDSEHYKA----FEDAAEEFHPYIPFFATFDSKVAKKLTL-KLNEIDFYEAFMEEPV----TIPDK----PNSEEEIVSFVEEHRRSTLRKLKPESMYETW---EDDMDGIHIVAFAEEADP-DGFEFLETLKAVAQDNTENPDLSIIWIDPDDFPLL-VPYWEKTFDIDLTAPQIGVVNVTD-ADSVWMEMDD--EEDLPSAEELEDWL--EDVLEGEINT
>CASQ1_MAMCARN_Mustela_putorius_XP_004775898.1
------------AGA--RAGP---------RLR-PA------LL-FL--LM----L--GT-----------P---RL------G---V-QGEDGLEFPQYDGVDRVVNVNA---KNYKNVFKKYEVLALL-YHEP-PE-DDKA--S-QRQFEMEEL-ILE-----------LAAQVL---ED--KGVGFGLVDSEKDAAVAKKLGLTEEDSIYVFKGDEVIEYDGELSADTLVEFLLDVLEDP--------VELI---EGDRELQAFENIEDEIKLIGYFKNKDSEHYKA----FEDAAEEFHPYIPFFATFDSKVAKKLTL-KLNEIDFYEAFMEEPV----TIPDK----PNSKEEIVSFVEEHRRSTLRKLKPESMYETW---EDDMDGIHIVAFAEEADP-DGYEFLETLKSVAQDNTENPDLSIIWIDPDDFPLL-VPYWEKTFDIDLSAPQIGVVNVTD-ADSVWMEMDD--EEDLPSAEELEDWL--EDVLEGEINT
>CASQ1_MAMCARN_Mustela_erminea_XP_032174232.1
------------AGA--SAGP---------RLR-PA------LL-FL--LM----L--GT-----------P---RL------G---V-QGEDGLEFPQYDGVDRVVNVNA---KNYKNVFKKYEVLALL-YHEP-PE-DDKA--S-QRQFEMEEL-ILE-----------LAAQVL---ED--KGVGFGLVDSEKDAAVAKKLGLTEEDSIYVFKGDEVIEYDGELSADTLVEFLLDVLEDP--------VELI---EGDRELQAFENIEDEIKLIGYFKNKDSEHYKA----FEDAAEEFHPYIPFFATFDSKVAKKLTL-KLNEIDFYEAFMEEPV----TIPDK----PNSKEEIVSFVEEHRRSTLRKLKPESMYETW---EDDMDGIHIVAFAEEADP-DGYEFLETLKSVAQDNTENPDLSIIWIDPDDFPLL-VPYWEKTFDIDLSAPQIGVVNVTD-ADSVWLEMDD--EEDLPSAEELEDWL--EDVLEGEINT
>CASQ1_MAMCARN_Neogale_vison_XP_044122164.1
------------AGA--SAGP---------RLR-PA------LL-FL--LM----L--GT-----------P---RL------G---V-QGEDGLEFPQYDGVDRVVNVNA---KNYKNVFKKYEVLALL-YHEP-PE-DDKA--S-QRQFEMEEL-ILE-----------LAAQVL---ED--KGVGFGLVDSEKDAAVAKKLGLTEEDSIYVFKGDEVIEYDGELSADTLVEFLLDVLEDP--------VELI---EGDRELQAFENIEDEIKLIGYFKNKDSEHYKA----FEDAAEEFHPYIPFFATFDSKVAKKLTL-KLNEIDFYEAFMEEPV----TIPDK----PNSKEEIVSFVEEHRRSTLRKLKPESMYETW---EDDMDGIHIVAFAEEADP-DGYEFLETLKSVAQDNTENPDLSIIWIDPDDFPLL-VPYWEKTFDIDLSAPQIGVVNVTD-ADSVWMEMDD--EEDLPSAEELEDWL--EDVLEGEINT
>CASQ1_MAMCARN_Lutra_lutra_XP_047561430.1
------------AGA--TAGP---------RLR-PA------LL-FL--LM----L--GT-----------P---RL------G---V-QGEDGLEFPQYDGVDRVVNVNA---KNYKNVFKKYEVLALL-YHEP-PE-DDKA--S-QRQFEMEEL-ILE-----------LAAQVL---ED--KGVGFGLVDSEKDAAVAKKLGLTEEDSIYVFKGDEVIEYDGELSADTLVEFLLDVLEDP--------VELI---EGERELQAFENIEDEIKLIGYFKNKDSEHYKA----FEDAAEEFHPYIPFFATFDSKVAKKLTL-KLNEIDFYEAFMEEPV----TIPDK----PNSKEEIVSFVEEHRRSTLRKLKPESMYETW---EDDMDGIHIVAFAEEADP-DGYEFLETLKSVAQDNTENPDLSIIWIDPDDFPLL-VPYWEKTFDIDLSAPQIGVVNVTD-ADSVWMEMDD--EEDLPSAEELEDWL--EDVLEGEINT
>CASQ1_MAMCARN_Lontra_canadensis_XP_032701549.1
------------AGA--RAGP---------GLR-PA------LL-FL--LM----L--GT-----------P---RL------G---V-QGEDGLEFPQYDGVDRVVNVNA---KNYKNVFKKYEVLALL-YHEP-PE-DDKA--S-QRQFEMEEL-ILE-----------LAAQVL---ED--KGVGFGLVDSEKDAAVAKKLGLTEEDSIYVFKGDEVIEYDGELSADTLVEFLLDVLEDP--------VELI---EGERELQAFENIEDEIKLIGYFKNKDSEHYKA----FEDAAEEFHPYIPFFATFDSKVAKKLTL-KLNEIDFYEAFMEEPV----TIPDK----PNSKEEIVSFVEEHRRSTLRKLKPESMYETW---EDDMDGIHIVAFAEEADP-DGYEFLETLKSVAQDNTENPDLSIIWIDPDDFPLL-VPYWEKTFDIDLSAPQIGVVNVTD-ADSVWMEMDD--EEDLPSAEELEDWL--EDVLEGEINT
>CASQ1_MAMCARN_Enhydra_lutris_XP_022346642.1
------------AGA--SAGP---------GLQ-PA------LL-FL--LM----L--GT-----------P---RL------G---V-QGEDGLEFPQYDGVDRVVNVNA---KNYKNAFKKYEVLALL-YHEP-PE-DDKA--S-QRQFEMEEL-ILE-----------LAAQVL---ED--KGVGFGLVDSEKDAAVAKKLGLTEEDSIYVFKGDEVIEYDGELSADTLVEFLLDVLEDP--------VELI---EGERELQAFENIEDEIKLIGYFKNKDSEHYKA----FEDAAEEFHPYIPFFATFDSKVAKKLTL-KLNEIDFYEAFMEEPV----TIPDK----PNSKEEIVSFVEEHKRSTLRKLKPESMYETW---EDDMDGIHIVAFAEEADP-DGYEFLETLKSVAQDNTENPDLSIIWIDPDDFPLL-VPYWEKTFDIDLSAPQIGVVNVTD-ADSVWMEMDD--EEDLPSAEELEDWL--EDVLEGEINT
>CASQ1_MAMCARN_Meles_meles_XP_045838908.1
------------MGA--SAGP---------GLR-PA------LL-FL--LV----L--GT-----------P---RL------G---V-QGEDGLEFPQYDGVDRVVNVNA---KNYKNVFKKYEVLALL-YHEP-PE-DDKA--S-QRQFEMEEL-ILE-----------LAAQVL---ED--KGVGFGLVDSEKDAAVAKKLGLTEEDSIYVFKGDEVIEYDGELSADTLVEFLLDVLEDP--------VELI---EGERELQAFENIEDEIKLIGYFKNKDSEHYKA----FEDAAEEFHPYIPFFATFDSKVAKKLTL-KLNEIDFYEAFMEAPV----TIPDK----PNSKEEIVSFVEEHRRSTLRKLKPESMYETW---EDDMDGIHIVAFAEEADP-DGYEFLETLKSVAQDNTENPDLSIIWIDPDDFPLL-VPYWEKTFDIDLSAPQIGVVNVTD-ADSVWMEMDD--EEDLPSAEELEDWL--EDVLEGEINT
>CASQ1_MAMCARN_Ursus_maritimus_XP_008698922.1
------------MGA--SAGP---------GLR-PA------LL-LL--LV----L--GT-----------P---KL------G---V-QGEDGLEFPQYDGVDRVVNVNA---KNYKNVFKKFEVLALL-YHEP-PE-DDKA--S-QRQFEMEEL-TLE-----------LAAQVL---ED--KGVGFGLVDSEKDAAVAKKLGLTEEDSIYVFKGDEVIEYDGELSADTLVEFLLDVLEDP--------VELI---EGDRELQAFENIEDEIKLIGYFKNKDSEHYKA----FEDAAEEFHPYIPFFATFDSKVAKKLTL-KLNEIDFYEAFTDEPV----TIPDK----PNSKEEIVSFVEEHRRSTLRKLKPESMYETW---EDDMDGIHIVAFAEEADP-DGFEFLETLKAVAQDNTENPDLSIIWIDPDDFPLL-VPYWEKTFDIDLSAPQIGVVNVTD-ADSVWMEMDD--EEDLPSAEELEDWL--EDVLEGEINT
>CASQ1_MAMCARN_Ursus_arctos_XP_026343130.1
------------MGA--SAGP---------GLR-PA------LL-LL--LV----L--GT-----------P---KL------G---V-QGEDGLEFPQYDGVDRVVNVNA---KNYKNVFKKFEVLALL-YHEP-PE-DDKA--S-QRQFEMEEL-TLE-----------LAAQVL---ED--KGVGFGLVDSEKDAAVAKKLGLTEEDSIYVFKGDEVIEYDGELSADTLVEFLLDVLEDP--------VELI---EGDRELQAFENIEDEIKLIGYFKNKDSEHYKA----FEDAAEEFHPYIPFFATFDSKVAKKLTL-KLNEIDFYEAFTDEPV----TIPDK----PNSKEEIVSFVEEHRRSTLRKLKPESMYETW---EDDMDGIHIVAFAEEADP-DGFEFLETLKAVAQDNTENPDLSIIWIDPDDFPLL-VPYWEKTFDIDLSAPQIGVVNVTD-ADSVWMEMDD--EEDLPSAEELEDWL--EDVLEGEINT
>CASQ1_MAMCARN_Ursus_americanus_XP_045640419.1
------------MGA--SAGP---------GLR-PA------LL-LL--LV----L--GT-----------P---KL------G---V-QGEDGLEFPQYDGVDRVVNVNA---KNYKNVFKKFEVLALL-YHEP-PE-DDKA--S-QRQFEMEEL-TLE-----------LAAQVL---ED--KGVGFGLVDSEKDAAVAKKLGLTEEDSIYVFKGDEVIEYDGELSADTLVEFLLDVLEDP--------VELI---EGDRELQAFENIEDEIKLIGYFKNKDSEHYKA----FEDAAEEFHPYIPFFATFDSKVAKKLTL-KLNEIDFYEAFTDEPV----TIPDK----PNSKEEIVSFVEEHRRSTLRKLKPESMYETW---EDDMDGIHIVAFAEEADP-DGFEFLETLKAVAQDNTENPDLSIIWIDPDDFPLL-VPYWEKTFDIDLSAPQIGVVNVTD-ADSVWMEMDD--EEDLPSAEELEDWL--EDVLEGEINT
>CASQ1_MAMCHIR_Desmodus_rotundus_XP_024427084.1
------------MRG--RTV--------------LV------LL-SL--LV----L--GT-----------P---ES------G---V-QGEDGLDFPEYDGVDRVVNVNA---KNYKNVFKKYEVLALL-YHEP-PE-DDKA--S-QRQFEMEEL-ILE-----------LAAQVL---ED--KGVGFGMVDSEKDAAVAKKLGLTEEDSIYVFKGDEVIEYDGELSADTLVEFLLDVLEDP--------VEFI---EGERELQAFENIEDENKLIGYFKNKDSEHYKA----YEDAAEEFHPYIPFFATFDSKVAKKLTL-KLNEIDFYEAFMDEPV----TIPDK----PNSEEEIVNFVEEHKRSTLRKLKPESMYETW---EDDLNGIHIVAFAEEADP-DGYEFLETLKAVAQDNTENPDLSIIWIDPDDFPLL-VPYWEKTFDIDLSAPQIGVVNVTD-ADSIWMEMDN--EEDLPSAEELEDWL--QDVLEGEINT
>CASQ1_MAMCHIR_Phyllostomus_discolor_XP_028386677.1
------------MWG--RTVL---------GLR-LV------LL-SL--LV----L--GT-----------P---ES------G---V-QGEDGLDFPEYDGVDRVVNVNA---KNYKNVFKKYEVLALL-YHEP-PE-DDKA--S-QRQFEMEEL-ILE-----------LAAQVL---ED--KGVGFGMVDSEKDAAVAKKLGLTEEDSIYVFKGDEVIEYDGELSADTLVEFLLDVLEDP--------VEFI---EGERELQAFENIEDENKLIGYFKNKDSEHYKA----YEDAAAEFHPYIPFFATFDSKVAKKLTL-KLNEIDFYEAFMDEPV----TIPDK----PNSEEEIVNFVEEHRRSTLRKLKPESMYETW---EDDMNGIHIVAFAEEADP-DGYEFLETLKAVAQDNTENPDLSIIWIDPDDFPLL-VPYWEKTFDIDLSAPQIGVVNVTD-ADSIWMEMDN--EEDLPSAEELEDWL--QDVLEGEINT
>CASQ1_MAMCHIR_Phyllostomus_hastatus_XP_045697417.1
------------MWG--RTVL---------GLR-LV------LL-SL--LV----L--GT-----------P---ES------G---V-QGEDGLDFPEYDGVDRVVNVNA---KNYKNVFKKYEVLALL-YHEP-PE-DDKA--S-QRQFEMEEL-ILE-----------LAAQVL---ED--KGVGFGMVDSEKDAAVAKKLGLTEEDSIYVFKGDEVIEYDGELSADTLVEFLLDVLEDP--------VEFI---EGERELQAFENIEDENKLIGYFKNKDSEHYKA----FEDAAEEFHPYIPFFATFDSKVAKKLTL-KLNEIDFYEAFMDEPV----TIPDK----PNSEEEIVNFVEEHRRSTLRKLKPESMYETW---EDDMNGIHIVAFAEEADP-DGYEFLETLKAVAQDNTENPDLSIIWIDPDDFPLL-VPYWEKTFDIDLSAPQIGVVNVTD-ADSIWMEMDN--EEDLPSAEELEDWL--QDVLEGEINT
>CASQ1_MAMCHIR_Sturnira_hondurensis_XP_036915687.1
------------MRG--RTVL---------GLR-LV------LL-SL--LV----L--GT-----------P---ES------G---V-QGEDGLDFPEYDGVDRVVNVNA---KNYKNVFKKYEVLALL-YHEP-PE-DDKA--S-QRQFEMEEL-ILE-----------LAAQVL---ED--KGVGFGMVDSEKDAAVAKKLGLTEEDSIYVFKGDEVIEYDGELSADTLVEFLLDVLEDP--------VEFI---EGERELQAFENIEDENKLIGYFKNKDSEHYKA----YEDAAEEFHPYIPFFATFDSKVAKKLTL-KLNEIDFYEAFMNEPV----TIPDK----PNSEEEIVNFVEEHRRSTLRKLKPESMYETW---EDDLNGIHIVAFAEEADP-DGYEFLETLKAVAQDNTENPDLSIIWIDPDDFPLL-VPYWEKTFDIDLSAPQIGVVNVTD-ADSIWMEMDN--EEDLPSAEELEDWL--QDVLEGEINT
>CASQ1_MAMCHIR_Artibeus_jamaicensis_XP_036999986.1
------------MRG--RTVL---------GLR-LV------LL-SL--LM----L--GT-----------P---ES------G---V-QGEDGLDFPEYDGVDRVVNVNA---KNYKNVFKKYEVLALL-YHEP-PE-DDKA--S-QRQFEMEEL-ILE-----------LAAQVL---ED--KGVGFGMVNSEKDAAVAKKLGLTEEDSIYVFKGDEVIEYDGELSADTLVEFLLDVLEDP--------VEFI---EGERELQAFENIEDENKLIGYFKNKDSEHYKA----YEDAAEEFHPYIPFFATFDSKVAKKLTL-KLNEIDFYEAFMDEPV----TIPDK----PNSEEEIVNFVEEHRRSTLRKLKPESMYETW---EDDLNGIHIVAFAEEADP-DGYEFLETLKAVAQDNTENPDLSIIWIDPDDFPLL-VPYWEKTFDIDLSAPQIGVVNVTD-ADSIWMEMDN--EEDLPSAEELEDWL--QDVLEGEINT
>CASQ1_MAMCHIR_Pteronotus_parnellii_XP_054418794.1
------------MRG--RAVL---------GLR-LV------LL-TL--LV----L--GT-----------P---ES------G---V-QGEDGLDFPEYDGVDRVVNVNA---KNYKNVFKKYEVLALL-YHEP-PE-DDKA--S-QRQFEMEEL-ILE-----------LAAQVL---ED--KGVGFGMVNSEKDAAVAKKLGLTEEDSIYVFKGDEVIEYDGELSADTLVEFLLDVLEDP--------VEFI---EGERELQAFENIEDENKLIGYFKNKDSEHYKA----YEDAAEEFHPYIPFFATFDSKVAKKLTL-KLNEIDFYEAFMDEPV----TIPDK----PNSEEEIVNFVEEHRRSTLRKLKPESMYETW---EDDLNGIHIVAFAEEADP-DGYEFLETLKAVAQDNTENPDLSIIWIDPDDFPLL-VPYWEKTFDIDLSAPQIGVVNVTD-ADSIWMEMDD--EEDLPSAEELEDWL--QDVLEGEINT
>CASQ1_MAMEULI_Condylura_cristata_XP_004688433.1
------------MRA--RARP---------GLQ-LV------LL-ML--LV----L--GT-----------P---RT------G---V-QGEEGLDFPAYDGVDRVVNVNA---KNYKNIFKKYEVLALL-YHEP-PE-DDKA--S-QRQFEMEEL-ILE-----------LAAQVL---ED--KGIGFGLVDSEKDAAVAKKLGLTEEDSIYIFKGDEVIEYDGELAADTLVEFLLDVLEDP--------VELI---EGERELQAFENIEDEIKLIGYFKNKDSEHYKA----YEDAAEEFHPYIPFFATFDSKVAKKLTL-KMNEIDFYEAFMDEPV----TIPDK----PNSEEEIVSFVEEHRRSTLRKLKPESMYETW---EDDMDGIHIVAFAEEADP-DGYEFLETLKAVAQDNTDNPDLSILWIDPDDFPLL-VPYWEKTFDIDLSAPQIGVVNVTD-ADSIWMEMDD--EEDLPSADELEDWL--EDVLEGEINT
>CASQ1_MAMEULI_Talpa_occidentalis_XP_037360361.1
------------MGA--RARP---------GLQ-LV------LL-VL--LV----L--GT-----------P---QS------G---V-QGEEGLDFPAYDGVDRVVNVNA---KNYKNIFKKYEVMALL-YHEP-PE-DDKA--S-QRQFEMEEL-ILE-----------LAAQVL---ED--KGIGFGLVDSEKDAAVAKKLGLTEEDSIYIFKGDEVIEYDGELAADTLVEFLLDVLEDP--------VEMI---EGDKELQAFENIEDENKLIGYFKNKDSEHYKA----FEDAAEEFHPYIPFFATFDSKVAKKLTL-KMNEIDFYEAFMDEPV----TIPDK----PNSVEEIVSFVEEHRRSTLRKLKPESMYETW---EDDMDGIHIVAFAEEADP-DGYEFLETLKAVAQDNTDNPDLSIVWIDPDDFPLL-VPYWEKTFDIDLSAPQIGVVNVTD-ADSIWMEMDN--EEDLPSADELEDWL--EDVLEGEINT
>CASQ1_MAMEULI_Sorex_araneus_XP_004613822.2
------------MGS--QAVP---------GVQ-LL------LL-LL--LL----L--GT-----------P---KA------G---V-RGEEGLDFPAYDGVDRVVNVNS---KNYKSVFKKYEVLALL-YHDP-PE-GDKA--S-QRQFEMEEL-ILE-----------LAAQVL---ED--KGMGFGLVDSEKDAAVAKKLGLTEEDSIYVFKGDEVIEYDGELAADTLVEFLLDVLEDP--------VELI---EGERELQAFENIEDEIKLIGYFKSKDSEHYKA----YEDAAEEFHPYIPFFATFDSKVAKKLTL-KMNEIDFYEAFMDEPV----TIPDK----PNSEEEIVSFVEEHRRSTLRKLKPESMYETW---EDDMDGIHIVAFAEEADP-DGYEFLETLKAVAQDNTDNPDLSIIWIDPDDFPLL-VPYWEKTFDIDLSAPQIGVVNVTD-ADSVWMEMDD--EEDLPSAEELEDWL--EDVLEGEINT
>CASQ1_MAMEULI_Sorex_cinereus_XP_055993764.1
------------MGS--QAVP---------GLR-LS------LL-LL--LL----L--GP-----------P---KA------G---V-RGEEGLDFPAYDGVDRVVNVNS---KNYKSVFKKYEVLALL-YHDP-PE-GDKA--S-QRQFEMEEL-ILE-----------LAAQVL---ED--KGVGFGLVDSEKDAAVAKKLGLTEEDSIYVFKGDEVIEYDGELAADTLVEFLLDVLEDP--------VELI---EGERELQAFENIEDEIKLIGYFKSKDSEHYKA----YEDAAEEFHPYIPFFATFDSKVAKKLTL-KMNEIDFYEAFMDEPV----TIPDK----PNSEEEIVSFVEEHRRSTLRKLKPESMYETW---EDDMDGIHIVAFAEEADP-DGYEFLETLKAVAQDNTDNPDLSIIWIDPDDFPLL-VPYWEKTFDIDLSAPQIGVVNVTD-ADSVWMEMDD--EEDLPSAEELEDWL--EDVLEGEINT
>CASQ1_MAMAFRO_Echinops_telfairi_XP_045154422.1
------MRAT--TGR--TAAA---------GLR-LA------LL-LL--LG----L--GA-----------P---RF------G---V-QGEDGLDFPEYDGVDRVVNVNA---KNYKNVFKKYEVLALL-YHDP-PE-DDKA--S-QRQFEMEEL-ILE-----------LAAQVL---ED--KGVGFGLVDSEKDAAVAKKLGLTEEDSVYVFKGDEVIEYDGEFSADTLVEFLLDVLEDP--------VELI---EGERELQAFDNIEDEIKLIGYFKNKDSEHFKA----YEDAAEEFHPYIPFFATFDSKVAKKLTL-KMNEIDFYEAFMDEPV----TIPDK----PNSEEEIVSFVEEHRRSTLRKLKPESMYETW---EDDLDGIHIVAFAEEADP-DGYEFLETLKAVAQDNTENPDLSIIWIDPDDFPLL-VPYWEKTFDIDLSAPQIGVVNVTD-ADSIWMEMDD--EEDLPSAEELEDWL--EDVLEGEINT
>CASQ1_MAMRODE_Chrysochloris_asiatica_XP_006861705.1
------------MGA--RAMP---------ALR-LT------LL-LL--LV----L--GA-----------P---QT------G---V-QGEDGLDFPEYDGVDRVINVNA---KNYKNVFKKYEVLALL-YHEP-PD-DDKA--S-QRQFEMEEL-ILE-----------LAAQVL---ED--KGVGFGLVDSEKDTAVAKKLGLTEEDSIYVFKGDEVIEYDGELAADTLVEFLLDVLEDP--------VELI---EGDKELQAFENIEDEIKLIGYFKNKDSEHFKA----FEDAAEEFHPYIPFFATFDSKVAKKLTL-KMNEIDFYEAFMEEPV----TIPDK----PNSKEEIVSFVEENRRSTLRKLKPESMYETW---EDDLDGIHIVAFAEEADP-DGYEFLEILKSVAQDNTENPDLSIIWIDPDDFPLL-VPYWEKTFDIDLSAPQIGVVNVTD-ADSIWMEMDN--EEDLPSAEELEDWL--EDVLEGEINT
>CASQ1_MAMAFRO_Loxodonta_africana_XP_003415229.1
------------MGA--RVLS---------GLR-LA------LL-LL--LV----L--GT-----------P---QS------G---V-QGEEGLDFPQYDGVDRVINVNA---KNYKNVFKKYEVLALL-YHEP-PA-EDKA--S-QRQFEMEEL-TLE-----------LAAQVL---ED--KGVGFGLVDSEKDAAVAKKLGLIEEDSIYVFKGDEVIEYDGEFSADTLVEFLLDVLEDP--------VEFI---EGEKELQAFENIEDEIKLIGYFKNKDSEHFKA----YEDAAEEFHPYIPFFATFDSKVAKKLTL-KLNEIDFYEAFTEEPV----TIPDK----PNSEEEIVSFVEKHRRSTLRKLKPESMYETW---EDDLDGIHIVAFAEEADP-DGYEFLETLKSVAQDNTDNPDLSILWIDPDDFPLL-VPYWEKTFDIDLSAPQIGVVNVTD-ADSIWMEMDN--EEDLPSAEELEDWL--EDVLAGEINT
>CASQ1_MAMAFRO_Elephas_maximus_XP_049731990.1
------------MGA--RVLS---------GLR-LA------LL-LL--LV----L--GT-----------P---QS------G---V-QGEEGLDFPQYDGVDRVINVNA---KNYKNVFKKYEVLALL-YHEP-PA-EDKA--S-QRQFEMEEL-TLE-----------LAAQVL---ED--KGVGFGLVDSEKDAAVAKKLGLIEEDSIYVFKGDEVIEYDGEFSADTLVEFLLDVLEDP--------VEFI---EGEKELQAFENIEDEIKLIGYFKNKDSEHFKA----YEDAAEEFHPYIPFFATFDSKVAKKLTL-KLNEIDFYEAFTEEPV----TIPDK----PNSEEEIVSFVEKHRRSTLRKLKPESMYETW---EDDLDGIHIVAFAEEADP-DGYEFLETLKSVAQDNTDNPDLSILWIDPDDFPLL-VPYWEKTFDIDLSAPQIGVVNVTD-ADSIWMEMDN--EEDLPSAEELEDWL--EDVLAGEINT
>CASQ1_MAMAFRO_Trichechus_manatus_XP_004390256.1
------------MGA--RVVP---------GLQ-LA------LL-LL--LV----L--GI-----------P---QS------G---V-QGEEGLDFPQYDGVDRVINVNA---KNYKNVFKKYEVLALL-YHEP-PE-DDKA--S-QRQFEMEEL-ILE-----------LAAQVL---ED--KGVGFGLVDSEKDAAVAKKLGLIEEDSIYVFKGDEVIEYDGEFSADTLVEFLLDVLEDP--------VELI---EGEKELQAFENIEDENKLIGYFKNKDSEHFKA----YEDAAEEFHPYIPFFATFDSKVAKKLTL-KMNEIDFYEAFMEEPV----TIPDK----PNTEEEIVSFVVKHRRSTLRKLKPESMYETW---EDDLNGIHIVAFAEEADP-DGFEFLETLKSVAQENTDNPDLSVIWIDPDDFPLL-VPYWEKTFDIDLSAPQIGVVNVTD-ADSIWMEMDN--EEDLPSAEELEDWL--EDVLEGEINT
>CASQ1_MAMEULI_Erinaceus_europaeus_XP_007530626.1
------------MGT--RVVP---------GLQ-LV------ML-AL--LV----L--GT-----------P---KL------G---V-LGEEGLNFPEYDGVDRVVNVNT---KNYKNVFKKYEVLALL-YHEH-PE-DDKA--S-QRQFEMEEL-ILE-----------LAAQVL---ED--KGVGFGLVDSEKDAAVAKKLGLTEEDSIYVFKGDEVIEYDGELSADTLVEFLLDVLEDP--------VELI---EGERELQAFENIEDEIKLIGYFKSKDSEHFKA----YEDAAEEFHPYIPFFATFDSKVAKKLTL-KMNEIDFYEAFMEEPV----TIPDK----PNSEEEIVSFVEEHKRSTLRKLKPESMYETW---EDDLDGIHIVAFAEEADP-DGYEFLETLKAVAQDNTDNPDLSIIWIDPDDFPLL-VPYWEKTFDIDLSAPQIGVVNVTD-ADSIWMEMDD--EEDLPSAEELEDWL--EDVLEGEINT
>CASQ1_MAMARTI_Equus_przewalskii_XP_008518700.1
------------MGA--RAVQ---------GLR-LA------ML-LL--LV----L--GT-----------P---KS------G---V-QGEEGLDFPEYDGVDRVVNVNA---KNYKNVFKKYEVLALL-YHEP-PE-DDKA--S-QRQFEMEEL-ILE-----------LAAQVL---ED--KGVGFGLVDSEKDAAVAKKLGLTEEDSIYVFKGDEVIEYDGELSADTLVEFLLDVLEDP--------VELI---EGERELQAFENIEDENKLIGYFKSKDSEHYKA----YEDAAEEFHPYIPFFATFDSKVAKKLTL-KLNEIDFYEAFMEEPV----TIPDK----PNSEEEIVNFVEKHRRSTLRKLKPESMYETW---EDDLDGIHIVAFAEEADP-DGYEFLETLKSVAQDNTDNPDLSIIWIDPDDFPLL-VPYWEKTFDIDLSAPQIGVVNVTD-ADSVWLEMDD--EEDLPSPEELEDWLTRSNVKCSATRG
>CASQ1_MAMEULI_Suncus_etruscus_XP_049633411.1
------------MGN--R-------------LR-FS------LL-LF--LL----L--GA-----------P---KT------E---V-QGEEGLDFPAYDGVDRVVNVNS---KNYKSVFKKYEVLALL-YHEP-PE-GDKA--S-QRQFEMEEL-ILE-----------LAAQVL---ED--KGVGFGLVDSEKDAAVAKKLGFTEEDSIYIFKGDEVIEYDGELAADTLVEFLLDVMEDP--------VELI---EGERELQAFDNIEDEIKLIGYFKSKDSEHYKA----YEDAAEEFHPYIPFFATFDSKVAKKLTL-KMNEIDFYEAFMQQPV----TIPDK----PNSEEEIVSFVEEHRRSTLRKLKPESMYETW---EDDMDGIHIVAFAEEADP-DGYEFLETLKVVAQDNTDNPDLSIIWIDPDDFPLL-VPYWEKTFDIDLSAPQIGVVNVTD-ADSIWMEMDD--EEDLPSADELEDWL--EDVLEGEINT
>CASQ1_MAMPHOL_Manis_javanica_XP_017525160.2
------------MGA--RAAH---------GLP-LA------LL-LL--LV----L--GT-----------P---KS------G---V-RAEEGLDFPEYDGVDRVANVNL---KNYKSVFKKHEVLALL-YHEP-PG-DDKA--S-QRQFEMEEL-ILE-----------LAAQVL---ED--KGVGFGLVDSEKDAAVAKKLGLTEEDSIYVFKGDEVIEYDGELSADTLVEFLLDVLEDP--------VELI---EGERELQAFENIEDEIKLIGYFKNKDSEHYKA----YEDAAEEFHPYIPFFATFDSKVAKKLTL-KLNEIDFYEAFMEEPV----TIPDK----PNSEEEIVRFVEEHRRSTLRKLKPESMYETW---EDDMDGIHIVAFAEEADP-DGYEFLEILKSVAQENTDNPDLSIIWIDPDDFPLL-VPYWEKTFDIDLSAPQIGVVNVTD-ADSIWMEMDD--EEDLPSPEELEDWL--EDVLEGEINT
>CASQ1_MAMPHOL_Manis_pentadactyla_XP_036778615.2
------------MGA--RAAR---------GLP-LA------LL-LL--LV----L--GT-----------P---KA------G---V-RAEEGLDFPEYDGVDRVANVNM---KNYKSVFKKHEVLALL-YHEP-PG-DDKA--S-QRQFEMEEL-ILE-----------LAAQVL---ED--KGVGFGLVDSEKDAAVAKKLGLTEEDSIYVFKGDEVIEYDGELSADTLVEFLLDVLEDP--------VELI---EGERELQAFENIEDEIKLIGYFKNKDSEHYKA----YEDAAEEFHPYIPFFATFDSKVAKKLTL-KLNEIDFYEAFMEEPV----TIPDK----PNSEEEIVRFVEEHRRSTLRKLKPESMYETW---EDDMDGIHIVAFAEEADP-DGYEFLEILKSVAQENTDNPDLSIIWIDPDDFPLL-VPYWEKTFDIDLSAPQIGVVNVTD-ADSIWMEMDD--EEDLPSTEELEDWL--EDVLEGEINT
>CASQ1_MAMCHIR_Molossus_molossus_XP_036128713.1
------------MGA--RAVP---------CPR-L-------AL-LL--LV----L--GT-----------A---PS------G---V-QGEEGLDFPAYDGVDRVVNVNA---KNYKSVFKKYEVLALL-YHDP-PE-DDKA--S-QRQFEMEEL-ILE-----------LAAQVL---ED--KGVGFGMVDSEKDAAVAKKLGLTEEDSIYVFKGDEVIEYDGELSADTLVEFLLDVLEDP--------VELI---EGERELQAFENIEDEIKLIGYFKSKDSEHYKA----FEDAAEEFHPYIPFFATFDSKVAKKLTL-KLNEIDFYEAFMEEPV----TIPNK----PNSEEEIVNFVEEHKRSTLRKLKPESMYETW---EDDLDGIHIVAFAEESDP-DGYEFLETLKAVAQDNTENPDLSIIWIDPDDFPLL-VPYWEKTFDIDLSAPQIGVVNVTD-ADSIWMEMDD--EEDLPSAEELEDWL--EDVLEGEINT
>CASQ1_MAMXENA_Choloepus_didactylus_XP_037669361.1
------MSATDKMGA--RARL---------ALW-LA------LL-LL--LV----L--GT-----------P---EL------G---V-HGEEGLDFPAYDGVDRVINVNA---KNYKNVFKKYDVLALL-YHEP-PE-DDKA--S-QRQFEMEEL-ILE-----------LAAQVL---ED--KGVGFGLVDSEKDAAVAKKLGLIEEDSIYVFKGDEVIEYDGELSADTLVEFLLDVLEDP--------VELI---EGERELQAFDNIEDEIKLIGYFKNKDSEHFKA----FQDAAEEFHPYIPFFATFDSKVAKKLTL-KLNEIDFYEAFMEEPV----TIPDK----PNSKEEIVSFVEEHKRSTLRKLKPESMYETW---EDDMDGIHIVAFAEEADP-DGFEFLEILKAVAQENTDNPDLSIIWIDPDDFPLL-VPYWEKTFDIDLSAPQIGVVNVTD-ADSIWMEMDN--EEDLPSAEELEDWL--EDVLAGEINT
>CASQ1_MAMMETA_Phascolarctos_cinereus_XP_020835243.1
------------MRT----VP---------CLW-L-------PL-LV--LL----L--GA-----------P---MP------G---A-QGEEGLDFPEYDGVDRVVNVNS---KNYKNMLKKYEVLALL-YHEP-PE-DDKA--S-QRQFEMEEL-ILE-----------LAAQVL---ED--KGVGFGLVDSEKDAAVAKKLGLTEEDSIYIFKGDEVIEYDGELSADTLVEFLLDVLEDP--------VELI---EGERELQAFENIEDEIKLIGYFKNEDSEHYKA----YEDAAEEFHPYIPFFATFDSKVAKKLTL-KLNEIDFYEAFTDEPV----TIPDK----PNSEEEIVSFVEEHKRSTLRKLKPESMYETW---EDDLDGIHIVAFAEEADP-DGYEFLETLKAVAQDNTENPDLSIIWIDPDDFPLL-VPYWEKTFDIDLSAPQIGVVNVTD-ADSVWMEMDD--EEDLPSADELEDWL--EDVLEGEINT
>CASQ1_MAMMETA_Sarcophilus_harrisii_XP_031822719.1
------------MGT----VP---------CLW-L-------PL-LV--LL----L--GA-----------P---MP------G---T-QGEEGLDFPEYDGVDRVVNVNA---KNYKNILKKYEVLALL-YHEP-PE-DDKA--S-QRQFEMEEL-ILE-----------LAAQVL---ED--KGVGFGLVDSEKDAAVAKKLGLTEEDSVYVFKGDEVIEYDGELSADTLVEFLLDVLEDP--------VELI---EGERELQAFENIEDEIKLIGYFKNEDSEHYKA----YEDAAEEFHPYIPFFATFDSKVAKKLTL-KMNEIDFYEAFMDEPV----TIPDK----PNSEEEIVNFVEEHKRSTLRKLKPESMYETW---EDDLDGIHIVAFAEEDDP-DGYEFLETLKSVAQDNTENPDLSIIWIDPDDFPLL-VPYWEKTFDIDLSAPQIGVVNVTD-ADSIWMEMDD--EEDLPSADELEDWL--EDVLEGEINT
>CASQ1_MAMMETA_Antechinus_flavipes_XP_051849637.1
------------MGT----VP---------WLW-L-------PL-LV--LL----L--GA-----------P---LP------G---T-QGEEGLDFPEYDGVDRVVNVNA---KNYKNILKKYEVLALL-YHEP-PE-DDKA--S-QRQFEMEEL-ILE-----------LAAQVL---ED--KGVGFGLVDSEKDAAVAKKLGLTEEDSVYVFKGDEVIEYDGELSADTLVEFLLDVLEDP--------VELI---EGERELQAFENIEDEIKLIGYFKNEDSEHYKA----YEDAAEEFHPYIPFFATFDSKVAKKLTL-KMNEIDFYEAFMDEPV----TIPDK----PNSEEEIVSFVEEHKRSTLRKLKPESMYETW---EDDLDGIHIVAFAEEDDP-DGYEFLETLKSVAQDNTENPDLSIIWIDPDDFPLL-VPYWEKTFDIDLSAPQIGVVNVTD-ADSVWMEMDD--EEDLPSADELEDWL--EDVLEGEINT
>CASQ1_MAMMETA_Trichosurus_vulpecula_XP_036609117.1
------------MGT----VP---------FLW-L-------PL-LL--LL----L--GA-----------P---IP------G---A-QGEEGLDFPEYDGVDRVVNVNS---KNYKNMLKKYEVLALL-YHEP-PE-DDKA--S-QRQFEMEEL-ILE-----------LAAQVL---ED--KGVGFGLVDSEKDAAVAKKLGLTEEDSVYVFKGDEVIEYDGELSADTLVEFLLDVLEDP--------VELI---EGERELQAFENIEDEIKLIGYFKNEDSEHFKA----YEDAAEEFHPYIPFFATFDSKVAKKLTL-KLNEIDFYEAFMDEPV----TIPDK----PNSEEEIVSFVEEHKRSTLRKLKPESMYETW---EDDLDGIHIVAFAEEDDP-DGYEFLETLKAVAQDNTENPDLSIIWIDPDDFPLL-VPYWEKTFDIDLSAPQIGVVNVTD-ADSIWMEMDD--EEDLPSADELEDWL--EDVLSGEINT
>CASQ1_MAMMETA_Dromiciops_gliroides_XP_043858080.1
------------MGI----VP---------CLW-L-------PL-LV--LL----L--GA-----------P---MP------G---A-QGEEGLDFPEYDGVDRVVNVNA---KNYKNVLKKYEVLALL-YHEP-PE-DDKA--S-QRQFEMEEL-ILE-----------LAAQVL---ED--KGVGFGLVDSEKDAAVAKKLGLTEEDSIYVFKGDEVIEYDGELSADTLVEFLLDVLEDP--------VELI---EGERELQAFENLEDEIKLIGYFKNEDSEHYKA----YEDAAEEFHPYIPFFATFDSKVAKKLTL-KLNEIDFYEAFMDEPV----TIPDK----PNSEEEIVSFVEEHRRSTLRKLKPESMYETW---EDDLDGIHIVAFAEEADP-DGYEFLETLKAVAQDNTENPDLSIIWIDPDDFPLL-VPYWEKTFDIDLSAPQIGVVNVTD-ADSIWMEMDN--EEDLPSADELEDWL--EDVLEGEINT
>CASQ1_MAMMETA_Vombatus_ursinus_XP_027695914.1
------------MGT----VP---------CLW-L-------PL-LV--LL----L--GA-----------P---MP------G---A-QGEEGLDFPEYDGVDRVVNVNS---KNYKNVLKKYEVLALL-YHEP-PE-DDKA--S-QRQFEMEEL-ILE-----------LAAQVL---EE--KGVGFGLVDSEKDAAVAKKLGLTEEDSVYVFKGDEVIEYDGELSADTLVEFLLDVLEDP--------VELI---QGERELQAFENLEDEIKLIGYFKNEDSEHYKA----YEDAAEEFHPHIPFFATFDSKVAKKLTL-KLNEIDFYEAFTDEPV----TIPDK----PNSEEEIVNFVEEHKRSTLRKLKPESMYETW---EDDLDGIHIVAFAEEDDP-DGYEFLETLKAVAQDNTENPDLSIIWIDPDDFPLL-VPYWEKTFDIDLSAPQIGVVNVTD-ADSIWMEMDD--EEDLPSADELEDWL--EDVLAGEINT
>CASQ1_MAMMETA_Gracilinanus_agilis_XP_044527573.1
------------MGI----VP---------FLW-L-------PL-LL--LL----L--GT-----------P---MP------G---A-QGEEGLDFPEYDGVDRVVNVNA---KNYKNVLKKYEVLALL-YHDP-PE-DDKA--S-QRQFEMEEL-ILE-----------LAAQVL---ED--KGVGFGLVDSEKDAAVAKKLGLTEEDSVYVFKGDEVIEYDGELSADTLVEFLLDVLEDP--------VELI---EGEKELQAFENIEDEIKLIGYFKNEDSEHFKA----YEDAAEEFHPYIPFFATFDSKVAKKLTL-KMNEIDFYEAFMDEPM----TIPDK----PNSEEEIVSFVEEHKRSTLRKLKPESMYETW---EDDMDGIHIVAFAEEDDP-DGYEFLETLKAVAQDNTENPDLSIIWIDPDDFPLL-VPYWEKTFDIDLSAPQIGVVNVTD-ADSIWMEMDD--EEDLPSADELEDWL--EDVLEGEINT
>CASQ1_MAMMETA_Monodelphis_domestica_XP_001379423.2
------------MGI----EP---------FLW-L-------PL-LL--LL----L--GT-----------P---MP------G---A-RGEEGLDFPEYDGVDRVVNVNA---KNYKNVLKKYEVLALL-YHDP-PE-DDKA--S-QRQFEMEEL-ILE-----------LAAQVL---ED--KGVGFGLVDSEKDAAVAKKLGLTEEDSVYVFKGDEVIEYDGELSADTLVEFLLDVLEDP--------VELI---EGERELQAFENIEDEIKLIGYFKNEDSEHFKA----YEDAAEEFHPYIPFFATFDSKVAKKLTL-KMNEIDFYEAFMDEPV----TIPDK----PNSEEEIVSFVEEHKRSTLRKLKPESMYETW---EDDLDGIHIVAFAEEDDP-DGYEFLETLKAVAQDNTENPDLSIIWIDPDDFPLL-VPYWEKTFDIDLSAPQIGVVNVTD-ADSIWMEMDD--EEDLPSADELEDWL--EDVLEGEINT
>CASQ1_MAMMONO_Ornithorhynchus_anatinus_XP_028911839.1
------------MAS-WRAVTLPR----PRAWR-PL---LP-LL-LL--LS----V--PP-----------P---PATWSG--G---V-RAEEGLDFPQYDGVDRVLSINS---KNYKAVLKKYEVLALL-LHEP-VG-DDKA--S-QRQFEMEEL-ILE-----------LAAQVL---ED--KGVGFGLVDSEKDAAVAKKLGLTEEDSIYVFKGDEVIEYDGEFSADTLVEFVLDVLEDP--------VELI---EGERELQAFENIEDEIKLIGYFKNEDSEHYKA----FEEAAEEFHPFIPFFATFDSKVAKKLTL-KLNEIDFYEAFMDEPV----TIPDK----PNSEEEIVSFVEEHKRSTLRKLKPETMYETW---EDDMDGIHIVAFAEEADP-DGYEFLEILKSVARDNTDNPDLSIVWVDPDDFPLL-VPYWEKTFDIDLSHPQIGVVNVTD-ADSVWLEMDD--EEDLPSADELEDWI--EDVLDGDINT
>CASQ1_MAMMONO_Tachyglossus_aculeatus_XP_038624996.1
------------MAT-WRPVTLPR----PRGWG-PL---LP-LL-LL--LL----L--PP-----------P---PAPQSG--G---V-RAEEGLNFPQYDGVDRVLNVNA---KNYKAVLKKFEVLALL-LHEP-VG-DDKV--S-QRQFEMEEL-ILE-----------LAAQVL---ED--KGVGFGLVDSEKDAAVAKKLGLTEVDSIYVFKGDEVIEYDGEFSADTLVEFMLDVLEDP--------VELI---EGERELQAFENIEDKIKLIGYFKNEDSEHYKA----FEDAAEEFHPYIPFFATFDSKVAKKLTL-KLNEIDFYEAFMDEPV----TIPDK----PNSEEEIVSFVEEHKRSTLRKLLPETMYETW---EDDMDGIHIVAFAEETDP-DGYEFLEILKSVARDNTENPDLSIVWVDPDDFPLL-VPYWEKTFDIDLSHPQIGVVNVTD-ADSVWLEMDD--EEDLPSADELEDWI--QDVLEGDINT
>CASQ1_AMPCAUD_Ambystoma_mexicanum_CM010928.2
------------MKG----------------LW-L-------VV-TA--LC----L--AV-----------A---SL------G---V-RASDGLDFPEYDGEDRVIHLSS---KNYKAALKKYDVLAVL-YHEP-IE-EDKA--S-RRQFEMEEL-IFE-----------LAAQVL---ED--KGVGFGLLDAEHDAAVAKKLDLDEEDSIYVFKDDEVIEYDGEFSADTLVEFLLDVLEDP--------VEFI---EGNHELTAFENIEDEPKLIGYFKNEDSEHYKA----FEDAAEEFHPFIPFFATFDSKVAKKLTL-KLNEIDYYEPFHDEPI----TIPNK----PNSEKEIVDFLEHHKRPTLRKLQPDSMYETW---EDDMDGIHIVAFAEEDDP-DGYEFLEILKEVAEDNTDNPDLSIIWIDPEDFPLL-IPYWEDTFDIDLSRPHIGVVNVTD-ADSIWMEMDD--EEDLPSVDELEDWI--EDVLDGDINT
>CASQ1_AMPCAUD_Andrias_davidianus_DN424_c0_g1_i11
------------MKG----------------LW-L-------VV-TA--LC----L--AV-----------I---SL------G---T-RADDGLDFPEYDGEDRVIHLST---KNYKAALKKYDVLAVL-YHEP-IE-EDKA--S-QRQFEMEEL-IFE-----------LAAQVL---ED--KGVGFGLLDSEHDAAVAKKLGLDEEDSIYVFKDDEIIEYDGEFSADTLVEFLLDVLEDP--------VEFI---EGNHELAAFENIEDDPKLIGYFKNEESEHYKA----FEDAAEEFHPFIPFFATFDSKVAKKLSL-KLNEIDYYEPFHDEPV----TIPNK----PNSEKEIVDFLEEHKRPTLRKLQPDSMYETW---EDDMDGIHIVAFAEEDDP-DGYEFLEILKEVAEDNTDNPDLSIIWIDPEDFPLL-IPYWEETFNIDLSRPHIGVVNVTD-ADSIWLEMED--EEDLPSVDELEDWI--EDVLDGDINT
>CASQ1_AMPCAUD_Pleurodeles_waltl_KAJ1081161.1
------------MKG----------------LW-L-------VV-TA--LC----L--AV-----------A---SL------G---V-RADDGLDFPEYDGEDRVVHLSS---KNYKATLKKYDVLAVF-YHDP-IE-DDKA--S-RRQFEMEEL-ILE-----------LAAQVL---ED--KGVGFGLLDAEHDASVAKKLGLDEEDSIYVFKDDEVIEYDGEFSADTLVEFLLDVLEDP--------VEFI---EGNQELAAFENIDDEPKLIGYFKNEDSEHYKA----FEDAAEEFHPYIPFFATFDSKVAKKLSL-KINEIDYYEPFHDEPI----TIPNK----PNSEEEIVDFLELHKRPTLRQLHPDSMYETW---DDDMDGIHIVAFAEEDDP-DGYEFLEILKEVAEDNTDNPDLSIIWIDPEDFPLL-IPYWEETFDIDLSRPHIGVVNVTD-ADSIWMEMDD--EEDLPTVDELEDWI--EDVLDGDINT
>CASQ1_AMPANUR_Pelophylax_Pelophylax_P31231
------------MKG----------------PW-L-------VL-AA--LC----L--SL-----------A---NL------G---P-RGEDGLDFPEYDGEDRVIHISL---KNYKAALKKYEVLALL-YHEP-IG-DDKA--S-QRQFEMEEL-ILE-----------LAAQVL---ED--KGVGFGLVDSEDDAAVAKKLGLDEEDSIYVFKDDEMIEYDGEFSADTLVEFLLDVLEDP--------VEFI---DGSHELAAFENLDDEPKLIGYFKNEDSEHYKA----YEDAAEEFHPYIPFFATFDAKVAKTLTL-KLNEIDYYEPFHDEPI----TIPSK----PNSEKEIVDFLHQHKRPTLRKLRPDSMYETW---EDDLNGIHIVAFAEEDDP-DGYEFLQIIKEVAEDNTDNPDLSIIWIDPEDFPLL-IPYWEEKFGIDLSRPHIGVVNVTD-ADSVWMDMDD--EEDLPTVDELEDWI--EDVLEGEVNT
>CASQ1_AMPANUR_Rana_temporaria_XP_040189289.1
------------MKG----------------PW-L-------VL-AA--LC----L--TL-----------A---NL------G---A-RGEDGLDFPEYDGEDRVIHISL---KNYKAALKKFEVLALL-YHEP-IE-DDKA--S-QRQFEMEEL-ILE-----------LAAQVL---ED--KGVGFGLVDSEHDAAVAKKLGLDEEDSIYVFKDDEMIEYDGEFSADTLVEFLLDVLEDP--------VEFI---DGNHELAAFENLDDEQKLIGYFKNEDSEHYKA----YEDAAEEFHPYIPFFATFDAKVAKKLTL-KLNEVDYYEPFHDKPI----TIPNK----PNSEKEIVEFLHEHKRPTLRKLRPDSMYETW---EDDLNGIHIVAFAEEDDP-DGYEFLEIIKDVAEDNTDNPDLSIIWIDPEDFPLL-IPYWEEKFGIDLSRPHIGVVNVTD-ADSVWMDMDD--EEDLPTVDELEDWI--EDVLEGEVNT
>CASQ1_AMPANUR_Bufo_bufo_XP_040267379.1
------------MKG----------------LW-L-------VL-GA--LC----L--AL-----------T---NV------G---A-RADDGLDFPEYDGEDRVIHISL---KNYKAALKKYDVLALL-YHEP-IG-DDKA--S-QRQFEMEEL-ILE-----------LAAQVL---ED--KGVGFGLVDSEHDAAVAKKLGLDEEDSVYVFKDDEVIEYDGEFSADTLVEFLLDVLEDP--------VEFI---DGSHELAAFENIDDEPKLIGYFKNEESEHYKA----FEDAAEEFHPYIPFFATFDSKVAKKLTL-KLNEIDYYEPFHDEPV----TIPNK----PNSEKEIVDFLHQHKRPTLRKLQPDSMYETW---EDDLNGIHIVAFAEEDDP-DGYEFLEILKEVAEDNTDNPDLSIIWIDPEDFPLL-IPYWEEKFGIDLSRPHIGVVNVTD-ADSVWMDMDD--EEDLPTVDELEDWI--EDVLDGDINT
>CASQ1_AMPANUR_Bufo_gargarizans_XP_044127427.1
------------MKG----------------LW-L-------VL-AA--LC----L--AL-----------T---NV------G---A-RPDNGLDFPEYDGEDRVIHISL---KNYKAALKKYDVLALL-YHEP-IE-DDKA--S-QRQFEMEEL-ILE-----------LAAQVL---ED--KGVGFGLVDSEQDAAVAKKLGLDEEDSIYVFKDDEVIEYDGEFSADTLVEFLLDVLEDP--------VEFI---DGSHELAAFENIDDEPKLIGYFKNEESEHYKA----FEDAAEEFHPYIPFFATFDSKVAKKLTL-KLNEIDYYEPFHDEPV----TIPNK----PNSEKEIVDFLHQHKRPTLRKLQPDSMYETW---EDDLNGIHIVAFAEEDDP-DGYEFLEILKEVAEDNTDNPDLSIIWIDPEDFPLL-IPYWEEKFGIDLSRPHIGVVNVTD-ADSVWMDMDD--EEDLPTVDELEDWI--EDVLDGDINT
>CASQ1_AMPANUR_Hyla_sarda_XP_056400944.1
------------MKG----------------LW-L-------VL-AA--FC----L--AL-----------V---NL------G---A-RADDGLDFPEYDGEDRVIHINL---KNYKAALKKYEVLALL-YHEP-IE-EDKA--S-KRQFEMEEL-ILE-----------LAAQVL---ED--KGVGFGLVDSEEDAAVAKKLGLHEEDSIYVFKDDEIIEYDGEFSADTLVEFLLDVLEDP--------VEFI---DGSHELAAFENIEDEPKLIGYFKNEDSEHYKA----FEDAAEEFHPYIPFFATFDSKVAKKLTL-KLNEIDYYEPFHDEPV----TIPNK----PNSEKEIVDFLHQHKRPTLRKLQPDSMYETW---EDDLNGIHIVAFAEEDDP-DGYEFLEIIKEVAEDNTDNPDLSIIWIDPEDFPLL-IPYWEEKFGIDLSRPHIGVVNVTD-ADSVWMDMDD--EEDLPTVDELEDWI--EDVLDGDINT
>CASQ1_AMPANUR_Bombina_bombina_XP_053561031.1
------------MKG----------------PW-L-------VL-AA--LC----L--TL-----------A---NL------G---A-RAEDGLDFPEYDGEDRVIHINL---KNYKAALKKYEVLALL-YHEP-IE-DDKA--S-QRQFEMEEL-ILE-----------LAAQVL---ED--KGVGFGLVDSEEDAAVAKKLGLGEEDSIYVFKDDEVIEYDGEFSADTLVEFLLDVLEDP--------VEFI---DGSHELAAFENIEDEPKLIGYFKNEESEHYKA----YEDAAEEFHPYIPFFATFDSKVAKKLTL-KINEIDYYEPFHDEPL----TIPNK----PNSEKEIVDFLHLHKRPTLRKLKPDSMYETW---EDDLNGIHIVAFAEEDDP-DGYEFLELVKEVAEDNTDNPDLSIIWIDPEDFPLL-IPYWEDKFDIDLSRPHIGVVNVSD-ADSIWLEMDD--EEDLPTVDELEDWI--EDVLDGDINT
>CASQ1_AMPANUR_Spea_bombifrons_XP_053331187.1
------------MKG----------------PW-L-------VL-AA--LC----L--AL-----------A---GL------G---A-RAEDGLDFPEYDGEDRVININL---KNYKAALKKYEVLALL-YHEP-IE-DDKA--S-QRQFEMEEL-ILE-----------LAAQVL---ED--KGVGFGLVDSEKDTAVAKKLGIDEVDSIYVFKDDEVIEYDGEFSADTLVEFLLDVLEDP--------VEFI---DGSHELTAFENIEDEPKLIGYFKNEESEHYKA----FEDAAEEFHPYIPFFATFDSKVAKKLTL-RLNEIDYYEPFHDEPV----TIPDK----PNSEKEIVDFLHLHKRPTLRKLHPDSMYETW---EDDLNGIHIVAFAEEDDP-DGYEFLEILKEVAEDNTDNPDLSIIWIDPEDFPLL-IPYWEEKFGIDLSRPHIGIVNVTD-ADSVWMDMDD--EEDLPSVDELEDWI--EDVLEGDINT
>CASQ1_AMPANUR_Pelobates_fuscus_XP_063295758.1
------------MKG----------------PW-L-------VL-AA--LC----L--AL-----------A---SL------G---A-WAEDGLNFPEYDGEDRVININL---KNYKAALKKYDVLALL-YHDP-IE-DDKA--S-QRQFEMEEL-ILE-----------LAAQVL---ED--KGVGFGLVDSEKDSAVAKKLGLHEEDSIYVFKDDEVIEYDGEFSADTLVEFLLDVLEDP--------IEFI---DGSHELAAFENLDDEPKLIGFFKNEDSEHYKA----YLDAAEEFHPYIPFFATFDSKVAKKLTL-KLNEIDYYEPFHDEPV----TIPDK----PNSEKEIVEFLHLHKRPTLRKLRPDSMYETW---EDDLNGIHIVAFAEEDDP-DGYEFLEIIKEVAEDNTDNPDLSIIWIDPEDFPLL-IPYWEETFGIDLSRPHIGVVNVTD-ADSVWMDMDD--EEDLPTVDELEDWI--EDVLDGDINT
>CASQ1_AMPANUR_Xenopus_laevis_XP_018087000.1
------------MKG----------------PW-L-------VL-AA--LC----L--AL-----------A---NL------G---A-WAEDGLDFPEYDGEDRVIHISL---KNYKAALKKYDVLALL-YHEP-IE-DDKA--S-QRQFEMEEL-IFE-----------LAAQVL---ED--KGVGFGLVDSEKDAAVAKKLGLDEEDSIYVFKDDEIIEYDGEFCADTLVEFLLDVLEDP--------IEFI---EGSHELAAFENIDEEQKLIGYFKNEDSEHYKA----YLDAAEEFHPYIPFFATFDSKVAKKLDL-KINEIDYYEPFHDEPV----TIPNK----PNSEEEIVDFLHLHKRPTLRKLQPDSMYETW---EDDLDGIHIVAFAEEDDP-DGYEFLEIIKEVAEDNTDNPDLSIIWIDPEEFPLL-IPYWEETFGIDLSRPHIGVVNVTD-ADSVWMDMED--EEDLPTVDELEDWI--EDVLEGDINT
>CASQ1_AMPANUR_Nanorana_parkeri_XP_018428564.1
------------DSR----------------LR-L-------SS-VA--LC----L--AL-----------A---NL------G---A-RCEDGLDFPEYDGEDRVIHISL---KNYKAALKKYEVLALL-YHEP-IE-DDKA--S-QRQFEMEEL-ILE-----------LAAQVL---ED--KGVGFGLVDSEHDAAVAKKLGLDEEDSIYVFKDDEIIEYDGEFSADTLVEFILDVLEDP--------VEFI---DGSHELAAFENIDDEPKLIGYFKNEDSEHYKA----YEDAAEEFHPYIPFFATFDPKVAKKLTL-KINEIDYYEPFHDEPV----TIPNK----PNSEKEIVDFMHQHKRSVHTRTQPYSSYFLQ---EDDLNGIHIVAFAEEDDP-DGYEFLEIIKEVAEDNTNNPDLSIIWIDPEDFPLL-IPYWEEKFGIDLSRPHIGVVNVSD-ADSVWMDMDD--EEDLPTVDELEDWI--EDVLDGDINT
>CASQ1_AVECOLU_Columba_livia_XP_021152244.1
------------MGP----------------WG-W-------AL-AL--LA----L--GT-----------A---IP------G---G-SPGGGLDFPTYDGADRVVPVTL---RNYRALLKRFPVLALL-HRPP-PA-GDRG--A-QRHHDMEEL-VLE-----------LAAQVL---ED--KGVGFGLVDSEKDTALAKKLGLTEEDSIYVFKEDEVIEYDGELAADTLVEFLLEVLEDP--------VELI---EGEHELQAFENIEDDPKLIGYFKNEDSEHFKA----FEAAAEEFHPYISFFATFDSKVAKKLTL-KLNEIDFYEPFMEEPV----TIPGR----PSSKEEIVAFVEEHKRATLRKLKPESMYETW---EDDMDGIHIVAFAEEDDP-DGFEFLEILKDVAQDNTDNPDLSIIWIDPGDFPLVPAPWWGGHPTSLPLCPQ---------ADSVWLEMAD--EEDLPGPEELEGWL--EDVLSGDINT
>CASQ1_AMPGYMN_Microcaecilia_unicolor_XP_030042968.1
------------MKG----------------LW-L-------VV-VV--LW----L--AV-----------G---NL------S---V-WGEEGLNFPVYDGEDRVIDVNF---KNYKSVMKKHEVMALY-YHEH-VG-DDKA--S-QRQFEMEEL-ILE-----------LAAQVL---EN--KGIGFGLLDEDKDAAVAKKLGLEEVDSIYVFKDNEIIEYDGELAAHTLVEFLLDVLEDP--------VEFV---DGFQELEAFEKEEEDSKLIGYFKXEDSEHFKA----YEDAAEEFHPYISFYATFDGKVARKLSL-KLNQIDYYEPFHSEPI----TIPNK----PNSEQEIVDFLEENKRPTLRKLKPDSMFNTW---EDDMDGIHIVAFAEEDDP-DGYEFLEIIKEVAEDNTDNPDLSIIWIDPEDFPLL-IPYWEETFGIDLSKPHIGIVNVTD-ADSVWLEMDD--EEDLPTVDELEEWI--EDVLEGEINT
>CASQ1_AMPGYMN_Geotrypetes_seraphini_XP_033778926.1
------------MRG----------------LW-L-------VV-VG--LC----L--AM-----------E---NL------G---V-WGEEGLNFPLYDGEDRVIDLNS---KNYKSVMKKHEVMALY-YHEH-VG-DDKA--S-QRQFEMEEL-ILE-----------LAAQVL---EN--KGVGFGLLDEDKDAAVAKKLGLEEVDSIYVFKDNEIIEYDGELSADTLVEFLLDVLEDP--------VEFV---DGFQELEAFEKEDEDPKLIGYFKNEDSEHFKA----YEDAAEEFHPYISFYATFDGKVAKKLNL-KLNQIDYYEPFHDEPV----TIPNK----PNSEQEIVEFLEENKRPTLRKLKPDSMFNTW---EDDMDGIHIVAFAEEDDP-DGYEFLEIIKEVAEDNTDNPDLSIIWIDPEDFPLL-IPYWEETFGIDLSRPHIGIVNVTD-ADSVWLEMDD--EEDLPTVDELEEWI--EDVLEGEINT
>CASQ1_AVEAPOD_Apus_apus_DN776_c0_g1_i43
------------MGL---------------WGW-A----L--VL-AA--LW----A--GV-----------P---GG------S---G-GSGGGLAIPTPDGLSRVVPVTL---RNYKGLLQRFPVLAVL-H---------RP--G-RGHHEQPEL-VLE-----------LAAQVL---ED--KGVGFGLIDSQEDAAVSKKLGLTEEGSIYVFKEDEVIEYDGELAADTLVEFLLEVLEDP--------VEFI---DGDHELRAFENIEDDPKLIGYFKNEDSEHFKA----FQAAAGQFHPFISFFATFDSKAAEQLTL-RLNEINFYEPFMEQPL----PVPG-----PSSREQIVAFVEEHRRATLRKLKPESMYETW---EDDMDGIHIVAFAEADDP-DGFEFLEILKEVARDNTDNPDLSILWIDPEDFPLL-IPYWEETFDIDLSRPQIGVVNVTD-ADSVWMEMED--EDDLPGPEELEQWL--EDVLAGEINT
>CASQ1_AVETINA_Crypturellus_soui_NWI11867.1
------------MRG---------------WRW-A----LA-LL-AL--LA-------AA-----------A---PG------P---A-GAEEGLDFPTYDGVDRVVAVTS---KNYKAMLKRYPVLALL-YHEP-VG-SDRA--A-QRHFEMEEL-ILE-----------LAAQVL---ED--KGVGFGLVDSEKDAAVAKKLGLTEEESIYVFKEDEVIEYDGELAADTLVEFLLDV--------------------------------------------SVLRFKA----FEEAAEEFHPYIPFFATFDHKVAKKLTL-KLNEIDFYEPFMEEPV----TIPDK----PNSKEEIVEFVEEHKRATLRKLKPESMFQTW---EDDIDGIHIVAFAEEDDP-DGFEFLEILKDVAQDNTDNPDLSIIWIDPEDFPLL-VPYWEKTFNIDLSRPQIGVVNVTD-ADSVWLEMAD--EDDLPSTAELEEWI--EDVLEGEINT
>CASQ1_AVEANSE_Aythya_ferina_DN965_c1_g1_i1
------------MRV---------------WGL---------LL-AL--LA----L--GV-----------A---A-------G---G-GSRGGLRFPTHDGSGRLLPVPA---RDPPAALGRFPVLALL-YHGP-PA-GNE---A-QRRLHTGEL-VLE-----------LAAQVL---ED--RGVGFGLVDAQKEAAVAEKLGLTEENSIYIFKGDKVIEYDGELAADTLVEFLLDVLEEP--------VEFI---EGDRELRAFENIEEDPKVIGYFEGKDSEHFKA----FEEAAAQFHPYVPFFATFDAKVAKKLTL-KLNEVDFYEPFMEEPF----TLPAR----PPGTEDIVAFVGGHRRTTLRKLKPKSMYETW---EDDINGIHIVAFAEEDDP-DGFEFLEILKDLARDNTDNPDLSIILIDPEDFPLL-IPYWEKTFNIDLSRPQIGVVNVTD-ADSVWLEM-D--EDDLPGAEELQEWI--QDVLEGEIST
>CASQ1_AVEANSE_Netta_rufina_DN326_c0_g1_i10
------------MRV---------------WGL---------LL-AL--LA----L--GV-----------A---A-------G---G-GSRGGLRFPTHDGSGRLLPVPA---RDPPAALGRFPVLALL-YHGP-PA-GNE---A-QRRLHTGEL-VLE-----------LAAQVL---ED--RGVGFGLVDAQKEAAVAEKLGLTEENSIYIFKGDKVIEYDGELAADTLVEFLLDVLEEP--------VEFI---EGDRELQAFENIEEDPKVIGYFEGKDSEYFKA----FEEAAAQFHPYVPFFATFDAKVAKKLTL-KLNEVDFYEPFMEEPL----TLPAR----PPGTEDIVAFVGGHRRATLRKLKPKSMYETW---EDDINGIHIVAFAEEDDP-DGFEFLEILKDLARDNTDNPDLSIILIDPEDFPLL-IPYWEKTFNIDLSRPQIGVVNVTD-ADSVWLEM-D--EDDLPGAEELQEWI--QDVLEGEIST
>CASQ1_SARCOEL_Latimeria_chalumnae_XP_006001917.1
------------MKC----------------MW-L-------AL-----MA----L--CA-----------I---T-------F---S-WAEEGLDFPEYDGEDRVIDVNA---KNYKQVLKEYDVLVLF-YHEP-VG-KDKA--S-KRQFEMEEI-ILE-----------LAAQVL---ED--EDVGFGLVDSDKDTLVAKKLGLKEEDSIYIFKDDEVIEYDGELAADTLVEFIQDVLEDP--------VELI---EGVHELRAFHNIDDEPKVVGYFKNEDSEHFGA----FEDAAEEFHPYIPFFATFDSKIAKKLEL-KLNEIDYYEPFMDKPD----TIPHK----PNSEEEIVNFLEDHERPTLRKLRPDSMYETW---EDDMDGIHIVAFAEEDDP-DGFEFLEILKEVAEDNTDNPELSIIWIDPEDFPLL-IPYWEDTFDIDLSRPQIGVVNVTD-ADSVWMEMED--DEDLPTADDLEEWI--EDVLSGEIST
>CASQ1_AVESTRU_Struthio_camelus_XP_009666306.1
--------------------------------W---------PL-AR--LA----LVAWV-----------L---GP----------A-GAEEGLDFPTYDGVDRVLAVTS---KNYKAMLKRFPVLALL-YHEP-VG-SDRA--A-QRHFEMEEL-IL------------------------------------------------EEDSIYVFKEDEVIEYDGELAADTLVEFLLDVLEDP--------VEFI---EGDHELQAFENIEEDPKLIGYFKNEDSEHFKA----FEEAAEEFHPYIPFFATFDSKVAKKLTL-KLNEIDFYEPFMDEPV----TIPDK----PNSKEEIVEFVEEHKRPV-----------------------------------DGFEFLEILKDVAQDNTDNPDLSMIWIDPEDFPLL-IPYWEKTFNIDLSRPQIGVVNVTD-ADSVWLEMAD--EDDLPSTAELEEWI--EDVLEGEINT
>CASQ1_AVETINA_Tinamus_guttatus_XP_010215544.1
------------MWA---------------WRW---------AL-AL--LA----LVALS-----------P---GP----------S-GAEEGLDFPTYDGVDRVVAVTS---KNYKAMLKRYPVLALL-YHEP-VG-SDRA--A-QRHFEMEEL-ILE-----------VPW------GQ--GHAGDGDTRGRGTHGVEER-GLTEEESIYVFKEDEVIEYDGELAADTLVEFLLDVLEDP--------VEFI---EGDHELQAFENIEDEPKLIGYFKNEDSEHFKA----FEEAAEEFHPYIPFFATFDHKVAKKLTL-KLNEIDFYEPFMEEPV----TIPDK----PNSKEEIVEFVEEHKR------------------EDDIDGIHIVAFAEEDDP-DGFEFLEILKDVAQDNTDNPDLSIIWIDPEDFPLL-VPYWEKTFNIDLSRPQIGVVNVTD-ADSVWLEMAD--EDDLPSTAELEEWI--EDVLEGEINT
>CASQ1_AVECOTU_Coturnix_japonica_DN225_c0_g1_i6
------------MWG---------------CRW---------LL-AL--LA----L--GA-----------S---AP----------G-GAEEGLRFPSHDGAPRVVSVTA---LNHREALRSSAVLALL-LHRP-GG----------ARSEREER-VLE-----------LAAQVL---ED--KGVGFGLVDAEKEADTAQKLGMTEENSIYIFKGDEVIEYDGELSADTLVEFLLDVLEDP--------VEFI---EGDHELHAFENIEEDPKVIGYFEGEESENFKA----FSAAAAEFHPYIPFFATFDPKVARKLTL-KLNEIDFYEPFMEEPL----TLLTQ----PHGREEIARFVEEHKRATLRKLKPESMYETW---EDDIDGIHIVAFAEEDDP-DGFEFLETLKDVARDHTENPKLSIIWIDPEDFPLL-IPFWEKTFGIDLSRPQIGVVNVTD-ADSVWLPMAD--ENDLPDAAELDAWI--GAVLEGEVST
>CASQ1_AVEGALL_Crossoptilon_crossoptilon_DN961_c0_g1_i1
------------MLG---------------CRW---------LL-AL--LA----V--GF-----------P---PP----------G-GAEEGLRFPSHDGAPRVLSVTA---SNYRAALRGSPVVALL-LHRP-GG-TRR---------EREER-VLE-----------LAAQVL---ED--KGVGFGFVDAEKDVATAQKLGMTEENSIYIFKGDEVIEYDGELSADTLVEFLLDVLEDP--------VEFI---EGDHELRAFENIEEDPKVIGYFKGVESEYFKA----FSAAAAEFHPYIPFFATFDPKVARKLTL-KLNEIDFYEPFMEEPL----TLPTP----PQGKEEIAAFVEEHKRATLRKLKPESMYETW---EDDIDGIHIVAFAEEDDP-DGFEFLETLKEVARDNTDNPELSIIWIDPEDFPLL-IPFWEKTFGIDLSRPQIGVVNVTD-ADSVWLPMAD--EDDLPDAAELEEWI--EDVLEGEIST
>CASQ1_AVEGALL_Phasianus_colchicus_XP_031464599.1
------------MLG---------------CRW---------LL-AL--LALL-TV--GF-----------P---NP----------G-GAEEGLRFPSHDGAPRVLSVTA---SNYRAALRGSPVVALL-LHRP-GG-TRRE--R-EERRDVEEL-MME-----------LAAQVL---ED--KGVGFGFVDAEKDAATAQKLGMTEENSIYIFKGDEVIEYDGELSADTLVEFLLDVLEDP--------VEFI---EGDHELRAFENIEEDPKVIGYFKGVESEYFKA----FSAAAAEFHPYIPFFATFDPKVARKLTL-KLNEIDFYEPFMEEPL----TLPTP----PQGKEEIAAFVEEHKRATLRKLKPESMYETW---EDDIDGIHIVAFAEEDDP-DGFEFLETLKEVARDNTDNPELSIIWIDPEDFPLL-IPFWEKTFGIDLSRPQIGVVNVTD-ADSVWLPMAD--EDDLPDAAELEEWI--EDVLEGEIST
>CASQ1_AVEGALL_Gallus_gallus_XP_040546847.1
------------MWG---------------CRW---------LL-AL--LA----L--GV-----------P---PP----------G-GAEEGLRFPSHDGAVRVLSVTA---RNYRAALRGSPVVALL-LHRP-GG----------TRSQREGR-VLE-----------LAAQVL---ED--KGVGFGLVDVEKDAATAQKLGMTEENSIYIFKGDEMIEYDGELSADTLVEFLLDVLEDP--------VEFI---EGDHELRAFENIEEDPKVIGYFAGGESEHFKA----FSAAAAEFHPYIPFFATFDPKVARKLTL-KLNEIDFYEPFMEEPL----TLPAP----PHGKEEIAAFVGEHKRATLRKLKPESMYETW---EDDIDGIHIVAFAEEDDP-DGFEFLETLKEVARDNTDNPELSIIWIDPEDFPLL-IPFWEKTFGIDLSRPQIGVVNVTD-ADSVWLRMAD--EDDLPDVAELEEWI--EDVLEGEINT
>CASQ1_ACTACIP_Acipenser_ruthenus_XP_034769353.1
------------MNL----------------GS-L-------LL-AA--LC----LF-SC--------GV-G---R-------V---C-QAEEGLDFPEYDGKDRVHDLNT---KNFKAVMKKYDVMVIL-YHEP-VE-SDRA--S-QKQFQMEEL-ILELLTNRAALTYQLAAQVLDDLED--EDIGFGLVDSEKDAAVAKKLGMDEEDSIYIFTDDEVIEYDGELAADTLVEFILDVIEDP--------VEFI---EGERELRAFENIEDEIKLVGYFKNENSEHYKE----YEDAAEEFHPYINFFATFEAKIAKKLDL-KMNEVDFYEPFMDEPR----VIPGK----PYTEDEIVDYIEDHQRPTLRKLEPYNMYETW---EDDIDGFHIVAFAEEEDP-DGFEFLEILKEVAEDNTDNPDLSIIWVDPDDFPLL-VPYWEKTFDIDLSSPQIGVVNVTD-ADSVWLEMKD--DDDLPSAEELEDWI--EDVLDGDINT
>CASQ1_ACTACIP_Polyodon_spathula_XP_041088031.1
------------MKL----------------AW-L-------LL-AA--LC----LF-SC--------GV-G---R-------V---C-QAEEGLDFPEYDGKDRVHDLNT---KNFKAVMKKYDVMVIL-YHEP-VE-SDRA--S-QKQFQMEEL-ILE-----------LAAQVLDDLED--EDIGFGLVDSEKDAAVAKKLGMDEEDTIYIFTDDEVIEYDGELAADTLVKFILDVIEDP--------VEFI---EGEHELQAFKNIEDEIKLVGYFKNENSEHYKE----YEDAAEEFHPYINFFATFEAKIAKKLDL-KMNEVDFYEPFMEEPR----VIPGK----PYTEDEIVDYIEDHQRPTLRKLEPYNMYETW---EDDIDGFHIVAFAEEEDP-DGFEFLEILKEVAEDNTDNPDLSIIWIDPDDFPLL-IPYWEKTFDIDLSAPQIGVVNVTD-ADSVWLEMKD--DDDLPSAEELEDWI--EDVLDGDINT
>CASQ1_ACTACIP_Polyodon_spathula_XP_041095362.1
------------MKL----------------AW-L-------LL-AA--LC----LF-SC--------GV-G---R-------V---C-QAEEGLDFPEYDGKDRVHDLNT---KNFKAIMKKYDVMVIL-YHEP-VE-SDRA--S-QKQFQMEEL-ILE-----------LAAQVLDDLED--EDIGFGLVDSEKDAAVAKKLGMDEEDSIYIFTDDEVIEYDGELAADTLVEFILDVIDDP--------VELI---EGERELRAFENIEDEIKLVGYFKNENSEHYKE----YEDAAEEFHPYINFFATFEAKIAKKLDL-KMNEVDFYEPFMDEPR----LIPGK----PYTEDEIVDYIEDHQRPTLRKLEPYNMYETW---EDDIDGFHIVAFAEEEDP-DGFEFLEILKEVAEDNTDNPDLSIIWIDPDDFPLL-IPYWEKTFDIDLSAPQIGVVNVTD-ADSVWLEMKD--EDDLPSAEELEDWI--EDVLDGDINT
>CASQ1b_ACTPOLY_Polypterus_senegalus_XP_039597119.1
------------MNW----------------HW-L-------LL-ST--LCV---L--SC-----------G---R-------G---T-WAEEGLDFPEYDGKDRVHDLHM---KNYKAVMKKYDVMVIL-YHEP-VE-DDRA--A-QKQFQMEEL-ILELLTNPAALTYQLAAQVLEDLED--EDIGFGLVDTEKDAALAKKLGLDEVDSIYVFTEDEVIEYDGELAADTLVEFILDVIEDP--------VEFI---EGDHELRAFENIDEEIKLVGFFKNEKSEHYKE----YEDAAEEFHPYINFFATFDPKIAKKLDL-KLNEIDFYEPFMDEPI----LIPGK----PYTEEEIVDFIEEHERPTLRKLEPYNMYETW---EDDMDGIHIVAFAEEDDP-DGYEFLEILKEVAEDNTDNPDLSILWIDPDDFPLM-VPYWEKTFDIDLSMPQIGVVNVTD-ADSVWLEMDD--DDDLPSADELEDWI--EDVLEGDINT
>CASQ1_ACTPOLY_Erpetoichthys_calabaricus_XP_051775810.1
------------MNW----------------HW-L-------LL-ST--LCV---L--SC-----------G---R-------G---T-WAEEGLDFPEYDGKDRVHDLHM---KNYKAVMKKYDVMVIL-YHEP-VE-DDRA--A-QKQFQMEEL-ILELLTNPAALTYQLAAQVLEDLED--EDIGFGLVETEKDAALAKKLGLDEVDSIYVFTEDEVIEYDGELAADTLVEFILDVIEDP--------VEFI---EGDHELRAFENIDEEIKLVGFFKNEKSEHYKE----YEDAAEEFHPYINFFATFDPKIAKKLDL-KLNEIDFYEPFMDEPI----LIPGK----PCTEEEIVDFIEEHERPTLRKLEPYNMYETW---EDDMDGIHIVAFAEEDDP-DGYEFLEILKEVAEDNTDNPDLSILWIDPDDFPLM-VPYWEKTFDIDLSMPQIGVVNVTD-ADSVWLEMDD--DDDLPSADELEDWI--EDVLEGDINT
>CASQ1b_ACTSALM_Salmo_salar_NP_001133154.1
------------MKW----------------GW-V-------FL-G---AL----L--SL-----------G---N-------M---S-WGEKGLEIPEYDGKDRVHDLNA---KNYKSVMKKYDVMVIY-YHAH-VE-NNKN--A-QKAFEMEEL-ALELLTSPAALTYQLAAQVLDDLDD--EDIGFGLVDEKKDLSVAKKLGLDEVESIYIFVDNEIIEYDGELAADTLVEFLYDVIEDP--------VEII---DNERELKGFHNIDEDIKLVGYFKSEKSPHFIE----YDDAAEEFHPFIKFFATFDAKIAKKLKM-KLNEVDFYEPFMEEPV----TIPGQ----PYSEAELVDYIEEHDRPTLRKLEPHSMYETW---EDDIDGEHIVAFAEEDDP-DGYEFLEILKEVARENTDNADLSIIWIDPDDFPLL-VPYWEKTFGIDLGSPQIGVVDVED-ADSVWMEMDD--DEDMPTADELEDWI--EDVLSGKIDP
>CASQ1b2_ACTSALM_Oncorhynchus_mykiss_XP_021433439.2
------------MKW----------------GW-V-------FL-G---AL----L--SL-----------G---N-------M---S-WGEKGLEIPEYDGKDRVHDLNA---KNYKSVMKKYDVMVIY-YHAH-VE-SNKN--A-QKAFEMEEL-ALELLTSPAALTYQLAAQVLDDLDD--EDIGFGLVDEKKDLSVAKKLGLDEVESIYIFVDNEIIEYDGELAADTLVEFLYDVIEDP--------VEII---DNERELKGFHNIDEDIKLVGYFKSEKSPHFIE----YDDAAEEFHPFIKFFATFDAKIAKKLKM-KLNEVDFYEPFMEEPV----TIPGQ----PYSEAELVDYIEEHDRPTLRKLEPHSMYETW---EDDIDGEHIVAFAEEDDP-DGYEFLEILKEVARENTDNADLSIIWIDPDDFPLL-VPYWEKTFGIDLGSPQIGVVDVED-ADSVWMEMDD--DEDMPTADELEDWI--EDVLSGKIDP
>CASQ1b1_ACTSALM_Oncorhynchus_mykiss_XP_036845093.1
------------MKW----------------GW-V-------FL-G---AL----L--SL-----------G---S-------L---S-WGEKGLEIPEYDGKDRVHDLNA---KNYKSVMKKYDVMVIY-YHAH-VE-NNKN--A-QKAFEMEEL-ALELLTSPAALTFQLAAQVLDDIDD--EDIGFGLVDEKKDLSVAKKLGLDEVESIYIFIDNEIIEYDGELAADTLVEFLYDVIEDP--------VEII---DNERELKGFHNIDEDIKLVGYFKSEKSPHFIE----YDDAAEEFHPFIKFFATFDPKIAKKLNM-KLNEVDFYEPFMEEPV----TIPGK----PYTEAELVDYIEEHDRPTLRKLEPHSMYETW---EDDIDGEHIVAFAEEDDP-DGFEFLEILKEVARENTDNPDLSIIWIDPDDFPLL-VPYWEKTFGIDLGSPQIGVVDVED-ADSVWMEMDD--DEDMPTADELEDWI--EDVLSGKIDP
>CASQ1b_ACTCICH_Neolamprologus_brichardi_XP_006808773.1
------------MKW----------------CW-V-------FL-G---VF----A--SL-----------G---T-------L---C-WGEKGLEIPEYDGKDRVHELSA---KNYKSIMKKYDVMVLY-YHKN-VD-GNRS--A-MKQLQIEEL-SLELITSQAAFIYQLAAQVLDDFDD--EDIGFGLVDEKKDAAVAKKLGLDEVDSIYIFADNEIIEYDGELAADTLVEFLYDVIEDP--------VEII---GNDRELKGFYNMDEVIRLVGYFKSERSSHFTE----YKDAAEEFHPFVKFYATFDPKIAKKLKL-KINEVDFYEPFMDEPL----PIPGK----PYIESEIVEFIEQHDRPTLRKLEPYSMYEIW---EDDIDGEHIVAFAEEDDP-DGFEFLEILKEVARDNTDNPNLSIIWIDPDNFPLL-VPYWEKTFRIDLSSPQIGVVDVED-ADSVWMEMDD--DEDMPTADELEKWI--EDVLSGKIDP
>CASQ1b_ACTCICH_Haplochromis_burtoni_XP_005936358.1
------------MKW----------------CW-V-------FL-G---VF----A--SL-----------G---T-------L---C-WGEKGLEIPEYDGKDRVHELSA---KNYKSIMKKYDVMVLY-YHKN-VD-GNRS--A-MKQLQIEEI-ALELITSQAAFIYQLAAQVLDDFDD--EDIGFGLVDETKDAAVAKKLGLDEVESIYIFADNEIIEYDGELAADTLVEFLYDVIEDP--------VEII---GNDRELKGFYNMDEVIRLVGYFKSERSSHFTE----YKDAAEEFHPFVKFYATFDPKIAKKLKL-KINEVDFYEPFMDEPM----PIPGK----PYIESEIVEFIEQHDRPTLRKLEPYSMYEIW---EDDIDGEHIVAFAEEDDP-DGFEFLEILKEVARDNTDNPNLSIIWIDPDNFPLL-VPYWEKTFRIDLSSPQIGVVDVED-ADSVWMEMDD--DEDMPTADELEKWI--EDVLSGKIDP
>CASQ1_ACTCICH_Maylandia_zebra_XP_004563571.2
------------MKW----------------CW-V-------FL-G---VF----V--SL-----------G---T-------L---C-WGEKGLEIPEYDGKDRVHELSA---KNYKSIMKKYDVMVLY-YHKN-VD-GNRS--A-MKQLQIEEI-ALE-----------LAAQVLDDFDD--EDIGFGLVDEKKDAAVAKKLGLDEVESIYIFADNEIIEYDGELAADTLVEFLYDVIEDP--------VEII---GNDRELKGFYNMDEVIRLVGYFKSERSSHFTE----YNDAAEEFHPFVKFYATFDPKIAKKLKL-KINEVDFYEPFMDEPM----PIPGK----PYIESEIVEFIEQHDRPTLRKLEPYSMYEIW---EDDIDGEHIVAFAEEDDP-DGFEFLEILKEVARDNTDNPNLSIIWIDPDNFPLL-VPYWEKTFRIDLSSPQIGVVDVED-ADSVWMEMDD--DEDMPTADELEKWI--EDVLSGKIDP
>CASQ1_ACTCICH_Oreochromis_niloticus_XP_019209575.1
------------MKW----------------CW-V-------FL-G---VF----A--SL-----------G---T-------L---S-WGEKGLEIPEYDGKDRVHELSA---KNYKSIMKKYDVMVLY-YHKN-VD-GNRS--A-MKQLQIEEL-ALELITSQAAFIYQLAAQVLDDFDD--EDIGFGLVDEKKDATVAKKLGLDEVESIYIFADNEIIEYDGELAADTLVEFLYDVIEDP--------VEII---GNDRELKGFHNMDEVIRLVGYFKSEKSSHFTE----YKDAAEEFHPFVKFYATFDPKIAKKLKL-KINEVDFYEPFMDEPV----PIPGK----PYIESEIVEFIEQHDRTTLRKLEPYSMYEIW---EDDIDGEHIVAFAEEDDP-DGFEFLEILKEVARDNTDNPNLSIIWIDPDNFPLL-VPYWEKTFRIDLSSPQIGVVDVED-ADSVWMEMDD--DDDMPTADELEKWI--EDVLSGKIDP
>CASQ1_ACTPLEU_Cynoglossus_semilaevis_XP_008316683.1
------------MKL----------------GL-V-------FL-G---VF----L--SL-----------V---T-------L---S-WGEKGLEIPEYDGRDRVHNLSA---KNYKSIMKKYDVMVIY-YHKN-VD-GDRG--A-KKQLQIEEL-ALE-----------LAAQVLDDLDD--EDIGFGLVDEKKDSAVAKRLGLDEVESIYIFVDNEIIEYDGELAADTLVEFIYDVIEEP--------VEII---DNERELKGFYNMDEVIKLVGYFKSERSSHFIE----YDDAAEEFHPFVKFFATFDPKIARKLKL-KINEVDFYEPFMEEPV----PIPGK----PYIESELVEFIEQHDRPTLRKLEPHSMYEIW---EDDINGEHIVAFAEEDDP-DGFEFLEILKEVARENTDNPNLSVIWIDPDDFPLL-VPYWEKTFRIDLSSPQIGVVDVED-ADSVWLDMDD--HDDMPTADELEQWI--EDVLSGKIDP
>CASQ1_ACTLABR_Labrus_bergylta_XP_020504473.1
------------MKW----------------GL-V-------FL-G---VF----L--SL-----------G---T-------L---S-WGEKGLEIPEYDGKDRVHDLNA---KNYKSVMKKYDVMVIY-YHKC-VD-GNRS--A-MKQFQIEEL-ALELTASQAAKTFQLAAQVLADLDD--EDIGFGLVDEKKDSAVAKKLGLDEVESIYIFADNEIIEYDGELAADTIVEFLYDVIEDP--------VEVI---DNERELKGFHNMDEVIKLVGYFKSEKSPHFIE----YDDAAEEFHPFVKFFAIFDPKIAKKLKL-KMNEVDFYEPFMEEPV----TIPGK----PYLESELVDYIEQHDRPTLRKLEPHSMYEIW---EDDIDGEHIVAFAEEDDP-DGFEFLEILKEVARENTDNPNLSIIWIDPDNFPLL-VPYWERTFHIDLSSPQIGVVDVVD-ADSVWMEMDD--DDDMPTADELEQWI--EDVLSGKIDP
>CASQ1b_ACTCARA_Seriola_dumerili_XP_022623888.1
------------MKW----------------GW-V-------FL-A---VF----L--SL-----------G---T-------L---S-WGEKGLEIPEYDGRDRVHALSA---KNYKSIMKKYDVMVIY-YHKN-VD-GNRS--A-MKQFQIEEL-ALE-----------LAAQVLDDLDD--EDIGFGLVDEKKDTAVAKKLGLDEVESIYIFAENEIIEYDGELAADTLVEFLYDVIEEP--------VEII---DNERELKGFHNNDEVIKLVGYFKSERSPHFIE----YDDAAEEFHPFVKFFATFDPKIAKKLKL-KMNEVDFYEPFMEEPV----TIPGK----PYIESELVEYIEQHDRPTLRKLEPHSMYEIW---EDDIDGEHIVAFAEEDDP-DGFEFLEILKEVARENTDNPNLSIIWIDPDDFPLL-VPYWEKTFRIDLSSPQIGVVDVED-ADSVWMEMDD--QDDMPTSDELEQWI--DDVLSGKIDP
>CASQ1b_ACTCARA_Seriola_aureovittata_XP_056224372.1
------------MKW----------------GW-V-------FL-A---VF----L--SL-----------G---T-------L---S-WGEKGLEIPEYDGRDRVHALSA---KNYKSIMKKYDVMVIY-YHKN-VD-GNRS--A-MKQFQIEEL-ALELMTSPAANTFQLAAQVLDDLDD--EDIGFGLVDEKKDTAVAKKLGLDEVESIYIFAENEIIEYDGELAADTLVEFLYDVIEEP--------VEII---DNERELKGFHNNDEVIKLVGYFKSERSPHFIE----YDDAAEEFHPFVKFFATFDPKIAKKLKL-KMNEVDFYEPFMEESV----TIPGK----PYIESELVEYIEQHDRPTLRKLEPHSMYEIW---EDDIDGEHIVAFAEEDDP-DGFEFLEILKEVARENTDNPNLSIIWIDPDDFPLL-VPYWEKTFRIDLSSPQIGVVDVED-ADSVWMEMDD--QDDMPTSDELEQWI--DDVLSGKIDP
>CASQ1b_ACTANAB_Anabas_testudineus_XP_026209232.1
------------MKW----------------GW-I-------FL-G---VF----L--SL-----------G---T-------L---S-WAEKGLEIPEYDGKDRVHALTA---KNYKSLMKKYDVMVIY-YHKN-VD-GNRS--A-MKQFQIEEL-ALE-----------LAAQVLDDLDD--EDIGFGLVDEKKDSAVAKKLGLDEVESIYIFADDEIIEYDGELAADTLVEFLYDVIEDP--------VEII---DNERELKGFHNMDEVIKLVGYFKSEKSPHFIE----YDDAAEEFHPFVKFFATFDPKIAKKLKL-KLNEVDFYEPFMEEPV----TIPGK----PYIESELVEYIEQHDRPTLRKLEPHSMYEIW---EDDIDGEHIVAFAEEDDP-DGFEFLEILKEVARDNTDNPNLSIIWIDPDNFPLL-VPYWEKTFGIDLSSPQIGVVDVED-ADSVWMEMDD--QDDMPTADELEQWI--EDVLSGKIDP
>CASQ1b_ACTCYPR_Kryptolebias_marmoratus_XP_017287551.1
------------MKW----------------SW-V-------FL-G---IF----L--AL-----------G---S-------L---S-WGEKGLEIPEYDGKDRVHALTA---KNYKSLMKKYDVMVIY-YHKN-VD-GNRS--A-MKQLQIEEL-ALE-----------LAAQVLDELED--EDIGFGLVDEKKASAVAKKLGLDEVESIYIFADNEIIEYDGELAADTIVEFLYDVIEDP--------VEII---DNERELKGFYNMDEVIRLVGYFKNEKSSHFIE----YDDAAEEFHPFVKFFATFDPKIAKKLKL-KINEVDFYEPFMDESV----TIPGK----PYIESELVEYIEQHDRPTLRKLEPHSMYEIW---EDDIDGEHIVAFAEEDDP-DGFEFLEILKEVAQDNTDNPNLSIIWIDPDNFPLL-VPYWEKTFGIDLSSPQIGVVDVKD-ADSVWMQMDD--DDEMPSADELEQWI--EDVLSGKIDP
>CASQ1b_ACTBLEN_Salarias_fasciatus_XP_029942781.1
------------MKW----------------GW-V-------FL-G---VF----L--SL-----------G---A-------L---S-WGEKGLEIPEYDGKDRVHTLTA---KNYKSIMKKYDVMVIY-YHKN-VA-GNRS--A-MKQLQIEEL-ALELITSQAAIIFQLAAQVLDDLDD--EDIGFGLVDEKKDSAVAKKLGLDEVESIYIFADNEIIEYDGELAADTLVEFIYDVIEDP--------VEII---DNERELKGFYNMDEVIKLVGYFKNEKSLHFIE----YDDAAEEFHPFVKFFATFDAKIARRLKL-KMNEVDFYEPFMEEPV----TIPGK----PYIESELVEYIEQHDRPTLRKLEPHSMYEIW---EDDIDGEHIVAFAEEDDP-DGFEFLEILKEVARENNDNPNLSIIWIDPDDFPLL-VPYWEKTFRIDLSSPQIGVVDVED-ADSVWMEMDD--DDDMPTADELEQWI--DDVLSGKIDP
>CASQ1b_ACTCYPR_Nothobranchius_furzeri_XP_015801803.2
------------MKW----------------GW-M-------FL-G---VF----L--SL-----------G---S-------L---S-YGEKGLEIPEYDGKDRVHTLTA---KNYKSIMKMYDVMVIY-YHKN-VD-GNRG--A-KKQLQIEEM-SLE-----------LAAQVLDELED--EDIGFGLVDEKKASAVAKKLGLDEVESIYIFADNEIIEYDGELAADTIVEFLYDVIEDP--------VEII---DNDRELKGFYNMDDVIRLVGYFKSDRSPHFIE----YDDAAEEFHPFVKFYATFDPKIAKKLKL-KINEVDFYEPFMDEPV----TIPGK----PYIESELIAYIEQHDRPTLRKLEPYSMYEIW---EDDIDGEHIVAFAEEDDP-DGFEFLEILKEVARDNTDNPNLSIIWIDPDNFPLL-VPYWEKTFGIALSSPQIGVVDVQD-ADSVWMEMDD--QDDMPTADELEQWI--EDVLSGKIDP
>CASQ1_ACTCYPR_Austrofundulus_limnaeus_XP_013884466.1
------------MKW----------------GW-V-------FL-G---VF----L--SL-----------X---S-------L---S-WAEKGLEIPEYDGKDRVHALTA---KNYKSIMKKYDVMVIY-YHKN-VD-GNRG--A-TKQFQIEEM-ALE-----------LAAQVLDELED--EDIGFGLVDEKTASAVAKKLGLDEVESIYIFADNEIIEYDGELAADTIVEFLYDVIEEP--------VEII---DNERELKGFYNLDDVIRLVGYFKSEKSPHYIE----YDDXAEEFHPFVKFYATFDPKIAKKLKL-KLNEVDFYEPFMNEPV----TIPGK----PYIESELIEYIEQHDRPTLRKLEPHSMYEIW---EDDIDGEHIVAFAEEDDP-DGFEFLEILKEVAQDNTDDPNLSIIWIDPDNFPLL-VPYWEKTFGIDLSSPQIGVVDVKD-ADSVWMEMDD--QDDMPSADELEQWI--EDVLSGKIDP
>CASQ1b_ACTGOBI_Boleophthalmus_pectinirostris_XP_020793496.2
------------MKW----------------GW-V-------IV-G---VL----L--TL-----------G---A-------L---S-WADTGLEIPEYDGKDRVHELTS---KNYKSIMKKYDVMVIY-YHKH-VQ-GNRA--A-MKQLQIEEL-ALE-----------LAAQVLDDLED--EDIGFALVDEKKGAAVAKKLGLDEVESIYVFADNEIIEYDGELAADTLVEFLYDVIEDP--------VEII---DNERELKGFYNMDEVIKLVGYFKSEKSSHFIE----YDDAAEEFHPFVKFFATFDAKIAKKLKL-KINEVDFYEPFMEEPV----TIPGK----PYIEDELVEYIEQHDRPTLRKLEPHSMYEIW---EDDIDGEHIVAFAEEDDP-DGFEFLEILKEVARENTDNPNLSIIWIDPDLFPLL-VPYWEKTFGIDLASPQIGVVDVED-ADSVWMEMDD--DDEMPTADELEQWI--EDVLSGKIDP
>CASQ1_ACTSYNB_Monopterus_albus_XP_020442443.1
------------MKW----------------GW-V-------FL-G---VF----L--SL-----------G---T-------L---S-WGEAGLQVPEYDDKDRVHDLTA---KNYKSIMKKYDVMVIY-YHKN-VA-GNRS--A-MKQLQIEEL-ALE-----------LAAQVLEDLAH--EDVGFGMVDEKKDSAVAKKLGLDEVESIYIFANNEIIEYDGELAADTLVEFLYDVMEDP--------VEII---DNERELKGFYNIDEVIKLVGYFKSEKSPHFIE----YDDAAEEFHPFVKFYATFDPKIAKKLKL-KLNEVDFYEPFMEESV----TIPGK----PYIESELVEYIEQHDRPTLRKLEPHSMYEIW---EDDIDGEHIVAFAEEDDA-DGFEFLEILKEVARKNTNNPNLSIIWIDPDNFPLL-VPYWEKTFRINLSVPQIGVVDVED-ADSVWMEMDD--QDDMPTAEELEQWI--EDVLSGKIDP
>CASQ1b_ACTCYPR_Xiphophorus_maculatus_XP_005810203.1
------------MKW----------------TW-V-------FL-GS--YF----L--SL-----------G---A-------P---S-LGEKGLEIPEYDGKDRVHTLTA---KNYKSIMRKYDVMVIY-YHKN-VD-GNRS--A-MKQLQIEEL-ALE-----------LAAQVLDEFED--EDIGFGLVDEKKASAVAKKLGLDEVDSIYIFADNEIIEYDGELAADTIVEFLYDVIEDP--------VEII---DNDRELKGFYNMDDVIKLVGYFKSERSPHFIE----YDDAAEEFHPFVKFFATFDPKIAKKLKL-KVNEVDFYEPFMGEPV----TIPGK----PYIESELIEYIEQHDRPTLRKLQPHSMYEIW---EDDINGEHIVAFAEEDDP-DGFEFLEILKEVARDNTDDPNLSIIWIDPDNFPLL-VPYWERTFGIDLSSPQIGVVDVED-ADSVWMDMDD--QDDMPTAEELEQWI--EDVLSGKIDP
>CASQ1_ACTCYPR_Poecilia_reticulata_XP_008420780.1
------------MKW----------------TW-V-------FL-GF--YF----L--SL-----------G---A-------L---S-LGEKGLEIPEYDGKDRVHTLIA---KNYKSIMRKYDVMVIY-YHKN-VD-GNRS--A-MKQLQIEEL-ALE-----------LAAQVLDEFED--EDIGFGLVDEKKASAVAKKLGLDEVDSIYIFADNEIIEYDGELAADTIVEFLYDVIEDP--------VEII---DNDRELKGFYNMDDIIKLVGYFKSERSSHFIE----YDDAAEEFHPFVKFFATFDPKIAKKLKL-KMNEVDFYEPFMGEPV----TIPGK----PYIESEIVEYIEQHDRPTLRKLQPHSMYEIW---EDDINGEHIVAFAEEDDP-DGFEFLEILKEVARDNTDDPNLSIIWIDPDNFPLL-VPYWERTFGIDLSSPQIGVVDVKD-ADSVWMDMDD--QDDMPTAEELEQWI--EDVLSGKIDP
>CASQ1_ACTCYPR_Poeciliopsis_prolifica_JAO56626.1
------------MKW----------------TW-V-------FL-GS--YF----L--SL-----------V---A-------V---S-FGEKGLEIPEYDGKDRVHTLTA---KNYKSIMREYDVMVIY-YHKN-VD-GNRS--A-MKQLQIEEL-ALE-----------LAAQVLDEFED--EDIGFGLVDEKKASAVAKKLGLDEVDSIYIFADNEIIEYDGELAADTIVEFLYDVIEDP--------VEII---DNDRELKGFYNMDDTIKLVGYFKSERSPHFIE----YDDAAEEFHPFVKFYATFDPKIAKRLKL-KMNEVDFYEPFMGEPV----TIPGK----PYIESELVEYIEQHDRPTLRKLQPHSMYEIW---EDDINGEHIVAFAEEDDP-DGFEFLEILKEVARDNTDDPNLSIIWIDPDNFPLL-VPYWERTFGIDLSSPQIGVVDVQD-ADSVWMDMDD--QDDMPTAEELEQWI--EDVLSGKIDP
>CASQ1b_ACTPLEU_Solea_senegalensis_XP_043876294.1
------------MKW----------------GW-V-------FL-G---VF----L--SL-----------G---A-------L---S-WAEKGLESPEYDGKDRVHNLNT---KNYKSIMKKYDVMVIY-YHKN-VD-GNRS--A-LKQLQIEKL-ALE-----------LAAQVLDELDD--EDIGFGLVDEKKDSAVAKKLGLEEVESIYIFADNEIIEYDGELAADTLVEFIYDVIEDP--------VEII---GNERELKGFFNLDEVIRLVGYFKSQRSVHFME----FDDAAEEFHPFVKFYATFDNKIARKLKL-KLNEVDFYEPFMEEPD----TIPGK----PYIESELVDYIEQHDRPTLRKLEPHSMYEIW---EDDINGEHIVAFAEEDDP-DGFEFLEILKEVARENTDNPNLSIIWIDPDNFPLL-VPYWEKTFRIDLSTPQIGVVDVED-ADSVWMEMDD--PDDMPSADELEQWI--EDVLSGKIDP
>CASQ1_ACTSYNG_Hippocampus_comes_XP_019726635.1
------------MKW----------------IW-A-------IL-G---VL----L--SL-----------G---A-------L---A-SCENGLQIPEYDGKDRVHDLSG---KNYKSIMKKYDVMVVY-YHKN-VH-GDRN--A-IKQFQIEEL-ALE-----------LAAQVLDDLED--EDIGFGLVDEKKDSSVAKKLGLDEVESVYIFANDEIIEYDGEMAADTLVEFLYDVMEEP--------VEII---DNERELKGFHNIDDVIKLVGYFKSEKSPHFIA----FDDAAEEFHPFIKFFATFDPKIAKKLKL-KMNEVDFYEPFMEESD----TIPGK----PYTEAELVEYIEQHDRPTLRKLKPHSMYEIW---EDDIDGEHIVAFAEEDDP-DGFEFLEILKEVARENTDNPNLSIIWIDPDNFPLL-VPYWEKTFRIDLSSPKIGVVDVED-ADSVWMEMDD--HDEMPTADELERWI--EDVLSGKIDP
>CASQ1_ACTBELO_Oryzias_latipes_XP_004080021.1
------------MK------------------I-L-------LL-G---LF----F--SF-----------G---TL------L---S-YGDQGLEIPEYDGKDRVHTLTA---KNYKSIMKSYDVMVIY-YHRN-VE-GDRG--A-MKQLQIEEL-ALELITTQAALIFQLAAQVLDELED--EDIGFGLVDEKKATAVAKKLGLDEVESIYIFADNEIIEYDGELAADTLVEFLYDVIENP--------VEVI---DNDRELKGFFNMDDVIRLVGYFKNERSPHFIE----YDDAAEEFHPFVKFYATFDPKIAKKLKL-KLNEVDFYEPFMEEPV----TIPGK----PYIESDIIEYIEQHERSTLRKLQPHSMYEIW---EDDIDGEHIVAFAEEDDP-DGFEFLEILKEVAQDNTDNPNLSIIWIDPDDFPLL-VPYWEKTFGIDLSSPQIGVVDVAD-ADSVWMDMDD--QDDMPTSDELEQWI--EDVLSGKIDP
>CASQ1_ACTOSTE_Scleropages_formosus_XP_018619088.2
------------MKL----------------CL-L-------IL-G---VI----L--TL-----------G---R-------L---S-WGEVGLEIPQYDGRDRVHDLNA---KNFRSVMEKYDVMVIY-YHQH-VR-DSKA--A-EKQFEMEEL-ALELLTSPAALTYQLAAQVLDDLDD--EDIGFGLIDEKTDSDVARNLGLDEVESIYIFYDNEIIEYDGELAADTLVEFLYDVIEDP--------VEII---YNERELKGFHNIEEDIKLVGYFKNEKSPHFVE----YNDAAEEFHPFIKFFATFDAKIAKKLDL-TMNEVDFYEPFMDRPV----TIPGK----PYIEAQLVAFIEDHDRPTLRKLEPHSMYETW---EDDINGQHIVAFAEEDDP-DGYEFLEILMEVAKENTDNPDLSIIWIDPDDFPLL-VPYWEKTFDIDLSSPQIGVIDVED-ADSVWLAMDD--DDDMPTGDELEEWI--EDVIEGRIVP
>CASQ1b_ACTCHAR_Astyanax_mexicanus_XP_049328388.1
------------MKW----------------GW-G-------LA-G---LL----L--AC-----------G---I-------L---S-WGDRGLEVPEYDGKDRVHVMTN---KNYKTIMKKYDVMVIY-FHKA-VG-QNLM--A-RQQFEVEEL-ALELLTSPAALTYQLAAQVLDDLDD--EDIGFGLVDEKRDAAVAKKLGLEEVDSIYIFADDEIIEYDGQMAADTLVEFLYDVIEDP--------VEII---DNERELKGFYNLHEDTKLVGFFKSEKSRHFIE----FDDAAEEFHPFVKFFATFEPKIARKLKL-NLNEVDFYEPFMEDPV----TIPGM----PYTEAEIVEYIEEHERPTLRKLEPHSMYETW---EDDINGQHIVAFAEETDP-DGFEFLEILKEVARENTENPDLSIIWIDPDDFPLL-VPYWEKTFGIDLSSPQIGVVDVKD-ADSVWMEMDD--EEDMPTAYELDSWI--EDVLAGKVDP
>CASQ1_ACTCLUP_Clupea_harengus_XP_031440904.1
------------MKW----------------AW-V-------LL-G---SV----L--AL-----------G---V-------L---T-WGDKGLEIPTYDGKDRVHVLSN---SNYKSVMKKYDVMVLY-LHRH-VG-QNRV--A-QKQFEMEEL-VLELITSPAALTYQLAAQVLDDMKD--EDIGFGLVDAKKDVAVAKKLGLEEVDSIYIFSDDEIIEYDGEMAAETLVEFLYDVVEEP--------VEII---FNDRELKGFHNIDEDIKLVGYFKSERSSHFIE----FDDAAEEFHPFIKFFATFDLKIAKKLGL-ILNEVDFYEPFMDKPV----TIPGK----PYTEAELVDFIEENDRPTLRKLEGHSMYEIW---EDTMDGQHIVAFAEEDDP-DGYEFLEILKEVARENTMNPYLSIVWIDPDDFPLL-VPYWEKTFDIDLNSPQIGVVDVED-ADSIWLDMDD--DEDMPTAEELDDWI--EDVLAGNIDP
>CASQ1_ACTCYPR_Sinocyclocheilus_grahami_XP_016110892.1
------------MKW----------------GW-L-------LL-G---VL----L--TC-----------A---Y-------L---C-WSEKGLEFPEYDGKDRVHQLTI---KNYKSVMKRYDVMVIY-YHKA-VG-EDRM--S-RKQFEVEEL-ALE-----------LAAQVLDDLED--EDIGFGLVDSKKDRAVAQKLGLLEVDSIYIFADDEIIEYDGELAADTLLEFLYDVIEEP--------VEII---SNDRELKGFHHIEEDIKLMGYFKSAKSSHFIE----YDDAAEEFHPFIKFFATFEPKIAKKLNL-KMNEVDFYEPFMNKPV----SIPGK----PYMEDNIVSFIEEHDRPTLRKLKPHSMYEIW---EDDINGQHIVAFAEESDP-DGYEFLEILKEVAQENTENPDLSIIWIDPDDFPLM-VPYWEKTFGIDLSSPQIGVVDVED-ADSVWMEMDD--EENMPTADELDTWI--EDVMSGRINP
>CASQ1b_ACTCYPR_Sinocyclocheilus_rhinocerous_XP_016391193.1
------------MKW----------------GW-L-------LL-G---VL----L--TF-----------A---Y-------L---C-WSEKGLEFPEYDGKDRVHQLTI---KNYKSVMKRYDVMVIY-YHKA-VG-EDRM--S-RKQFEVEEL-ALE-----------LAAQVLDDFED--EDIGFGLVDSKKDRAVAKKLGLLEVDSIYIFADDEIIEYDGELAADTLLEFLYDVIEEP--------VEII---SNDRELKGFHHIEEDIKLMGYFKSAKSSHFIE----YDDAAEEFHPFIKFFATFEQKIAKKLNL-KMNEVDFYEPFMNKPV----SIPGK----PYMEDDIVSFIEEHDRPTLRKLEPHSMYEIW---EDDINGQHIVAFAEESDP-DGYEFLEILKEVAQENTENPDLSIIWIDPDDFPLM-VPYWEKTFGIDLSSPQIGVVDVED-ADSVWMEMDD--EENMPTADELDTWI--EDVMSGRINP
>CASQ1b_ACTCYPR_Danio_aesculapii_XP_056318468.1
------------MKW----------------RW-V-------IL-G---VL----L--SL-----------G---Y-------Q---C-WSETGLDFPEYDGKDRVHQLTA---KNYKSVMKKYDVMVIY-LHKP-VG-EDRM--A-RKQFEVEEL-ALELLTSPAALTYQLAAQVLDGLDD--EDIGFGLLDSKKDRAVAKKLGMLEVDSIYIFADDEIIEYDGALAADTLLEFLYDVIEDP--------VEII---SNDRELKGFHNIEEDMKLMGFFKSNKSPHFIE----YDDAAEEFHPFIKFFATFEPKIAKKLNL-KMNEVDFYEPFMNQPV----TIPGK----PYMEDDIVNFIEDHDRPTLRKLEPHSMYEIW---EDDINGQHIVAFAEESDP-DGYEFLEILKEVAQENTENPELSIIWIDPDDFPLM-VPYWEKTFGIDLSSPQIGVVDVEN-ADSVWMEMDD--DEHMPTADQLDAWI--EDVMTGNINP
>CASQ1b_ACTCYPR_Danio_rerio_NP_001070192.1
------------MKW----------------RW-V-------IW-G---VL----L--SL-----------G---Y-------Q---C-WSETGLDFPEYDGKDRVHQLTA---KNYKSVMKKYDVMVIY-LHKP-VG-EDRM--A-RKQFEVEEL-ALE-----------LAAQVLDGLDD--EDIGFGLVDSKKDRAVAKKLGMLEVDSIYIFADDEIIEYDGALAADTLLEFLYDVIEDP--------VEII---SNDRELKGFHNIEEDMKLMGFFKSNKSPYFIE----YDDAAEEFHPFIKFFATFEPKIAKKLNL-KMNEVDFYEPFMDKPV----TIPGK----PYMEDDIINFIEDHDRPTLRKLEPHSMYEIW---EDDINGQHIVAFAEESDP-DGYEFLEILKEVAQENTENPELSIIWIDPDDFPLM-VPYWEKTFGIDLSSPQIGVVDVEN-ADSVWMEMDD--EEHMPTADQLDAWI--EDVMTGNINP
>CASQ1a_ACTSALM_Salmo_salar_NP_001135153.1
------------MNW----------------SW-V-------LM-A---VL----L--SC-----------G---G-------L---S-WGEQGLDFPEYDGMDRVIELTT---KNYKSVMKTHDVMVLY-YHEH-PG-SDAV--A-QKQFEIEEL-ALE-----------LAAQVLDDLDD--EDIGFGLVDEKKGSVVAKKLGLEEADSIYIFTENEIIEYDGELAADTIVEFIYDVLEDP--------VEII---ENDPEVKGFHNIEEDIKLVGYFKSEKSEHYLA----YVDAAEEFHPHIKFFATFTPKVAKDLGL-KVNEVDFYEPFIDEPI----VIPGK----PYTEEELVEYIEDHDRPTLRKMEPDNMYEIW---EDDIDGEHIIAFAEEDDP-DGFEFLEILKEVAEEHNDNPNLSIVWIDPDDFPLL-VPYWEKTFGIDLGSPQIGVVDVED-ADSVWMEIDN--DDDLPSADELEEWI--EDVLSDEIDP
>CASQ1a1_ACTSALM_Oncorhynchus_mykiss_XP_036842123.1
------------MNW----------------SW-V-------LM-A---VL----L--SC-----------G---G-------L---S-WGEQGLDFPEYDGMDRVIELTN---KNYKSVMKTHDVMVLY-YHEH-PG-SDAV--A-QKQFEIEEL-ALE-----------LAAQVLDDLDD--EDIGFGLVDEKKGSVVAKKLGLEEADSIYIFTENEIIEYDGELAADTIVEFIYDVLEDP--------VEII---ENDSEVKGFHNIEEDIKLVGYFKSEKSEHYLA----YVDAAEEFHPHIKFFATFTPKVAKDLGL-KVNEVDFYEPFIDEPI----VIPGK----PYTEEELVEYIEDHDRPTLRKMEPDNMYEIW---EDDIDGEHIIAFAEEDDP-DGFEFLEILKEVAEEHNDNPNLSIVWIDPDDFPLL-VPYWEKTFGIDLGSPQIGVVDVED-ADSVWMEIDN--DDDLPSADELEEWI--EDVLSDEIDP
>CASQ1a2_ACTSALM_Oncorhynchus_mykiss_XP_036821995.1
------------MNW----------------SW-V-------VV-A---VL----L--SC-----------G---G-------P---S-WGEEGLDFPEYDGTDRVIELTA---KNYKSEMKKYDVMVLY-YHEH-PG-TDTV--S-QKQFEIEEL-ALE-----------LAAQVLDDLDD--EEIGFCLVDEKKGSIVAKKLGLEEVDSIYIFTEDEIIEYDGELAADTIVEFIFDVLEDP--------VEII---EKDGEVKGFHNNEEDIKLVGYFKSEKSEHYLA----YVDAAEEFHPHIKFFATFTPKVAKDLGL-KVNEVDFYEPFIDEPI----VIPGK----PYTEEELVAYIEDHDRPTMRKMEPDNMYEIW---EDDIDGEHIIAFAEEDDP-DGFEFLEILKEVAEEHNDNPNLSIVWIDPDDFPLL-VPYWEKTFGIDLGSPQIGVVDVED-ADSVWMEIDD--DDDLPSADELEEWI--EDVLSDEIDP
>CASQ1_ACTBELO_Oryzias_latipes_XP_004079083.1
------------MKW----------------TW-V-------LV-A---VL----L--SF-----------G---G-------F---S-LCKDALDFLEYDGKDRVHNLNA---KNYKSVMKKYDVMVLY-YHDH-PG-SSRV--A-QRQFETEEL-ALE-----------RVAQVLDNFED--EDIGVGLIDAKLDKVVAKKLGLKESDSIFIFSDDEVIEYDGELEAHTLVEFIYDLLEDP--------VEII---DNNRELRGFENIEEDIKLVGYFKSHKSEHFEA----FADAAEEFHPHIKFFATFNSKVAKALEL-KLNEVDFYEPFIEDPI----VIPGK----PYSEKELVKFIESNDRPTLRKLQPYNLYEIW---DDDIGGEHIVAFAEEADV-DGFEFLEILKHVAEDNKDNPNLSIVWIDPDDFPLL-VPHWEKTFGIDLSHPQIGVIEADD-ADSVWWDMDD--GADLPSVNELEDWI--EDVLSGDIDP
>CASQ1_ACTCYPR_Poecilia_formosa_XP_007552620.1
------------MKW----------------TW-V-------LV-A---VL----L--SF-----------G---G-------Q---S-LAKETLDFPEYDGKDRVHNLNA---KNYKSVMRKYDVMVVY-YHDH-PG-SSRV--A-QKQFEAEEL-ALE-----------RAAQVLDEFED--EDIGVGLIDAKLDKVVAKKLGLEESDSIFIFTDDEVVEYDGELEAHTLVEFIYDVLEDP--------VEII---DNSRELKGFESIEEDIKLVGYFKSHKSEHFEA----FADAAEEFHPHIKFFATFNPKVAKALEL-KLNEVDFYESFIENPV----VIPGK----PYSEKELVKFIENNDRPTLRKLKPSNVYEIW---DDDVGGEHIVAFAEEADI-DGFEFLHKLKQVAEDNTDNPNLSILWIDPDDFPLL-LPHWEKTFGIDLSHPQIGVIEADD-ADSVWMDIDN--GEDLPSVDELEDWL--EDVLSGDIDP
>CASQ1_ACTCYPR_Poecilia_latipinna_XP_014880520.1
------------MKW----------------TW-V-------LV-A---VL----L--SF-----------G---G-------Q---S-LAKESLDYPEYDGKDRVHNLNA---KNYKSVMRKYDVMVVY-YHDH-PG-SSRV--A-QKQFEAEEL-ALE-----------RAAQVLDEFED--EDIGVGLIDAKLDKVVAKKLGLEESDSIFIFTDDEVVEYDGELEAHTLVEFIYDVLEDP--------VEII---DNSRELKGFESIEEDIKLVGYFKSHKSEHFEA----FADAAEEFHPHIKFFATFNPKVAKALEL-KLNEVDFYESFIENPV----VIPGK----PYSEKELVKFIENNDRPTLRKLKPSNVYEIW---DDDVGGEHIVAFAEEADI-DGFEFLHKLKQVAEDNTDNPNLSILWIDPDDFPLL-LPHWEKTFGIDLSHPQIGVIEADD-ADSVWMDIDN--GEDLPSVDELEDWL--EDVLSGDIDP
>CASQ1_ACTCYPR_Poecilia_reticulata_XP_008431180.1
------------MKW----------------TW-V-------LV-A---VL----L--SF-----------G---G-------Q---S-LAKESLDFPEYDGKDRVHNLNA---KNYKSVMRKYDVMVVY-YHDH-PG-SSRV--A-QRQFETEEL-ALE-----------RAAQVLDEFED--EDIGVGLIDAKLDKVVAKKLGLEESDSIFIFTDDEVIEYDGELEAHTLVEFIYDVLEDP--------VEII---DNSRELKGFESIEEDIKLVGYFKSHKSEHFEA----FADAAEEFHPHIKFFATFNPKVAKALEL-KLNEVDFYESFIENPV----VIPGK----PYSEKELVKFIENNDRPTLRKLKPSNVYEIW---DDDVGGEHIVAFAEEADI-DGFEFLHKLKQVAEDNTDNPNLSILWIDPDDFPLL-LPHWEKTFGIDLSHPQIGVIEADD-ADSVWMDIDN--GEDLPSVDELEDWL--EDVLSGDIDP
>CASQ1a_ACTCYPR_Xiphophorus_maculatus_XP_023190500.1
------------MKW----------------TW-V-------LV-A---VL----L--SF-----------G---G-------Q---S-LATESLDFPEYDGKDRVHNLDA---KNYKSVMRKYDVMVVY-YHDH-PG-SSRV--A-QRQFETEEL-ALE-----------RAAQVLDEFED--EDIGVGLIDAKLDKVVAKKLGLEESDSIFIFTDDEVIEYDGELEADTLVEFIYDVLEDP--------VEII---DNSRELKGFESIEEDIKLVGYFKSHKSEHFEA----FADAAEEFHPHIKFFATFNPKVAKALEL-KLDEVDFYESFIENPV----VIPGK----PYSEKELVKFIENNDRPTLRKLKPSNLYEIW---DDDVGGEHIVAFAEESDI-DGFEFLHKLKQVAEDNTDNPNLSILWIDPDDFPLL-LPHWEKTFGIDLSHPQIGVIEADD-ADSVWMDIDN--GEDLPSVDELEEWL--EDVLSGDIDP
>CASQ1a_ACTCYPR_Poeciliopsis_prolifica_XP_054889435.1
------------MKW----------------TW-V-------LV-A---VL----L--SF-----------G---G-------Q---S-LCKDSLDFPEYDGKDRVHNLNA---KNYKSVMRKYDVMVVY-YHDH-PG-SSRV--A-QRQFETEEL-ALE-----------RAAQVLDEFED--EDIGVGLIDAKLDKVVAKKLGLEESDSIFIFTDDEVIEYDGELEADTLVEFIYDVLEDP--------VEII---DNSRELKGFESIEEDIKLVGYFKSHKSEHFEA----FADAAEEFHPHIKFFATFNPKVAKALEL-KLNEVDFYESFIENPV----VIPGK----PYSEKELVKFIENNDRPTLRKLKPSNLYEIW---DDDVGGEHIVAFAEEADI-DGFEFLHKLKQVAEDNTENPDLSILWIDPDDFPLL-LPHWEKTFGIDLSHPQIGVIEADD-ADSVWMDIDN--GEDLPSVDELEEWL--EDVLSGDIDP
>CASQ1a_ACTCYPR_Nothobranchius_furzeri_XP_015812888.2
------------MKW----------------RW-V-------LV-A---VL----L--SF-----------G---G-------L---S-LGKDSLDFPEYDGKDRVHDLNA---KNYKSVMKKYDVMVVY-YHDH-PG-SSRV--A-QRQFETEEL-ALE-----------RVAQVLSEFDD--EDIGVGLIDAKLDKVVAKKLDLDESDSIFIITDDETIEYDGELEAHTLVEFIYDVLEDP--------VEII---DNNRELKGFENIEEDIKLVGYFKSHKSEHFEA----FADAAEEFHPHVKFFATFNPKVAKSLGL-KLNEVDFYEPFMDDPK----VIPGK----PYSEKELVKFIEDNDRPTLRKLQPHNLYEIW---ADDIGGEHIVAFAEEADI-DGFEFLQILKHVAQDNTENPNLSIVWIDPDDFPLL-VPHWEKTFGIDLSHPQIGVIEADD-ADSVWMDMDD--GEDLPSVDDLEDWL--EDVLSGDIDP
>CASQ1a_ACTPERC_Lates_calcarifer_XP_018533020.1
------------MKW----------------TW-V-------FV-A---VL----L--SF-----------G---G-------L---S-LGKESLDFPEYDGKDRVHDLNA---KNYKSVMKKYDVMVVY-YHDH-PG-SSRV--A-QKQFEIEEL-ALE-----------LVAQVLDEFDD--EDIGVGLIDAKHDKAVAKKLGLDESDSIFIFTEDEVIEYDGELAADTIVEFIYDVLEDP--------VEII---DNSKELKGFENIEEDIKLVGYFKSHKSEHFEA----FADAAEEFHPHIKFFATFNPKVAKALEL-KLNEVDFYEPFMDDPV----VIPGK----PYSEDELVKFIEDNDRPTLRKLQPHNMYEIW---DDDVDGEHIIAFAEEADP-DGFEFLEILKQVAEDNTDNPDLSIVWIDPDDFPLL-LPHWEKTFGIDLSSPQIGVVDADD-ADSVWMDMDD--GEDLPSVDELEDWI--EDALSGEIDP
>CASQ1a_ACTBLEN_Salarias_fasciatus_XP_029971256.1
------------MKW----------------TW-V-------LV-A---VL----L--SF-----------G---G-------L---S-LGKDSLDFPEYDGKDRVHHLSA---KNYKSVMKKYDVMVLY-YHDH-PG-SSRV--A-QRQFEIEEL-ALE-----------LAAQVLDEFDD--EDVGVGLIDAKLDKAVAKKLGLEESDSIFIFTDDEVIEYDGELAADTLVEFIYDVLEDP--------VEII---DNSKELKGFENIEEDIKLVGYFKSHKSEHFEA----YADAAEEFHPHIKFFATFNPKVAKALEL-KLNEVDFYEPFMDDPV----VIPGK----PYTEEELVDFIEDNDRPTLRKLQPHNMYEIW---DDDVDGEHIIAFAEESDP-DGYEFLEILKQVAEDNTDNPDLSIVWIDPDDFPLL-LPHWEKTFGIDLSSPQIGVVDADD-ADSVWLDMDD--GEDLPSVDELEDWI--EDALSGEIDP
>CASQ1_ACTPLEU_Paralichthys_olivaceus_XP_019960278.1
------------MKW----------------TW-V-------LV-A---VL----L--SV-----------A---G-------L---S-LGKDSLDFPEYDGKDRVHDLNT---KNYKSVMKKYDVMVVY-YHDH-PG-SSRV--A-QRQFEIEEL-ALE-----------LAAQVLDEFDD--EDIGVGLIDAKHDKVVAKKLGLDESDSIFIFTDDEVIEYDGELAADTLVEFIFDVLEDP--------VEII---DNSKELKGFKNIEEDIKLVGYFKSHKSEHFEA----FADAAEEFHPHISFFATFNTKVAKALDL-KLNEVDFYEPFMDDPV----VIPGK----PYTEDELVKFIEDNDRPTLRKLQPHNMYEIW---DDDMDGEHIIAFAEEADP-DGYEFLEILKQVAEDNTDNPDLSIVWIDPDDFPLL-LPHWEKTFGIDLSSPQIGVVDTDD-ADSVWMDMDD--GEDLPSVDELEDWI--EDALSGVIDP
>CASQ1_ACTACAN_Larimichthys_crocea_XP_010740467.2
------------MKW----------------TW-V-------LV-V---VL----L--SF-----------G---G-------L---S-LGKESLDFPEYDGKDRVHDLNG---KNYKSVMKKYDVMVVY-YHDH-PG-SSRV--A-QKQFEIEEM-ALE-----------LAAQVLDEFED--EDIGVGLIDAKHDKAVAKKLGLDESDSIFIFTDDEVIEYDGELAADTLVDFIYDVIEDP--------VEII---DNNRELKGFENIEEDIKLVGYFKSHKSEHFEA----FADAAEEFHPHIKFFATFSAKVAKALDM-KLNEVDFYEPFMDDPV----VIPGK----PYSEDELVKFIEANDRPTLRKLQPHNMYEIW---DDDVGGEHIIAFAEEADP-DGFEFLEILKQVAEDNTDNPDLSIVWIDPDDFPLL-LPHWEKTFDIDLSHPQIGVVDADD-ADSVWMDMDD--GEDLPSVDELEDWI--EDALSGEVDP
>CASQ1a_ACTANAB_Anabas_testudineus_XP_026230414.1
------------MKW----------------TW-V-------LV-A---VL----L--FF-----------G---G-------V---S-LGKESLDFPEYDGKDRVHDLNA---KNYKSVMKKYDVMVVY-YHDH-VG-SSRV--A-QRQFEIEEL-ALE-----------LAAQVLDEFDD--EDIGVGLIDAKHDKAVAKKLGLEESDSIFIFTDDEVIEYDGELAADTLVEFIYDVLEDP--------VEII---DNSRELKGFENVEEDIKLVGYFKSHKSEHFEA----FVDAAEEFHPHIQFFATFNPKVAKALEL-KLNEVDFYEPFIDDPV----VIPGK----PYTEDELVKFIEDNDRPTLRKLQPHNMYEIW---EDDIDDEHIIAFAEESDP-DGFEFLEILKQVAKDNTENPDLSIVWIDPDDFPLL-LPHWEKTFGIDLSSPQIGIVDTDD-ADSVWMDMDD--GEDLPTVDELEDWI--EDALSGEIDP
>CASQ1_ACTANAB_Betta_splendens_XP_028988602.1
------------MKW----------------TW-V-------L--A---VL----M--SF-----------G---G-------L---S-LGKDSLDFPEYDGKDRVHDLNA---KNYKSVMKKYDVMVVY-YHDP-VG-SSRV--A-QRQFEIEEL-ALE-----------LAAQVLDEFDD--EDIGVGLIDAKHDKAVAKKLGLKESDSIFIFTEDEVIEYDGELAADTLVEFIYDVLEDP--------VEII---DNSKELKGFENVEEDIKLVGYFKSHKSEHFEA----FADAAEEFHPHISFFATFNPKIAKALEL-KLNEVDFYEPFIDDPV----VIPGK----PYSEDELIKFIEDNDRPTLRKLQPHNIYEIW---ADDIDDEHIIAFAEESDP-DGFEFLEILKQVAKDNTDNPDLSIVWIDPDDFPLL-LPHWEKTFGIDLSSPQIGVVDTDD-ADSVWMDMDD--GEDIPSVDELEDWI--EDALSGEIDP
>CASQ1_ACTPLEU_Solea_senegalensis_XP_043890699.1
------------MKW----------------TW-V-------LV-A---VL----L--SF-----------G---G-------F---S-LGKDSLDFPEYDGKDRVHDLNA---KNYKSVMKKYDVMVVY-YHDH-PG-SSRV--A-QRQFEIEEL-ALE-----------LAAQVLDEFDD--EDIGVGLIDAKHDKAVAKKLGLDESDSIFVFTDDEVIEYDGELAADTLVEFIFDVLEDP--------VEIL---DNSKELKAFRNIEEDIKLVGYFKSHKSEHFDA----YADAAEEFHPHIQFFATFNPKVAKALDL-KLNEVDFYEPFMDDPV----VVPGK----PYTEDELVKFIEDNDRPTLRKLQPHNMYEIW---ADDVDGEHIIAFAEEADP-DGYEFLEILKEVAEDNTDHPHLSIVWIDPDDFPLL-VPHWEKIFGIDLSSPQIGVVDADD-ADSVWMDMDD--DEDLPSEEELEDWI--EDVLSGEIDP
>CASQ1a_ACTCARA_Seriola_dumerili_XP_022603835.1
------------MKW----------------TW-V-------LV-A---VL----L--SF-----------G---G-------L---S-LGKDCLDFPEYDGKDRVHDLNA---KNYKSVMKKYDVMVVY-YHDH-PG-SSRV--A-QRQFDIEEL-ALE-----------LVAQVLDEFDD--EDIGVGLIDAKHDKVVAKKLGLDESDSIFIFTDDEVIEYDGELAADTIVEFIFDVLEDP--------VEII---DNSMELKGFKHIEEDIKLVGYFKSHKSEHFEA----FADAAEEFHPHIKFYATFSPKVAKALEL-KLNEVDFYEPFMDDPV----VIPGK----PYTEDELVKFIEHNDRPTLRKLQPYNMYEIW---EDDVDGEHIIAFAEESDP-DGFEFLEILKQVAEDNTDNPHLSIVWIDPDDFPLL-VPHWEKIFDIDLSSPQIGVVDADD-ADSVWMDMDD--DDDLPSADELEDWI--EDVLSGEIDP
>CASQ1a_ACTCARA_Seriola_aureovittata_XP_056248536.1
------------MKW----------------TW-V-------LV-A---VL----L--SF-----------G---G-------L---S-LGKDCLDFPEYDGKDRVHDLNA---KNYKSVMKKYDVMVVY-YHDH-PG-SSRV--A-QRQFDIEEL-ALE-----------LVAQVLDEFDD--EDIGVGLIDAKHDKFVAKKLGLDESDSIFIFTDDEVIEYDGELAADTIVEFIFDVLEDP--------VEII---DNTMELKGFHHIEEDIKLVGYFKSHKSEHFEA----FADAAEEFHPHIKFYATFSPKVAKALDL-KLNEVDFYEPFMDDPV----VIPGK----PYTEDELVKFIEHNDRPTLRKLQPYNMYEIW---EDDVDGEHIIAFAEESDP-DGFEFLEILKQVAEDNTHNPHLSIVWIDPDDFPLL-VPHWEKIFDIDLSSPQIGVVEADD-ADSVWMDMDD--DDELPSADELEDWI--EDVLSGEIDP
>CASQ1a_ACTCICH_Haplochromis_burtoni_XP_014192716.2
------------MKW----------------TW-V-------LV-V---VL----L--SF-----------G---S-------I---S-LGKESLDFPEYDGKDRVHDLNA---KNYKSVMKKYDIMVVY-YHDH-PG-SSRA--A-QRQFDIEEL-ALE-----------LAAQVLDEFED--EDIGVGLIDAKHDKAVAKKLGLDESDSIFVFTDDEVIEYDGELAADTLVEFIYDVLEDP--------VEII---DNSKELKGFKNIEEDIKLVGYFKSHKSEHFEA----YADAAEEFHPHILFYATFSPKVAKALDL-KLNEVDFYEPFMDEPV----VVPGK----PYSEKELVKFIEDHDRPTLRKLQPHNMYEIW---EDDVDGEHIIAFAEESDP-DGFEFLEILKQVAEDNTDNPDLSIVWIDPDDFPLL-LPHWEKTFGIDLSHPQIGVVEADD-VSNI---------------------------LSMTLLP
>CASQ1_ACTSYNG_Hippocampus_comes_XP_019720342.1
------------MKW----------------TW-V-------FV-A---VL----L--SF-----------A---G-------L---S-LGKDSLDFPEYDGKDRVHDLHL---KNYKSVMKKYDIMVVY-YHDH-PA-SSRV--A-QKQFEIEEL-SLE-----------LAAQVLEEFDD--EDIGVGLIDAKIDKALAKKLGLEESDSIFIFTDDEVIEYDGELAADTLVEFIFDLLEDP--------VEII---DNSRELKGFENIEEDIKLVGYFKSHKSEHFEA----FADAAEEFHPHIKFYATFNAKIAKALDL-KLNEVDFYEPFMNDPV----VIPGK----PYTEEELVKFIEDNDRPTLRKLQPHNMYEIW---DDPVDGEHIVAFAEESDP-DGFEFLEILKEVAEDNTEHPHLSIVWIDPDDFPLL-VPHWEKIFGIDLSTPQIGVVEADD-ADSVWMDMGEGNDDDMPSVDELEDWI--EDVLSGKIDP
>CASQ1_ACTCYPR_Sinocyclocheilus_anshuiensis_XP_016316567.1
------------MKW----------------NL-V-------FL-G---LL----L--TF-----------G---Q-------L---S-WGQKGMDIPEYDGKDRVHDLNA---KNYKSVMKKYDVMVVY-YHEH-VG-SSKV--S-QKQFQIEEL-ALE-----------LAAQVLEDFDD--EDIGIGLLDEKTDKAVAKKLGLDEADSIYIFIEDEVIEYDGELAADTLVEFLFDVIEDP--------VEII---DNVRELKGFHNIEEDIKLVGFFKSQKSEHYHE----YEDAAEEFHPHIKFFATFSPKVAKSLDL-KLNEVDFYEPFMDEPV----VIPGK----PYSEKELVEFIEDNDRPTLRKMQPHNMYEIW---EDALDGEHIIAFAEEGDP-DGFEFLEIVKEVAEDNTDNPNLSIVWIDPDDFPLL-VPYWEKTFDIDLSSPQIGVVEVDD-AESIWFDMDD--GDDMPTVDELEDWL--EDVLENKIDP
>CASQ1a_ACTCYPR_Danio_aesculapii_XP_056334901.1
------------MKW----------------NL-V-------FL-G---LL----L--TF-----------G---Q-------L---S-WGQKGMDIPEYDGKDRVHELNA---KNYKSVMKKYDVMVVY-YHEH-VG-SSKV--A-QKQFQIEEL-ALE-----------LAAQVLADFDD--EDIGIGLLDEKTDKAVAKKLGLDEADSIFIFIEDEVIEYDGELAADTLVEFIYDVIEDP--------VEII---GNMREMKGFDNIEEDIKLVGFFKNAKSDHYHE----YEDAAEEFHPHIKFFATFNPKVALKLGL-KLNEVDFYEPFMDKPV----VIPGK----PYSEKELVKFIEDNDRPTLRKMQPHNMYEIW---EDALDGEHIIAFAEEGDP-DGFEFLEIVKEVAEDNTENPDLSIIWIDPDDFPLL-VHYWEKTFDIDLSSPQIGVVEVDD-AESIWYDMDD---DDMPTVDELEDWL--EDVLENKIDP
>CASQ1a_ACTCYPR_Danio_rerio_NP_001003620.2
------------MKW----------------NL-V-------FL-G---LL----L--TF-----------G---Q-------L---S-WGQKGMDIPEYDGKDRVHELNA---KNYKSVMKKYDVMVVY-YHEH-VG-SSKV--A-QKQFQIEEL-ALE-----------LAAQVLADFDD--EDIGIGLLDEKTDKAVAKKLGLDEADSIFIFIEDEVIEYDGELAADTLVEFIYDVIEDP--------VEII---GNVREMKGFNNIEEDIKLVGFFKSAKSDHYHE----YEDAAEEFHPHIKFFATFNPKVALKLGL-KLNEVDFYEPFMDKPV----VIPGK----PYSEKELVRFIEDNDRPTLRKMQPHNMYEIW---EDALDGEHIIAFAEEGDP-DGFEFLEIVKEVAEDNTENPDLSIIWIDPDDFPLL-VHYWEKTFDIDLSSPQIGVVEVDD-AESIWFDMDD---DDMPTVDELEDWL--EDVLENKIDP
>CASQ1b_ACTANGU_Conger_conger_KAJ8268567.1
------------MKW----------------GW-L-------LL-G---VL----L--SC-----------G---G-------L---G-WGEKGLDFPEYDGKDRVHDLHA---KNFKSVMRQYDVMVIY-YHEH-VG-ASKA--A-QKQFEMEEL-ALE-----------FAAQVLEDHDE--EEIGFGLVDEKKDFIVAKKLDLDEVDNVYIFTEDEVYEYDGELAADTLVEFIYDVLEDA--------VEFI---ENERELRYFEDIEEDIKLIGYFKNEKSEHFDE----YEDAAEEFHPAIRFFATFNGKVAKKLDM-KLNEVDFYEPFMDEPV----TIPGK----PYTEAELVDFIEDHDRPTLRKLEPYNMYNIW---EDDVDGEHIIAFAEEADP-DGFEFLDILKEVAEDNTDNPDLSILWIDPDDFPLL-VPYWEKTFGIDLSSPQIGVVDVAD-VSKDYF--------------------------------
>CASQ1a_ACTCHAR_Astyanax_mexicanus_XP_022533623.2
------------MQW----------------KL-V-------VL-G---LL----L--SF-----------G---Q-------M---S-WGHEAMIIPEYDGKERVHVLTI---KNYKSVMRKYDLMVLY-YHEH-VG-PSKV--A-KKQFEIEEL-ALE-----------LAAQVL---EDLVEDVGFALLDAKKNRDVAKKLGLQEADSIYIFIEDEVIEYDGELTADTLVEFLYDVIDNP--------VEVI---DNSNELKGFHSLEEDIKLVGYFKHVRSKHYGV----FKDAAEEFHPHVKFFATFNPKVAKDLHL-NMNEVDFYEPFIHNPL----SIPGK----PYTEEDLVNFIEENNRPTLRKLKPHNMYEIW---EDDLDGEHIIAFAEEDDP-DGFEFLEILKEVAEENTHNPDLSIIWIDPDEFPLL-VPYWEKTFDIDLSSPKIGVVDVVD-ADSIWLEMDD--HDDMPTPAELEDWL--MDVLEGEIDP
>CASQ1_AVEAPOD_Calypte_anna_DN355_c0_g1_i24
------------MGS---------------WGW---------AL-AL--LA----L--WG-----------G---VPGVSGAVP---G-GAGGALSVPTPDGRSRVVSVTL---RNFQGLRQRFPVLALL-HRPP-------------RDPHNPKM-VLE-----------LAAQVL---EE--KGVGFGLLDSEKDAAITKKLGLTEEGSIYVFKEDEVIEYDGEMAANTLVEFLLDVLEDP--------VEFI---EGDHELQAFENIEEDPKLIGYFKDKDSENFKA----FKEAAEQLHPYVPFFATFDTKVAKKLRL-RLNKINFYQPFLEEPL----PIPGS----PHTRGEILDFVEQNRRPPLRKLKPESMYETW---EDDMDGIHIVAFAEADDP-DGFEFLEILKDVARDNVDNPDLSILWIDPKDFPLL-IPYWEKTFGIDLSVPQLGVINVTD-ADSVWLEMVD--EDDLPGPEEVEQWL--KDVLEDEEDD
>CASQ2_CHOSTEG_Stegostoma_tigrinum_DN1720_c0_g1_i9
------------MNT----------------IW-L-------CL-A---TF----F--VA-----------C---I-------S---C-RAEDGLEFPRYDGKDRVADVDM---KNYQKILEKYDILCLL-YHAS-VPAGDKV--A-QKRFDRVEL-VLE-----------LAAQVL---QD--KNIGFGLVDEKKDAKLAKKLGLIEIGSVYIFKDDHLIEYDGELSPEVLVAFLLDVMEDP--------VEII---ESRAEVRSFERTDEVIKLIGYFKSEASEHYKA----FEDAAEHFHPYIKFFATFNKGVAKKLSL-KMNEVDFYEPFMDDSV----TIPDK----PHSEEEIVEFIQEHKRSTLRKLRPEDVFETW---EDDMDGIQIVAFAEEEDP-DGYEFLSILKEVAKENTNNPDLSIVWIDPDDFPLL-FTYWEKTFKIDLHKPQIGIVNVTD-ADSVWMDIKD--DDDLPSTDELEEWL--HDVLSGKVNT
>CASQ2_CHOOREC_Stegostoma_fasciatum_XP_048396050.1
------------MST----------------IW-L-------CL-A---TF----F--VA-----------C---I-------S---C-RAEDGLEFPRYDGKDRVADVDM---KNYQKILEKYDILCLL-YHAS-VPAGDKV--A-QKRFDRVEL-VLE-----------LAAQVL---QD--KNIGFGLVDEKKDAKLAKKLGLIEIGSVYIFKDDHLIEYDGELSPEVLVAFLLDVMEDP--------VEII---ESRAEVRSFERTDEVIKLIGYFKSEASEHYKA----FEDAAEHFHPYIKFFATFNKGVAKKLSL-KMNEVDFYEPFMDDSV----TIPDK----PHSEEEIVEFIQEHKRSTLRKLRPEDVFETW---EDDMDGIQIVAFAEEEDP-DGYEFLSILKEVAKENTNNPDLSIVWIDPDDFPLL-FTYWEKTFKIDLHKPQIGIVNVTD-ADSVWMDIKD--DDDLPSTDELEEWL--HDVLSGKVNT
>CASQ2_CHOOREC_Rhincodon_typus_XP_048458941.1
------------MNA----------------IW-L-------CL-A---TF----F--VA-----------C---I-------S---C-RAEDGLEFPRYDGKDRVADVDM---KNYQKILEKYDILCLL-YHAS-VPAGDKV--A-QKRFDRVEL-VLE-----------LAAQVL---QD--KNIGFGLVDEKKDAKLAKKLGLIEIGSVYIFKDDHLIEYDGELSPEVLVAFLLDVMEDP--------VEII---ESRAEVRSFERTDEVIKLIGYFKSEASEHYKA----FEDAAEHFHPYIKFFATFNKGVAKKLSL-KMNEVDFYEPFMDDSV----TIPDK----PHSEEEIVEFIQEHKRSTLRKLRPEDVFETW---EDDMDGIQIVAFAEEEDP-DGYEFLSILKEVARENTNNPDLSIVWIDPDDFPLL-FTYWEKTFKIDLHKPQIGIVNVTD-ADSVWMDIKD--DDDLPSTDELEEWL--HDVLSGKVNT
>CASQ2_CHOOREC_Chiloscyllium_punctatum_GCC27307.1
------------MNA----------------VW-L-------CL-A---AV----F--VA-----------C---I-------S---C-RAEDGLEFPRYDGKDRVADVDM---KNYQKILEKYDILCLL-YHAS-VPAGDKV--A-QKRFDRAEL-VLE-----------LAAQVL---QD--KNIGFGLVDEKKDAKLAKKLGLIEIGSVYIFKDDHLIEYDGELSSEVLVAFLLDVMEDP--------VEII---ESRAEVRSFERTDEVIKLIGYFKSEVSEHYKA----FEDAAEHFHPYIKFFATFNKGVAKKLSL-KMNEVDFYEPFMDDSV----TIPDK----PHSEEEIVEFIQEHKRSTLRKLRPEDVFETW---EDDMDGIQIVAFAEEEDP-DGYEFLSILKEVARENTNNPDLSIVWIDPDDFPLL-FTYWEKTFKIDLHKPQIGIVNVTD-ADSVWMDIKD--DDDLPSTDELEEWL--HDVLSGKVNT
>CASQ2_CHOLAMN_Carcharodon_carcharias_XP_041067619.1
------------MNA----------------VW-L-------CL-A---TF----S--VA-----------C---I-------S---C-RAEDGLEFPRYDGKDRVANVDM---KNYQKILEKYDILCLL-YHAS-VPAGDKV--A-QRRFDRAEL-VLE-----------LAAQVL---QD--KNVGFGLVDEKKDAKLAKKLGLIEIGSVYIFKDDHLIEYDGELSSEVLVAFLLDVTEDP--------VEII---ETRAEVRSFERTDEVIKLIGYFKSEVSEHYKA----FEDAAEHFHPYIRFFATFNKGVAKKLSL-KMNEVDFYEPFMDDSV----TIPDK----PHSEEEIVEFIQEHKRSTLRKLRPEDVFETW---EDDMDGIQIVAFAEEEDP-DGYEFLSILKEVARENTNNPDLSIVWIDPDDFPLL-FTYWERTFKIDLHKPQIGVVNVTD-ADSVWMDIRD--DDDLPSTDELEEWL--HDVLSGKVNT
>CASQ2_CHOCARC_Scyliorhinus_canicula_XP_038657970.1
------------MNA----------------VW-L-------CL-A---TF----S--AA-----------C---I-------S---C-RAEDGLEFPRYDGKDRVVHVDM---KNYQKLLEKYDILCLM-YHAS-VSAGDKV--A-QRRFDRAEL-VLE-----------MAAQVL---QA--KNIGFGLVDEKKDVKLAKKLGLIELGSVYIFKEDHLIEYDGELSSEVLVAFLLDVTEDP--------VEII---ESRAEVRSFERTDEVIKLIGYFKSEVSEHYKA----FEDAAEHFHPYIRFFATFNKVVAKKLSL-KMNEVDFYEPFMDDSV----TIPDK----PHSEEEIVEFIQEHKRSTLRKLRPEDVFETW---EDDMDGIQIVAFAEEEDP-DGYEFLSILKEVARDNTDNPDLSIVWIDPDDFPLL-FTYWERTFKIDLHRPQMGVVNVTD-ADSIWMDIKD--DDDLPSSDELEEWL--HDVLSGKVNT
>CASQ2_CHORAJI_Amblyraja_radiata_XP_032888901.1
------------MKG----------------TW-L-------CL-A---VF----S--LA-----------C---L-------C---C-RAEDGLHFPRYDGKDRVGIVDM---KNYQKLLQKYDILCLM-YHQA-VPAGDKV--A-QKRFDRAEL-VLE-----------MAAQVL---QD--KNVGFGLVDEKKEAKVAKKLGLIELGSVYIFKGDHLIEYDGELSPDVLVSFLLDVTEDP--------VELI---ETRAEVRSFERTDEVIKLIGYFKSESSENYKA----FEDAAEHFHPYIRFFATFNKVVAKKLSL-KMNEVDFYEPFMGDSI----TIPDK----PHSEEEIVEFIQEHKRSTLRKLRPEDVFETW---EDDMDGIQIVAFAEEEDP-DGYEFLTILKEVARENTNNPDLSIVWIDPDDFPLL-FTYWEKTFKIDLHRPQIGVVNVTD-ADSIWMDIKD--DDDLPSAEELEEWL--LDVLSGKVNT
>CASQ2_CHORAJI_Leucoraja_erinacea_XP_055500647.1
------------MKG----------------TW-L-------CL-A---VF----S--LA-----------C---L-------C---C-RAEDGLHFPRYDGKDRVGIVDM---KNYQKLLQKYDILCLM-YHQA-VPAGDKV--A-QKRFDRAEL-VLE-----------MAAQVL---QD--KNVGFGLVDEKKEAKVAKKLGLIEVGSVYIFKGDHLIEYDGELSPDVLVSFLLDVTEDP--------VELI---ETRAEVRSFERTDEVIKLIGYFKSESSENYKA----FEDAAEHFHPYIRFFATFNKGVAKKLSL-KMNEVDFYEPFMDDSI----TIPDK----PHSEEEIVEFIQEHKRSTLRKLRPEDVFETW---EDDIDGIQIVAFAEEEDP-DGYEFLTILKEVARENTNNPDLSIVWIDPDDFPLL-FTYWEKTFKIDLHRPQIGVVNVTD-ADSIWMDIKD--DDDLPSAEELEEWL--LDVLSGKVNT
>CASQ2_CHORHIN_Pristis_pectinata_XP_051870094.1
------------MKG----------------AW-L-------CL-A---TL----S--LA-----------C---L-------S---C-RAEDGLEFPRYDGRDRVGTVDM---KNYQKLLEKYDILCLL-YHEA-VPAGDKV--A-QRRFDRVEL-VLE-----------LAAQVL---QE--KNVGFGLVDEKKDAKVAKKLGLIEVGSVYIFKGDHLIEYDGELSPEVLVSFLLDVTEDP--------VEII---ETRAEVRSFERTDEVIKLIGYFKSEVSEHYKA----FEDAAEHFHPYIKFFATFNKGVAKKLSL-KMNEVDFYEPFMGDSV----TIPDK----PHSEEEIVEFIQEHKRSTLRKLRPEDVFETW---EDDMDGIQIVAFAEEEDP-DGYEFLSILKEVARENTNNPDLSIVWIDPDDFPLL-FTYWEKTFKIDLHRPQIGVVNVTD-ADSVWMDIKD--DDDLPSADELEEWL--LDVLSGKVNT
>CASQ2_CHOMYLI_Mobula_hypostoma_XP_062906820.1
------------MKG----------------AW-L-------CF-A---TL----S--LA-----------C---L-------S---S-KAEDGLQFPRYDGKDRVGTVDM---KNYQKLFEKYDILCLL-YHEA-VPAGDKV--A-QKRFDRAEM-VLE-----------LAAQVL---QD--KNVGFALVDEKKDAKVAKKLGLIEVGSVYIFKGDHLIEFDGELSAEVLVSFLLDVTEDP--------VEII---ETRGEVRSFERTDEVIKLIGYFKSEASEHYKA----FEDAAEHFHPYIKFFATFNKGVAKKLSL-KMNEVDFYEPFMGDSV----TIPDK----PCSEEEIVEFIQEHKRSTLRKLRPEDVFETW---EDDMDGIQIVAFAEEEDP-DGYEFLSILKEVARENTNNPDLSIVWIDPDDFPLL-FTYWEKTFKINLHRPQIGVVNVTD-ADSVWMDIKD--DDDLPSPDELEEWL--LDVLSGKVNT
>CASQ2_CHOCHIM_Callorhinchus_millii_DN2967_c1_g1_i1
------------MSV----------------GW-L-------YL-V---TF----C--LT-----------C---T-------C---C-RAEKGLEIPRYDGKDRVIDIDM---KNYQKVMKKFDVLCLL-YHEA-IPAGDKV--A-QKRFDLVEL-VLE-----------MAAQVL---QE--KDVGFGLVDEKKDAKLAKKLGLIETGSLYIFKEDNLIEYDGELSADVLVEFLLDLAEEP--------VEII---EVDVEIQSFLRIEDEIKLIGYFKSEDSEHYKA----FEGAAEHFHPYIHFFATFDKGVAKKLSM-KMNEVDFYEPFMDEPI----TIPDK----PHSEEEIVEFIQEQKRSTLRKLRPENMFETW---EDDMDGIHIVAFAEEEDP-DGYEFLAILKEVAKDNTDNPELSIIWIDPDDFPLL-FTYWEKVFKIDLHKPQIGVVNVTD-ADSVWMDIKD--EDELPSVDELEDWI--HDVLSGKVNT
>CASQ2_CHOCHIM_Callorhinchus_milii_XP_007889783.2
------------MSV----------------GW-L-------YL-V---TF----C--LT-----------C---T-------C---C-RAEKGLEIPRYDGKDRVIDIDM---KNYQKVMKKFDVLCLL-YHEA-IPAGDKV--A-QKRFDLVEL-VLE-----------MAAQVL---QE--KDVGFGLVDEKKDAKLAKKLGLIETGSLYIFKEDNLIEYDGELSADVLVEFLLDLAEEP--------VEII---EVDVEIQSFLRIEDEIKLIGYFKSEDSEHYKA----FEGAAEHFHPYIHFFATFDKGVAKKLSM-KMNEVDFYEPFMDEPI----TIPDK----PHSEEEIVEFIQEQKRSTLRKLRPENMFETW---EDDMDGIHIVAFAEEEDP-DGYEFLAILKEVAKDNTDNPELSIIWIDPDDFPLL-FTYWEKVFKIDLHKPQIGVVNVTD-ADSVWMDIKD--EDELPSVDELEDWI--HDVLSGKVNT
>CASQ2_DIPLEPI_Lepidosiren_paradox_DN791_c0_g1_i1
------------MKA----------------LY-F----F--LL-----AI----F--HV-----------I---C-------F---C-SAEEGLAFPTYDGVDRVIHIND---KNYKQALKKFDMLCLL-YHEP-VA-ADKV--S-QKQFQMVEL-VLE-----------LAAQVL---ED--KRIGFGLVDSEKDVKVAKKLGLIEEGSIYVFKDENVIEFDGELSADILVEFLLDLTEDP--------VEII---NNVLELRAFDMIDEETKLFGYFKDEDSEHYKA----FEEAAENFQPYIKFFATFNKGIAKRLSL-KMNEVDFFEPFMDDSV----TIPDK----PYTEDEIVEFINEHKRATLRKLRPEDMFETW---EDDMDGIHIVAFAEEDDP-DGFEFLEILKEVAKDNTNNPDLSILWIDPDDFPLL-ITYWEKTFNIDLFKPQIGVVNVTD-ADSIWMEIKD--DDDLPSAKELEEWV--EDVLSGKINT
>CASQ2_SARCERA_Protopterus_annectens_XP_043928874.1
------------MKA----------------LY-F----F--SL-----MI----L--HV-----------L---C-------F---C-NAEDGLTFPTYDGVDRVIHIND---KNYKQALKKFDMLCLL-YHEP-VA-ADKV--S-QKQFQMVEL-VLE-----------LAAQVL---ED--KRIGFGLVDSEKDAKVAKKLGLIEEGSIYVFKDENVIEFDGELSADILVEFLLDLTEDP--------VEII---NNVLELRAFDMIDDEIKLFGYFKDETSEHYKA----FEEAAEHFQPYIKFFATFHKGIAKRLSL-KMNEVDFFEPFMDESV----TIPDK----PYTEDEIVEFINEHKRATLRKLRPEDMFETW---EDDMDGIHIVAFAEEDDP-DGFEFLEILKEVAKDNTNNPDLSIVWIDPDDFPLL-ITYWEKTFNIDLFKPQIGVVNVTD-ADSIWMEIKD--DDDLPSAKELEEWV--EDVLSGKINT
>CASQ2_SARCOEL_Latimeria_chalumnae_XP_006001992.1
------------MKG----------------VW-F-------LL-----AG----C--YL-----------I---F-------V---C-GAEEGLNFPSYDGVDRVIDINI---RNYKQALRKYEMLCLL-YHEP-VA-SDKV--S-QKQFQLIEM-VLE-----------LSAQVL---ED--RGVGFGLVDSRKDAKVAKKLGLKEEGSIYVFKDEHLIEFDGELSADVLVEFLLDLTEDP--------VEII---SNLLELRAFEMVEEDIKLIGFFKNENSEHYRA----YKEAAENFQPFVKFFATFDKGIARKLTL-KMNEVDFYEPFLEEPA----TIPEK----PYSEDEIVDFVNEHRRATLRKLRPEDMYETW---EDDIGGIHIVAFAEEEDP-DGFEFLEILKEVAKDNTNNPDLSIVWIDPDDFPLL-ITYWEKTFKIDLYKPQIGVVNVTD-ADSVWMDIRD--DDDLPTAQELEDWI--EDVLSGKVNT
>CASQ2_AVECHRO_Chroicocephalus_ridibundus_DN2071_c0_g2_i2
------------MKA----------------TC-W-------IL-----AG----F--YL-----------L---F-------C---C-KAEEGLNFPTYDGKDRVIDLNE---KNYKQALKKYDMLCLL-FHEP-VS-SDKV--S-QKQFQMTEM-VLE-----------LAAQVL---EP--RSIGFGMVDSKKDAKLAKKLGLVEEGSLYVFKEERLIEFDGELATDVLVEFLLDLLEDP--------VEII---NSKLELQAFDQIDEEIKLIGYFKGEDSEHYKA----FEEAAEHFQPYIKFFATFDKGVAKKLGL-KMNEVDFYEPFMDEPV----HIPDK----PYTEEELVEFVKEHKRATLRKLRPEDMFETW---EDDMDGIHIVAFAEEDDP-DGFEFLEILKQVARDNTDNPDLSIVWIDPDDFPLL-ITYWEKTFKIDLFRPQIGVVNVTD-ADSIWMEIRD--DDDLPTAEELEDWI--EDVLSGKINT
>CASQ2_AVECHAR_Chroicocephalus_maculipennis_NWT38715.1
------------MKA----------------TC-W-------IL-----AG----F--YL-----------L---F-------C---C-KAEEGLNFPTYDGKDRVIDLNE---KNYKQALKKYDMLCLL-FHEP-VS-SDKV--S-QKQFQMTEM-VLE-----------LAAQVL---EP--RSIGFGMVDSKKDAKLAKKLGLVEEGSLYVFKEERLIEFDGELATDVLVEFLLDLLEDP--------VEII---NSKLELQAFDQIDEEIKLIGYFKGEDSEHYKA----FEEAAEHFQPYIKFFATFDKGVAKKLGL-KMNEVDFYEPFMDEPV----HIPDK----PYTEEELVEFVKEHKRATLRKLRPEDMFETW---EDDMDGIHIVAFAEEDDP-DGFEFLEILKQVARDNTDNPDLSIVWIDPDDFPLL-ITYWEKTFKIDLFRPQIGVVNVTD-ADSIWMEIRD--DDDLPTAEELEDWI--EDVLSGKINT
>CASQ2_AVECHAR_Rissa_tridactyla_NXV28881.1
------------MKA----------------TC-W-------IL-----AG----F--YL-----------L---F-------C---C-KAEEGLNFPTYDGKDRVIDLNE---KNYKQALKKYDMLCLL-FHEP-VS-SDKV--S-QKQFQMTEM-VLE-----------LAAQVL---EP--RSIGFGMVDSKKDAKLAKKLGLVEEGSLYVFKEERLIEFDGELATDVLVEFLLDLLEDP--------VEII---NSKLELQAFDQIDEEIKLIGYFKGEDSEHYKA----FEEAAEHFQPYIKFFATFDKGVAKKLGL-KMNEVDFYEPFMDEPV----HIPDK----PYTEEELVEFVKEHKRATLRKLRPEDMFETW---EDDMDGIHIVAFAEEDDP-DGFEFLEILKQVARDNTDNPDLSIVWIDPDDFPLL-ITYWEKTFKIDLFRPQIGVVNVTD-ADSIWMEIRD--DDDLPTAEELEDWI--EDVLSGKINT
>CASQ2_AVECHAR_Phaetusa_simplex_NXW30691.1
------------MKA----------------TC-W-------IL-----AG----F--YL-----------L---F-------C---C-KAEEGLNFPTYDGKDRVIDLNE---KNYKQALKKYDMLCLL-FHEP-IS-SDKV--S-QKQFQMTEM-VLE-----------LAAQVL---EP--RSIGFGMVDSKKDAKLAKKLGLVEEGSLYVFKEERLIEFDGELATDVLVEFLLDLLEDP--------VEII---NSKLELQAFDQIDEEIKLIGYFKGEDSEHYKA----FEEAAEHFQPYIKFFATFDKGVAKKLGL-KMNEVDFYEPFMDEPV----HIPDK----PYTEEELVEFVKEHKRATLRKLRPEDMFETW---EDDMDGIHIVAFAEEDDP-DGFEFLEILKQVARDNTDNPDLSIVWIDPDDFPLL-ITYWEKTFKIDLFRPQIGVVNVTD-ADSIWMEIRD--DDDLPTAEELEDWI--EDVLSGKINT
>CASQ2_AVECHAR_Larus_fuscus_DN28356_c1_g1_i1
------------MKA----------------TC-W-------IL-----AG----F--YL-----------L---F-------C---C-KAEEGLNFPTYDGKDRVIDLNE---KNYKQALKKYDMLCLL-FHEP-VS-SDKV--S-QKQFQMTEM-VLE-----------LAAQVL---EP--RSIGFGMVDSKKDAKLAKKLGLVEEGSLYVFKEERLIEFDGELATDVLVEFLLDLLEDP--------VEII---NSKLELQAFDEIDEEIKLIGYFKGEDSEHYKA----FEEAAEHFQPYIKFFATFDKGVAKKLGL-KMNEVDFYEPFMDEPV----HIPDK----PYTEEELVEFVKEHKRATLRKLRPEDMFETW---EDDMDGIHIVAFAEEDDP-DGFEFLEILKQVARDNTDNPDLSIVWIDPDDFPLL-ITYWEKTFKIDLFRPQIGVVNVTD-ADSIWMEIRD--DDDLPTAEELEDWI--EDVLSGKINT
>CASQ2_AVEOTID_Ardeotis_kori_NXE26595.1
------------MKA----------------TC-W-------IL-----AG----F--YL-----------L---F-------C---C-KAEEGLNFPTYDGKDRVIDLNE---KNYKQALKKYDMLCLL-FHEP-VS-SDKA--S-QKQFQMTEM-VLE-----------LAAQVL---EP--RSIGFGMVDSKKDAKLAKKLGLVEEGSLYVFKEERLIEFDGELATDVLVEFLLDLLEDP--------VEII---NSKLELQAFDQIDEEIKLIGYFKGEDSEHYKA----FEEAAEHFQPYIKFFATFDKGVAKKLGL-KMNEVDFYEPFMDEPV----HIPDK----PYTEEELVEFVKEHKRATLRKLRPEDMFETW---EDDMDGIHIVAFAEEDDP-DGFEFLEILKQVARDNTDNPDLSIVWIDPDDFPLL-ITYWEKTFKIDLFRPQIGVVNVTD-ADSIWMEIRD--DDDLPTAEELEDWI--EDVLSGKINT
>CASQ2_AVECARI_Chunga_burmeisteri_NWS51245.1
------------MKA----------------TC-W-------IL-----AG----F--YL-----------L---F-------C---C-KAEEGLNFPTYDGKDRVIDLNE---KNYKQALKKYDMLCLL-FHEP-VS-SDKV--S-QKQFQMTEM-VLE-----------LAAQVL---EP--RSIGFGMVDSKKDAKLAKKLGLIEEGSLYVFKEERLIEFDGELATDVLVEFLLDLLEDP--------VEII---NNKLELQAFDQIDEEIKLIGYFKGEDSEHYKA----FEEAAEHFQPYIKFFATFDKGVAKKLGL-KMNEVDFYEPFMDEPV----HIPDK----PYTEEELVEFVKEHKRATLRKLRPEDMFETW---EDDMDGIHIVAFAEEDDP-DGFEFLEILKQVARDNTDNPDLSIVWIDPDDFPLL-ITYWEKTFKIDLFRPQIGVVNVTD-ADSIWMEIRD--DDDLPTAEELEDWI--EDVLSGKINT
>CASQ2_AVEFALC_Falco_cherrug_XP_005433385.1
------------MKA----------------TC-W-------IL-----AG----F--YL-----------L---F-------C---C-KAEEGLNFPTYDGKDRVIDLNE---KNYKQALKKYDMLCLL-FHEP-VS-SDKV--S-QKQFQMTEM-VLE-----------LAAQVL---EP--RSIGFGMVDSKKDAKLAKKLGLVEEGSLYVFKEERLIEFDGELATDVLVEFLLDLLEDP--------VEII---NSKLELQAFDQIDEEIKLIGYFKGEDSEHYKA----FEEAAEHFQPYIKFFATFDKGVAKKLGL-KMNEVDFYEPFMDEPV----HIPDK----PYTEEELVEFVKEHKRATLRKLRPEDMFETW---EDDMEGIHIVAFAEEDDP-DGFEFLEILKQVARDNTDNPDLSIVWIDPDDFPLL-ITYWEKTFKIDLFRPQIGVVNVTD-ADSIWMEIRD--DDDLPTAEELEDWI--EDVLSGKINT
>CASQ2_AVECHAR_Charadrius_vociferus_XP_009878204.1
------------MKA----------------TC-W-------IL-----AG----F--YL-----------L---F-------C---C-KAEEGLNFPTYDGKDRVIDLNE---KNYKQALKKYDMLCLL-FHEP-VS-SDKV--S-QKQFQMTEM-VLE-----------LAAQVL---EP--RSIGFGMVDSKKDAKLAKKLGLVEEGSLYVFKEERLIEFDGELATDVLVEFLLDLLEDP--------VEII---NSKLELQAFDQIDEEIKLIGYFKGEDSEHYKA----FEEAAEHFQPYIKFFATFDKGVAKKLGL-KMNEVDFYEPFMDEPV----HIPDK----PYTEEELVEFVKEHKRATLRKLRPEDMFETW---EDDMEGIHIVAFAEEDDP-DGFEFLEILKQVARDNTDNPDLSIVWIDPDDFPLL-ITYWEKTFKIDLFRPQIGVVNVTD-ADSIWMEIRD--DDDLPTAEELEDWI--EDVLSGKINT
>CASQ2_AVEOTID_Chlamydotis_macqueenii_XP_010127422.1
------------MKA----------------TC-W-------IL-----AG----F--YL-----------L---F-------C---C-KAEEGLNFPTYDGKDRVIDLNE---KNYKQALKKYDMLCLL-FHEP-VS-SDKV--S-QKQFQMTEM-VLE-----------LAAQVL---EP--RSIGFGMVDSKKDAKLAKKLGLVEEGSLYVFKEERLIEFDGELATDVLVEFLLDLLEDP--------VEII---NSKLELQAFDQIDEEIKLIGYFKGEDSEHYKA----FEEAAEHFQPYIKFFATFDKGVAKKLGL-KMNEVDFYEPFMDEPV----HIPDK----PYTEEELVEFVKEHKRATLRKLRPEDMFETW---EDDMEGIHIVAFAEEDDP-DGFEFLEILKQVARDNTDNPDLSIVWIDPDDFPLL-ITYWEKTFKIDLFRPQIGVVNVTD-ADSIWMEIRD--DDDLPTAEELEDWI--EDVLSGKINT
>CASQ2_AVECHAR_Calidris_pugnax_XP_014812699.1
------------MKA----------------TC-W-------IL-----AG----F--YL-----------L---F-------C---C-KAEEGLNFPTYDGKDRVIDLNE---KNYKQALKKYDMLCLL-FHEP-VS-SDKV--S-QKQFQMTEM-VLE-----------LAAQVL---EP--RSIGFGMVDSKKDAKLAKKLGLVEEGSLYVFKEERLIEFDGELATDVLVEFLLDLLEDP--------VEII---NSKLELQAFDQIDEEIKLIGYFKGEDSEHYKA----FEEAAEHFQPYIKFFATFDKGVAKKLGL-KMNEVDFYEPFMDEPV----HIPDK----PYTEEELVEFVKEHKRATLRKLRPEDMFETW---EDDMEGIHIVAFAEEDDP-DGFEFLEILKQVARDNTDNPDLSIVWIDPDDFPLL-ITYWEKTFKIDLFRPQIGVVNVTD-ADSIWMEIRD--DDDLPTAEELEDWI--EDVLSGKINT
>CASQ2_AVEFALC_Falco_rusticolus_XP_037246473.1
------------MKA----------------TC-W-------IL-----AG----F--YL-----------L---F-------C---C-KAEEGLNFPTYDGKDRVIDLNE---KNYKQALKKYDMLCLL-FHEP-VS-SDKV--S-QKQFQMTEM-VLE-----------LAAQVL---EP--RSIGFGMVDSKKDAKLAKKLGLVEEGSLYVFKEERLIEFDGELATDVLVEFLLDLLEDP--------VEII---NSKLELQAFDQIDEEIKLIGYFKGEDSEHYKA----FEEAAEHFQPYIKFFATFDKGVAKKLGL-KMNEVDFYEPFMDEPV----HIPDK----PYTEEELVEFVKEHKRATLRKLRPEDMFETW---EDDMEGIHIVAFAEEDDP-DGFEFLEILKQVARDNTDNPDLSIVWIDPDDFPLL-ITYWEKTFKIDLFRPQIGVVNVTD-ADSIWMEIRD--DDDLPTAEELEDWI--EDVLSGKINT
>CASQ2_AVEFALC_Falco_naumanni_XP_040452873.1
------------MKA----------------TC-W-------IL-----AG----F--YL-----------L---F-------C---C-KAEEGLNFPTYDGKDRVIDLNE---KNYKQALKKYDMLCLL-FHEP-VS-SDKV--S-QKQFQMTEM-VLE-----------LAAQVL---EP--RSIGFGMVDSKKDAKLAKKLGLVEEGSLYVFKEERLIEFDGELATDVLVEFLLDLLEDP--------VEII---NSKLELQAFDQIDEEIKLIGYFKGEDSEHYKA----FEEAAEHFQPYIKFFATFDKGVAKKLGL-KMNEVDFYEPFMDEPV----HIPDK----PYTEEELVEFVKEHKRATLRKLRPEDMFETW---EDDMEGIHIVAFAEEDDP-DGFEFLEILKQVARDNTDNPDLSIVWIDPDDFPLL-ITYWEKTFKIDLFRPQIGVVNVTD-ADSIWMEIRD--DDDLPTAEELEDWI--EDVLSGKINT
>CASQ2_AVEFALC_Falco_peregrinus_XP_055665285.1
------------MKA----------------TC-W-------IL-----AG----F--YL-----------L---F-------C---C-KAEEGLNFPTYDGKDRVIDLNE---KNYKQALKKYDMLCLL-FHEP-VS-SDKV--S-QKQFQMTEM-VLE-----------LAAQVL---EP--RSIGFGMVDSKKDAKLAKKLGLVEEGSLYVFKEERLIEFDGELATDVLVEFLLDLLEDP--------VEII---NSKLELQAFDQIDEEIKLIGYFKGEDSEHYKA----FEEAAEHFQPYIKFFATFDKGVAKKLGL-KMNEVDFYEPFMDEPV----HIPDK----PYTEEELVEFVKEHKRATLRKLRPEDMFETW---EDDMEGIHIVAFAEEDDP-DGFEFLEILKQVARDNTDNPDLSIVWIDPDDFPLL-ITYWEKTFKIDLFRPQIGVVNVTD-ADSIWMEIRD--DDDLPTAEELEDWI--EDVLSGKINT
>CASQ2_AVEFALC_Falco_biarmicus_XP_056198034.1
------------MKA----------------TC-W-------IL-----AG----F--YL-----------L---F-------C---C-KAEEGLNFPTYDGKDRVIDLNE---KNYKQALKKYDMLCLL-FHEP-VS-SDKV--S-QKQFQMTEM-VLE-----------LAAQVL---EP--RSIGFGMVDSKKDAKLAKKLGLVEEGSLYVFKEERLIEFDGELATDVLVEFLLDLLEDP--------VEII---NSKLELQAFDQIDEEIKLIGYFKGEDSEHYKA----FEEAAEHFQPYIKFFATFDKGVAKKLGL-KMNEVDFYEPFMDEPV----HIPDK----PYTEEELVEFVKEHKRATLRKLRPEDMFETW---EDDMEGIHIVAFAEEDDP-DGFEFLEILKQVARDNTDNPDLSIVWIDPDDFPLL-ITYWEKTFKIDLFRPQIGVVNVTD-ADSIWMEIRD--DDDLPTAEELEDWI--EDVLSGKINT
>CASQ2_AVECHAR_Aenaria_interpres_NXK20862.1
------------MKA----------------TC-W-------IL-----AG----F--YL-----------L---F-------C---C-KAEEGLNFPTYDGKDRVIDLNE---KNYKQALKKYDMLCLL-FHEP-VS-SDKV--S-QKQFQMTEM-VLE-----------LAAQVL---EP--RSIGFGMVDSKKDAKLAKKLGLVEEGSLYVFKEERLIEFDGELATDVLVEFLLDLLEDP--------VEII---NSKLELQAFDQIDEEIKLIGYFKGEDSEHYKA----FEEAAEHFQPYIKFFATFDKGVAKKLGL-KMNEVDFYEPFMDEPV----HIPDK----PYTEEELVEFVKEHKRATLRKLRPEDMFETW---EDDMEGIHIVAFAEEDDP-DGFEFLEILKQVARDNTDNPDLSIVWIDPDDFPLL-ITYWEKTFKIDLFRPQIGVVNVTD-ADSIWMEIRD--DDDLPTAEELEDWI--EDVLSGKINT
>CASQ2_AVECHAR_Himantopus_himantopus_NXN63684.1
------------MKA----------------TC-W-------IL-----AG----F--YL-----------L---F-------C---C-KAEEGLNFPTYDGKDRVIDLNE---KNYKQALKKYDMLCLL-FHEP-VS-SDKI--S-QKQFQMTEM-VLE-----------LAAQVL---EP--RSIGFGMVDSKKDAKLAKKLGLVEEGSLYVFKEERLIEFDGELATDVLVEFLLDLLEDP--------VEII---NSKLELQAFDQIDEEIKLIGYFKGEDSEHYKA----FEEAAEHFQPYIKFFATFDKGVAKKLGL-KMNEVDFYEPFMDEPV----HIPDK----PYTEEELVEFVKEHKRATLRKLRPEDMFETW---EDDMEGIHIVAFAEEDDP-DGFEFLEILKQVARDNTDNPDLSIVWIDPDDFPLL-ITYWEKTFKIDLFRPQIGVVNVTD-ADSIWMEIRD--DDDLPTAEELEDWI--EDVLSGKINT
>CASQ2_AVEOTID_Lophotis_ruficrista_NXE05386.1
------------MKA----------------TC-W-------IL-----AG----F--YL-----------L---F-------C---C-KAEEGLNFPTYDGKDRVIDLNE---KNYKQALKKYDMLCLL-FHEP-VS-SDKV--S-QKQFQMTEM-VLE-----------LAAQVL---EP--RSIGFGMVDSKKDAKLAKKLGLVEEGSLYVFKEERLIEFDGELATDVLVEFLLDLLEDP--------VEII---NSKLELQAFDQIDEEIKLIGYFKGEDSEHYKA----FEEAAEHFQPYIKFFATFDKGVAKKLGL-KMNEVDFYEPFMDEPV----HIPDK----PYTEEELVEFVKEHKRATLRKLRPEDMFETW---EDDMEGIHIVAFAEEDDP-DGFEFLEILKQVARDNTDNPDLSIVWIDPDDFPLL-ITYWEKTFKIDLFRPQIGVVNVTD-ADSVWMEIRD--DDDLPTAEELEDWI--EDVLSGKINT
>CASQ2_AVECHAR_Ibidorhyncha_struthersii_NXA29296.1
------------MKA----------------TC-W-------IL-----AG----F--YL-----------L---F-------C---C-KAEEGLNFPTYDGKDRVIDLNE---KNYKQALKKYDMLCLL-FHEP-IS-SDKV--S-QKQFQMTEM-VLE-----------LAAQVL---EP--RSIGFGMVDSKKDAKLAKKLGLVEEGSLYVFKEERLIEFDGELATDVLVEFLLDLLEDP--------VEII---NSKLELQAFDQIDEEIKLIGYFKGEDSEHYKA----FEEAAEHFQPYIKFFATFDKGVAKKLGL-KMNEVDFYEPFMDEPV----HIPDK----PYTEEELVEFVKEHKRATLRKLRPEDMFETW---EDDMEGIHIVAFAEEDDP-DGFEFLEILKQVARDNTDNPDLSIVWIDPDDFPLL-ITYWEKTFKIDLFRPQIGVVNVTD-ADSIWMEIRD--DDDLPTAEELEDWI--EDVLSGKINT
>CASQ2_AVECHAR_Pedionomus_torquatus_NWW54073.1
------------MKA----------------TC-W-------IL-----AG----F--YL-----------L---F-------C---C-KAEEGLNFPTYDGKDRVIDLNE---KNYKQALKKYDMLCLL-FHEP-VS-SDKV--S-QKQFQMTEM-VLE-----------LAAQVL---EP--RSIGFGMVDSKKDAKLAKKLGLVEEGSLYVFKEERLIEFDGELATDVLVEFLLDLLEDP--------VEII---NSKLELQAFDQIDEEIKLIGYFKGEDSEHYKA----FEEAAEHFQPYVKFFATFDKGVAKKLGL-KMNEVDFYEPFMDEPV----HIPDK----PYTEEELVEFVKEHKRATLRKLRPEDMFETW---EDDMEGIHIVAFAEEDDP-DGFEFLEILKQVARDNTDNPDLSIVWIDPDDFPLL-ITYWEKTFKIDLFRPQIGVVNVTD-ADSIWMEIRD--DDDLPTAEELEDWI--EDVLSGKINT
>CASQ2_AVECICO_Ciconia_maguari_NXJ38990.1
------------MRA----------------TC-W-------IL-----AG----F--YL-----------L---F-------C---C-KAEEGLNFPTYDGKDRVIDLNE---KNYKQALKKYDMLCLL-FHEP-VS-SDKV--S-QKQFQMTEM-VLE-----------LAAQVL---EP--RSIGFGMVDSKKDAKLAKKLGLVEEGSLYVFKEERLIEFDGELATDVLVEFLLDLLEDP--------VEII---NSKLELQAFDQIDEEIKLIGYFKGEDSEHYKA----FEEAAEHFQPYIKFFATFDKGVAKKLGL-KMNEVDFYEPFMDEPV----HIPDK----PYTEEELVEFVKEHKRATLRKLRPEDMFETW---EDDMEGIHIVAFAEEDDP-DGFEFLEILKQVARDNTDNPDLSIVWIDPDDFPLL-ITYWEKTFKIDLFRPQIGVVNVTD-ADSIWMEIRD--DDDLPTAEELEDWI--EDVLSGKINT
>CASQ2_AVEPROC_Thalassarche_chlororhynchos_NXU32506.1
------------MKA----------------TC-W-------IL-----AG----F--YL-----------L---F-------C---C-KAEEGLNFPTYDGKDRVIDLNE---KNYKQALKKYDMLCLL-FHEP-VS-SDKV--S-QKQFQMTEM-VLE-----------LAAQVL---EP--RSIGFGMVDSKKDAKLAKKLGLVEEGSLYVFKEERLIEFDGELATDVLVEFLLDLLEDP--------VEIL---NSKLELQAFDQIDEEIKLIGYFKGEDSEHYKA----FEEAAEHFQPYIKFFATFDKGVAKKLGL-KMNEVDFYEPFMDEPV----HIPDK----PYTEEELVEFVKEHKRATLRKLRPEDMFETW---EDDMEGIHIVAFAEEDDP-DGFEFLEILKQVARDNTDNPDLSIVWIDPDDFPLL-ITYWEKTFKIDLFRPQIGVVNVTD-ADSIWMEIRD--DDDLPTAEELEDWI--EDVLSGKINT
>CASQ2_AVEPROC_Oceanodroma_tethys_NXH68907.1
------------MKA----------------TC-W-------IL-----AG----F--YL-----------L---F-------C---C-KAEEGLNFPTYDGKDRVIDLNE---KNYKQALKKYDMLCLL-FHEP-VS-SDKV--S-QKQFQMTEM-VLE-----------LAAQVL---EP--RSIGFGMVDSKKDAKLAKKLGLVEEGSLYVFKEERLIEFDGELATDVLVEFLLDLLEDP--------VEIL---NSKLELQAFDQIDEEIKLIGYFKGEDSEHYKA----FEEAAEHFQPYIKFFATFDKGVAKKLGL-KMNEVDFYEPFMDEPV----HIPDK----PYTEEELVEFVKEHKRATLRKLRPEDMFETW---EDDMEGIHIVAFAEEDDP-DGFEFLEILKQVARDNTDNPDLSIVWIDPDDFPLL-ITYWEKTFKIDLFRPQIGVVNVTD-ADSVWMEIRD--DDDLPTAEELEDWI--EDVLSGKINT
>CASQ2_AVEPROC_Pelecanoides_urinatrix_NXT41952.1
------------MKA----------------TC-W-------IL-----AG----F--YL-----------L---F-------C---C-KAEEGLNFPTYDGKDRVIDLNE---KNYKQALKKYDMLCLL-FHEP-VS-SDKV--S-QKQFQMTEM-VLE-----------LAAQVL---EP--RSIGFGMVDSKKDAKLAKKLGLVEEGSLYVFKEERLIEFDGELATDVLVEFLLDLLEDP--------VEIL---NSKLELQAFDQIDEEIKLIGYFKGEDSEHYKA----FEEAAEHFQPYIKFFATFDKGVAKKLGL-KMNEVDFYEPFMDEPV----HIPDK----PYTEEELVEFVKEHKRATLRKLRPEDMFETW---EDDMEGIHIVAFAEEDDP-DGFEFLEILKQVARDNTDNPDLSIVWIDPDDFPLL-ITYWEKTFKIDLFRPQIGVVNVTD-ADSVWMEIRD--DDDLPSAEELEDWI--EDVLSGKINT
>CASQ2_AVEACCI_Accipiter_gentilis_XP_049680508.1
------------MKA----------------TC-W-------IL-----AG----F--YL-----------L---F-------C---C-KAEEGLNFPTYDGKDRVIDLNE---KNYKQALKKYDMLCLL-FHEP-VS-SDKV--S-QKQFQMTEM-VLE-----------LAAQVL---EP--RSIGFGMVDSKKDAKLAKKLGLVEEGSLYVFKEERLIEFDGELATDVLVEFLLDLLEDP--------VEII---NNKLELQAFDQIDEEIKLIGYFKGEDSEHYKA----FEEAAEHFQPYIKFFATFDKGVAKKLGL-KMNEVDFYEPFMDEPV----HIPDK----PYTEEELVEFVKEHKRATLRKLRPEDMFETW---EDDMEGIHIVAFAEEDDP-DGFEFLEILKQVARDNTDNPDLSIVWIDPDDFPLL-ITYWEKTFKIDLFRPQIGVVNVTD-ADSIWMEIRD--DDDLPTAEELEDWI--EDVLSGKINT
>CASQ2_AVECHAR_Glareola_pratincola_NXY73389.1
------------MKA----------------TC-W-------IL-----AG----F--YL-----------L---F-------C---C-KAEEGLNFPTYDGKDRVIDLNE---KNYKQALKKYDMLCLL-FHEP-VS-SDKV--S-QKQFQMTEM-VLE-----------LAAQVL---EP--RSIGFGMVDSKKDAKLAKKLGLVEEGSLYVFKEERLIEFDGELATDVLVEFLLDLLEDP--------VEII---NNKLELQAFDQIDEEIKLIGYFKGEDSEHYKA----FEEAAEHFQPYIKFFATFDKGVAKKLGL-KMNEVDFYEPFMDEPV----HIPDK----PYTEEELVEFVKEHKRATLRKLRPEDMFETW---EDDMEGIHIVAFAEEDDP-DGFEFLEILKQVARDNTDNPDLSIVWIDPDDFPLL-ITYWEKTFKIDLFRPQIGVVNVTD-ADSIWMEIRD--DDDLPTAEELEDWI--EDVLSGKINT
>CASQ2_AVEACCI_Circaetus_pectoralis_NXW14488.1
------------MKA----------------TC-W-------IL-----AG----F--YL-----------L---F-------C---C-KAEEGLNFPTYDGKDRVIDLNE---KNYKQALKKYDMLCLL-FHEP-VS-SDKV--S-QKQFQMTEM-VLE-----------LAAQVL---EP--RSIGFGMVDSKKDAKLAKKLGLVEEGSLYVFKEERLIEFDGELATDVLVEFLLDLLEDP--------VEII---NNKLELQAFDQIDEEIKLIGYFKGEDSEHYKA----FEEAAEHFQPYIKFFATFDKGVAKKLGL-KMNEVDFYEPFMDEPV----HIPDK----PYTEEELVEFVKEHKRATLRKLRPEDMFETW---EDDMEGIHIVAFAEEDDP-DGFEFLEILKQVARDNTDNPDLSIVWIDPDDFPLL-ITYWEKTFKIDLFRPQIGVVNVTD-ADSIWMEIRD--DDDLPTAEELEDWI--EDVLSGKINT
>CASQ2_AVEACCI_Aquila_chrysaetos_XP_029876383.1
------------MKA----------------TC-W-------IL-----AG----F--YL-----------L---F-------C---C-KAEEGLNFPTYDGKDRVIDLNE---KNYKQALKKYDMLCLL-FHEP-VS-SDKV--S-QKQFQMTEM-VLE-----------LAAQVL---EP--RSIGFGMVDSKKDAKLAKKLGLVEEGSLYVFKEERLIEFDGELATDVLVEFLLDLLEDP--------VEII---NNKLELQAFDQIDEEIKLIGYFKGEDSEHYKA----FEEAAEHFQPYIKFFATFDKGVAKKLGL-KMNEVDFYEPFMDEPV----HIPDK----PYTEEELVEFVKEHKRATLRKLRPEDMFETW---EDDMEGIHIVAFAEEDDP-DGFEFLEILKQVARDNTDNPDLSIVWIDPDDFPLL-ITYWEKTFKIDLFRPQIGVVNVTD-ADSIWMEIRD--DDDLPTAEELEDWI--EDVLSGKINT
>CASQ2_AVEACCI_Gymnogyps_californianus_XP_050765982.1
------------MKA----------------TC-W-------IL-----AG----F--YL-----------L---F-------C---C-KAEEGLNFPTYDGKDRVIDLNE---KNYKQALKKYDMLCLL-FHEP-VS-SDKV--S-QKQFQMTEM-VLE-----------LAAQVL---EP--RSIGFGMVDSKKDAKLAKKLGLVEEGSLYVFKEERLIEFDGELATDVLVEFLLDLLEDP--------VEII---NNKLELQAFDQIDEEIKLIGYFKGEDSEHYKA----FEEAAEHFQPYIKFFATFDKGVAKKLGL-KMNEVDFYEPFMDEPV----HIPDK----PYTEEELVEFVKEHKRATLRKLRPEDMFETW---EDDMEGIHIVAFAEEDDP-DGFEFLEILKQVARDNTDNPDLSIVWIDPDDFPLL-ITYWEKTFKIDLFRPQIGVVNVTD-ADSVWMEIRD--DDDLPTAEELEDWI--EDVLSGKINT
>CASQ2_AVEGAVI_Gavia_stellata_XP_009813227.1
------------MKA----------------TC-W-------IL-----AG----F--YL-----------L---F-------C---C-KAEEGLNFPTYDGKDRVIDLNE---KNYKQALKKYDMLCLL-FHEP-VS-SDKV--S-QKQFQMTEM-VLE-----------LAAQVL---EP--RSIGFGMVDSKKDAKLAKKLGLVEEGSLYVFKEERLIEFDGELATDVLVEFLLDLLEDP--------VEII---NNKLELQAFDQIDEEIKLIGYFKGEDSEHYKA----FEEAAEHFQPYIKFFATFDKGVAKKLGL-KMNEVDFYEPFMDEPV----HIPDK----PYTEEELVEFVKEHKRATLRKLRPEDMFETW---EDDMEGIHIVAFAEEDDP-DGFEFLEILKQVARDNTDNPDLSIVWIDPDDFPLL-ITYWEKTFKIDLFRPQIGVVNVTD-ADSVWMEIRD--DDDLPTAEELEDWI--EDVLSGKINT
>CASQ2_AVEGRUI_Grus_americana_XP_054685444.1
------------MRA----------------TC-W-------IL-----AG----F--YL-----------L---F-------C---C-KAEEGLNFPTYDGKDRVIDLNE---KNYKQALKKYDMLCLL-FHEP-VS-SDKV--S-QKQFQMTEM-VLE-----------LAAQVL---EP--RSIGFGMVDSKKDAKLAKKLGLVEEGSLYVFKEERLIEFDGELATDVLVEFLLDLLEDP--------VEII---NNKLELQAFDQIDEEIKLIGYFKGEDSEHYKA----FEEAAEHFQPYIKFFATFDKGVAKKLGL-KMNEVDFYEPFMDEPV----HIPDK----PYTEEELVEFVKEHKRATLRKLRPEDMFETW---EDDMEGIHIVAFAEEDDP-DGFEFLEILKQVARDNTDNPDLSIVWIDPDDFPLL-ITYWEKTFKIDLFRPQIGVVNVTD-ADSIWMEIRD--DDDLPTAEELEDWI--EDVLSGKINT
>CASQ2_AVEGRUI_Aramus_guarauna_NXO51962.1
------------MRA----------------TC-W-------IL-----AG----F--YL-----------L---F-------C---C-KAEEGLNFPTYDGKDRVIDLNE---KNYKQALKKYDMLCLL-FHEP-VS-SDKV--S-QKQFQMTEM-VLE-----------LAAQVL---EP--RSIGFGMVDSKKDAKLAKKLGLVEEGSLYVFKEERLIEFDGELATDVLVEFLLDLLEDP--------VEII---NNKLELQAFDQIDEEIKLIGYFKGEDSEHYKA----FEEAAEHFQPYIKFFATFDKGVAKKLGL-KMNEVDFYEPFMDEPV----HIPDK----PYTEEELVEFVKEHKRATLRKLRPEDMFETW---EDDMEGIHIVAFAEEDDP-DGFEFLEILKQVARDNTDNPDLSIVWIDPDDFPLL-ITYWEKTFKIDLFRPQIGVVNVTD-ADSIWMEIRD--DDDLPTAEELEDWI--EDVLSGKINT
>CASQ2_AVELEPT_Leptosomus_discolor_XP_009947775.1
------------MKA----------------TC-W-------VL-----AG----F--YL-----------L---F-------C---C-KAEEGLNFPTYDGKDRVIDLNE---KNYKQALKKYDMLCLL-FHEP-VS-SDKV--S-QKQFQMTEM-VLE-----------LAAQVL---EP--RSIGFGMVDSKKDAKLAKKLGLIEEGSLYVFKEERLIEFDGELATDVLVEFLLDLLEDP--------VEII---NNKLELQAFDQIDEEIKLIGYFKGEDSEHYKA----FEEAAEHFQPYIKFFATFDKGVAKKLGL-KMNEVDFYEPFMDEPV----HIPDK----PYTEEELVEFVKEHKRATLRKLRPEDMFETW---EDDMEGIHIVAFAEEDDP-DGFEFLEILKQVARDNTDNPDLSIVWIDPDDFPLL-ITYWEKTFKIDLFRPQIGVVNVTD-ADSIWMEIRD--DDDLPTAEELEDWI--EDVLSGKINT
>CASQ2_AVEPROC_Oceanites_oceanicus_NXF43866.1
------------MKA----------------TC-W-------IL-----AG----F--YL-----------L---F-------C---C-KAEEGLNFPTYDGKDRVIDLNE---KNYKQALKKYDMLCLL-FHEP-VS-SDKV--S-QKQFQMTEM-VLE-----------LAAQVL---EP--RSIGFGMVDSKKDAKLAKKLGLVEEGSLYVFKEERLIEFDGELATDVLVEFLLDLLEDP--------VEIL---NSKLELQAFDQIDDEIKLIGYFKGEDSEHYKA----FEEAAEHFQPYIKFFATFDKGVAKKLGL-KMNEVDFYEPFMDEPV----HIPDK----PYTEEELVEFVKEHKRATLRKLRPEDMFETW---EDDMEGIHIVAFAEEDDP-DGFEFLEILKQVARDNTDNPDLSIVWIDPDDFPLL-ITYWEKTFKIDLFRPQIGVVNVTD-ADSIWMEIRD--DDDLPTAEELEDWI--EDVLSGKINT
>CASQ2_AVECHAR_Pluvianellus_socialis_NXT56794.1
------------MKA----------------TC-W-------IL-----AG----F--YL-----------L---F-------C---C-KAEEGLNFPTYDGKDRVIDLNE---KNYKQALKKYDMLCLL-FHEP-VS-SDKV--S-QKQFQMTEM-VLE-----------LAAQVL---EP--RSIGFGMVDSKKDAKLAKKLGLVEEGSLYVFKEERLIEFDGELATDVLVEFLLDLLEDP--------VEII---NSKLELQAFDQIDDEIKLIGYFKGEDSEHYKA----FEEAAEHFQPYIKFFATFDKGVAKKLGL-KMNEVDFYEPFMDEPV----HIPDK----PYTEEELVEFVKEHKRATLRKLRPEDMFETW---EDDMEGIHIVAFAEEDDP-DGFEFLEILKQVARDNTDNPDLSIVWIDPDDFPLL-ITYWEKTFKIDLFRPQIGVVNVTD-ADSIWMEIRD--DDDLPTAEELEDWI--EDVLSGKINT
>CASQ2_AVECASU_Dromaius_novaehollandiae_XP_025966360.1
------------MKA----------------TC-W-------IL-----AG----F--YL-----------L---F-------C---C-KAEEGLNFPTYDGKDRVIDLNE---KNYKQALKKYDMLCLL-FHEP-VS-SDKV--S-QKQFQMTEM-VLE-----------LAAQVL---EP--RSIGFGMVDSKKDAKLAKKLGLVEEGSLYVFKEERLIEFDGELATDVLVEFLLDLLEDP--------VEII---NSKLELQAFDQIDEEIKLIGYFKGEDSEHYKA----FEEAAEHFQPYIKFFATFDKGVAKKLGL-KMNEVDFYEPFMDEPV----HIPDK----PYTEEELVEFVKEHKRATLRKLRPEDMFETW---EDDMEGIHIVAFAEEDDP-DGFEFLEILKQVARENTDNPDLSIVWIDPDDFPLL-ITYWEKTFKIDLFRPQIGVVNVTD-ADSVWMEIRD--DDDLPTAEELEDWI--EDVLSGKINT
>CASQ2_AVECASU_Casuarius_casuarius_NXE45864.1
------------MKA----------------TC-W-------IL-----AG----F--YL-----------L---F-------C---C-KAEEGLNFPTYDGKDRVIDLNE---KNYKQALKKYDMLCLL-FHEP-VS-SDKV--S-QKQFQMTEM-VLE-----------LAAQVL---EP--RSIGFGMVDSKKDAKLAKKLGLVEEGSLYVFKEERLIEFDGELATDVLVEFLLDLLEDP--------VEII---NSKLELQAFDQIDEEIKLIGYFKGEDSEHYKA----FEEAAEHFQPYIKFFATFDKGVAKKLGL-KMNEVDFYEPFMDEPV----HIPDK----PYTEEELVEFVKEHKRATLRKLRPEDMFETW---EDDMEGIHIVAFAEEDDP-DGFEFLEILKQVARENTDNPDLSIVWIDPDDFPLL-ITYWEKTFKIDLFRPQIGVVNVTD-ADSIWMEIRD--DDDLPTAEELEDWI--EDVLSGKINT
>CASQ2_AVECHAR_Rostratula_benghalensis_NXJ68201.1
------------MKA----------------TC-W-------IL-----AG----F--YL-----------L---F-------C---C-KAEEGLNFPTYDGKDRVIDLNE---KNYKQALKKYDMLCLL-FHEP-VS-SDKV--S-QKQFQMTEM-VLE-----------LAAQVL---EP--RSIGFGMVDSKKDAKLAKKLGLVEEGSLYVFKDERLIEFDGELATDVLVEFLLDLLEDP--------VEII---NSKLELQAFDQIDEEIKLIGYFKGEDSEHYKA----FEEAAEHFQPYIKFFATFDKGVAKKLGL-KMNEVDFYEPFMDEPV----HIPDK----PYTEEELVEFVKEHKRATLRKLRPEDMFETW---EDDMEGIHIVAFAEEDDP-DGFEFLEILKQVARDNTDNPDLSIVWIDPDDFPLL-ITYWEKTFKIDLFRPQIGVVNVTD-ADSIWMEIRD--DDDLPTAEELEDWI--EDVLSGKINT
>CASQ2_AVEOTID_Otis_tarda_DN284_c0_g2_i2
------------MKA----------------TC-W-------IL-----AG----F--YL-----------L---F-------C---C-KAEEGLNFPTYDGKDRVIDLNE---KNYKQALKKYDMLCLL-FHEP-VS-SDKV--S-QKQFQMTEM-VLE-----------LAAQVL---EP--RSIGFGMVDSKKDAKLAKKLGLVEEGSLYVFKEDRLIEFDGELATDVLVEFLLDLLEDP--------VEII---NSKLELQAFDQIDEEIKLIGYFKGEDSEHYKA----FEEAAEHFQPYIKFFATFDKGVAKKLGL-KMNEVDFYEPFMDEPV----HIPDK----PYTEEELVEFVKEHKRATLRKLRPEDMFETW---EDDMEGIHIVAFAEEDDP-DGFEFLEILKQVARDNTDNPDLSIVWIDPDDFPLL-ITYWEKTFKIDLFRPQIGVVNVTD-ADSIWMEIRD--DDDLPTAEELEDWI--EDVLSGKINT
>CASQ2_AVEFALC_Herpetotheres_cachinnans_NXK02548.1
------------MKA----------------TC-W-------IL-----AG----F--YL-----------L---F-------C---C-KAEEGLNFPTYDGKDRVIDLNE---KNYKQALKKYDMLCLL-FHEP-VS-SDKV--S-QKQFQMTEM-VLE-----------LAAQVL---EP--RSIGFGMVDSKKDAKLAKKLGLVEEGSLYVFKEERLIEFDGELATDVLVEFLLDLLEDP--------VEII---NSKLELQAFDQIDEEIKLIGYFKGEDSEHYKA----FEEAAEHFQPYIKFFATFDKGVAKKLGL-KMNEVDFYEPFMDEPV----HIPDK----PYTEEELVEFVKEHKRATLRKLRPEDMFETW---EDDMEGIHIVAFAEEDDP-DGFEFLEILKQVARDNTDNPDLSIVWIDPDDFPLL-ITYWEKTFKIDLFRPQIGVVNVTD-ADSVWMDIRD--DDDLPTAEELEDWI--EDVLSGKINT
>CASQ2_AVECHAR_Rynchops_niger_NXN56183.1
------------MKV----------------TC-W-------IL-----AG----F--YL-----------L---F-------C---C-KAEEGLNFPTYDGKDRVIDLNE---KNYKQALKKYDMLCLL-FHEP-VS-SDKV--S-QKQFQMTEM-VLE-----------LAAQVL---EP--RSIGFGMVDSKKDAKLAKKLGLVEEGSLYVFKEERLIEFDGELATDVLVEFLLDLLEDP--------VEII---NSKLELQAFDQIDEEIKLIGYFKGEDSEHYKA----FEEAAEHFQPYIKFFATFDKGVAKKLGL-KMNEVDFYEPFMDEPV----HIPDK----PYTEEELVEFVKEHKRATLRKLRPEDMFETW---EDDMDGIHIVAFAEEDDP-DGFEFLEILKQVARDNTDNPDLSIVWIDPDDFPLL-ITYWEKTFKIDLFRPQIGVVNVTD-ADSIWMEIRD--DDDLPTAEELEDWI--EDVLSGKINT
>CASQ2_AVEPELE_Egretta_garzetta_XP_009637383.1
------------MKV----------------TC-W-------IL-----AG----F--YL-----------L---F-------C---C-KAEEGLNFPTYDGKDRVIDLNE---KNYKQALKKYDMLCLL-FHEP-VS-SDKV--S-QKQFQMTEM-VLE-----------LAAQVL---EP--RSIGFGMVDSKKDAKLAKKLGLVEEGSLYVFKEERLIEFDGELATDVLVEFLLDLLEDP--------VEII---NSKLELQAFDQIDEEIKLIGYFKGEDSEHYKA----FEEAAEHFQPYIKFFATFDKGVAKKLGL-KMNEVDFYEPFMDEPV----HIPDK----PYTEEELVEFVKEHKRATLRKLRPEDMFETW---EDDMEGIHIVAFAEEDDP-DGFEFLEILKQVARDNTDNPDLSIVWIDPDDFPLL-ITYWEKTFKIDLFRPQIGVVNVTD-ADSIWMEIRD--DDDLPTAEELEDWI--EDVLSGKINT
>CASQ2_AVECHAR_Chionis_minor_NWY50723.1
------------MKV----------------TC-W-------IL-----AG----F--YL-----------L---F-------C---C-KAEEGLNFPTYDGKDRVIDLNE---KNYKQALKKYDMLCLL-FHEP-VS-SDKV--S-QKQFQMTEM-VLE-----------LAAQVL---EP--RSIGFGMVDSKKDAKLAKKLGLVEEGSLYVFKEERLIEFDGELATDVLVEFLLDLLEDP--------VEII---NSKLELQAFDQIDEEIKLIGYFKGEDSEHYKA----FEEAAEHFQPYIKFFATFDKGVAKKLGL-KMNEVDFYEPFMDEPV----HIPDK----PYTEEELVEFVKEHKRATLRKLRPEDMFETW---EDDMEGIHIVAFAEEDDP-DGFEFLEILKQVARDNTDNPDLSIVWIDPDDFPLL-ITYWEKTFKIDLFRPQIGVVNVTD-ADSIWMEIRD--DDDLPTAEELEDWI--EDVLSGKINT
>CASQ2_AVESTEA_Steatornis_caripensis_NWX42993.1
------------MKV----------------TC-W-------IL-----AG----F--YL-----------L---F-------C---C-KAEEGLNFPTYDGKDRVIDLNE---KNYKQALKKYDMLCLL-FHEP-VS-SDKV--S-QKQFQMTEM-VLE-----------LAAQVL---EP--RSIGFGMVDSKKDAKLAKKLGLVEEGSLYVFKEERLIEFDGELATDVLVEFLLDLLEDP--------VEII---NSKLELQAFDQIDEEIKLIGYFKGEDSEHYKA----FEEAAEHFQPYIKFFATFDKGVAKKLGL-KMNEVDFYEPFMDEPV----HIPDK----PYTEEELVEFVKEHKRATLRKLRPEDMFETW---EDDMEGIHIVAFAEEDDP-DGFEFLEILKQVARDNTDNPDLSIVWIDPDDFPLL-ITYWEKTFKIDLFRPQIGVVNVTD-ADSIWMEIRD--DDDLPTAEELEDWI--EDVLSGKINT
>CASQ2_AVEPELE_Nipponia_nippon_XP_009458808.1
------------MKV----------------TC-W-------IL-----AG----F--YL-----------L---F-------C---C-KAEEGLNFPTYDGKDRVIDLNE---KNYKQALKKYDMLCLL-FHEP-VS-SDKV--S-QKQFQMTEM-VLE-----------LAAQVL---EP--RSIGFGMVDSKKDAKLAKKLGLVEEGSLYVFKEERLIEFDGELATDVLVEFLLDLLEDP--------VEII---NSKLELQAFDQIDEEIKLIGYFKGEDSEHYKA----FEEAAEHFQPYIKFFATFDKGVAKKLGL-KMNEVDFYEPFMDEPV----HIPDK----PYTEEELVEFVKEHKRATLRKLRPEDMFETW---EDDMEGIHIVAFAEEDDP-DGFEFLEILKQVARDNTDNPDLSIVWIDPDDFPLL-ITYWEKTFKIDLFRPQIGVVNVTD-ADSVWMEIRD--DDDLPTAEELEDWI--EDVLSGKINT
>CASQ2_AVESULI_Fregata_magnificens_NWH55512.1
------------MKV----------------TC-W-------IL-----AG----F--YL-----------L---F-------C---C-KAEEGLNFPTYDGKDRVIDLNE---KNYKQALKKYDMLCLL-FHEP-VS-SDKV--S-QKQFQMTEM-VLE-----------LAAQVL---EP--RSIGFGMVDSKKDAKLAKKLGLVEEGSLYVFKEERLIEFDGELATDVLVEFLLDLLEDP--------VEII---NSKLELQAFDQIDEEIKLIGYFKGEDSEHYKA----FEEAAEHFQPYIKFFATFDKGVAKKLGL-KMNEVDFYEPFMDEPV----HIPDK----PYTEEELVEFVKEHKRATLRKLRPEDMFETW---EDDMEGIHIVAFAEEDDP-DGFEFLEILKQVARDNTDNPDLSIVWIDPDDFPLL-ITYWEKTFKIDLFKPQIGVVNVTD-ADSIWMEIRD--DDDLPTAEELEDWI--EDVLSGKINT
>CASQ2_AVEPELE_Phalacrocorax_carbo_XP_009503013.1
------------MKV----------------TC-W-------IL-----AG----F--YL-----------L---F-------C---C-KAEEGLNFPTYDGKDRVIDLNE---KNYKQALKKYDMLCLL-FHEP-VS-SDKV--S-QKQFQMTEM-VLE-----------LAAQVL---EP--RSIGFGMVDSKKDAKLAKKLGLVEEGSLYVFKEERLIEFDGELATDVLVEFLLDLLEDP--------VEII---NNKLELQAFDQIDEEIKLIGYFKGEDSEHYKA----FEEAAEHFQPYIKFFATFDKGVAKKLGL-KMNEVDFYEPFMDEPV----HIPDK----PYTEEELVEFVKEHKRATLRKLRPEDMFETW---EDDMEGIHIVAFAEEDDP-DGFEFLEILKQVARDNTDNPDLSIVWIDPDDFPLL-ITYWEKTFKIDLFRPQIGVVNVTD-ADSIWMEIRD--DDDLPTAEELEDWI--EDVLSGKINT
>CASQ2_AVESULI_Anhinga_anhinga_NXC72693.1
------------MKV----------------TC-W-------IL-----AG----F--YL-----------L---F-------C---C-KAEEGLNFPTYDGKDRVIDLNE---KNYKQALKKYDMLCLL-FHEP-VS-SDKV--S-QKQFQMTEM-VLE-----------LAAQVL---EP--RSIGFGMVDSKKDAKLAKKLGLVEEGSLYVFKEERLIEFDGELATDVLVEFLLDLLEDP--------VEII---NNKLELQAFDQIDEEIKLIGYFKGEDSEHYKA----FEEAAEHFQPYIKFFATFDKGVAKKLGL-KMNEVDFYEPFMDEPV----HIPDK----PYTEEELVEFVKEHKRATLRKLRPEDMFETW---EDDMEGIHIVAFAEEDDP-DGFEFLEILKQVARDNTDNPDLSIVWIDPDDFPLL-ITYWEKTFKIDLFRPQIGVVNVTD-ADSIWMEIRD--DDDLPTAEELEDWI--EDVLSGKINT
>CASQ2_AVEACCI_Haliaeetus_leucocephalus_XP_010565749.1
------------MKV----------------TC-W-------IL-----AG----F--YL-----------L---F-------C---C-KAEEGLNFPTYDGKDRVIDLNE---KNYKQALKKYDMLCLL-FHEP-VS-SDKV--S-QKQFQMTEM-VLE-----------LAAQVL---EP--RSIGFGMVDSKKDAKLAKKLGLIEEGSLYVFKEERLIEFDGELATDVLVEFLLDLLEDP--------VEII---NNKLELQAFDQIDEEIKLIGYFKGEDSEHYKA----FEEAAEHFQPYIKFFATFDKGVAKKLGL-KMNEVDFYEPFMDEPV----HIPDK----PYTEEELVEFVKEHKRATLRKLRPEDMFETW---EDDMEGIHIVAFAEEDDP-DGFEFLEILKQVARDNTDNPDLSIVWIDPDDFPLL-ITYWEKTFKIDLFRPQIGVVNVTD-ADSIWMEIRD--DDDLPTAEELEDWI--EDVLSGKINT
>CASQ2_AVEACCI_Haliaeetus_albicilla_NWZ46303.1
------------MKV----------------TC-W-------IL-----AG----F--YL-----------L---F-------C---C-KAEEGLNFPTYDGKDRVIDLNE---KNYKQALKKYDMLCLL-FHEP-VS-SDKV--S-QKQFQMTEM-VLE-----------LAAQVL---EP--RSIGFGMVDSKKDAKLAKKLGLIEEGSLYVFKEERLIEFDGELATDVLVEFLLDLLEDP--------VEII---NNKLELQAFDQIDEEIKLIGYFKGEDSEHYKA----FEEAAEHFQPYIKFFATFDKGVAKKLGL-KMNEVDFYEPFMDEPV----HIPDK----PYTEEELVEFVKEHKRATLRKLRPEDMFETW---EDDMEGIHIVAFAEEDDP-DGFEFLEILKQVARDNTDNPDLSIVWIDPDDFPLL-ITYWEKTFKIDLFRPQIGVVNVTD-ADSIWMEIRD--DDDLPTAEELEDWI--EDVLSGKINT
>CASQ2_AVECHAR_Stercorarius_parasiticus_NXG94932.1
------------MKV----------------TC-W-------IL-----AG----F--YL-----------L---F-------C---C-KAEEGLNFPTYDGKDRVIDLNE---KNYKQALKKYDMLCLL-FHEP-VG-SDKV--S-QKQFQMTEM-VLE-----------LAAQVL---EP--RSIGFGMVDSKKDAKLAKKLGLVEEGSLYVFKEERLIEFDGELATDVLVEFLLDLLEDP--------VEII---NSKLELQAFDQIDEEIKLIGYFKGEDSEHYKA----FEEAAEHFQPYIKFFATFDKGVAKKLGL-KMNEVDFYEPFMDEPV----HIPDK----PYTEEELVEFVKEHKRATLRKLRPEDMFETW---EDDMEGIHIVAFAEEDDP-DGFEFLEILKQVARDNTDNPDLSIVWIDPDDFPLL-ITYWEKTFKIDLFRPQIGVVNVTD-ADSIWMEIRD--DDDLPTAEELEDWI--EDVLSGKINT
>CASQ2_AVESULI_Sula_dactylatra_NWI23863.1
------------MKV----------------TC-W-------IL-----AG----F--YL-----------L---F-------C---C-KAEEGLNFPTYDGKDRVIDLNE---KNYKQALKKYDMLCLL-FHEP-VG-SDKV--S-QKQFQMTEM-VLE-----------LAAQVL---EP--RSIGFGMVDSKKDAKLAKKLGLVEEGSLYVFKEERLIEFDGELATDVLVEFLLDLLEDP--------VEII---NNKLELQAFDQIDEEIKLIGYFKGEDSEHYKA----FEEAAEHFQPYIKFFATFDKGVAKKLGL-KMNEVDFYEPFMDEPV----HIPDK----PYTEEELVEFVKEHKRATLRKLRPEDMFETW---EDDMEGIHIVAFAEEDDP-DGFEFLEILKQVARDNTDNPDLSIVWIDPDDFPLL-ITYWEKTFKIDLFRPQIGVVNVTD-ADSIWMEIRD--DDDLPTAEELEDWI--EDVLSGKINT
>CASQ2_AVESTRU_Struthio_camelus_XP_009673527.1
------------MKA----------------TC-W-------IL-----AG----F--YL-----------L---F-------C---C-KAEEGLNFPTYDGKDRVIDLNE---KNYKQALKKYDMLCLL-FHEP-VG-SDKV--S-QKQFQMTEM-VLE-----------LAAQVL---EP--RSIGFGMVDSKKDAKLAKKLGLVEEGSLYVFKEERLIEFDGELATDVLVEFLLDLLEDP--------VEII---NSKLELQAFDQIDEEIKLIGYFKGEDSEHYKA----FEEAAEHFQPYIKFFATFDKGVAKKLGL-KMNEVDFYEPFMDEPV----HIPDK----PYTEEELVEFVKEHKRATLRKLRPEDMFETW---EDDMEGIHIVAFAEEDDP-DGFEFLEILKQVARDNTDNPDLSIVWIDPDDFPLL-ITYWEKTFKIDLFRPQIGVVNVTD-ADSIWMEIRD--DDDLPTAEELEDWI--EDVLSGKINT
>CASQ2_AVEOPIS_Opisthocomus_hoazin_XP_009939951.1
------------MKT----------------TC-W-------IL-----AG----F--YL-----------L---F-------C---C-KAEEGLNFPTYDGKDRVIDLNE---KNYKQALKKYDMLCLL-FHEP-VS-SDKV--S-QKQFQMTEM-VLE-----------LAAQVL---EP--RSIGFGMVDSKKDAKLAKKLGLVEEGSLYVFKEERLIEFDGELATDVLVEFLLDLLEDP--------VEII---NSKLELQAFDQIDEEIKLIGYFKGEDSEHYKA----FEEAAEHFQPYIKFFATFDKGVAKKLGL-KMNEVDFYEPFMDEPV----HIPDK----PYTEEELVEFVKEHKRATLRKLRPEDMFETW---EDDMEGIHIVAFAEEDDP-DGFEFLEILKQVARDNTDNPDLSIVWIDPDDFPLL-ITYWEKTFKIDLFRPQIGVVNVTD-ADSIWMEIRD--DDDLPTAEELEDWI--EDVLSGKINT
>CASQ2_AVECATH_Cathartes_melambrotus_DN1839_c1_g1_i3
------------MKA----------------TC-W-------IL-----AG----F--YL-----------L---F-------C---C-KAEEGLNFPTYDGKDRVIDLNE---KNYKQALKKYDMLCLL-FHEP-VS-SDKV--S-QKQFQMTEM-VLE-----------LAAQVL---EP--RSIGFGMVDSKKDAKLAKKLGLVEEGSLYVFKEDRLIEFDGELATDVLVEFLLDLLEDP--------VEII---NNKLELQAFDQIDEEIKLIGYFKGEDSEHYKA----FEEAAEHFQPYIKFFATFDKGVAKKLGL-KMNEVDFYEPFMDEPV----HIPDK----PYTEEELVEFVKEHKRATLRKLRPEDMFETW---EDDMEGIHIVAFAEEDDP-DGFEFLEILKQVARDNTDNPDLSIVWIDPDDFPLL-ITYWEKTFKIDLFRPQIGVVNVTD-ADSVWMEIRD--DDDLPTAEELEDWI--EDVLSGKINT
>CASQ2_AVECICO_Cathartes_aura_KFP58043.1
------------MKA----------------TC-W-------IL-----AG----F--YL-----------L---F-------C---C-KAEEGLNFPTYDGKDRVIDLNE---KNYKQALKKYDMLCLL-FHEP-VS-SDKV--S-QKQFQMTEM-VLE-----------LAAQVL---EP--RSIGFGMVDSKKDAKLAKKLGLVEEGSLYVFKEDRLIEFDGELATDVLVEFLLDLLEDP--------VEII---NNKLELQAFDQIDEEIKLIGYFKGEDSEHYKA----FEEAAEHFQPYIKFFATFDKGVAKKLGL-KMNEVDFYEPFMDEPV----HIPDK----PYTEEELVEFVKEHKRATLRKLRPEDMFETW---EDDMEGIHIVAFAEEDDP-DGFEFLEILKQVARDNTDNPDLSIVWIDPDDFPLL-ITYWEKTFKIDLFRPQIGVVNVTD-ADSVWMEIRD--DDDLPTAEELEDWI--EDVLSGKINT
>CASQ2_AVEPTER_Pterocles_burchelli_NWU66022.1
------------MKA----------------TC-W-------IL-----AG----F--YL-----------L---F-------C---C-KAEEGLNFPTYDGKDRVIDLNE---KNYKQALKKYDMLCLL-FHEP-VS-SDKV--S-QKQFQMTEM-VLE-----------LAAQVL---EP--RSIGFGMVDSKKDAKLAKKLGLVEEGSLYVFKEERLIEFDGELATDVLVEFLLDLLEDP--------VEII---NSKLELQAFDQIDEEIKLIGYFKGEDSEHYRA----FEEAAEHFQPYIKFFATFDKGVAKKLGL-KMNEVDFYEPFMDEPV----HIPDK----PYTEEELVEFVKEHRRATLRKLRPEDMFETW---EDDMEGIHIVAFAEEDDP-DGFEFLEILKQVARDNTDNPDLSIVWIDPDDFPLL-ITYWEKTFKIDLFRPQIGVVNVTD-ADSVWMDIRD--DDDLPTAEELEDWI--EDVLSGKINT
>CASQ2_AVEPTER_Syrrhaptes_paradoxus_NXT27999.1
------------MKA----------------TC-W-------IL-----AG----F--YL-----------L---F-------C---C-KAEEGLNFPTYDGKDRVIDLNE---KNYKQALKKYDMLCLL-FHEP-VS-SDKV--S-QKQFQMTEM-VLE-----------LAAQVL---EP--RSIGFGMVDSKKDAKLAKKLGLVEEGSLYVFKEERLIEFDGELATDVLVEFLLDLLEDP--------VEII---NSKLELQAFDQIDEEIKLIGYFKGEDSEHYRA----FEEAAEHFQPYIKFFATFDKGVAKKLGL-KMNEVDFYEPFMDEPV----HIPDK----PYTEEELVEFVKEHRRATLRKLRPEDMFETW---EDDMEGIHIVAFAEEDDP-DGFEFLEILKQVARDNTDNPDLSIVWIDPDDFPLL-ITYWEKTFKIDLFRPQIGVVNVTD-ADSIWMDIRD--DDDLPTAEELEDWI--EDVLSGKINT
>CASQ2_AVEPELE_Balaeniceps_rex_NXS43879.1
------------MKA----------------IC-W-------IL-----AG----F--YL-----------L---F-------C---C-KAEEGLNFPTYDGKDRVIDLNE---KNYKQALKKYDMLCLL-FHEP-VS-SDKV--S-QKQFQMTEM-VLE-----------LAAQVL---EP--RSIGFGMVDSKKDAKLAKKLGLVEEGSLYVFKEERLIEFDGELATDVLVEFLLDLLEDP--------VEII---NNKLELQAFDQIDEEIKLIGYFKGEDSEHYKA----FEEAAEHFQPYIKFFATFDKGVAKKLGL-KMNEVDFYEPFMDEPV----HIPDK----PYTEEELVEFVKEHKRATLRKLRPEDMFETW---EDDMEGIHIVAFAEEDDP-DGFEFLEILKQVARDNTDNPDLSIVWIDPDDFPLL-ITYWEKTFKIDLFRPQIGVVNVTD-ADSVWMEIRD--DDDLPTAEELEDWI--EDVLSGKINT
>CASQ2_AVEPELE_Scopus_umbretta_NXX57644.1
------------MKA----------------IC-W-------IL-----AG----F--YL-----------L---F-------C---C-KAEEGLNFPTYDGKDRVIDLNE---KNYKQALKKYDMLCLL-FHEP-VS-SDKV--S-QKQFQMTEM-VLE-----------LAAQVL---EP--RSIGFGMVDSKKDAKLAKKLGLVEEGSLYVFKEERLIEFDGELATDVLVEFLLDLLEDP--------VEII---NSKLELQAFDQIDEEIKLIGYFKGEDSEHYKA----FEEAAEHFQPYIKFFATFDKGVAKKLGL-KMNEVDFYEPFMDEPV----HIPDK----PYTEEELVEFVKEHKRATLRKLRPEDMFETW---EDDMEGIHIVAFAEEDDP-DGFEFLEILKQVARDNTDNPDLSIVWIDPDDFPLL-ITYWEKTFKIDLFRPQIGVVNVTD-ADSIWMEIRD--DDDLPTAEELEDWI--EDVLSGKINT
>CASQ2_AVECHAR_Turnix_velox_NXU52442.1
------------MKA----------------TC-W-------IL-----AG----F--YL-----------L---V-------C---C-KAEEGLNFPTYDGKDRVIDLNE---KNYKQALKKYDMLCLL-FHEP-VS-SDKV--S-QKQFQMTEM-VLE-----------LAAQVL---EP--RSIGFGMVDSKKDAKLAKKLGLVEEGSLYVFKEERLIEFDGELATDVLVEFLLDLLEDP--------VEII---NSKLELQAFDQIDEEIKLIGYFKGEDSEHYKA----FEEAAEHFQPYIKFFATFDKGVAKKLGL-KMNEVDFYEPFMDEPV----HIPDK----PYTEEELVEFVKEHKRATLRKLRPEDMFETW---EDDMEGIHIVAFAEEDDP-DGFEFLEILKQVARDNTDNPDLSIVWIDPDDFPLL-ITYWEKTFKIDLFRPQIGVVNVTD-ADSIWMEIRD--DDDLPTAEELEDWI--EDVLSGKINT
>CASQ2_AVESPHE_Pygoscelis_adeliae_XP_009327647.1
------------MKA----------------TC-W-------IL-----AG----F--YL-----------L---F-------C---C-KAEEGLNFPTYDGKDRVIDLNE---KNYKQALKKYDMLCLL-FHEP-VS-SDKV--S-QKQFQMTEM-VLE-----------LAAQVL---EP--RSIGFGMVDSKKDAKLAKKLGLVEEGSLYVFKEERLIEFDGELATDVLVEFLLDLLEDP--------VEIL---NSKLELQAFDQMDDEIKLIGYFKGEDSEHYKA----FEEAAEHFQPYIKFFATFDKGVAKKLGL-KMNEVDFYEPFMDEPV----HIPDK----PYTEEELVEFVKEHKRATLRKLRPEDMFETW---EDDMEGIHIVAFAEEDDP-DGFEFLEILKQVARDNTDNPDLSIVWIDPDDFPLL-ITYWEKTFKIDLFRPQIGVVNVTD-ADSVWMDIRD--DDDLPTAEELEDWI--EDVLSGKINT
>CASQ2_AVESPHE_Pygoscelis_papua_KAF1436677.1
------------MKA----------------TC-W-------IL-----AG----F--YL-----------L---F-------C---C-KAEEGLNFPTYDGKDRVIDLNE---KNYKQALKKYDMLCLL-FHEP-VS-SDKV--S-QKQFQMTEM-VLE-----------LAAQVL---EP--RSIGFGMVDSKKDAKLAKKLGLVEEGSLYVFKEERLIEFDGELATDVLVEFLLDLLEDP--------VEIL---NSKLELQAFDQMDDEIKLIGYFKGEDSEHYKA----FEEAAEHFQPYIKFFATFDKGVAKKLGL-KMNEVDFYEPFMDEPV----HIPDK----PYTEEELVEFVKEHKRATLRKLRPEDMFETW---EDDMEGIHIVAFAEEDDP-DGFEFLEILKQVARDNTDNPDLSIVWIDPDDFPLL-ITYWEKTFKIDLFRPQIGVVNVTD-ADSVWMDIRD--DDDLPTAEELEDWI--EDVLSGKINT
>CASQ2_AVESPHE_Pygoscelis_antarcticus_KAF1474738.1
------------MKA----------------TC-W-------IL-----AG----F--YL-----------L---F-------C---C-KAEEGLNFPTYDGKDRVIDLNE---KNYKQALKKYDMLCLL-FHEP-VS-SDKV--S-QKQFQMTEM-VLE-----------LAAQVL---EP--RSIGFGMVDSKKDAKLAKKLGLVEEGSLYVFKEERLIEFDGELATDVLVEFLLDLLEDP--------VEIL---NSKLELQAFDQMDDEIKLIGYFKGEDSEHYKA----FEEAAEHFQPYIKFFATFDKGVAKKLGL-KMNEVDFYEPFMDEPV----HIPDK----PYTEEELVEFVKEHKRATLRKLRPEDMFETW---EDDMEGIHIVAFAEEDDP-DGFEFLEILKQVARDNTDNPDLSIVWIDPDDFPLL-ITYWEKTFKIDLFRPQIGVVNVTD-ADSVWMDIRD--DDDLPTAEELEDWI--EDVLSGKINT
>CASQ2_AVESPHE_Spheniscus_magellanicus_KAF1407821.1
------------MKA----------------TC-W-------IL-----AG----F--YL-----------L---F-------C---C-KAEEGLNFPTYDGKDRVIDLNE---KNYKQALKKYDMLCLL-FHEP-VS-SDKV--S-QKQFQMTEM-VLE-----------LAAQVL---EP--RSIGFGMVDSKKDAKLAKKLGLVEEGSLYVFKEERLIEFDGELATDVLVEFLLDLLEDP--------VEIL---NSKLELQAFDQIDDEIKLIGYFKGEDSEHYKA----FEEAAEHFQPYIKFFATFDKGVAKKLGL-KMNEVDFYEPFMDEPV----HIPDK----PYTEEELVEFVKEHKRATLRKLRPEDMFETW---EDDMEGIHIVAFAEEDDP-DGFEFLEILKQVARDNTDNPDLSIVWIDPDDFPLL-ITYWEKTFKIDLFRPQIGVVNVTD-ADSVWMDIRD--DDDLPTAEELEDWI--EDVLSGKINT
>CASQ2_AVESPHE_Eudyptula_minor_KAF1513562.1
------------MKA----------------TC-W-------IL-----AG----F--YL-----------L---F-------C---C-KAEEGLNFPTYDGKDRVIDLNE---KNYKQALKKYDMLCLL-FHEP-VS-SDKV--S-QKQFQMTEM-VLE-----------LAAQVL---EP--RSIGFGMVDSKKDAKLAKKLGLVEEGSLYVFKEERLIEFDGELATDVLVEFLLDLLEDP--------VEIL---NSKLELQAFDQIDDEIKLIGYFKGEDSEHYKA----FEEAAEHFQPYIKFFATFDKGVAKKLGL-KMNEVDFYEPFMDEPV----HIPDK----PYTEEELVEFVKEHKRATLRKLRPEDMFETW---EDDMEGIHIVAFAEEDDP-DGFEFLEILKQVARDNTDNPDLSIVWIDPDDFPLL-ITYWEKTFKIDLFRPQIGVVNVTD-ADSVWMDIRD--DDDLPTAEELEDWI--EDVLSGKINT
>CASQ2_AVESPHE_Eudyptula_novaehollandiae_KAF1487468.1
------------MKA----------------TC-W-------IL-----AG----F--YL-----------L---F-------C---C-KAEEGLNFPTYDGKDRVIDLNE---KNYKQALKKYDMLCLL-FHEP-VS-SDKV--S-QKQFQMTEM-VLE-----------LAAQVL---EP--RSIGFGMVDSKKDAKLAKKLGLVEEGSLYVFKEERLIEFDGELATDVLVEFLLDLLEDP--------VEIL---NSKLELQAFDQIDDEIKLIGYFKGEDSEHYKA----FEEAAEHFQPYIKFFATFDKGVAKKLGL-KMNEVDFYEPFMDEPV----HIPDK----PYTEEELVEFVKEHKRATLRKLRPEDMFETW---EDDMEGIHIVAFAEEDDP-DGFEFLEILKQVARDNTDNPDLSIVWIDPDDFPLL-ITYWEKTFKIDLFRPQIGVVNVTD-ADSVWMDIRD--DDDLPTAEELEDWI--EDVLSGKINT
>CASQ2_AVESPHE_Eudyptes_schlegeli_KAF1554292.1
------------MKV----------------TC-W-------IL-----AG----F--YL-----------L---F-------C---C-KAEEGLNFPTYDGKDRVIDLNE---KNYKQALKKYDMLCLL-FHEP-VS-SDKV--S-QKQFQMTEM-VLE-----------LAAQVL---EP--RSIGFGMVDSKKDAKLAKKLGLVEEGSLYVFKEERLIEFDGELATDVLVEFLLDLLEDP--------VEIL---NSKLELQAFDQIDDEIKLIGYFKGEDSEHYKA----FEEAAEHFQPYIKFFATFDKGVAKKLGL-KMNEVDFYEPFMDEPV----HIPDK----PYTEEELVEFVKEHKRATLRKLRPEDMFETW---EDDMEGIHIVAFAEEDDP-DGFEFLEILKQVARDNTDNPDLSIVWIDPDDFPLL-ITYWEKTFKIDLFRPQIGVVNVTD-ADSVWMDIRD--DDDLPTAEELEDWI--EDVLSGKINT
>CASQ2_AVERHEI_Rhea_pennata_XP_062451203.1
------------MKA----------------TC-W-------IL-----AG----F--YL-----------L---F-------C---C-KAEEGLHFPTYDGKDRVIDLNE---KNYKQALKKYDMLCLL-FHEP-VS-SDKV--S-QKQFQMTEM-VLE-----------LAAQVL---EP--RSIGFGMVDSKKDAKLAKKLGLVEEGSLYVFKEERLIEFDGELATDVLVEFLLDLLEDP--------VEII---NSKLELQAFDQIDEEIKLIGYFKGEDSEHYKA----FEEAAEHFQPYIKFFATFDKGVAKKLGL-KMNEVDFYEPFMDEPV----HIPDK----PYTEEELVEFVKEHKRATLRKLRPEDMFETW---EDDMEGIHIVAFAEEDDP-DGFEFLEILKQVARDNTDNPDLSIVWIDPDDFPLL-ITYWEKTFKIDLFRPQIGVVNVTD-ADSVWMEIRD--DDDLPTAEELEDWI--EDVLSGKINT
>CASQ2_AVEMILV_Milvago_chimachima_DN525_c0_g1_i1
------------MKA----------------TC-W-------IL-----AG----F--YL-----------L---F-------C---C-KAEEGLNFPTYDGKDRVIDLNE---KNYKQALKKYDMLCLL-FHEP-VS-SDKV--S-QKQFQMTEM-VLE-----------LAAQVL---EP--RRIGFGMVDSKKDAKLAKKLGLVEEGSLYVFKEERLIEFDGELATDVLVEFLLDLLEDP--------VEII---NNKLELQAFDQIDEEIKLIGYFKGEDSEHYKA----FEEAAEHFQPYIKFFATFDKGVAKKLGL-KMNEVDFYEPFMDEPV----HIPDK----PYTEEELVEFVKEHKRATLRKLRPEDMFETW---EDDMEGIHIVAFAEEDDP-DGFEFLEILKQVARDNTDNPDLSIVWIDPDDFPLL-ITYWEKTFKIDLFRPQIGVVNVTD-ADSIWMEIRD--DDDLPTAEELEDWI--EDVLSGKINT
>CASQ2_AVESTRI_Athene_cunicularia_XP_026712510.1
------------MKA----------------TC-W-------IL-----AG----F--YL-----------L---F-------C---C-KAEEGLNFPTYDGKDRVIDLNE---KNYKQALKKYDMLCLL-FHEP-VS-SDKV--S-QKQFQMTEM-VLE-----------LAAQVL---EP--RSIGFGMVDSKKDAKLAKKLGLVEEGSLYVFKEERLIEFDGELSTDVLVEFLLDLLEDP--------VEII---NNKLELQAFDQIDEEIKLIGYFKGEDSEHYKA----FEEAAEHFQPYIKFFATFDKGVAKKLGL-KMNEVDFYEPFMDEPV----HIPDK----PYTEEELVEFVKEHKRATLRKLRPEDMFETW---EDDMEGIHIVAFAEEDDP-DGFEFLEILKQVARDNTDNPDLSIVWIDPDDFPLL-ITYWEKTFKIDLFKPQIGVVNVTD-ADSIWMEIRD--DDDLPTAEELEDWI--EDVLSGKINT
>CASQ2_AVEMUSO_Tauraco_erythrolophus_XP_009979335.1
------------MKA----------------TC-W-------IL-----AG----F--YL-----------L---F-------C---C-KAEEGLNFPTYDGKDRVIDLNE---KNYKQALKKYDMLCLL-FHEP-VS-SDKV--S-QKQFQMTEM-VLE-----------LAAQVL---EP--RSIGFGMVDSKKDAKLAKKLGLVEEGSLYVFKEERLIEFDGELATDVLVEFLLDLLEDP--------VEII---NNKLELQAFDQIDEEIKLIGYFKGEDSEHYKA----FEEAAEHFQPYIKFFATFDKGVAKKLGL-KMNEVDFYEPFMDEPV----HIPDK----PYTEEELVEFVKEHRRATLRKLRPEDMFETW---DDDMEGIHIVAFAEEDDP-DGYEFLEILKQVARDNTDNPDLSIVWIDPDDFPLL-ITYWEKTFKIDLFRPQIGVVNVTD-ADSVWMEIRD--DDDLPTAEELEDWI--EDVLSGKINT
>CASQ2_AVEMUSO_Corythaixoides_concolor_NXJ95758.1
------------MKA----------------TC-W-------IL-----AG----F--YL-----------L---F-------C---C-KAEEGLNFPTYDGKDRVIDLNE---KNYKQALKKYDMLCLL-FHEP-VS-SDKV--S-QKQFQMTEM-VLE-----------LAAQVL---EP--RSIGFGMVDSKKDAKLAKKLGLVEEGSLYVFKEERLIEFDGELATDVLVEFLLDLLEDP--------VEII---NNKLELQAFDQIDEEIKLIGYFKGEDSEHYKA----FEEAAEHFQPYIKFFATFDKGVAKKLGL-KMNEVDFYEPFMDEPV----HIPDK----PYTEEELVEFVKEHRRATLRKLRPEDMFETW---DDDMEGIHIVAFAEEDDP-DGFEFLEILKQVARDNTDNPDLSIVWIDPDDFPLL-ITYWEKTFKIDLFKPQIGVVNVTD-ADSIWMEIRD--DDDLPTAEELEDWI--EDVLSGKINT
>CASQ2_AVESTRI_Tyto_alba_XP_032861075.2
------------MKS----------------TC-W-------IL-----AG----F--YL-----------L---F-------C---C-KAEEGLNFPTYDGKDRVIDLNE---KNYKQALKKYDMLCLL-FHEP-VS-SDKV--S-QKQFQMTEM-VLE-----------LAAQVL---EP--RSIGFGMVDSKKDAKLAKKLGLVEEGSLYVFKEERLIEFDGELATDVLVEFLLDLLEDP--------VEII---NNKLELQAFDQIDEEIKLIGYFKGEDSEHYKA----FEEAAEHFQPYIKFFATFDKGVAKKLGL-KMNEVDFYEPFMDEPV----HIPDK----PYTEEELVEFVKEHRRATLRKLRPEDMFETW---EDDMEGIHIVAFAEEDDP-DGFEFLEILKQVARDNTDNPDLSIVWIDPDDFPLL-ITYWEKTFKIDLFRPQIGVVNVTD-ADSVWMDIRD--DDDLPTAEELEDWI--EDVLSGKINT
>CASQ2_AVECAPR_Antrostomus_carolinensis_XP_010163205.1
------------MKA----------------TC-W-------IL-----AG----F--YL-----------L---F-------C---C-KAEEGLNFPTYDGKDRVIDLNE---KNYKQALKKYDMLCLL-FHEP-VS-SDKV--S-QKQFQMTEM-VLE-----------LAAQVL---EP--RSIGFGMVDSKKDAKLAKKLGLVEEGSLYVFKEERLIEFDGELATDVLVEFLLDLLEDP--------VEII---NNKLELQAFDQIDDEIKLIGYFKGEDSEHYKA----FEEAAEHFQPYIKFFATFDKGVAKKLGL-KMNEVDFYEPFMEEPV----HIPDK----PYTEEELVEFVKEHKRATLRKLRPEDMFETW---EDDMEGIHIVAFAEEDDP-DGFEFLEILKQVARDNTDNPDLSIVWIDPDDFPLL-ITYWEKTFKIDLFRPQIGVVNVTD-ADSIWMEIRD--DDDLPTAEELEDWI--EDVLSGKINT
>CASQ2_AVECAPR_Chordeiles_acutipennis_NXL56949.1
------------MKA----------------TC-W-------IL-----AG----F--YL-----------L---F-------C---C-KAEEGLNFPTYDGKDRVIDLNE---KNYKQALKKYDMLCLL-FHEP-VS-SDKV--S-QKQFQMTEM-VLE-----------LAAQVL---EP--RSIGFGMVDSKKDAKLAKKLGLVEEGSLYVFKEERLIEFDGELATDVLVEFLLDLLEDP--------VEII---NNKLELQAFDQIDDEIKLIGYFKGEDSEHYKA----FEEAAEHFQPYIKFFATFDKGVAKKLGL-KMNEVDFYEPFMEEPV----HIPDK----PYTEEELVEFVKEHKRATLRKLRPEDMFETW---EDDMEGIHIVAFAEEDDP-DGFEFLEILKQVARDNTDNPDLSIVWIDPDDFPLL-ITYWEKTFKIDLFRPQIGVVNVTD-ADSIWMEIRD--DDDLPTAEELEDWI--EDVLSGKINT
>CASQ2_AVENYCT_Nyctibius_bracteatus_NXF30804.1
------------MKV----------------TC-W-------IL-----AG----F--YL-----------L---F-------C---C-KAEEGLNFPTYDGKDRVIDLNE---KNYKQALKKYDMLCLL-FHEP-VS-SDKV--S-QKQFQMTEM-VLE-----------LAAQVL---EP--RSIGFGMVDSKKDAKLAKKLGLVEEGSLYVFKEERLIEFDGELATDVLVEFLLDLLEDP--------VEII---NNKLELQAFDQIDEEIKLIGYFKGEDSEHYKA----FEEAAEHFQPYIKFFATFDKGVAKKLGL-KMNEVDFYEPFMDEPV----HIPDK----PYTEEELVEFVKEHKRATLRKLRPEDMFETW---EDDMEGIHIVAFAEEDDP-DGFEFLEILKQVARDNTDNPDLSIVWIDPDDFPLL-ITYWEKTFKIDLFRPQIGVVNVTD-ADSVWMEITD--DDDLPTAEELEDWI--EDVLSGKINT
>CASQ2_AVECORA_Eurystomus_gularis_NXW61577.1
------------MKA----------------TC-W-------IL-----AG----F--YL-----------L---F-------C---C-KAEEGLNFPTYDGKDRVIDLNE---KNYKQALKKYDMLCLL-FHEP-VS-SDKV--S-QKQFQMTEM-VLE-----------LAAQVL---EP--RSIGFGMVDSKKDAKLAKKLGLVEEGSLYVFKDERIIEFDGELATDVLVEFLLDLLEDP--------VEII---NNKLELQAFDQIDEEIKLIGYFKGEDSEHYKA----FEEAAEHFQPYIKFFATFDKGVAKKLGL-KMNEVDFYEPFMDEPV----HIPDK----PYTEEELVEFVKEHKRATLRKLRPEDMFETW---EDDMEGIHIVAFAEEDDP-DGFEFLEILKQVARDNTDNPDLSIVWIDPDDFPLL-ITYWEKTFKIDLFRPQIGVVNVTD-ADSIWMDIRD--DDDLPTAEELEDWI--EDVLSGKINT
>CASQ2_AVEGRUI_Psophia_crepitans_NXI93445.1
------------MKV----------------IC-W-------IL-----AG----F--YL-----------L---F-------C---C-KAEEGLNFPTYDGKDRVIDLNE---KNYKQALKKYDMLCLL-FHEP-VS-SDKV--S-QKQFQMTEM-VLE-----------LAAQVL---EP--RSIGFGMVDSKKDAKLAKKLGLVEEGSLYVFKEERLIEFDGELATDVLVEFLLDLLEDP--------VEII---NNKLELQAFDQIDEEIKLIGYFKGEDSEHYKA----FEEAAEHFQPYIKFFATFDKGVAKKLGL-KMNEVDFYEPFMDEPV----HIPDK----PYTEEELVEFVKEHKRATLRKLRPEDMFETW---EDDMDGIHIVAFAEEDDP-DGFEFLEILKQVARDNTDNPDLSIVWIDPDDFPLL-ITYWEKTFKIDLFRPQIGVVNVTD-ADSIWMEIRD--DDDLPTAEELEDWI--EDVLSGKINT
>CASQ2_AVEPODI_Podiceps_cristatus_KFZ67055.1
------------MKV----------------IC-W-------VL-----AG----F--YL-----------L---F-------C---C-KAEEGLNFPTYDGKDRVIDLNE---KNYKQALKKYDMLCLL-FHEP-VS-SDKV--S-QKQFQMTEM-VLE-----------LAAQVL---EP--RSIGFGMVDSKKDAKLAKKLGLVEEGSLYVFKEERLIEFDGELATDVLVEFLLDLLEDP--------VEII---NSKLELQAFDQIDDEIKLIGYFKGEDSEHYKA----FEEAAEHFQPYIKFFATFDKGVAKKLGL-KMNEVDFYEPFMDEPV----HIPDK----PYTEEELVEFVKEHKRATLRKLRPEDMFETW---EDDMEGIHIVAFAEEDDP-DGFEFLEILKQVARDNTDNPDLSIVWIDPDDFPLL-ITYWEKTFKIDLFRPQIGVVNVTD-ADSIWMEIRD--DDDLPTAEELEDWI--EDVLSGKINT
>CASQ2_AVEPODI_Podilymbus_podiceps_NXL43437.1
------------MKA----------------IC-W-------VL-----AG----F--YL-----------L---F-------C---C-KAEEGLNFPTYDGKDRVIDLNE---KNYKQALKKYDMLCLL-FHEP-VS-SDKV--S-QKQFQMTEM-VLE-----------LAAQVL---EP--RSIGFGMVDSKKDAKLAKKLGLVEEGSLYVFKEERLIEFDGELATDVLVEFLLDLLEDP--------VEII---NSKLELQAFDQIDDEIKLIGYFKGEDSEHYKA----FEEAAEHFQPYIKFFATFDKGVAKKLGL-KMNEVDFYEPFMDEPV----HIPDK----PYTEEELVEFVKEHKRATLRKLRPEDMFETW---EDDMDGIHIVAFAEEDDP-DGFEFLEILKQVARDNTDNPDLSIVWIDPDDFPLL-ITYWEKTFKIDLFRPQIGVVNVTD-ADSIWMEIRD--DDDLPTAEELEDWI--EDVLSGKINT
>CASQ2_AVEGRUI_Zapornia_atra_NXT81494.1
------------MKV----------------IC-W-------IL-----AG----F--YL-----------L---F-------C---C-KAEEGLNFPTYDGKDRVIDLNE---KNYKQALKKYDMLCLL-FHEP-VS-SDKV--S-QKQFQMTEM-VLE-----------LAAQVL---EP--RSIGFGMVDSKKDAKLAKKLGLVEEGSLYVFKEERLIEFDGELSTDVLVEFLLDLLEDP--------VEII---NSKLELQAFDQIDDEIKLIGYFKGEDSEHYKA----FEEAAEHFQPYIKFFATFDKGVAKKLGL-KMNEVDFYEPFMDEPV----HIPDK----PYTEEELVEFVKEHKRATLRKLRPEDMFETW---EDDMEGIHIVAFAEEDDP-DGFEFLEILKQVARDNTENPDLSIVWIDPDDFPLL-ITYWEKTFKIDLFRPQIGVVNVTD-ADSIWMEIRD--DDDLPTAEELEDWI--EDVLSGKINT
>CASQ2_AVEBUCE_Rhinopomastus_cyanomelas_NXO03887.1
------------MKV----------------IC-W-------IL-----AG----F--YL-----------L---F-------C---C-KAEEGLNFPTYDGKDRVIDLNE---KNYKQALKKYDMLCLL-FHEP-VG-SDKV--S-QKQFQMTEM-VLE-----------LAAQVL---EP--RSIGFGMVDSKKDAKLAKKLGLVEEGSLYVFKEERLIEFDGELATDVLVEFLLDLLEDP--------VEVI---NSKLELQAFDQIDDEIKLIGYFKGEDSEHYKA----FEEAAEHFQPYIKFFATFDKGVAKKLGL-KMNEVDFYEPFMDEPV----HIPDK----PYTEEELVEFVKEHKRATLRKLRPEDMFETW---EDDMEGIHIVAFAEEDDP-DGFEFLEILKQVARDNTDNPDLSIVWIDPDDFPLL-ITYWEKTFKIDLFRPQIGVVNVTD-ADSIWMDIRD--DDDLPTAEELEDWI--EDVLSGKINT
>CASQ2_AVEAEGO_Aegotheles_bennettii_NWX22680.1
------------MKT----------------TC-W-------IL-----AG----F--YL-----------L---F-------C---C-KAEEGLNFPTYDGKDRVIDLNE---KNYKQALKKYDMLCLL-FHEP-VS-SDKV--S-QKQFQMTEM-VLE-----------LAAQVL---EP--RSIGFGMVDSKKDAKLAKKLGLVEEGSLYVFKEERLIEFDGELATDVLVEFLLDLLEDP--------VEII---NNKLELQAFDQIDEEIKLIGYFKGEDSEHYKA----FEEAAEHFQPYIKFFATFDKGVAKKLGL-KMNEVDFYEPFMEEPV----HIPDK----PYTEEELVEFVKEHKRATLRKLRPEDMFETW---EDDMEGIHIVAFAEEDDP-DGFEFLEILKQVARDNTDNPDLSIVWIDPDDFPLL-ITYWEKTFKIDLFKPQIGVVNVTD-ADSVWMEISD--DDDLPTAEELEDWI--EDVLSGKINT
>CASQ2_AVETROG_Apaloderma_vittatum_XP_009873068.1
------------MKV----------------TC-W-------IL-----AG----F--YL-----------L---Y-------C---C-KAEEGLNFPTYDGKDRVIDLNE---KNYKQALKKYDMLCLL-FHEP-VS-SDKV--S-QKQFQMTEM-VLE-----------LAAQVL---EP--RSIGFGMVDSKKDAKLAKKLGLVEEGSLYVFKDERLIEFDGELATDVLVEFLLDLLEDP--------VEII---NSKLELQAFDQIDDEIKLIGFFKGEDSEHYKA----FEEAAEHFQPYIKFFATFDKGVAKKLGL-KMNEVDFYEPFMDEPV----HIPDK----PYSEEELVEFVKEHKRATLRKLRPEDMFETW---EDDMEGIHIVAFAEEDDP-DGFEFLEILKQVARDNTDNPDLSIVWIDPDDFPLL-ITYWEKTFKIDLFRPQIGVVNVTD-ADSIWMEIRD--DDDLPTAEELEDWI--EDVLSGKINT
>CASQ2_AVETROG_Trogon_melanurus_NXJ81231.1
------------MKV----------------TC-W-------IL-----AG----F--YL-----------L---Y-------C---C-KAEEGLNFPTYDGKDRVIDLNE---KNYKQALKKYDMLCLL-FHEP-VS-SDKV--S-QKQFQMTEM-VLE-----------LAAQVL---EP--RSIGFGMVDSKKDAKLAKKLGLVEEGSLYVFKDERLIEFDGELATDVLVEFLLDLLEDP--------VEII---NSKLELQAFDQIDDEIKLIGFFKGEDSEHYKA----FEEAAEHFQPYIKFFATFDKGVAKKLGL-KMNEVDFYEPFMDEPV----HIPDK----PYSEEELVEFVKEHKRATLRKLRPEDMFETW---EDDMEGIHIVAFAEEDDP-DGFEFLEILKQVARDNTDNPDLSIVWIDPDDFPLL-ITYWEKTFKIDLFRPQIGVVNVTD-ADSIWMEIRD--DDDLPTAEELEDWI--EDVLSGKINT
>CASQ2_AVECORA_Halcyon_senegalensis_NXD78664.1
------------MKV----------------TC-W-------IL-----AG----F--YL-----------L---F-------C---C-KAEEGLNFPTYDGKDRVIDLNE---KNYKQALKKYDMLCLL-FHEP-VS-SDKV--S-QKQFQMTEM-VLE-----------LAAQVL---EP--RSIGFGMVDSKKDAKLAKKLGLVEEGSLYVFKDERLIEFDGELATDVLVEFLLDLLEDP--------VEII---NSKLELQAFDQIDDEIKLIGYFKGEDSEHYKA----FEEAAEHFQPYIKFFATFDKGVAKKLGL-KMNEVDFYEPFMDEPV----HIPDK----PYSEEELVEFVKEHKRATLRKLRPEDMFETW---EDDMEGIHIVAFAEEDDP-DGFEFLEILKQVARDNTDNPDLSIVWIDPDDFPLL-ITYWEKTFKIDLFRPQIGVVNVTD-ADSIWMDIRD--DDDLPTAEELEDWI--EDVLSGKINT
>CASQ2_AVECOLU_Columba_livia_XP_005511504.1
------------MKA----------------TF-W-------IL-----AG----F--YL-----------L---F-------C---C-KAEEGLNFPTYDGKDRVIDLNE---KNYKQALKKYDMLCLL-FHEP-VS-SDKV--S-QKQFQMTEM-VLE-----------LAAQVL---EP--RSIGFGMVDSKKDAKLAKKLGLVEEGSLYVFKDERLIEFDGELATDVLVEFLLDLLEDP--------VEII---NNKLELQAFDQIDEEIKLIGYFKGEDSEHYKA----FEEAAEHFQPYIKFFATFDKGVAKKLGL-KMNEVDFYEPFMDEPV----HIPDK----PYTEEELVEFVMEHKRATLRKLRPEDMFETW---EDDMEGIHIVAFAEEDDP-DGFEFLEILKQVARDNTDNPDLSIVWIDPDDFPLL-ITYWEKTFKIDLFRPQIGIVNVTD-ADSVWMDIRD--DDDLPTAEELEDWI--EDVLSGKINT
>CASQ2_AVECOLU_Caloenas_nicobarica_NWX10122.1
------------MKA----------------TC-W-------IL-----AG----F--YL-----------L---F-------C---C-KAEEGLNFPTYDGKDRVIDLNE---KNYKQALKKYDMLCLL-FHEP-VS-SDKV--S-QKQFQMTEM-VLE-----------LAAQVL---EP--RSIGFGMVDSKKDAKLAKKLGLVEEGSLYVFKEERLIEFDGELATDVLVEFLLDLLEDP--------VEII---NNKLELQAFDQIDEEIKLIGYFKGEDSEHYKA----FEEAAEHFQPYIKFFATFDKGVAKKLGL-KMNEVDFYEPFMDEPV----HIPDK----PYTEEELVEFVMEHKRATLRKLRPEDMFETW---EDDMEGIHIVAFAEEDDP-DGFEFLEILKQVARDNTDNPDLSIVWIDPDDFPLL-ITYWEKTFKIDLFRPQIGIVNVTD-ADSVWMDIRD--DDDLPTAEELEDWI--EDVLSGKINT
>CASQ2_AVECOLU_Patagioenas_fasciata_OPJ66613.1
------------MKA----------------TC-W-------IL-----AG----F--YL-----------L---F-------C---C-KAEEGLNFPTYDGKDRVIDLNE---KNYKQALKKYDMLCLL-FHEP-VS-SDKA--S-QKQFQMTEM-VLE-----------LAAQVL---EP--RSIGFGMVDSKKDAKLAKKLGLVEEGSLYVFKEERLIEFDGELATDVLVEFLLDLLEDP--------VEII---NSKLELQAFDQIDEEIKLIGYFKGEDSEHYKA----FEEAAEHFQPYIKFFATFDKGVAKKLGL-KMNEVDFYEPFMDEPV----HIPDK----PYTEEELVEFVMEHKRATLRKLRPEDMFETW---EDDMEGIHIVAFAEEDDP-DGFEFLEILKQVARDNTDNPDLSIVWIDPDDFPLL-ITYWEKTFKIDLFRPQIGIVNVTD-ADSVWMDIRD--DDDLPTPEELEDWI--EDVLSGKINT
>CASQ2_AVECOLU_Alopecoenas_beccarii_NXW84717.1
------------MKV----------------TC-W-------IL-----AG----F--YL-----------L---F-------C---C-NAEEGLNFPTYDGKDRVIDLNE---KNYKQALKKYDMLCLL-FHEP-VS-SDKV--S-QKQFQMTEM-VLE-----------LAAQVL---EP--RSIGFGMVDSKKDAKLAKKLGLVEEGSLYVFKEERLIEFDGELATDVLVEFLLDLLEDP--------VEII---NSKLELQAFDQIDEEIKLIGYFKGEDSEHYKA----FEEAAEHFQPYIKFFATFDKGVAKKLGL-KMNEVDFYEPFMDEPV----HIPDK----PYTEEELVEFVMEHKRATLRKLRPEDMFETW---EDDMEGIHIVAFAEEDDP-DGFEFLEILKQVARDNTDNPDLSIVWIDPDDFPLL-ITYWEKTFKIDLFRPQIGIVNVTD-ADSVWMDIRD--DDDLPTAEELEDWI--EDVLSGKINT
>CASQ2_AVESPHE_Spheniscus_mendiculus_KAF1410633.1
------------MKA----------------TC-W-------IL-----AG----F--YL-----------L---C-------C---C-KAEEGLNFPTYDGKDRVIDLNE---KNYKQALKKYDMLCLL-FHEP-VS-SDKV--S-QKQFQMTEM-VLE-----------LAAQVL---EP--RSIGFGMVDSKKDAKLAKKLGLVEEGSLYVFKEERLIEFDGELATDVLVEFLLDLLEDP--------VEIL---NSKLELQAFDQIDDEIKLIGYFKGEDSEHYKA----FEEAAEHFQPYIKFFATFDKGVAKKLGL-KMNEVDFYEPFMDEPV----HIPDK----PYTEEELVEFVKEHKRATLRKLRPEDMFETW---EDDMEGIHIVAFAEEDDP-DGFEFLEILKQVARDNTDNPDLSIVWIDPDDFPLL-ITYWEKTFKIDLFRPQIGVVNVTD-ADSVWMDIRD--DDDLPTAEELEDWI--EDVLSGKINT
>CASQ2_AVESPHE_Aptenodytes_forsteri_XP_009272809.1
------------MKA----------------TC-W-------IL-----AG----F--YL-----------L---F-------C---C-KAEEGLNFPTYDGKDRVIDLNE---KNYKQALKKYDMLCLL-FHEP-VS-SDKV--S-QKQFQMTEM-VLE-----------LAAQVL---EP--RSIGFGMVDSKKDAKLAKKLGLVEEGSLYVFKEERLIEFDGELATDVLVEFLLDLLEDP--------VEIL---SSKLELQAFDQIDDEIKLIGYFKGEDSEHYKA----FEEAAEHFQPYIKFFATFDKGVAKKLGL-KMNEVDFYEPFMDEPV----HIPDK----PYTEEELVEFVKEHRRATLRKLRPEDMFETW---EDDMEGIHIVAFAEEDDP-DGFEFLEILKQVARDNTDNPDLSIVWIDPDDFPLL-ITYWEKTFKIDLFRPQIGVVNVTD-ADSVWMDIRD--DDDLPSAEELEDWI--EDVLSGKINT
>CASQ2_AVESPHE_Aptenodytes_patagonicus_DN1485_c0_g1_i1
------------MKA----------------TC-W-------IL-----AG----F--YL-----------L---F-------C---C-KAEEGLNFPTYDGKDRVIDLNE---KNYKQALKKYDMLCLL-FHEP-VS-SDKV--S-QKQFQMTEM-VLE-----------LAAQVL---EP--RSIGFGMVDSKKDAKLAKKLGLVEEGSLYVFKEERLIEFDGELATDVLVEFLLDLLEDP--------VEIL---SSKLELQAFDQIDDEIKLIGYFKGEDSEHYKA----FEEAAEHFQPYIKFFATFDKGVAKKLGL-KMNEVDFYEPFMDEPV----HIPDK----PYTEEELVEFVKEHRRATLRKLRPEDMFETW---EDDMEGIHIVSFAEEDDP-DGFEFLEILKQVARDNTDNPDLSIVWIDPDDFPLL-ITYWEKTFKIDLFRPQIGVVNVTD-ADSVWMDIRD--DDDLPSAEELEDWI--EDVLSGKINT
>CASQ2_AVEBUCE_Buceros_rhinoceros_XP_010134032.1
------------MRA----------------TC-W-------IL-----AG----F--YL-----------L---F-------C---C-KAEEGLNFPTYDGKDRVIDLNE---KNYKQALKKYDMLCLL-FHEP-VS-SDKV--S-QKQFQMTEM-VLE-----------LAAQVL---EP--RSIGFGMVDSKKDAKLAKKLGLIEEGSLYVFKDDRLIEFDGELATDVLVEFLLDLLEDP--------VEII---NNKLELQAFDQIDDEIKLIGYFKGEDSEHYKA----FEEAAEHFQPYIKFFATFDKGVAKKLGL-KMNEVDFYEPFMDEPV----HIPDK----PYSEEELVEFVKEHRRATLRKLRPEDMFETW---EDDMDGIHIVAFAEEDDP-DGFEFLEILKQVARDNTDNPDLSIVWIDPDDFPLL-ITYWEKTFKIDLFKPQIGVVNVTD-ADSIWMEIRD--DDDLPTAEELEDWI--EDVLSGKINT
>CASQ2_AVEBUCE_Bucorvus_abyssinicus_NWR54080.1
------------MRA----------------TC-W-------IL-----AG----F--YL-----------L---F-------C---C-KAEEGLNFPTYDGKDRVIDLNE---KNYKQALKKYDMLCLL-FHEP-VS-SDKV--S-QKQFQMTEM-VLE-----------LAAQVL---EP--RSIGFGMVDSKKDAKLAKKLGLVEEGSLYVFKDDRLIEFDGELATDVLVEFLLDLLEDP--------VEII---NNKLELQAFDQIDDEIKLIGYFKGEDSEHYKA----FEEAAEHFQPYIKFFATFDKGVAKKLGL-KMNEVDFYEPFMDEPV----HIPDK----PYTEEELVEFVKEHRRATLRKLRPEDMFETW---EDDMEGIHIVAFAEEDDP-DGFEFLEILKQVARDNTDNPDLSIVWIDPDDFPLL-ITYWEKTFKIDLFRPQIGVVNVTD-ADSIWMEIRD--DDDLPTAEELEDWI--EDVLSGKINT
>CASQ2_AVEMESI_Mesitornis_unicolor_XP_010184806.1
------------MKA----------------TC-W-------IL-----AG----F--YL-----------L---F-------C---C-KAEEGLNFPTYDGKDRVIDLNE---KNYKQALKKYDMLCLL-FHEP-VS-SDKV--S-QKQFQMTEM-VLE-----------LAAQVL---EP--RSIGFGMVDSKKDAKLAKKLGLVEEGSLYVFKDERLIEFDGELSTDVLVEFLLDLLEDP--------VEII---NSKLELQAFDQIDEEIKLIGYFKGEDSEHYKA----FEEAAEHFQPYIKFFATFDKGVAKKLGL-KINEVDFYEPFMDEPV----HIPDK----PYTEEELVEFVTEHKRATLRKLRPEDMFETW---EDDMEGIHIVAFAEEDDP-DGFEFLEILKQVARDNTDNPDLSIVWIDPDDFPLL-ITYWEKTFKIDLFRPQIGVVNVTD-ADSIWMEIRD--DDDLPTAEELEDWI--EDVLSGKINT
>CASQ2_AVECORA_Baryphthengus_martii_NXG72886.1
------------MKA----------------TC-W-------IL-----AG----F--YL-----------L---F-------C---C-KAEEGLNFPTYDGKDRVIDLNE---KNYKQALKKYDMLCLL-FHEP-VS-SDKV--S-QKQFQMTEM-VLE-----------LAAQVL---EP--RSIGFGMVDSKKDAKLAKKLGLVEEGSLYVFKDERLIEFDGELATDVLVEFLLDLLEDP--------VEII---NNKLELQAFDQIDDEIKLIGYFKGEDSEHYKA----FEEAAEHFQPYIKFFATFDKGVAKKLGL-KMNEVDFYEPFMDEPV----HIPDK----PYSEEELVEFVTEHKRATLRKLRPEDMFETW---EDDMEGIHIVAFAEEDDP-DGFEFLEILKQVARDNTDNPDLSIVWIDPDDFPLL-ITYWEKTFKIDLFRPQIGVVNVTD-ADSIWMEIRD--DDDLPTAEELEDWI--EDVLSGKINT
>CASQ2_AVECOLI_Urocolius_indicus_NXX82254.1
------------MKA----------------TC-W-------IL-----AG----F--YL-----------L---F-------C---C-KAEEGLNFPTYDGKDRVIDLNE---KNYKQALKKYDMLCLL-FHEP-VS-SDKV--S-QKQFQMTEM-VLE-----------LAAQVL---EP--RSIGFGMVDSKKDAKLAKKLGLVEEGSLYVFKEERLIEFDGELATDVLVEFLLDLLEDP--------VEII---NSKLELQAFDQIDEEIKLIGYFKGEDSEHYRA----FEEAAEHFQPYIKFFATFDKGVAKKLGL-KMNEVDFYEPFMDEPV----HIPDK----PYTEEELVEFVTEHRRATLRKLRPEDMFETW---EDDMDGIHIVAFAEEDDP-DGFEFLEILKQVARDNTDNPDLSIVWIDPDDFPLL-ITYWEKTFKIDLFRPQIGVVNVTD-ADSIWMEIRD--DDDLPTAEELEDWI--EDVLSGKINT
>CASQ2_AVEACCI_Harpia_Harpyja_XP_052650140.1
------------MKA----------------TC-W-------IL-----AG----F--YL-----------L---F-------F---C-KAEEGLNFPTYDGKDRVIDLNE---KNYKQALKKYDMLCLL-FHEP-VS-SDKV--S-QKQFQMTEM-VLE-----------LAAQVL---EP--RSIGFGMVDSKKDAKLAKKLGLVEEGSLYVFKEERLIEFDGELATDVLVEFLLDLLEDP--------VEII---NNKLELQAFDQIDEEIKLIGYFKGEDSEHYKA----FEEAAEHFQPYIKFFATFDKGVAKKLGL-KMNEVDFYEPFMDEPV----HIPDK----PYTEEELVEFVTEHKRATLRKLRPEDMFETW---EDDMEGIHIVAFAEEDDP-DGFEFLEILKQVARDNTDNPDLSIVWIDPDDFPLL-ITYWEKTFKIDLFRPQIGVVNVTD-ADSIWMEIRD--DDDLPTAEELEDWI--EDVLSGKINT
>CASQ2_AVETINA_Tinamus_guttatus_XP_010212046.1
------------MKA----------------TC-W-------IL-----AG----F--YL-----------L---F-------C---S-KAEEGLNFPTYDGKDRVIDLNE---KNYKQALKKYDMLCLL-FHEP-VS-SDKV--S-QKQFQMTEM-VLE-----------LAAQVL---EP--RSIGFGMVDSKKDAKLAKKLGLAEEGSLYVFKEERLIEFDGELATDVLVEFLLDLLEDP--------VEII---NNKLELQAFDQIDEEIKLIGYFKGEDSEHYKA----FEEAAEHFQPYIKFFATFDKGVAKKLGL-KMNEVDFYEPFMDEPV----HIPDK----PYTEEELVEFVKAHKRATLRKLRPEDMFETW---EDDLDGIHIVAFAEEDDP-DGFEFLEILKQVARDNTDNPDLSIVWIDPDDFPLL-ITYWEKTFKIDLFRPQIGVVNVTD-ADSIWMEIRD--DDDLPTAEELEDWI--EDVLSGKINT
>CASQ2_AVETINA_Crypturellus_soui_NWI12343.1
------------MKA----------------TC-W-------IL-----AG----F--YL-----------L---F-------C---C-KAEEGLNFPTYDGKDRVIDLNE---KNYKQALKKYDMLCLL-FHEP-VS-SDKV--S-QKQFQMTEM-VLE-----------LAAQVL---ES--RSIGFGMVDSKKDAKLAKKLGLAEEGSLYVFKEERLIEFDGELATDVLVEFLLDLLEDP--------VEII---NNKLELQAFDQIDEEIKLIGYFKGEDSEHYKA----FEEAAEHFQPYIKFFATFDKGVAKKLGL-KMNEVDFYEPFMDEPV----HIPDK----PYTEEELVEFVKAHKRATLRKLRPEDMFETW---EDDLDGIHIVAFAEEDDP-DGFEFLEILKQVARDNTDNPDLSIVWIDPDDFPLL-ITYWEKTFKIDLFRPQIGVVNVTD-ADSVWMEIRD--DDDLPTAEELEDWI--EDVLSGKINT
>CASQ2_AVETINA_Crypturellus_undulatus_NWJ05077.1
------------MKV----------------TC-W-------IL-----AG----F--YL-----------L---F-------C---C-KAEEGLNFPTYDGKDRVIDLNE---KNYKQALKKYDMLCLL-FHEP-VS-SDKV--S-QKQFQMTEM-VLE-----------LAAQVL---ES--RSIGFGMVDSKKDAKLAKKLGLAEEGSLYVFKEERLIEFDGELATDVLVEFLLDLLEDP--------VEII---NNKLELQAFDQIDEEIKLIGYFKGEDSEHYKA----FEEAAEHFQPYIKFFATFDKGVAKKLGL-KMNEVDFYEPFMDEPV----HIPDK----PYTEEELVEFVKAHKRATLRKLRPEDMFETW---EDDLDGIHIVAFAEEDDP-DGFEFLEILKQVARDNTDNPDLSIVWIDPDDFPLL-ITYWEKTFKIDLFRPQIGVVNVTD-ADSVWMEIRD--DDDLPTAEELEDWI--EDVLSGKINT
>CASQ2_AVETINA_Nothocercus_julius_NXA52134.1
------------MRA----------------TC-W-------IL-----AG----F--YL-----------L---F-------C---C-KAEEGLNFPTYDGKDRVIDLNE---KNYKQALKKYDMLCLL-FHEP-VS-SDKV--S-QKQFQMTEM-VLE-----------LAAQVL---EP--RSIGFGMVDSKKDAKLAKKLGLAEEGSLYVFKEERLIEFDGELATDVLVEFLLDLLEDP--------VEII---NSKLELQAFDQIDEEIKLIGYFKGEDSEHYKA----FEEAAEHFQPYIKFFATFDKGVAKKLGL-KMNEVDFYEPFMDEPV----HIPDK----PYTEEELVEFVKAHKRATLRKLRPEDMFETW---EDDLDGIHIVAFAEEDDP-DGFEFLEILKQVARDNTDNPDLSIVWIDPDDFPLL-ITYWEKTFKIDLFRPQIGVVNVTD-ADSVWMEIRD--DDDLPTAEELEDWI--EDVLSGKINT
>CASQ2_AVETINA_Nothocercus_nigrocapillus_NXD07180.1
------------MKA----------------TC-W-------IL-----AG----F--YL-----------L---F-------C---C-KAEEGLNFPTYDGKDRVIDLNE---KNYKQALKKYDMLCLL-FHEP-VS-SDKV--S-QKQFQMTEM-VLE-----------LAAQVL---EP--RSIGFGMVDSKKDAKLAKKLGLAEEGSLYVFKEERLIEFDGELATDVLVEFLLDLLEDP--------VEII---NSKLELQAFDQIDEEIKLIGYFKGEDSEHYKA----FEEAAEHFQPYIKFFATFDKGVAKKLGL-KMNEVDFYEPFMDEPV----HIPDK----PYTEEELVEFVKAHKRATLRKLRPEDMFETW---EDDLDGIHIVAFAEEDDP-DGFEFLEILKQVARDNTDNPDLSIVWIDPDDFPLL-ITYWEKTFKIDLFRPQIGVVNVTD-ADSVWMEIRD--DDDLPTAEELEDWI--EDVLSGKINT
>CASQ2_AVETINA_Eudromia_elegans_NXA38265.1
------------MKA----------------TC-W-------IL-----AG----F--YL-----------L---F-------C---C-KAEEGLNFPTYDGKDRVIDLNE---KNYKQALKKYDMLCLL-FHEP-VS-SDKV--S-QKQFQMTEM-VLE-----------MAAQVL---EP--RSIGFGMVDSKKDAKLAKKLGLVEEGSLYVFKEERLIEFDGELATDVLVEFLLDLLEDP--------VEII---NNKLELQAFDQIDEEIKLIGYFKGEDSEHYKA----FEEAAEHFQPYIKFFATFDKGVAKKLGL-KMNEVDFYEPFMDEPV----HIPDK----PYTEEELVEFVKAHKRATLRKLRPEDMFETW---EDDLEGIHIVAFAEEDDP-DGFEFLEILKQVARDNTDNPDLSIVWIDPDDFPLL-ITYWEKTFKIDLFRPQIGVVNVTD-ADSVWMEIRD--DDDLPTAEELEDWI--EDVLSGKINT
>CASQ2_AVEGALL_Alectura_lathami_NXL91560.1
------------MKA----------------TC-W-------IL-----AG----F--CL-----------L---F-------C---C-KAEEGLNFPTYDGKDRVIDLNE---KNYKQALKKYDMLCLL-FHEP-VS-SDKV--S-QKQFQMTEM-VLE-----------LAAQVL---EP--RSIGFGMVDSKKDAKLAKKLGLVEEGSLYVFKEERLIEFDGELATDVLVEFLLDLLEDP--------VEII---NNKLELQAFDQIDEEIKLIGYFKGEDSEHYKA----FEEAAEHFQPYIKFFATFDKGVAKKLGL-KMNEVDFYEPFMDEPV----HIPDK----PYTEEELVEFVKEHKRATLRKLRPEDMFETW---EDDMEGIHIVAFAEEDDP-DGFEFLEILKQVARDNTDNPDLSIVWIDPDDFPLL-ITYWEKTFKIDLFRPQIGVVNVTD-ADSIWMEIRD--DDDLPTAEELEDWI--EDVLSGKINT
>CASQ2_AVEANSE_Chauna_torquata_NXK48398.1
------------MKA----------------TC-W-------IL-----AG----F--CL-----------L---F-------C---C-KAEEGLNFPTYDGKDRVIDLNE---KNYKQALKKYDMLCLL-FHEP-VS-SDKV--S-QKQFQMTEM-VLE-----------LAAQVL---EP--RSIGFGMVDSKKDAKLAKKLGLVEEGSLYVFKEERLIEFDGELATDVLVEFLLDLLEDP--------VEII---NNKLELQAFDQIDEEIKLIGYFKGEDSEHYRA----FEEAAEHFQPYIKFFATFDKGVAKKLGL-KMNEVDFYEPFMDEPV----HIPDK----PYTEEELVEFVKEHKRATLRKLRPEDMFETW---EDDMEGIHIVAFAEEDDP-DGFEFLEILKQVARDNTDNPDLSIVWIDPDDFPLL-ITYWEKTFKIDLFRPQIGVVNVTD-ADSVWMEIRD--DDDLPTAEELEDWI--EDVLSGKINT
>CASQ2_AVEANSE_Cygnus_atratus_XP_035396572.1
------------MKA----------------TC-W-------IL-----AG----F--CL-----------L---F-------C---C-KAEEGLNFPTYDGKDRVIDLNE---KNYKQALKKYDMLCLL-FHEP-VS-SDKV--S-QKQFQMTEM-VLE-----------LAAQVL---EP--RSIGFGMVDSKKDAKLAKKLGLVEEGSLYVFKEERLIEFDGELATDVLVEFLLDLLEDP--------VEII---NNKLELQAFDQIDEEIKLIGYFKGEDSEHYKA----FEEAAEHFQPYIKFFATFDKGVAKKLGL-KMNEVDFYEPFMDEPV----HIPDK----PYTEEELVEFVKEHKRATLRKLRPEDMFETW---EDDMEGIHIVAFAEEDDP-DGFEFLEILKQVARDNTDNPDLSIVWIDPDDFPLL-ITYWEKTFKIDLFRPQIGVVNVTD-ADSVWMEIRD--DDDLPSAEELEDWI--EDVLSGKINT
>CASQ2_AVEANSE_Cygnus_olor_XP_040427464.1
------------MKA----------------TC-W-------IL-----AG----F--CL-----------L---F-------C---C-KAEEGLNFPTYDGKDRVIDLNE---KNYKQALKKYDMLCLL-FHEP-VS-SDKV--S-QKQFQMTEM-VLE-----------LAAQVL---EP--RSIGFGMVDSKKDAKLAKKLGLVEEGSLYVFKEERLIEFDGELATDVLVEFLLDLLEDP--------VEII---NNKLELQAFDQIDEEIKLIGYFKGEDSEHYKA----FEEAAEHFQPYIKFFATFDKGVAKKLGL-KMNEVDFYEPFMDEPV----HIPDK----PYTEEELVEFVKEHKRATLRKLRPEDMFETW---EDDMEGIHIVAFAEEDDP-DGFEFLEILKQVARDNTDNPDLSIVWIDPDDFPLL-ITYWEKTFKIDLFRPQIGVVNVTD-ADSVWMEIRD--DDDLPSAEELEDWI--EDVLSGKINT
>CASQ2_AVEANSE_Anser_indicus_DN964_c5_g1_i2
------------MKA----------------TC-W-------IL-----AG----F--CL-----------L---F-------C---C-KAEEGLNFPTYDGKDRVIDLNE---KNYKQALKKYDMLCLL-FHEP-VS-SDKV--S-QKQFQMTEM-VLE-----------LAAQVL---EP--RSIGFGMVDSKKDAKLAKKLGLVEEGSLYVFKEERLIEFDGELATDVLVEFLLDLLEDP--------VEII---NSKLELQAFDQIDEEIKLIGYFKGEDSEHYKA----FEEAAEHFQPYIKFFATFDKGVAKKLGL-KMNEVDFYEPFMDEPV----HIPDK----PYTEEELVEFVKEHKRATLRKLRPEDMFETW---EDDMEGIHIVAFAEEDDP-DGFEFLEILKQVARDNTDNPDLSIVWIDPDDFPLL-ITYWEKTFKIDLFRPQIGVVNVTD-ADSVWMEIRD--DDDLPSAEELEDWI--EDVLSGKINT
>CASQ2_AVEANSE_Netta_rufina_DN2044_c0_g1_i14
------------MKA----------------TC-W-------IL-----AG----F--CL-----------L---F-------C---C-KAEEGLNFPTYDGKDRVIDLNE---KNYKQALKKYDMLCLL-FHEP-VS-SDKV--S-QKQFQMTEM-VLE-----------LAAQVL---EP--RSIGFGMVDSKKDAKLAKKLGLVEEGSLYVFKEERLIEFDGELATDVLVEFLLDLLEDP--------VEII---NSKLELQAFDQIDEEIKLIGYFKGEDSEHYKA----FEEAAEHFQPYIKFFATFDKGVAKKLGL-KMNEVDFYEPFMDEPV----HIPDK----PYTEEELVEFVKEHKRATLRKLRPEDMFETW---EDDMEGIHIVAFAEEDDP-DGFEFLEILKQVARDNTDNPDLSIVWIDPDDFPLL-ITYWEKTFKIDLFRPQIGVVNVTD-ADSVWMEIRD--DDDLPSAEELEDWI--EDVLSGKINT
>CASQ2_AVEANSE_Asarcornis_scutulata_NWZ32874.1
------------MKA----------------TC-W-------IL-----AG----F--CL-----------L---F-------C---C-KAEEGLNFPTYDGKDRVIDLNE---KNYKQALKKYDMLCLL-FHEP-VS-SDKV--S-QKQFQMTEM-VLE-----------LAAQVL---EP--RSIGFGMVDSKKDAKLAKKLGLVEEGSLYVFKEERLIEFDGELATDVLVEFLLDLLEDP--------VEII---NSKLELQAFDQIDEEIKLIGYFKGEDSEHYKA----FEEAAEHFQPYIKFFATFDKGVAKKLGL-KMNEVDFYEPFMDEPV----HIPDK----PYTEEELVEFVKEHKRATLRKLRPEDMFETW---EDDMEGIHIVAFAEEDDP-DGFEFLEILKQVARDNTDNPDLSIVWIDPDDFPLL-ITYWEKTFKIDLFRPQIGVVNVTD-ADSVWMEIRD--DDDLPSAEELEDWI--EDVLSGKINT
>CASQ2_AVEANSE_Aythya_fuligula_XP_032063503.1
------------MKA----------------TC-W-------IL-----AG----F--CL-----------L---F-------C---C-KAEEGLNFPTYDGKDRVIDLNE---KNYKQALKKYDMLCLL-FHEP-VS-SDKV--S-QKQFQMTEM-VLE-----------LAAQVL---EP--RSIGFGMVDSKKDAKLAKKLGLVEEGSLYVFKEERLIEFDGELATDVLVEFLLDLLEDP--------VEII---NSKLELQAFDQIDEEIKLIGYFKGEDSEHYKA----FEEAAEHFQPYIKFFATFDKGVAKKLGL-KMNEVDFYEPFMDEPV----HIPDK----PYTEEELVEFVKEHKRATLRKLRPEDMFETW---EDDMEGIHIVAFAEEDDP-DGFEFLEILKQVARDNTDNPDLSIVWIDPDDFPLL-ITYWEKTFKIDLFRPQIGVVNVTD-ADSVWMEIRD--DDDLPSAEELEDWI--EDVLSGKINT
>CASQ2_AVEANSE_Anas_platyrhynchos_XP_038037325.1
------------MKA----------------TC-W-------IL-----AG----F--CL-----------L---F-------C---C-KAEEGLNFPTYDGKDRVIDLNE---KNYKQALKKYDMLCLL-FHEP-VS-SDKV--S-QKQFQMTEM-VLE-----------LAAQVL---EP--RSIGFGMVDSKKDAKLAKKLGLVEEGSLYVFKEERLIEFDGELATDVLVEFLLDLLEDP--------VEII---NSKLELQAFDQIDEEIKLIGYFKGEDSEHYKA----FEEAAEHFQPYIKFFATFDKGVAKKLGL-KMNEVDFYEPFMDEPV----HIPDK----PYTEEELVEFVKEHKRATLRKLRPEDMFETW---EDDMEGIHIVAFAEEDDP-DGFEFLEILKQVARDNTDNPDLSIVWIDPDDFPLL-ITYWEKTFKIDLFRPQIGVVNVTD-ADSVWMEIRD--DDDLPSAEELEDWI--EDVLSGKINT
>CASQ2_AVEANSE_Oxyura_jamaicensis_XP_035170684.1
------------MKV----------------TC-W-------IL-----AG----F--CL-----------L---F-------C---C-KAEEGLNFPTYDGKDRVIDLNE---KNYKQALKKYDMLCLL-FHEP-VS-SDKV--S-QKQFQMTEM-VLE-----------LAAQVL---EP--RSIGFGMVDSKKDAKLAKKLGLVEEGSLYVFKEERLIEFDGELATDVLVEFLLDLLEDP--------VEII---NSKLELQAFDQIDEEIKLIGYFKGEDSEHYKA----FEEAAEHFQPYIKFFATFDKGVAKKLGL-KMNEVDFYEPFMDEPV----HIPDK----PYTEEELVEFVKEHKRATLRKLRPEDMFETW---EDDMEGIHIVAFAEEDDP-DGFEFLEILKQVARDNTDNPDLSIVWIDPDDFPLL-ITYWEKTFKIDLFRPQIGVVNVTD-ADSVWMEIRD--DDDLPSAEELEDWI--EDVLSGKINT
>CASQ2_AVEANSE_Anseranas_semipalmata_NXI67063.1
------------MKV----------------TC-W-------IL-----AG----F--CL-----------L---F-------C---C-KAEEGLNFPTYDGKDRVIDLNE---KNYKQALKKYDMLCLL-FHEP-VS-SDKV--S-QKQFQMTEM-VLE-----------LAAQVL---EP--RSIGFGMVDSKKDAKLAKKLGLVEEGSLYVFKEERLIEFDGELATDVLVEFLLDLLEDP--------VEII---NNKLELQAFDQIDEEIKLIGYFKGEDSEHFKA----FEEAAEHFQPYIKFFATFDKGVAKKLGL-KMNEVDFYEPFMDEPV----HIPDK----PYTEEELVEFVKEHKRATLRKLRPEDMFETW---EDDMEGIHIVAFAEEDDP-DGFEFLEILKQVARDNTDNPDLSIVWIDPDDFPLL-ITYWEKTFKIDLFRPQIGVVNVTD-ADSIWMEIRD--DDDLPTAEELEDWI--EDVLSGKINT
>CASQ2_AVECOLI_Colius_striatus_XP_010209082.1
------------MKA----------------TC-W-------IL-----AG----F--CL-----------L---F-------C---C-KAEEGLNFPTYDGKDRVIDLNE---KNYKQALKKYDMLCLL-FHEP-VS-SDKV--S-QKQFQMTEM-VLE-----------LAAQVL---EP--RSIGFGMVDSKKDAKLAKKLGLVEEGSLYVFKEERLIEFDGELATDVLVEFLLDLLEDP--------VEII---NSKLELQAFDQIDEEIKLIGYFKGEDSEHYKA----FEEAAEHFQPYIKFFATFDKGVAKKLGL-KMNEVDFYEPFMDEPV----HIPDK----PYTEEELVEFVTEHRRATLRKLRPEDMFETW---EDDMEGIHIVAFAEEDDP-DGFEFLEILKQVARDNTDNPDLSIVWIDPDDFPLL-ITYWEKTFKIDLFRPQIGVVNVTD-ADSVWMEIRD--DDDLPTAEELEDWI--EDVLSGKINT
>CASQ2_AVEGALL_Crossoptilon_crossoptilon_DN1090_c0_g1_i1
------------MKA----------------TC-W-------IL-----AG----F--CL-----------L---F-------C---C-KAEEGLNFPTYDGKDRVIDLNE---KNYKHALKKYDMLCLL-FHEP-VS-SDRV--S-QKQFQMTEM-VLE-----------LAAQVL---EP--RSIGFGMVDSKKDAKLAKKLGLVEEGSLYVFKEERLIEFDGELATDVLVEFLLDLLEDP--------VEII---NSKLELQAFDQIDDEIKLIGYFKGEDSEHYKA----FEEAAEHFQPYVKFFATFDKGVAKKLGL-KMNEVDFYEPFMDDPV----HIPDK----PYTEEELVEFVKEHKRATLRKLRPEDMFETW---EDDMEGIHIVAFAEEDDP-DGFEFLEILKQVARDNTDNPDLSIVWIDPDDFPLL-ITYWEKTFKIDLFRPQIGIVNVTD-ADSVWMEIRD--DDDLPTAEELEDWI--EDVLSGKINT
>CASQ2_AVEGALL_Phasianus_colchicus_XP_031468958.1
------------MKA----------------TC-W-------IL-----AG----F--CL-----------L---F-------C---C-KAEEGLNFPTYDGKDRVIDLNE---KNYKHALKKYDMLCLL-FHEP-VS-SDRV--S-QKQFQMTEM-VLE-----------LAAQVL---EP--RSIGFGMVDSKKDAKLAKKLGLVEEGSLYVFKEERLIEFDGELATDVLVEFLLDLLEDP--------VEII---NSKLELQAFDQIDDEIKLIGYFKGEDSEHYKA----FEEAAEHFQPYVKFFATFDKGVAKKLGL-KMNEVDFYEPFMDDPV----HIPDK----PYTEEELVEFVKEHKRATLRKLRPEDMFETW---EDDMEGIHIVAFAEEDDP-DGFEFLEILKQVARDNTDNPDLSIVWIDPDDFPLL-ITYWEKTFKIDLFRPQIGIVNVTD-ADSVWMEIRD--DDDLPTAEELEDWI--EDVLSGKINT
>CASQ2_AVEGALL_Gallus_gallus_NP_989857.2
------------MKA----------------TC-W-------IL-----AG----F--CL-----------L---F-------C---C-KAEEGLNFPTYDGKDRVIDLNE---KNYKHALKKYDMLCLL-FHEP-VS-SDRV--S-QKQFQMTEM-VLE-----------LAAQVL---EP--RSIGFGMVDSKKDAKLAKKLGLVEEGSLYVFKEERLIEFDGELATDVLVEFLLDLLEDP--------VEII---NSKLELQAFDQIDDEIKLIGYFKGEDSEHYKA----FEEAAEHFQPYVKFFATFDKGVAKKLGL-KMNEVDFYEPFMDEPV----HIPDK----PYTEEELVEFVKEHKRATLRKLRPEDMFETW---EDDMEGIHIVAFAEEDDP-DGFEFLEILKQVARDNTDNPDLSIVWIDPDDFPLL-ITYWEKTFKIDLFRPQIGIVNVTD-ADSVWMEIRD--DDDLPTAEELEDWI--EDVLSGKINT
>CASQ2_AVEGALL_Meleagris_gallopavo_XP_003202767.1
------------MRA----------------TC-W-------IL-----AG----F--CL-----------L---F-------C---C-KAEEGLNFPTYDGKDRVIDLNE---KNYKHALKKYDMLCLL-FHEP-VS-SDRV--S-QKQFQMTEM-VLE-----------LAAQVL---EP--RSIGFGMVDSKKDAKLAKKLGLVEEGSLYVFKEERLIEFDGELATDVLVEFLLDLLEDP--------VEII---NSKLELQAFDQIDDEIKLIGYFKGEDSEHYKA----FEEAAEHFQPYIKFFATFDKGVAKKLGL-KMNEVDFYEPFMDDPV----HIPDK----PYTEEELVEFVKEHKRATLRKLRPEDMFETW---EDDMEGIHIVAFAEEDDP-DGFEFLEILKQVARDNTDNPDLSIVWIDPDDFPLL-ITYWEKTFKIDLFRPQIGIVNVTD-ADSVWMEIRD--DDDLPTAEELEDWI--EDVLSGKINT
>CASQ2_AVEGALL_Numida_meleagris_XP_021253651.1
------------MKV----------------TC-W-------IL-----AG----F--CL-----------L---F-------C---C-KAEEGLNFPTYDGKDRVIDLNE---KNYKQALKKYDMLCLL-FHEP-VS-SDRV--S-QKQFQMTEM-VLE-----------LAAQVL---EP--RSIGFGMVDSKKDAKLAKKLGLVEEGSLYVFKEERLIEFDGELATDVLVEFLLDLLEDP--------VEVI---NSKLELQAFDQIDDEIKLIGYFKGEDSEHYKA----FEEAAEHFQPYIKFFATFDKGVAKKLGL-KMNEVDFYEPFMDEPV----HIPDK----PYTEEELVEFVKEHKRATLRKLRPEDMFETW---EDDMEGIHIVAFAEEDDP-DGFEFLEILKQVARDNTDNPDLSIVWIDPDDFPLL-ITYWEKTFKIDLFRPQIGIVNVTD-ADSVWMEIRD--DDDLPTAEELEDWI--EDVLSGKINT
>CASQ2_AVEGALL_Colinus_virginianus_OXB83372.1
------------MKA----------------TC-W-------IL-----AG----F--CL-----------L---F-------C---C-KAEEGLNFPTYDGKDRVIDLNE---KNYKQALKKYDMLCLL-FHEP-VS-SDRV--S-QKQFQMTEM-VLE-----------LAAQVL---EP--RSIGFGMVDSKKDAKLAKKLGLVEEGSLYVFKEERLIEFDGELATDVLVEFLLDLLEDP--------VEVI---NSKLELQAFDQIDDEIKLIGYFKGEDSEHYKA----FEEAAEHFQPYIKFFATFDKGVAKKLGL-KMNEVDFYEPFMDDPV----HIPDK----PYTEEELVEFVKEHKRATLRKLRPEDMFETW---EDDMEGIHIVAFAEEDDP-DGFEFLEILKQVARDNTDNPDLSIVWIDPDDFPLL-ITYWEKTFKIDLFRPQIGIVNVTD-ADSVWMEIRD--DDDLPTAEELEDWI--EDVLSGKINT
>CASQ2_AVECOTU_Coturnix_japonica_DN659_c0_g3_i3
------------MKA----------------TC-W-------IL-----AG----F--CL-----------L---F-------C---C-KAEEGLNFPTYDGKDRVIDLNE---KNYKSALKKYDMLCLL-FHEP-VG-SDRV--S-QKQFQMTEM-VLE-----------LAAQVL---EP--RSIGFGMVDSKKDAKLAKKLGLVEEGSLYVFKEERLIEFDGELATDVLVEFLLDLLEDP--------VEVI---NSKLELQAFDQIDDEIKLIGYFKGEDSEHYKA----FEEAAEHFQPYVKFFATFDKGVAKKLGL-KMNEVDFYEPFMDDPV----HIPDK----PYTEEELVEFVKEHKRATLRKLRPEDMFETW---EDDMEGIHIVAFAEEDDP-DGFEFLEILKQVARDNTDNPDLSIVWIDPDDFPLL-ITYWEKTFKIDLFRPQIGIVNVTD-ADSVWMDIRD--DDDLPTAEELEDWI--EDVLSGKINT
>CASQ2_AVEGALL_Coturnix_japonica_XP_015730549.1
------------MKA----------------TC-W-------IL-----AG----F--CL-----------L---F-------C---C-KAEEGLNFPTYDGKDRVIDLNE---KNYKSALKKYDMLCLL-FHEP-VG-SDRV--S-QKQFQMTEM-VLE-----------LAAQVL---EP--RSIGFGMVDSKKDAKLAKKLGLVEEGSLYVFKEERLIEFDGELATDVLVEFLLDLLEDP--------VEVI---NSKLELQAFDQIDDEIKLIGYFKGEDSEHYKA----FEEAAEHFQPYVKFFATFDKGVAKKLGL-KMNEVDFYEPFMDDPV----HIPDK----PYTEEELVEFVKEHKRATLRKLRPEDMFETW---EDDMEGIHIVAFAEEDDP-DGFEFLEILKQVARDNTDNPDLSIVWIDPDDFPLL-ITYWEKTFKIDLFRPQIGIVNVTD-ADSVWMDIRD--DDDLPTAEELEDWI--EDVLSGKINT
>CASQ2_AVEGALL_Centrocercus_urophasianus_XP_042666395.1
------------MKA----------------TC-W-------IL-----AG----F--CL-----------L---F-------C---C-KAEEGLNFPTYDGKDRVIDLHE---KNYKNALKKYDMLCLL-FHEP-VS-SDRV--S-QKQFQMTEM-VLE-----------LAAQVL---EP--RSIGFGMVDSKKDAKLAKKLGLVEEGSLYVFKEDRLIEFDGELATDVLVEFLLDLLEDP--------VEII---NSKLELQAFDQIDDEIKLIGYFKGEDSEHYKA----FEEAAEHFQPYIKFFATFDKGVAKKLGL-KMNEVDFYEPFMDDPV----HIPDK----PYTEEELVEFVKEHKRATLRKLRPEDMFETW---EDDMEGIHIVAFAEEDDP-DGFEFLEILKQVARDNTDNPDLSIVWIDPDDFPLL-ITYWEKTFKIDLFRPQIGIVNVTD-ADSVWMDIRD--DDDLPTAEELEDWI--EDVLSGKINT
>CASQ2_AVEGALL_Tympanuchus_pallidicinctus_XP_052522169.1
------------MKA----------------TC-W-------IL-----AG----F--CL-----------L---F-------C---C-KAEEGLNFPTYDGKDRVIDLHE---KNYKNALKKYDMLCLL-FHEP-VS-SDRV--S-QKQFQMTEM-VLE-----------LAAQVL---EP--RSIGFGMVDSKKDAKLAKKLGLVEEGSLYVFKEDRLIEFDGELATDVLVEFLLDLLEDP--------VEII---NSKLELQAFDQIDDEIKLIGYFKGEDSEHYKA----FEEAAEHFQPYIKFFATFDKGVAKKLGL-KMNEVDFYEPFMDDPV----HIPDK----PYTEEELVEFVKEHKRATLRKLRPEDMFETW---EDDMEGIHIVAFAEEDDP-DGFEFLEILKQVARDNTDNPDLSIVWIDPDDFPLL-ITYWEKTFKIDLFRPQIGIVNVTD-ADSVWMDIRD--DDDLPTAEELEDWI--EDVLSGKINT
>CASQ2_AVEGALL_Lagopus_leucura_XP_042723233.1
------------MKA----------------TC-W-------IL-----AG----F--CL-----------L---F-------C---C-KAEEGLNFPTYDGKDRVIDLHE---KNYKNALKKYDMLCLL-FHEP-VS-SDRV--S-QKQFQMTEM-VLE-----------LAAQVL---EP--RSIGFGMVDSKKDAKLAKKLGLVEEGSLYVFKEDRLIEFDGELATDVLVEFLLDLLEDP--------VEII---NSKLELQAFDQIDDEIKLIGYFKGEDSEHYKA----FEEAAEHFQPYIKFFATFDKGVAKKLGL-KMNEVDFYEPFMDDPV----HIPDK----PYTEEELVEFVKEHKRATLRKLRPEDMFETW---EDDMEGIHIVAFAEEDDP-DGFEFLEILKQVARDNTDNPDLSIVWIDPDDFPLL-ITYWEKTFNIDLFRPQIGIVNVTD-ADSVWMEIRD--DDDLPTAEELEDWI--EDVLSGKINT
>CASQ2_AVEGALL_Lagopus_muta_XP_048800819.1
------------MKA----------------TC-W-------IL-----AG----F--CL-----------L---F-------C---C-KAEEGLNFPTYDGKDRVIDLHE---KNYKNALKKYDMLCLL-FHEP-VS-SDRV--S-QKQFQMTEM-VLE-----------LAAQVL---EP--RSIGFGMVDSKKDAKLAKKLGLVEEGSLYVFKEDRLIEFDGELATDVLVEFLLDLLEDP--------VEII---NSKLELQAFDQIDDEIKLIGYFKGEDSEHYKA----FEEAAEHFQPYIKFFATFDKGVAKKLGL-KMNEVDFYEPFMDDPV----HIPDK----PYTEEELVEFVKEHKRATLRKLRPEDMFETW---EDDMEGIHIVAFAEEDDP-DGFEFLEILKQVARDNTDNPDLSIVWIDPDDFPLL-ITYWEKTFNIDLFRPQIGIVNVTD-ADSVWMEIRD--DDDLPTAEELEDWI--EDVLSGKINT
>CASQ2_AVETINA_Nothoprocta_ornata_XP_025906133.1
------------MKA----------------TF-W-------IL-----AG----F--YL-----------L---F-------C---C-KAEEGLHFPTYDGKDRVIDLNE---KNYKQALKKYDMLCLL-FHEP-VS-SDKV--S-QKQFQMTEM-VLE-----------LAAQVL---EP--RSIGFGMVDSKKDAKLAKKLGLVEEGSLYVFKEERLIEFDGELSADVLVEFLLDLLEDP--------VEII---NNKLELQAFDQIDEEIKLIGYFKGEDSEHYKA----FEEAAEHFQPYIKFFATFDKGVAKKLGL-KMNEVDFYEPFMDEPV----HIPDK----PYTEEELVEFVKAHKRATLRKLRPEDMFETW---EDDLEGIHIVAFAEEDDP-DGFEFLEILKQVARDNTDNPDLSIVWIDPDDFPLL-ITYWEKTFKIDLFRPQIGVVNVTD-ADSVWMEIRD--DDDLPTAEELEDWI--EDVLSGKINT
>CASQ2_AVETINA_Nothoprocta_pentlandii_NWX86307.1
------------MKA----------------TF-W-------IL-----AG----F--YL-----------L---F-------C---C-KAEEGLHFPTYDGKDRVIDLNE---KNYKQALKKYDMLCLL-FHEP-VS-SDKV--S-QKQFQMTEM-VLE-----------LAAQVL---EP--RSIGFGMVDSKKDAKLAKKLGLVEEGSLYVFKEERLIEFDGELSADVLVEFLLDLLEDP--------VEII---NNKLELQAFDQIDEEIKLIGYFKGEDSEHYKA----FEEAAEHFQPYIKFFATFDKGVAKKLGL-KMNEVDFYEPFMDEPV----HIPDK----PYTEEELVEFVKAHKRATLRKLRPEDMFETW---EDDLEGIHIVAFAEEDDP-DGFEFLEILKQVARDNTDNPDLSIVWIDPDDFPLL-ITYWEKTFKIDLFRPQIGVVNVTD-ADSVWMEIRD--DDDLPTAEELEDWI--EDVLSGKINT
>CASQ2_AVEAPTE_Apteryx_mantelli_XP_013805514.1
------------MKA----------------TC-C-------IL-----AG----F--YL-----------L---F-------C---C-KAEEGLNFPTYDGKDRVIDLNE---KNYKQALKKYDMLCLL-FHEP-VS-SDKV--S-QKQFQMTEM-VLE-----------LAAQVL---EP--RSIGFGMVDSKKDAKLAKKLGLVEEGSLYVFKEERLIEFDGELATDVLVEFLLDLLEDP--------VEII---NSKLELQAFDQIDEEIKLIGYFKGEDSEHYKA----FEEAAEHFQPYIKFFATFDKGVAKKLGL-KMNEVDFYEPFMDEPV----HIPDK----PYTEEELVEFVKEHKRSTLRKLRPEDMFETW---EDDMEGIHIVAFAEEDDP-DGFEFLEILKQVARDNTDNPDLSIVWIDPDDFPLL-ITYWEKTFKIDLFRPQIGVVNVTD-ADSIWMEIRD--DDDLPTVEELEDWI--EDVLSGKINT
>CASQ2_AVEPICI_Pogoniulus_pusillus_XP_063999421.1
------------MKV----------------IC-W-------IL-----AG----F--YL-----------L---F-------C---C-KAEEGLNFPTYDGKDRVIDLNE---KNYKQALKKYDMLCLL-FHEP-VS-SDKV--S-QKQFQMTEM-VLE-----------LAAQVL---EP--RSIGFGMVDSKKDAKLAKKLGLVEEGSLYVFKDERLIEFDGELATDVLVEFLLDLLEDP--------VEVI---NSKLELQAFDQIDDEIKLIGYFKGEDSEHYKA----FEEAAEQFQPYIKFFATFDKGVAKKLGL-KMNEVDFYEPFMDEPV----HIPDK----PYSEEELVEFVKEHKRATLRKLRPEDMFETW---EDDMEGIHIVAFAEEDDP-DGFEFLEILKQVARDNTDNPDLSIVWIDPDDFPLL-ITYWEKTFKIDLFRPQIGVVNVTD-ADSIWMEITD--DDDLPTAEELEDWI--EDVLSGKINT
>CASQ2_AVEPICI_Dryobates_pubescens_XP_054019171.1
------------MKV----------------IC-W-------IL-----AG----F--YL-----------L---F-------C---C-KAEEGLNFPTYDGKDRVIDLNE---KNYKQALKKYDMLCLL-FHEP-VG-SDKV--S-QKQFQMTEM-VLE-----------LAAQVL---EP--RSIGFGMVDSKKDAKLAKKLGLVEEGSLYVFKDERLIEFDGELATDVLVEFLLDLLEDP--------VEVI---NSKLELQAFDQIDEEIKLIGYFKGEDSEHYKA----FEEAAEHFQPYIKFFATFDKGVAKKLGL-KMNEVDFYEPFMDEPV----HIPDK----PYSEEELVEFVKEHKRATLRKLRPEDMFETW---EDDMEGIHIVAFAEEDDP-DGFEFLEILKQVARDNTDNPDLSIVWIDPDDFPLL-ITYWEKTFKIDLFRPQIGVVNVTD-ADSVWMEITD--DDDLPTAEELEDWI--EDVLSGKINT
>CASQ2_AVEPASS_Acanthisitta_chloris_XP_009074786
------------MKA----------------TC-W-------IL-----AG----F--YL-----------L---F-------C---C-KAEEGLNFPTYDGKDRVIDLNE---KNYKQALKKYDMLCLL-FHEP-VS-SDRI--S-QKQFQMTEM-VLE-----------LAAQVL---EP--RSIGFGMVDSKKDAKLAKKLGLFEEGSLYVFKDERLIEFDGELATDVLVEFLLDLLEDP--------VEVI---NSKLELQAFDQIDDEIKLIGYFKGEDSEHFKA----FEEAAEQFQPYIKFFATFDKGVAKKLGL-KMNEVDFYEPFMDEPV----HIPDK----PYSEEELVDFVREHKRATLRKLRPEDMFETW---EDDMEGIHIVAFAEEDDP-DGFEFLEILKQVARDNTDNPDLSIVWIDPDDFPLL-ITYWEKTFKIDLFRPQIGVVNVTD-ADSIWMEITD--DDDLPTAEELEDWI--EDVLSGKINT
>CASQ2_AVEMANA_Manacus_vitellinus_DN2017_c0_g1_i2
------------MKA----------------TC-W-------IL-----AG----F--YL-----------L---F-------C---C-KAEEGLNFPTYDGKDRVIDLNE---KNYKQALKKYDMLCLL-FHEP-VS-SDKV--S-QKQFQMIEM-VLE-----------LAAQVL---EP--RSIGFGMVDSKKDAKLAKKLGLLEEGSLYVFKDERLIEFDGELATDVLVEFLLDLLEDP--------VEVI---NSKLELQAFDQIDDEIKLIGYFKGEDSEHFKA----FEEAAEQFQPYIKFFATFDKGVAKKLGL-KMNEVDFYEPFMDEPV----HIPDK----PYTEEELVEFVREHRRATLRKLRPEDMFETW---EDDMEGIHIVAFAEEDDP-DGFEFLEVLKQVARDNTDNPDLSIVWIDPDDFPLL-ITYWEKTFKIDLFRPQIGVVNVTD-ADSIWMDIRD--DDDLPTAEELEDWI--EDVLSGKINT
>CASQ2_AVEPASS_Manacus_vitellinus_XP_008920773.1
------------MKA----------------TC-W-------IL-----AG----F--YL-----------L---F-------C---C-KAEEGLNFPTYDGKDRVIDLNE---KNYKQALKKYDMLCLL-FHEP-VS-SDKV--S-QKQFQMIEM-VLE-----------LAAQVL---EP--RSIGFGMVDSKKDAKLAKKLGLLEEGSLYVFKDERLIEFDGELATDVLVEFLLDLLEDP--------VEVI---NSKLELQAFDQIDDEIKLIGYFKGEDSEHFKA----FEEAAEQFQPYIKFFATFDKGVAKKLGL-KMNEVDFYEPFMDEPV----HIPDK----PYTEEELVEFVREHRRATLRKLRPEDMFETW---EDDMEGIHIVAFAEEDDP-DGFEFLEVLKQVARDNTDNPDLSIVWIDPDDFPLL-ITYWEKTFKIDLFRPQIGVVNVTD-ADSIWMDIRD--DDDLPTAEELEDWI--EDVLSGKINT
>CASQ2_AVEPASS_Manacus_candei_XP_051635633.1
------------MKA----------------TC-W-------IL-----AG----F--YL-----------L---F-------C---C-KAEEGLNFPTYDGKDRVIDLNE---KNYKQALKKYDMLCLL-FHEP-VS-SDKV--S-QKQFQMTEM-VLE-----------LAAQVL---EP--RSIGFGMVDSKKDAKLAKKLGLLEEGSLYVFKDERLIEFDGELATDVLVEFLLDLLEDP--------VEVI---NSKLELQAFDQIDDEIKLIGYFKGEDSEHFKA----FEEAAEQFQPYIKFFATFDKGVAKKLGL-KMNEVDFYEPFMDEPV----HIPDK----PYTEEELVEFVREHRRATLRKLRPEDMFETW---EDDMEGIHIVAFAEEDDP-DGFEFLEVLKQVARDNTDNPDLSIVWIDPDDFPLL-ITYWEKTFKIDLFRPQIGVVNVTD-ADSIWMDIRD--DDDLPTAEELEDWI--EDVLSGKINT
>CASQ2_AVEPASS_Pipra_filicauda_XP_027586238.1
------------MKA----------------TC-W-------IL-----AG----F--YL-----------L---F-------C---C-KAEEGLNFPTYDGKDRVIDLNE---KNYKQALKKYDMLCLL-FHEP-VS-SDKV--S-QKQFQMTEM-VLE-----------LAAQVL---EP--RSIGFGMVDSKKDAKLAKKLGLLEEGSLYVFKDERLIEFDGELATDVLVEFLLDLLEDP--------VEVI---NSKLELQAFDQIDDEIKLIGYFKGEDSEHFKA----FEEAAEQFQPYIKFFATFDKGVAKKLGL-KMNEVDFYEPFMDEPV----HIPDK----PYTEEELVEFVREHRRATLRKLRPEDMFETW---EDDMEGIHIVAFAEEDDP-DGFEFLEVLKQVARDNTDNPDLSIVWIDPDDFPLL-ITYWEKTFKIDLFRPQIGVVNVTD-ADSIWMDIRD--DDDLPTAEELEDWI--EDVLSGKINT
>CASQ2_AVEXENO_Xenopipo_atronitens_DN673_c0_g1_i1
------------MKA----------------TC-W-------IL-----AG----F--YL-----------L---F-------C---C-KAEEGLNFPTYDGKDRVIDLNE---KNYKQALKKYDMLCLL-FHEP-VS-SDKV--S-QKQFQMTEM-VLE-----------LAAQVL---EP--RSIGFGMVDSKKDAKLAKKLGLLEEGSLYVFKDERLIEFDGELATDVLVEFLLDLLEDP--------VEVI---NSKLELQAFDQIDDEIKLIGYFKGEDSEHFKA----FEEAAEQFQPYIKFFATFDKGVAKKLGL-KMNEVDFYEPFMDEPV----HIPDK----PYTEEELVEFVREHRRATLRKLRPEDMFETW---EDDMEGIHIVAFAEEDDP-DGFEFLEILKQVARDNTDNPDLSIVWIDPDDFPLL-ITYWEKTFKIDLFRPQIGVVNVTD-ADSIWMDIRD--DDDLPTAEELEDWI--EDVLSGKINT
>CASQ2_AVEPASS_Neopelma_chrysocephalum_XP_027537019.1
------------MKA----------------TC-W-------IL-----AG----F--YL-----------L---F-------C---C-KAEEGLNFPTYDGKDRVIDLNE---KNYKQALKKYDMLCLL-FHEP-VS-SDKV--S-QKQFQMTEM-VLE-----------LAAQVL---EP--RSIGFGMVDSKKDAKLAKKLGLLEEGSLYVFKDERLIEFDGELATDVLVEFLLDLLEDP--------VEVI---NSKLELQAFDQIDDEIKLIGYFKGEDSEHFKA----FEEAAEQFQPYIKFFATFDKGVAKKLGL-KMNEVDFYEPFMDEPV----HIPDK----PYTEEELVEFVREHRRATLRKLRPEDMFETW---EDDMEGIHIVAFAEEDDP-DGFEFLEILKQVARDNTDNPDLSIVWIDPDDFPLL-ITYWEKTFKIDLFRPQIGVVNVTD-ADSIWMDIRD--DDDLPTAEELEDWI--EDVLSGKINT
>CASQ2_AVEANSE_Empidonax_traillii_XP_027734685.1
------------MKA----------------TC-W-------IL-----AG----F--YL-----------L---F-------C---C-KAEEGLNFPTYDGKDRVIDLNE---KNYKQALKKYDMLCLL-FHEP-VS-SDKV--S-QKQFQMTEM-VLE-----------LAAQVL---EP--RSIGFGMVDSKKDAKLAKKLGLLEEGSLYVFKDERLIEFDGELATDVLVEFLLDLLEDP--------VEVI---NSKLELQAFDQIDDEIKLIGYFKGEDSEHFKA----FEEAAEQFQPYIKFFATFDKGVAKKLGL-KMNEVDFYEPFMDEPV----HIPDK----PYTEEELVEFVREHRRATLRKLRPEDMFETW---EDDMEGIHIVAFAEEDDP-DGFEFLEILKQVARDNTDNPDLSIVWIDPDDFPLL-ITYWEKTFKIDLFRPQIGVVNVTD-ADSIWMDIRD--DDDLPTAEELEDWI--EDVLSGKINT
>CASQ2_AVEPASS_Pitangus_sulphuratus_KAJ7400368.1
------------MKA----------------TC-W-------IL-----AG----F--YL-----------L---F-------C---C-KAEEGLNFPTYDGKDRVIDLNE---KNYKQALKKYDMLCLL-FHEP-VS-SDKV--S-QKQFQMTEM-VLE-----------LAAQVL---EP--RSIGFGMVDSKKDAKLAKKLGLLEEGSLYVFKDERLIEFDGELATDVLVEFLLDLLEDP--------VEII---NSKLELQAFDQIDDEIKLIGYFKGEDSEHFKA----FEEAAEQFQPYIKFFATFDKGVAKKLGL-KMNEVDFYEPFMDEPV----HIPDK----PYTEEELVEFVREHRRATLRKLRPEDMFETW---EDDMEGIHIVAFAEEDDP-DGFEFLEILKQVARDNTDNPDLSIVWIDPDDFPLL-ITYWEKTFKIDLFRPQIGVVNVTD-ADSIWMDIRD--DDDLPTAEELEDWI--EDVLSGKINT
>CASQ2_AVEPASS_Corapipo_altera_XP_027509375.1
------------MKA----------------TC-W-------IL-----AG----F--YL-----------L---F-------C---C-KAEEGLNFPTYDGKDRVIDLNE---KNYKQALKKYDMLCLL-FHEP-VS-SDKV--S-QKQFQMTEM-VLE-----------LAAQVL---EP--RSIGFGMVDSKKDAKLAKRLGLLEEGSLYVFKDERLIEFDGELATDVLVEFLLDLLEDP--------VEVI---NSKLELQAFDQIDDEIKLIGYFKGEDSEHFKA----FEEAAEQFQPYIKFFATFDKGVAKKLGL-KMNEVDFYEPFMDEPV----HIPDK----PYTEEELVEFVREHRRATLRKLRPEDMFETW---EDDMEGIHIVAFAEEDDP-DGFEFLEILKQVARDNTDNPDLSIVWIDPDDFPLL-ITYWEKTFKIDLFRPQIGVVNVTD-ADSIWMDIRD--DDDLPTAEELEDWI--EDVLSGKINT
>CASQ2_AVEPASS_Myiozetetes_cayanensis_XP_050189233.1
------------MKA----------------TC-W-------IL-----AG----F--YL-----------L---F-------C---C-KAEEGLNFPTYDGKDRVIDLNE---KNYKQALKKYDMLCLL-FHEP-VS-SDKV--S-QKQFQMTEM-VLE-----------LAAQVL---EP--RSIGFGMVDSKKDAKLAKKLGLIEEGSLYVFKDERLIEFDGELATDVLVEFLLDLLEDP--------VEII---NSKLELQAFDQIDDEIKLIGYFKGEDSEHFKA----FEEAAEQFQPYIKFFATFDKGVAKKLGL-KMNEVDFYEPFMDEPV----HIPDK----PYTEEELVEFVKEHRRATLRKLRPEDMFETW---EDDMEGIHIVAFAEEDDP-DGFEFLEILKQVARDNTDNPDLSIVWIDPDDFPLL-ITYWEKTFKIDLFRPQIGVVNVTD-ADSIWMDIRD--DDDLPTAEELEDWI--EDVLSGKINT
>CASQ2_AVEPASS_Tyrannus_savana_NXM04622.1
------------MKA----------------TC-W-------IL-----AG----F--YL-----------L---F-------C---C-KAEEGLNFPTYDGKDRVIDLNE---KNYKQALKKYDMLCLL-FHEP-VS-SDKV--S-QKQFQMTEM-VLE-----------LAAQVL---EP--RSIGFGMVDSKKDAKLAKKLGLLEEGSLYVFKDERLIEFDGELATDVLVEFLLDLLEDP--------VEII---NSKLELQAFDQIDDEIKLIGYFKGEDSEHFKA----FEEAAEQFQPYIKFFATFDKGVAKKLGL-KMNEVDFYEPFMDEPV----HIPDK----PYTEEELVEFVKEHRRATLRKLRPEDMFETW---EDDMEGIHIVAFAEEDDP-DGFEFLEILKQVARDNTDNPDLSIVWIDPDDFPLL-ITYWEKTFKIDLFRPQIGVVNVTD-ADSIWMDIRD--DDDLPTAEELEDWI--EDVLSGKINT
>CASQ2_AVEPASS_Lepidothrix_coronata_XP_017670266.1
------------MKA----------------TC-W-------IL-----AG----F--YL-----------L---F-------C---C-KAEEGLNFPTYDGKDRVIDLNE---KNYKQALKKYDMLCLL-FHEP-VS-SDKV--S-QKQFQMTEM-VLE-----------LAAQVL---EP--RSIGFGMVDSKKDAKLAKKLGLLEEGSLYVFKDERLIEFDGELATDVLVEFLLDLLEDP--------VEVI---NSKLELQAFDQIDDEIKLIGYFKGEDSEHFKA----FEEAAEQFQPYIKFFATFDKGVAKKLGL-KMNEVDFYEPFMDEPV----HIPDK----PYTEEELVEFVREHRRATLRKLRPEDMFETW---EDDMDGIHIVAFAEEDDP-DGFEFLEILKQVARDNTDNPDLSIVWIDPDDFPLL-ITYWEKTFKIDLFRPQIGVVNVTD-ADSIWMDIRD--DDDLPTAEELEDWI--EDVLSGKINT
>CASQ2_AVEMION_Mionectes_oleagineus_DN3423_c0_g1_i4
------------MKA----------------TC-W-------IL-----AG----F--YL-----------L---F-------C---C-KAEEGLNFPTYDGKDRVIDLNE---KNYKQALKKYDMLCLL-FHEP-VS-SDKI--S-QKQFQMTEM-VLE-----------LAAQVL---EP--RSIGFGMVDSKKDAKLAKKLGLLEEGSLYVFKDERLIEFDGELATDVLVEFLLDLLEDP--------VEVI---NSKLELQAFDQIDDEIKLIGYFKGEDSEHFKA----FEEAAEQFQPYIKFFATFDKGVAKKLGL-KMNEVDFYEPFMDEPV----HIPDK----PYTEEELVEFVRDHRRATLRKLRPEDMFETW---EDDMEGIHIVAFAEEDDP-DGFEFLEILKQVARDNTDNPDLSIVWIDPDDFPLL-ITYWEKTFKIDLFRPQIGVVNVTD-ADSIWMDIRD--DDDLPTAEELEDWI--EDVLSGKINT
>CASQ2_AVEPASS_Mionectes_macconnelli_NWS95780.1
------------MKA----------------TC-W-------IL-----AG----F--YL-----------L---F-------C---C-KAEEGLNFPTYDGKDRVIDLNE---KNYKQALKKYDMLCLL-FHEP-VS-SDKI--S-QKQFQMTEM-VLE-----------LAAQVL---EP--RSIGFGMVDSKKDAKLAKKLGLLEEGSLYVFKDERLIEFDGELATDVLVEFLLDLLEDP--------VEVI---NSKLELQAFDQIDDEIKLIGYFKGEDSEHFKA----FEEAAEQFQPYIKFFATFDKGVAKKLGL-KMNEVDFYEPFMDEPV----HIPDK----PYTEEELVEFVRDHRRATLRKLRPEDMFETW---EDDMEGIHIVAFAEEDDP-DGFEFLEILKQVARDNTDNPDLSIVWIDPDDFPLL-ITYWEKTFKIDLFRPQIGVVNVTD-ADSIWMDIRD--DDDLPTAEELEDWI--EDVLSGKINT
>CASQ2_AVEPASS_Tachuris_rubrigastra_NWR31730.1
------------MKA----------------TC-W-------IL-----AG----F--YL-----------L---F-------C---C-KAEEGLNFPTYDGKDRVIDLNE---KNYKQALKKYDMLCLL-FHEP-VS-SDKV--S-QKQFQMTEM-VLE-----------LAAQVL---EP--RSIGFGMVDSKKDAKLAKKLGLLEEGSLYVFKDERLIEFDGELATDVLVEFLLDLLEDP--------VEVI---NSKLELQAFDQIDDEIKLIGYFKGEDSEHFKA----FEEAAEQFQPYIKFFATFDKGVAKKLGL-KMNEVDFYEPFMDEPV----HIPDK----PYTEEELVEFVRDHRRATLRKLRPEDMFETW---EDDMEGIHIVAFAEEDDP-DGFEFLEILKQVARDNTDNPDLSIVWIDPDDFPLL-ITYWEKTFKIDLFRPQIGVVNVTD-ADSIWMDIRD--DDDLPTAEELEDWI--EDVLSGKINT
>CASQ2_AVEPASS_Onychorhynchus_coronatus_NWU75921.1
------------MKA----------------TC-W-------IL-----AG----F--YL-----------L---F-------C---C-KAEEGLNFPTYDGKDRVIDLNE---KNYKQALKKYDMLCLL-FHEP-VS-SDKV--S-QKQFQMTEM-VLE-----------LAAQVL---EP--RSIGFGMVDSKKDAKLAKKLGLLEEGSLYVFKDERLIEFDGELATDVLVEFLLDLLEDP--------VEVI---NSKLELQAFDQIDDEIKLIGYFKGEDSEHFKA----FEEAAEQFQPYIKFFATFDKGVAKKLGL-KMNEVDFYEPFMDEPV----HIPDK----PYTEEELVEFVRDHRRATLRKLRPEDMFETW---EDDMEGIHIVAFAEEDDP-DGFEFLEILKQVARDNTDNPDLSIVWIDPDDFPLL-ITYWEKTFKIDLFRPQIGVVNVTD-ADSIWMDIRD--DDDLPTAEELEDWI--EDVLSGKINT
>CASQ2_AVEPASS_Neopipo_cinnamomea_NWQ62316.1
------------MKA----------------TC-W-------IL-----AG----F--YL-----------L---F-------C---C-KAEEGLNFPTYDGKDRVIDLNE---KNYKQALKKYDMLCLL-FHEP-VS-SDKI--S-QKQFQMTEM-VLE-----------LAAQVL---EP--RSIGFGMVDSKKDAKLAKKLGLLEEGSLYVFKDERLIEFDGELATDVLVEFLLDLLEDP--------VEVI---NSKLELQAFDQIDDEIKLIGYFKGEDSEHFKA----FEEAAEQFQPYIKFFATFDKGVAKKLGL-KMNEVDFYEPFMDEPV----HIPDK----PYTEEELVEFVRDHRRATLRKLRPEDMFETW---EDDLEGIHIVAFAEEDDP-DGFEFLEILKQVARDNTDNPDLSIVWIDPDDFPLL-ITYWEKTFKIDLFRPQIGVVNVTD-ADSIWMDIRD--DDDLPTAEELEDWI--EDVLSGKINT
>CASQ2_AVEPASS_Grallaria_varia_NXG13545.1
------------MKA----------------TC-W-------IL-----AG----F--YL-----------L---F-------C---C-KAEEGLNFPTYDGKDRVIDLNE---KNYKQALKKYDMLCLL-FHEP-VS-SDKV--S-QKQFQMTEM-VLE-----------LAAQVL---EP--RSIGFGMVDSKKDAKLAKKLGLLEEGSLYVFKDERLIEFDGELATDVLVEFLLDLLEDP--------VEVI---NSKLELQAFDQIDDEIKLIGYFKGEDSEHFKA----FEEAAEQFQPYIKFFATFDKGVAKKLGL-KMNEVDFYEPFMEEPV----HIPDK----PYTEEELVEFVKEHRRATLRKLRPEDMFETW---EDDMEGIHIVAFAEEDDP-DGFEFLEILKQVARDNTDNPDLSIVWIDPDDFPLL-ITYWEKTFKIDLFRPQIGVVNVTD-ADSIWMDIRD--DDDLPTAEELEDWI--EDVLSGKINT
>CASQ2_AVEPASS_Climacteris_rufus_NWW78985.1
------------MKA----------------TC-W-------IL-----AG----F--YL-----------L---F-------C---C-KAEEGLNFPTYDGKDRVIDLNE---KNYKQALKKYDMLCLL-FHEP-VS-SDKV--S-QKQFQMTEM-VLE-----------LAAQVL---EP--RSIGFGMVDSKKDAKLAKKLGLLEEGSLYVFKDERLIEFDGELSTDVLVEFLLDLLEDP--------VEII---NSKLELQAFDQIDDEIKLIGYFKGEDSEHFKA----FEEAAEQFQPYIKFFATFDKGVAKKLGL-KMNEVDFYEPFMDEPV----HIPDK----PYTEEELVDFVKEHRRATLRKLRPEDMFETW---EDDMEGIHIVAFAEEDDP-DGFEFLEILKQVARDNTDNPDLSIVWIDPDDFPLL-ITYWEKTFKIDLFRPQIGVVNVTD-ADSIWMDIRD--DDDLPTAEELEDWI--EDVLSGKINT
>CASQ2_AVEPASS_Atrichornis_clamosus_NXY14204.1
------------MKA----------------TC-W-------IL-----AG----F--YL-----------L---F-------C---C-KAEEGLNFPTYDGKDRVIDLNE---KNYKQALKKYDMLCLL-FHEP-VS-SDKV--S-QKQFQMTEM-VLE-----------LAAQVL---EP--RSIGFGMVDSKKDAKLAKKLGLLEEGSLYVFKDERLIEFDGELSTDVLVEFLLDLLEDP--------VEVI---NSKLELQAFDQIDDEIKLIGYFKGEDSEHFKA----FEEAAEQFQPYIKFFATFDKGVAKKLGL-KMNEVDFYEPFMDEPV----HIPDK----PYTEEELVDFVREHKRATLRKLRPEDMFETW---EDDMEGIHIVAFAEEDDP-DGFEFLEILKQVARDNTDNPDLSIVWIDPDDFPLL-ITYWEKTFKIDLFRPQIGVVNVTD-ADSIWMDIRD--DDDLPTAEELEDWI--EDVLSGKINT
>CASQ2_AVEPASS_Piprites_chloris_NXK38142.1
------------MKA----------------TC-W-------IL-----AG----F--YL-----------L---F-------C---C-NAEEGLNFPTYDGKDRVIDLNE---KNYKQALKKYDMLCLL-FHEP-VS-SDKV--S-QKQFQMTEM-VLE-----------LAAQVL---EP--RSIGFGMVDSKKDAKLAKKLGLLEEGSLYVFKDERLIEFDGELATDVLVEFLLDLLEDP--------VEVI---NSKLELQAFDQIDDEIKLIGYFKGEDSEHFKA----FEEAAEQFQPYIKFFATFDKGVAKKLGL-KMNEVDFYEPFMDEPV----HIPDK----PYTEEELVEFVRDHRRATLRKLRPEDMFETW---EDDMDGIHIVAFAEEDDP-DGFEFLEILKQVARDNTDNPDLSIVWIDPDDFPLL-ITYWEKTFKIDLFRPQIGVVNVTD-ADSIWMDIRD--DDDLPTAEELEDWI--EDVLSGKINT
>CASQ2_AVEPASS_Pachyramphus_minor_NWS20604.1
------------MKA----------------TC-W-------IL-----AG----F--YL-----------L---F-------C---C-KAEEGLNFPTYDGKDRVIDLNE---KNYKQALKKYDMLCLL-FHEP-VS-SDKV--S-QKQFQMTEM-VLE-----------LAAQVL---EP--RSIGFGMVDSKKDAKLAKKLGLLEEGSLYVFKDERLIEFDGELATDVLVEFLLDLLEDP--------VEVI---NSKLELQAFDQIDDEIKLIGYFKGEDSEHFKA----FEEAAEHFQPYIKFFATFDKGVAKKLGL-KMNEVDFYEPFMDEPV----HIPDK----PYTEEELVEFVRDHRRATLRKVRPEDMFETW---EDDMEGIHIVAFAEEDDP-DGFEFLEILKQVARDNTDNPDLSIVWIDPDDFPLL-ITYWEKTFKIDLFRPQIGVVNVTD-ADSIWMDIRD--DDDLPTAEELEDWI--EDVLSGKINT
>CASQ2_AVEPASS_Formicarius_rufipectus_NXK87932.1
------------MKA----------------TC-W-------IL-----AG----F--YL-----------L---F-------C---C-KAEEGLKFPTYDGKDRVIDLNE---KNYKQALKKYDMLCLL-FHEP-VS-SDKV--S-QKQFQMTEM-VLE-----------LAAQVL---EP--RSIGFGMVDSKKDAKLAKRLGLLEEGSLYVFKDERLIEFDGELATDVLVEFLLDLLEDP--------VEVI---NSKLELQAFDQIDDEIKLIGYFKGEDSEHFKA----FEEAAEQFQPYIKFFATFDKGVAKKLGL-KMNEVDFYEPFMDEPV----HIPDK----PYTEDELVEFVREHRRATLRKLRPEDMFETW---EDDMEGIHIVAFAEEDDP-DGFEFLEILKQVARDNTDNPDLSIVWIDPDDFPLL-ITYWEKTFKIDLFRPQIGVVNVTD-ADSIWMDIRD--DDDLPTAEELEDWI--EDVLSGKINT
>CASQ2_AVEPASS_Furnarius_figulus_NWR91747.1
------------MKV----------------TC-W-------IL-----AG----F--YL-----------F---F-------C---C-KAEEGLKFPTYDGKDRVIDLNE---KNYKQALKKYDMLCLL-FHEP-VS-SDKI--S-QKQFQMTEM-VLE-----------LAAQVL---EP--RSIGFGMVDSKKDAKLAKRLGLLEEGSLYVFKDERLIEFDGELATDVLVEFLLDLLEDP--------VEVI---NSKLELQAFDQIDDEIKLIGYFKGEDSEHFKA----FEEAAEQFQPYIKFFATFDKGVAKKLGL-KMNEVDFYEPFMDEPV----HIPDK----PYTEDELVEFVREHRRATLRKLRPEDMFETW---EDDMEGIHIVAFAEEDDP-DGFEFLEILKQVARDNTDNPDLSIVWIDPDDFPLL-ITYWEKTFKIDLFRPQIGVVNVTD-ADSIWMDIRD--DDDLPTAEELEDWI--EDVLSGKINT
>CASQ2_AVEPASS_Cephalopterus_ornatus_NWU15063.1
------------MKA----------------TC-W-------IL-----AG----F--YL-----------L---F-------C---C-KAEEGLNFPTYDGKDRVIDLNE---KNYKQALKKYDMLCLL-FHEP-VS-SDKA--S-QKQFQMTEM-VLE-----------LAAQVL---EP--RSIGFGMVDSKKDAKLAKKLGLLEEGSLYVFKDDRLIEFDGELATDVLVEFLLDLLEDP--------VEII---NSKLELQAFDQIDDEIKLIGYFKGEDSEHFKA----FEEAAEQFQPYIKFFATFDKGVAKKLGL-KMNEVDFYEPFMDEPV----HIPDK----PYTEEELVEFVREHRRATLRKLRPEDMFETW---EDDMEGIHIVAFAEEDDP-DGFEFLEILKQVARDNTDNPDLSIVWIDPDDFPLL-ITYWEKTFKIDLFKPQIGVVNVTD-ADSIWMDIRD--DDDLPTAEELEDWI--EDVLSGKINT
>CASQ2_AVEPASS_Menura_novaehollandiae_NXE90066.1
------------MKV----------------TC-W-------IL-----AG----F--YL-----------L---F-------C---C-KAEEGLNFPTYDGKDRVIDLNE---KNYKQALKKYDMLCLL-FHEP-VS-SDKV--S-QKQFQMTEM-VLE-----------LAAQVL---EP--RSIGFGMVDSKKDAKLAKKLGLLEEGSLYVFKDERLIEFDGELSTDVLVEFLLDLLEDP--------VEII---NNKLELQAFDQIDEEIKLIGYFKGEDSEHFKA----FEEAAEQFQPYIKFFATFDKGVAKKLGL-KMNEVDFYEPFMDEPV----HIPDK----PYTEEELVDFVREHKRATLRKLRPEDMFETW---EDDMEGIHIVAFAEEDDP-DGFEFLEILKQVARDNTDNPDLSIVWIDPDDFPLL-ITYWEKTFKIDLFRPQIGVVNVTD-ADSIWMDIRD--DDDLPTAEELEDWI--EDVLSGKINT
>CASQ2_AVEPASS_Vidua_chalybeata_XP_053790257.1
------------MKA----------------IC-W-------IL-----AG----F--YL-----------L---F-------C---C-KAEEGLNFPTYDGKDRVIDLNE---KNYKQALKKYDMLCLL-FHEP-VS-SDKV--S-QKQFQMTEM-VLE-----------LAAQVL---EP--RSIGFGMVDSKKDAKLAKKLGLLEEGSLYVFKDERLVEFDGELSADVLVEFLLDLLEDP--------VEVI---NSKLELQAFDQIDDEIKLIGYFKGEDSEHFKA----FEEAAEHFQPYVKFFATFDKGVAKKLGL-KMNEVDFYEPFMDEPV----HIPDK----PYSEEELVDFVREHRRATLRKLRPEDMFETW---EDDMEGIHIVAFAEEDDP-DGFEFLEILKQVARDNTDNPDLSIVWIDPDDFPLL-ITYWEKTFKIDLFRPQIGVVNVTD-ADSVWMDIRD--DDDLPTAEELEDWI--EDVLSGKINT
>CASQ2_AVEPASS_Vidua_macroura_XP_053825649.1
------------MKA----------------IC-W-------IL-----AG----F--YL-----------L---F-------C---C-KAEEGLNFPTYDGKDRVIDLNE---KNYKQALKKYDMLCLL-FHEP-VS-SDKV--S-QKQFQMTEM-VLE-----------LAAQVL---EP--RSIGFGMVDSKKDAKLAKKLGLLEEGSLYVFKDERLVEFDGELSADVLVEFLLDLLEDP--------VEVI---NSKLELQAFDQIDDEIKLIGYFKGEDSEHFKA----FEEAAEHFQPYVKFFATFDKGVAKKLGL-KMNEVDFYEPFMDEPV----HIPDK----PYSEEELVDFVREHRRATLRKLRPEDMFETW---EDDMEGIHIVAFAEEDDP-DGFEFLEILKQVARDNTDNPDLSIVWIDPDDFPLL-ITYWEKTFKIDLFRPQIGVVNVTD-ADSVWMDIRD--DDDLPTAEELEDWI--EDVLSGKINT
>CASQ2_AVEPASS_Passer_montanus_XP_039573833.1
------------MKA----------------IC-W-------IL-----AG----F--YL-----------L---F-------C---C-KAEEGLNFPTYDGKDRVIDLNE---KNYKQALKKYDMLCLL-FHEP-VS-SDKV--S-QKQFQMTEM-VLE-----------LAAQVL---EP--RSIGFGMVDSKKDAKLAKKLGLLEEGSLYVFKDERLVEFDGELSADVLVEFLLDLLEDP--------VEVI---NSKLELQAFDQIDDEIKLIGYFKGEDSEHFKA----FEEAAEHFQPYVKFFATFDKGVAKKLGL-KMNEVDFYEPFMDEPV----HIPDK----PYSEEELVDFVREHRRATLRKLRPEDMFETW---EDDMEGIHIVAFAEEDDP-DGFEFLEILKQVARDNTDNPDLSIVWIDPDDFPLL-ITYWEKTFKIDLFRPQIGVVNVTD-ADSVWMDIRD--DDDLPTAEELEDWI--EDVLSGKINT
>CASQ2_AVEPASS_Agelaius_phoeniceus_XP_054483985.1
------------MKA----------------IC-W-------IL-----AG----F--YL-----------L---F-------C---C-KAEEGLNFPTYDGKDRVIDLNE---KNYKQALKKYDMLCLL-FHEP-VS-SDKV--S-QKQFQMTEM-VLE-----------LAAQVL---EP--RSIGFGMVDSKKDAKLAKKLGLLEEGSLYVFKDERLVEFDGELSADVLVEFLLDLLEDP--------VEII---NSKLELQAFDQIDDEIKLIGYFKGEDSEHFKA----FEEAAEHFQPYVKFFATFDKGVAKKLGL-KMNEVDFYEPFMDEPV----HIPDK----PYSEEELVDFVREHRRATLRKLRPEDMFETW---EDDMEGIHIVAFAEEDDP-DGFEFLEILKQVARDNTDNPDLSIVWIDPDDFPLL-ITYWEKTFKIDLFRPQIGVVNVTD-ADSVWMDIRD--DDDLPTAEELEDWI--EDVLSGKINT
>CASQ2_AVEPASS_Molothrus_ater_XP_036248613.1
------------MKA----------------IC-W-------IL-----AG----F--YL-----------L---F-------C---C-KAEEGLNFPTYDGKDRVIDLNE---KNYKQALKKYDMLCLL-FHEP-VS-SDKV--S-QKQFQMTEM-VLE-----------LAAQVL---EP--RSIGFGMVDSKKDAKLAKKLGLLEEGSLYVFKDERLVEFDGELSADVLVEFLLDLLEDP--------VEII---NSKLELQAFDQIDDEIKLIGYFKGEDSEHFKA----FEEAAEHFQPYVKFFATFDKGVAKKLGL-KMNEVDFYEPFMDEPV----HIPDK----PYSEEELVDFVREHRRATLRKLRPEDMFETW---EDDMEGIHIVAFAEEDDP-DGFEFLEILKQVARDNTDNPDLSIVWIDPDDFPLL-ITYWEKTFKIDLFRPQIGVVNVTD-ADSVWMDIRD--DDDLPTAEELEDWI--EDVLSGKINT
>CASQ2_AVEPASS_Illadopsis_cleaveri_NXM54587.1
------------MKA----------------IC-W-------IL-----AG----F--YL-----------L---F-------C---C-KAEEGLNFPTYDGKDRVIDLNE---KNYKQALKKYDMLCLL-FHEP-VS-SDKV--S-QKQFQMTEM-VLE-----------LAAQVL---EP--RSIGFGMVDSKKDAKLAKKLGLLEEGSLYVFKDERLIEFDGELSADVLVEFLLDLLEDP--------VEVI---NSKLELQAFDQIDDEIKLIGYFKGEDSEHFKA----FEEAAEHFQPYVKFFATFDKGVAKKLGL-KMNEVDFYEPFMDEPV----HIPDK----PYSEEELVDFVREHRRATLRKLRPEDMFETW---EDDMEGIHIVAFAEEDDP-DGFEFLEILKQVARDNTDNPDLSIVWIDPDDFPLL-ITYWEKTFKIDLFRPQIGVVNVTD-ADSVWMDIRD--DDDLPTAEELEDWI--EDVLSGKINT
>CASQ2_AVEPASS_Rhipidura_dahli_NXI76082.1
------------MKA----------------IC-W-------IL-----AG----F--YL-----------L---F-------C---C-KAEEGLNFPTYDGKDRVIDLNE---KNYKQALKKYDMLCLL-FHEP-VS-SDKV--S-QKQFQMTEM-VLE-----------LAAQVL---EP--RSIGFGMVDSKKDAKLAKKLGLLEEGSLYVFKDERLIEFDGELSADVLVEFLLDLLEDP--------VEVI---NSKLELQAFDQIDDEIKLIGYFKGEDSEHFKA----FEEAAEHFQPYVKFFATFDKGVAKKLGL-KMNEVDFYEPFMDEPV----HIPDK----PYSEEELVDFVREHRRATLRKLRPEDMFETW---EDDMEGIHIVAFAEEDDP-DGFEFLEILKQVARDNTDNPDLSIVWIDPDDFPLL-ITYWEKTFKIDLFRPQIGVVNVTD-ADSIWMDIRD--DDDLPTAEELEDWI--EDVLSGKINT
>CASQ2_AVEPASS_Myiagra_hebetior_NXH26069.1
------------MKA----------------IC-W-------IL-----AG----F--YL-----------L---F-------C---C-KAEEGLNFPTYDGKDRVIDLNE---KNYKQALKKYDMLCLL-FHEP-VS-SDKV--S-QKQFQMTEM-VLE-----------LAAQVL---EP--RSIGFGMVDSKKDAKLAKKLGLLEEGSLYVFKDERLIEFDGELSADVLVEFLLDLLEDP--------VEVI---NSKLELQAFDQIDDEIKLIGYFKGEDSEHFKA----FEEAAEHFQPYVKFFATFDKGVAKKLGL-KMNEVDFYEPFMDEPV----HIPDK----PYSEEELVDFVKEHRRATLRKLRPEDMFETW---EDDMEGIHIVAFAEEDDP-DGFEFLEILKQVARDNTDNPDLSIVWIDPDDFPLL-ITYWEKTFKIDLFRPQIGVVNVTD-ADSIWMDIRD--DDDLPTAEELEDWI--EDVLSGKINT
>CASQ2_AVEPASS_Aegithalos_concinnus_DN2780_c0_g1_i1
------------MKA----------------IC-W-------IL-----AG----F--YL-----------L---F-------C---C-KAEEGLNFPTYDGKDRVIDLNE---KNYKQALKKYDMLCLL-FHEP-VS-SDKV--S-QKQFQMTEM-VLE-----------LAAQVL---EP--RSIGFGMVDSKKDAKLAKKLGLLEEGSLYVFKDERLVEFDGELSADVLVEFLLDLLEDP--------VEVI---NSKLELQAFDQIDDEIKLIGYFKGEDSEHFKA----FEEAAEQFQPYVKFFATFDKGVAKKLGL-KMNEVDFYEPFMDEPV----HIPDK----PYSEEELVDFVREHRRATLRKLRPEDMFETW---EDDMEGIHIVAFAEEDDP-DGFEFLEILKQVARDNTDNPDLSIVWIDPDDFPLL-ITYWEKTFKIDLFRPQIGVVNVTD-ADSIWMDIRD--DDDLPTAEELEDWI--EDVLSGKINT
>CASQ2_AVEPASS_Aegithalos_iouschistos_DN2488_c0_g1_i1
------------MKA----------------IC-W-------IL-----AG----F--YL-----------L---F-------C---C-KAEEGLNFPTYDGKDRVIDLNE---KNYKQALKKYDMLCLL-FHEP-VS-SDKV--S-QKQFQMTEM-VLE-----------LAAQVL---EP--RSIGFGMVDSKKDAKLAKKLGLLEEGSLYVFKDERLVEFDGELSADVLVEFLLDLLEDP--------VEVI---NSKLELQAFDQIDDEIKLIGYFKGEDSEHFKA----FEEAAEQFQPYVKFFATFDKGVAKKLGL-KMNEVDFYEPFMDEPV----HIPDK----PYSEEELVDFVREHRRATLRKLRPEDMFETW---EDDMEGIHIVAFAEEDDP-DGFEFLEILKQVARDNTDNPDLSIVWIDPDDFPLL-ITYWEKTFKIDLFRPQIGVVNVTD-ADSIWMDIRD--DDDLPTAEELEDWI--EDVLSGKINT
>CASQ2_AVEPASS_Dicaeum_eximium_NXH47025.1
------------MKA----------------IC-W-------IL-----AG----F--YL-----------L---F-------C---C-KAEEGLNFPTYDGKDRVIDLNE---KNYKQALKKYDMLCLL-FHEP-VS-SDKV--S-QKQFQMTEM-VLE-----------LAAQVL---EP--RSIGFGMVDSKKDAKLAKKLGLLEEGSLYVFKDERLVEFDGELSADVLVEFLLDLLEDP--------VEVI---NSKLELQAFDQIDDEIKLIGYFKGEDSEHFKA----FEEAAEQFQPYVKFFATFDKGVAKKLGL-KMNEVDFYEPFMDEPV----HIPDK----PYSEEELVDFVREHRRATLRKLRPEDMFETW---EDDMEGIHIVAFAEEDDP-DGFEFLEILKQVARDNTDNPDLSIVWIDPDDFPLL-ITYWEKTFKIDLFRPQIGVVNVTD-ADSIWMDIRD--DDDLPTAEELEDWI--EDVLSGKINT
>CASQ2_AVEPASS_Chloropsis_hardwickii_NWH33327.1
------------MKA----------------IC-W-------IL-----AG----F--YL-----------L---F-------C---C-KAEEGLNFPTYDGKDRVIDLNE---KNYKQALKKYDMLCLL-FHEP-VS-SDKV--S-QKQFQMTEM-VLE-----------LAAQVL---EP--RSIGFGMVDSKKDAKLAKKLGLLEEGSLYVFKDERLVEFDGELSADVLVEFLLDLLEDP--------VEVI---NSKLELQAFDQIDDEIKLIGYFKGEDSEHFKA----FEEAAEQFQPYVKFFATFDKGVAKKLGL-KMNEVDFYEPFMDEPV----HIPDK----PYSEEELVDFVREHRRATLRKLRPEDMFETW---EDDMEGIHIVAFAEEDDP-DGFEFLEILKQVARDNTDNPDLSIVWIDPDDFPLL-ITYWEKTFKIDLFRPQIGVVNVTD-ADSIWMDIRD--DDDLPTAEELEDWI--EDVLSGKINT
>CASQ2_AVEPASS_Anthoscopus_minutus_NXQ63536.1
------------MKA----------------VC-W-------IL-----AG----F--YL-----------L---F-------C---C-KAEEGLNFPTYDGKDRVIDLNE---KNYKQALKKYDMLCLL-FHEP-VS-SDKV--S-QKQFQMTEM-VLE-----------LAAQVL---EP--RSIGFGMVDSKKDAKLAKKLGLLEEGSLYVFKDERLVEFDGELSADVLVEFLLDLLEDP--------VEVI---NSKLELQAFDQIDDEIKLIGYFKGEDSEHFKA----FEEAAEQFQPYVKFFATFDKGVAKKLGL-KMNEVDFYEPFMDEPV----HIPDK----PYSEEELVDFVREHRRATLRKLRPEDMFETW---EDDMEGIHIVAFAEEDDP-DGFEFLEILKQVARDNTDNPDLSIVWIDPDDFPLL-ITYWEKTFKIDLFRPQIGVVNVTD-ADSIWMDIRD--DDDLPTAEELEDWI--EDVLSGKINT
>CASQ2_AVEPASS_Hypocryptadius_cinnamomeus_NXR89910.1
------------MKA----------------IC-W-------IL-----AG----F--YL-----------L---F-------C---C-KAEEGLNFPTYDGKDRVIDLNE---KNYKQALKKYDMLCLL-FHEP-VS-SDKV--S-QKQFQMTEM-VLE-----------LAAQVL---EP--RSIGFGMVDSKKDAKLAKKLGLLEEGSLYVFKDERLVEFDGELSADVLVEFLLDLLEDP--------VEVI---NSKLELQAFDQIDDEIKLIGYFKGEDSEHFKA----FEEAAEQFQPYVKFFATFDKGVAKKLGL-KMNEVDFYEPFMDEPV----HIPDK----PYSEEELVDFVREHRRATLRKLRPEDMFETW---EDDMEGIHIVAFAEEDDP-DGFEFLEILKQVARDNTDNPDLSIVWIDPDDFPLL-ITYWEKTFKIDLFRPQIGVVNVTD-ADSVWMDIRD--DDDLPTAEELEDWI--EDVLSGKINT
>CASQ2_AVEPASS_Chloropsis_cyanopogon_NXP59136.1
------------MKA----------------IC-W-------IL-----AG----F--YL-----------L---F-------C---C-KAEEGLNFPTYDGKDRVIDLNE---KNYKQALKKYDMLCLL-FHEP-VS-SDKV--S-QKQFQMTEM-VLE-----------LAAQVL---EP--RSIGFGMVDSKKDAKLAKKLGLLEEGSLYVFKDERLVEFDGELSADVLVEFLLDLLEDP--------VEVI---NSKLELQAFDQIDDEIKLIGYFKGEDSEHFKA----FEEAAEQFQPYVKFFATFDKGVAKKLGL-KMNEVDFYEPFMDEPV----HIPDK----PYSEEELVDFVREHRRATLRKLRPEDMFETW---EDDMEGIHIVAFAEEDDP-DGFEFLEILKQVARDNTDNPDLSIVWIDPDDFPLL-ITYWEKTFKIDLFRPQIGVVNVTD-ADSVWMDIRD--DDDLPTAEELEDWI--EDVLSGKINT
>CASQ2_AVEPASS_Melospiza_melodia_DN5723_c0_g3_i2
------------MKA----------------IC-W-------IL-----AG----F--YL-----------L---F-------C---C-KAEEGLNFPTYDGKDRVIDLNE---KNYKQALKKYDMLCLL-FHEP-VS-SDKV--S-QKQFQMTEM-VLE-----------LAAQVL---EP--RSIGFGMVDSKKDAKLAKKLGLLEEGSLYVFKDERLVEFDGELSADVLVEFLLDLLEDP--------VEII---NSKLELQAFDQIDDEIKLIGYFKGEDSEHFKA----FEEAAEQFQPYVKFFATFDKGVAKKLGL-KMNEVDFYEPFMDEPV----HIPDK----PYSEEELVDFVREHRRATLRKLRPEDMFETW---EDDMEGIHIVAFAEEDDP-DGFEFLEILKQVARDNTDNPDLSIVWIDPDDFPLL-ITYWEKTFKIDLFRPQIGVVNVTD-ADSVWMDIRD--DDDLPTAEELEDWI--EDVLSGKINT
>CASQ2_AVEPASS_Zonotrichia_albicollis_XP_005486173.1
------------MKA----------------IC-W-------IL-----AG----F--YL-----------L---F-------C---C-KAEEGLNFPTYDGKDRVIDLNE---KNYKQALKKYDMLCLL-FHEP-VS-SDKV--S-QKQFQMTEM-VLE-----------LAAQVL---EP--RSIGFGMVDSKKDAKLAKKLGLLEEGSLYVFKDERLVEFDGELSADVLVEFLLDLLEDP--------VEII---NSKLELQAFDQIDDEIKLIGYFKGEDSEHFKA----FEEAAEQFQPYVKFFATFDKGVAKKLGL-KMNEVDFYEPFMDEPV----HIPDK----PYSEEELVDFVREHRRATLRKLRPEDMFETW---EDDMEGIHIVAFAEEDDP-DGFEFLEILKQVARDNTDNPDLSIVWIDPDDFPLL-ITYWEKTFKIDLFRPQIGVVNVTD-ADSVWMDIRD--DDDLPTAEELEDWI--EDVLSGKINT
>CASQ2_AVEPASS_Geospiza_fortis_XP_005420625.1
------------MKA----------------IC-W-------IL-----AG----F--YL-----------L---F-------C---C-KAEEGLNFPTYDGKDRVIDLNE---KNYKQALKKYDMLCLL-FHEP-VS-SDKV--S-QKQFQMTEM-VLE-----------LAAQVL---EP--RSIGFGMVDSKKDAKLAKKLGLLEEGSLYVFKDERLVEFDGELSADVLVEFLLDLLEDP--------VEII---NSKLELQAFDQIDDEIKLIGYFKGEDSEHFKA----FEEAAEQFQPYVKFFATFDKGVAKKLGL-KMNEVDFYEPFMDEPV----HIPDK----PYSEEELVDFVREHRRATLRKLRPEDMFETW---EDDMEGIHIVAFAEEDDP-DGFEFLEILKQVARDNTDNPDLSIVWIDPDDFPLL-ITYWEKTFKIDLFRPQIGVVNVTD-ADSVWMDIRD--DDDLPTAEELEDWI--EDVLSGKINT
>CASQ2_AVEPASS_Camarhynchus_parvulus_XP_030800940.1
------------MKA----------------IC-W-------IL-----AG----F--YL-----------L---F-------C---C-KAEEGLNFPTYDGKDRVIDLNE---KNYKQALKKYDMLCLL-FHEP-VS-SDKV--S-QKQFQMTEM-VLE-----------LAAQVL---EP--RSIGFGMVDSKKDAKLAKKLGLLEEGSLYVFKDERLVEFDGELSADVLVEFLLDLLEDP--------VEII---NSKLELQAFDQIDDEIKLIGYFKGEDSEHFKA----FEEAAEQFQPYVKFFATFDKGVAKKLGL-KMNEVDFYEPFMDEPV----HIPDK----PYSEEELVDFVREHRRATLRKLRPEDMFETW---EDDMEGIHIVAFAEEDDP-DGFEFLEILKQVARDNTDNPDLSIVWIDPDDFPLL-ITYWEKTFKIDLFRPQIGVVNVTD-ADSVWMDIRD--DDDLPTAEELEDWI--EDVLSGKINT
>CASQ2_AVEPASS_Melozone_crissalis_XP_054125894.1
------------MKA----------------IC-W-------IL-----AG----F--YL-----------L---F-------C---C-KAEEGLNFPTYDGKDRVIDLNE---KNYKQALKKYDMLCLL-FHEP-VS-SDKV--S-QKQFQMTEM-VLE-----------LAAQVL---EP--RSIGFGMVDSKKDAKLAKKLGLLEEGSLYVFKDERLVEFDGELSADVLVEFLLDLLEDP--------VEII---NSKLELQAFDQIDDEIKLIGYFKGEDSEHFKA----FEEAAEQFQPYVKFFATFDKGVAKKLGL-KMNEVDFYEPFMDEPV----HIPDK----PYSEEELVDFVREHRRATLRKLRPEDMFETW---EDDMEGIHIVAFAEEDDP-DGFEFLEILKQVARDNTDNPDLSIVWIDPDDFPLL-ITYWEKTFKIDLFRPQIGVVNVTD-ADSVWMDIRD--DDDLPTAEELEDWI--EDVLSGKINT
>CASQ2_AVEPASS_Melospiza_georgiana_XP_057901544.1
------------MKA----------------IC-W-------IL-----AG----F--YL-----------L---F-------C---C-KAEEGLNFPTYDGKDRVIDLNE---KNYKQALKKYDMLCLL-FHEP-VS-SDKV--S-QKQFQMTEM-VLE-----------LAAQVL---EP--RSIGFGMVDSKKDAKLAKKLGLLEEGSLYVFKDERLVEFDGELSADVLVEFLLDLLEDP--------VEII---NSKLELQAFDQIDDEIKLIGYFKGEDSEHFKA----FEEAAEQFQPYVKFFATFDKGVAKKLGL-KMNEVDFYEPFMDEPV----HIPDK----PYSEEELVDFVREHRRATLRKLRPEDMFETW---EDDMEGIHIVAFAEEDDP-DGFEFLEILKQVARDNTDNPDLSIVWIDPDDFPLL-ITYWEKTFKIDLFRPQIGVVNVTD-ADSVWMDIRD--DDDLPTAEELEDWI--EDVLSGKINT
>CASQ2_AVEPASS_Ammospiza_caudacuta_XP_058681064.1
------------MKA----------------IC-W-------IL-----AG----F--YL-----------L---F-------C---C-KAEEGLNFPTYDGKDRVIDLNE---KNYKQALKKYDMLCLL-FHEP-VS-SDKV--S-QKQFQMTEM-VLE-----------LAAQVL---EP--RSIGFGMVDSKKDAKLAKKLGLLEEGSLYVFKDERLVEFDGELSADVLVEFLLDLLEDP--------VEII---NSKLELQAFDQIDDEIKLIGYFKGEDSEHFKA----FEEAAEQFQPYVKFFATFDKGVAKKLGL-KMNEVDFYEPFMDEPV----HIPDK----PYSEEELVDFVREHRRATLRKLRPEDMFETW---EDDMEGIHIVAFAEEDDP-DGFEFLEILKQVARDNTDNPDLSIVWIDPDDFPLL-ITYWEKTFKIDLFRPQIGVVNVTD-ADSVWMDIRD--DDDLPTAEELEDWI--EDVLSGKINT
>CASQ2_AVEPASS_Leptocoma_aspasia_NXL79746.1
------------MKA----------------IC-W-------IL-----AG----F--YL-----------L---F-------C---C-KAEEGLNFPTYDGKDRVIDLNE---KNYKQALKKYDMLCLL-FHEP-VS-SDKV--S-QKQFQMTEM-VLE-----------LAAQVL---EP--RSIGFGMVDSKKDAKLAKKLGLLEEGSLYVFKDERLVEFDGELSADVLVEFLLDLLEDP--------VEII---NSKLELQAFDQIDDEIKLIGYFKGEDSEHFKA----FEEAAEQFQPYVKFFATFDKGVAKKLGL-KMNEVDFYEPFMDEPV----HIPDK----PYSEEELVDFVREHRRATLRKLRPEDMFETW---EDDMEGIHIVAFAEEDDP-DGFEFLEILKQVARDNTDNPDLSIVWIDPDDFPLL-ITYWEKTFKIDLFRPQIGVVNVTD-ADSVWMDIRD--DDDLPTAEELEDWI--EDVLSGKINT
>CASQ2_AVEPASS_Nesospiza_acunhae_NWZ95087.1
------------MKA----------------IC-W-------IL-----AG----F--YL-----------L---F-------C---C-KAEEGLNFPTYDGKDRVIDLNE---KNYKQALKKYDMLCLL-FHEP-VS-SDKV--S-QKQFQMTEM-VLE-----------LAAQVL---EP--RSIGFGMVDSKKDAKLAKKLGLLEEGSLYVFKDERLVEFDGELSADVLVEFLLDLLEDP--------VEII---NSKLELQAFDQIDDEIKLIGYFKGEDSEHFKA----FEEAAEQFQPYVKFFATFDKGVAKKLGL-KMNEVDFYEPFMDEPV----HIPDK----PYSEEELVDFVREHRRATLRKLRPEDMFETW---EDDMEGIHIVAFAEEDDP-DGFEFLEILKQVARDNTDNPDLSIVWIDPDDFPLL-ITYWEKTFKIDLFRPQIGVVNVTD-ADSVWMDIRD--DDDLPTAEELEDWI--EDVLSGKINT
>CASQ2_AVEPASS_Elachura_formosa_NXD26677.1
------------MKA----------------IC-W-------IL-----AG----F--YL-----------L---F-------C---C-KAEEGLNFPTYDGKDRVIDLNE---KNYKQALKKYDMLCLL-FHEP-VS-SDKV--S-QKQFQMTEM-VLE-----------LAAQVL---EP--RSIGFGMVDSKKDAKLAKKLGLLEEGSLYVFKDERLVEFDGELSADVLVEFLLDLLEDP--------VEVI---NSKLELQAFDQIDDEIKLIGYFKGEDSEHFKA----FEEAAEQFQPYIKFFATFDKGVAKKLGL-KMNEVDFYEPFMDEPV----HIPDK----PYSEEELVDFVREHRRATLRKLRPEDMFETW---EDDMEGIHIVAFAEEDDP-DGFEFLEILKQVARDNTDNPDLSIVWIDPDDFPLL-ITYWEKTFKIDLFRPQIGVVNVTD-ADSIWMDIRD--DDDLPTAEELEDWI--EDVLSGKINT
>CASQ2_AVEPASS_Hylia_prasina_NWU43035.1
------------MKA----------------IC-W-------IL-----AG----F--YL-----------L---F-------C---C-KAEEGLNFPTYDGKDRVIDLNE---KNYKQALKKYDMLCLL-FHEP-VS-SDKV--S-QKQFQMTEM-VLE-----------LAAQVL---EP--RSIGFGMVDSKKDAKLAKKLGLLEEGSLYVFKDERLVEFDGELSADVLVEFLLDLLEDP--------VEVI---NSKLELQAFDQIDDEIKLIGYFKGEDSEHFKA----FEEAAEQFQPYIKFFATFDKGVAKKLGL-KMNEVDFYEPFMDEPV----HIPDK----PYSEEELVDFVREHRRATLRKLRPEDMFETW---EDDMEGIHIVAFAEEDDP-DGFEFLEILKQVARDNTDNPDLSIVWIDPDDFPLL-ITYWEKTFKIDLFRPQIGVVNVTD-ADSVWMDIRD--DDDLPTAEELEDWI--EDVLSGKINT
>CASQ2_AVEPASS_Orthonyx_spaldingii_NXC09542.1
------------MKA----------------IC-W-------IL-----AG----F--YL-----------L---F-------C---C-KAEEGLNFPTYDGKDRVIDLNE---KNYKQALKKYDMLCLL-FHEP-VS-SDKV--S-QKQFQMTEM-VLE-----------LAAQVL---EP--RSIGFGMVDSKKDAKLAKKLGLLEEGSLYVFKDERLIEFDGELSADVLVEFLLDLLEDP--------VEVI---NSKLELQAFDQIDDEIKLIGYFKGEDSEHFKA----FEEAAEQFQPYIKFFATFDKGVAKKLGL-KMNEVDFYEPFMDEPV----HIPDK----PYSEEELVDFVREHRRATLRKLRPEDMFETW---EDDMEGIHIVAFAEEDDP-DGFEFLEILKQVARDNTDNPDLSIVWIDPDDFPLL-ITYWEKTFKIDLFRPQIGVVNVTD-ADSIWMDIRD--DDDLPTAEELEDWI--EDVLSGKINT
>CASQ2_AVEPASS_Taeniopygia_guttata_XP_002188512.1
------------MKA----------------VC-W-------IL-----AG----F--YL-----------L---F-------C---C-KAEEGLNFPTYDGKDRVIDLNE---KNYKQALKKYDMLCLL-FHEP-VS-SDKV--S-QKQFQMTEM-VLE-----------LAAQVL---EP--RSIGFGMVDSKKDAKLAKKLGLLEEGSLYVFKDERLVEFDGELSADVLVEFLLDLLEDP--------VEVI---NSKLELQAFDQIDDEIKLIGYFKGEDSEHFKA----FEEAAEQFQPYVKFFATFDKGVAKKLGL-KMNEVDFYEPFMDEPV----HIPDK----PYSEEELVDFVREHRRATLRKLRPEDMFETW---EDDMEGIHIVAFAEEDDP-DGFEFLEILKQVARDNTDNPDLSIVWIDPDDFPLL-ITYWEKTFKIDLFRPQIGIVNVTD-ADSVWMDIRD--DDDLPTAEELEDWI--EDVLSGKINT
>CASQ2_AVEPASS_Lonchura_striata_XP_021404514.1
------------MKA----------------VC-W-------IL-----AG----F--YL-----------L---F-------C---C-KAEEGLNFPTYDGKDRVIDLNE---KNYKQALKKYDMLCLL-FHEP-VS-SDKV--S-QKQFQMTEM-VLE-----------LAAQVL---EP--RSIGFGMVDSKKDAKLAKKLGLLEEGSLYVFKDERLVEFDGELSADVLVEFLLDLLEDP--------VEVI---NSKLELQAFDQIDDEIKLIGYFKGEDSEHFKA----FEEAAEQFQPYVKFFATFDKGVAKKLGL-KMNEVDFYEPFMDEPV----HIPDK----PYSEEELVDFVREHRRATLRKLRPEDMFETW---EDDMEGIHIVAFAEEDDP-DGFEFLEILKQVARDNTDNPDLSIVWIDPDDFPLL-ITYWEKTFKIDLFRPQIGIVNVTD-ADSVWMDIRD--DDDLPTAEELEDWI--EDVLSGKINT
>CASQ2_AVEPASS_Chloebia_gouldiae_RLV90947.1
------------MKA----------------IC-W-------IL-----AG----F--YL-----------L---F-------C---C-KAEEGLNFPTYDGKDRVIDLNE---KNYKQALKKYDMLCLL-FHEP-VS-SDKV--S-QKQFQMTEM-VLE-----------LAAQVL---EP--RSIGFGMVDSKKDAKLAKKLGLLEEGSLYVFKDERLVEFDGELSADVLVEFLLDLLEDP--------VEVI---NSKLELQAFDQIDDEIKLIGYFKGEDSEHFKA----FEEAAEQFQPYVKFFATFDKGVAKKLGL-KMNEVDFYEPFMDEPV----HIPDK----PYSEEELVDFVREHRRATLRKLRPEDMFETW---EDDMEGIHIVAFAEEDDP-DGFEFLEILKQVARDNTDNPDLSIVWIDPDDFPLL-ITYWEKTFKIDLFRPQIGIVNVTD-ADSVWMDIRD--DDDLPTAEELEDWI--EDVLSGKINT
>CASQ2_AVEPASS_Motacilla_alba_XP_037985749.1
------------MKA----------------IC-W-------IL-----AG----F--YL-----------L---F-------C---C-KAEEGLNFPTYDGKDRVIDLNE---KNYKQALKKYDMLCLL-FHEP-VS-SDKV--S-QKQFQMTEL-VLE-----------LAAQVL---EP--RSIGFGMVDSKKDAKLAKKLGLLEEGSLYVFKDERLVEFDGELSADVLVEFLLDLLEDP--------VEVI---NSKLELQAFDQIDDEIKLIGYFKGEDSEHFKA----FEEAAEQFQPYVKFFATFDKGVAKKLGL-KMNEVDFYEPFMDEPV----HIPDK----PYSEEELVDFVREHRRATLRKLRPEDMFETW---EDDMEGIHIVAFAEEDDP-DGFEFLEILKQVARDNTDNPDLSIVWIDPDDFPLL-ITYWEKTFKIDLFRPQIGVVNVTD-ADSVWMDIRD--DDDLPTAEELEDWI--EDVLSGKINT
>CASQ2_AVEPASS_Hirundo_rustica_XP_039910510.1
------------MKA----------------IC-W-------IL-----AG----F--YL-----------L---F-------C---C-KAEEGLNFPTYDGKDRVIDLNE---KNYKQALKKYDMLCLL-FHEP-VS-SDKV--S-QKQFQMTEL-VLE-----------LAAQVL---EP--RSIGFGMVDSKKDAKLAKKLGLLEEGSLYVFKDERLVEFDGELSADVLVEFLLDLLEDP--------VEVI---NSKLELQAFDQIDDEIKLIGYFKGEDSEHFKA----FEEAAEQFQPYVKFFATFDKGVAKKLGL-KMNEVDFYEPFMDEPV----HIPDK----PYSEEELVDFVREHRRATLRKLRPEDMFETW---EDDMEGIHIVAFAEEDDP-DGFEFLEILKQVARDNTDNPDLSIVWIDPDDFPLL-ITYWEKTFKIDLFRPQIGVVNVTD-ADSVWMDIRD--DDDLPTAEELEDWI--EDVLSGKINT
>CASQ2_AVEPASS_Prunella_himalayana_NWT63744.1
------------MKA----------------IC-W-------IL-----AG----F--YL-----------L---F-------C---C-KAEEGLNFPTYDGKDRVIDLNE---KNYKQALKKYDMLCLL-FHEP-VS-SDKV--S-QKQFQMTEM-VLE-----------LAAQVL---EP--RSIGFGMVDSKKDAKLAKKLGLLEEGSLYVFKDERLVEFDGELSADVLVEFLLDLLEDP--------VEVI---NSKLELQAFDQIDDEIKLIGYFKGEDSEHFKA----FEEAAEQFQPYVKFFATFDKGVAKKLGL-KMNEVDFYEPFMDEPV----HIPDK----PYTEEELVDFVREHRRATLRKLRPEDMFETW---EDDMEGIHIVAFAEEDDP-DGFEFLEILKQVARDNTDNPDLSIVWIDPDDFPLL-ITYWEKTFKIDLFRPQIGVVNVTD-ADSVWMDIRD--DDDLPTAEELEDWI--EDVLSGKINT
>CASQ2_AVEPASS_Haemorhous_mexicanus_XP_059694043.1
------------MKA----------------IC-W-------IL-----AG----F--YL-----------L---F-------C---C-KAEEGLNFPTYDGKDRVIDLNE---KNYKQALKKYDMLCLL-FHEP-VS-SDKV--S-QKQFQMTEM-VLE-----------LAAQVL---EP--RSIGFGMVDSKKDAKLAKKLGLVEEGSLYVFKDERLVEFDGELSADVLVEFLLDLLEDP--------VEVI---NSKLELQAFDQIDDEIKLIGYFKGEDSEHFKA----FEEAAEQFQPYVKFFATFDKGVAKKLGL-KMNEVDFYEPFMDEPV----HIPDK----PYSEEELVDFVREHRRATLRKLRPEDMFETW---EDDMEGIHIVAFAEEDDP-DGFEFLEILKQVARDNTDNPDLSIVWIDPDDFPLL-ITYWEKTFKIDLFRPQIGVVNVTD-ADSVWMDIRD--DDDLPTAEELEDWI--EDVLSGKINT
>CASQ2_AVEPASS_Promerops_cafer_NWX55375.1
------------MKA----------------IC-W-------IL-----AG----F--YL-----------L---F-------C---C-KAEEGLNFPTYDGKDRVIDLNE---KNYKQALKKYDMLCLL-FHEP-VS-SDKV--S-QKQFQMTEM-VLE-----------LAAQVL---EP--RSIGFGMVDSKKDAKLAKKLGLVEEGSLYVFKDERLVEFDGELSADVLVEFLLDLLEDP--------VEVI---NSKLELQAFDQIDDEIKLIGYFKGEDSEHFKA----FEEAAEQFQPYVKFFATFDKGVAKKLGL-KMNEVDFYEPFMDEPV----HIPDK----PYSEEELVDFVREHRRATLRKLRPEDMFETW---EDDMEGIHIVAFAEEDDP-DGFEFLEILKQVARDNTDNPDLSIVWIDPDDFPLL-ITYWEKTFKIDLFRPQIGVVNVTD-ADSIWMDIRD--DDDLPTAEELEDWI--EDVLSGKINT
>CASQ2_AVEPASS_Rhadina_sibilatrix_NXR62716.1
------------MKA----------------IC-W-------IL-----AG----F--YL-----------L---F-------C---C-KAEEGLNFPTYDGKDRVIDLNE---KNYKQALKKYDMLCLL-FHEP-VS-SDKV--S-QKQFQMTEM-VLE-----------LAAQVL---EP--RSIGFGMVDSKKDAKLAKKLGLVEEGSLYVFKDERLVEFDGELSADVLVEFLLDLLEDP--------VEVI---NSKLELQAFDQIDDEIKLIGYFKGEDSEHFKA----FEEAAEQFQPYVKFFATFDKGVAKKLGL-KMNEVDFYEPFMDEPV----HIPDK----PYSEEELVDFVREHRRATLRKLRPEDMFETW---EDDMEGIHIVAFAEEDDP-DGFEFLEILKQVARDNTDNPDLSIVWIDPDDFPLL-ITYWEKTFKIDLFRPQIGVVNVTD-ADSIWMDIRD--DDDLPTAEELEDWI--EDVLSGKINT
>CASQ2_AVEPASS_Sinosuthora_webbiana_NWR00920.1
------------MKA----------------IC-W-------IL-----AG----F--YL-----------L---F-------C---C-KAEEGLNFPTYDGKDRVIDLNE---KNYKQALKKYDMLCLL-FHEP-VS-SDKV--S-QKQFQMTEM-VLE-----------LAAQVL---EP--RSIGFGMVDSKKDAKLAKKLGLIEEGSLYVFKDERLVEFDGELSADVLVEFLLDLLEDP--------VEVI---NSKLELQAFDQIDDEIKLIGYFKGEDSEHFKA----FEEAAEQFQPYVKFFATFDKGVAKKLGL-KMNEVDFYEPFMDEPV----HIPDK----PYSEEELVDFVREHRRATLRKLRPEDMFETW---EDDMEGIHIVAFAEEDDP-DGFEFLEILKQVARDNTDNPDLSIVWIDPDDFPLL-ITYWEKTFKIDLFRPQIGVVNVTD-ADSIWMDIRD--DDDLPTAEELEDWI--EDVLSGKINT
>CASQ2_AVEPASS_Certhia_familiaris_NXC94645.1
------------MKA----------------IC-W-------IL-----AG----F--YL-----------L---F-------C---C-KAEEGLNFPTYDGKDRVIDLNE---KNYKQALKKYDMLCLL-FHEP-VS-SDKV--S-QKQFQMTEM-VLE-----------LAAQVL---EP--RSIGFGMVDSKKDAKLAKKLGLIEEGSLYVFKDERLVEFDGELSADVLVEFLLDLLEDP--------VEVI---NSKLELQAFDQIDDEIKLIGYFKGEDSEHFKA----FEEAAEQFQPYVKFFATFDKGVAKKLGL-KMNEVDFYEPFMDEPV----HIPDK----PYSEEELVDFVREHRRATLRKLRPEDMFETW---EDDMEGIHIVAFAEEDDP-DGFEFLEILKQVARDNTDNPDLSIVWIDPDDFPLL-ITYWEKTFKIDLFRPQIGVVNVTD-ADSIWMDIRD--DDDLPTAEELEDWI--EDVLSGKINT
>CASQ2_AVEPASS_Nicator_chloris_NXX28561.1
------------MKA----------------IC-W-------IL-----AG----F--YL-----------L---F-------C---C-KAEEGLNFPTYDGKDRVIDLNE---KNYKQALKKYDMLCLL-FHEP-VS-SDKV--S-QKQFQMTEM-VLE-----------LAAQVL---EP--RSIGFGMVDSKKDAKLAKKLGLIEEGSLYVFKDERLVEFDGELSADVLVEFLLDLLEDP--------VEVI---NSKLELQAFDQIDDEIKLIGYFKGEDSEHFKA----FEEAAEQFQPYIKFFATFDKGVAKKLGL-KMNEVDFYEPFMDEPV----HIPDK----PYSEEELVDFVREHRRATLRKLRPEDMFETW---EDDMEGIHIVAFAEEDDP-DGFEFLEILKQVARDNTDNPDLSIVWIDPDDFPLL-ITYWEKTFKIDLFRPQIGVVNVTD-ADSVWMDIRD--DDDLPTAEELEDWI--EDVLSGKINT
>CASQ2_AVEPASS_Pomatostomus_ruficeps_NXS34853.1
------------MKA----------------IC-W-------IL-----AG----F--YL-----------L---F-------C---C-KAEEGLNFPTYDGKDRVIDLNE---KNYKQALKKYDMLCLL-FHEP-VS-SDKV--S-QKQFQMTEM-VLE-----------LAAQVL---EP--RSIGFGMVDSKKDAKLAKKLGLIEEGSLYVFKDERLIEFDGELSADVLVEFLLDLLEDP--------VEVI---NSKLELQAFDQIDDEIKLIGYFKGEDSEHFKA----FEEAAEQFQPYVKFFATFDKGVAKKLGL-KMNEVDFYEPFMDEPV----HIPDK----PYSEEELVDFVREHRRATLRKLRPEDMFETW---EDDMEGIHIVAFAEEDDP-DGFEFLEILKQVARDNTDNPDLSIVWIDPDDFPLL-ITYWEKTFKIDLFRPQIGVVNVTD-ADSVWMDIRD--DDDLPTAEELEDWI--EDVLSGKINT
>CASQ2_AVEPASS_Pardalotus_punctatus_NXU14013.1
------------MKA----------------IC-W-------IL-----AG----F--YL-----------L---F-------C---C-KAEEGLNFPTYDGKDRVIDLNE---KNYKQALKKYDMLCLL-FHEP-VS-SDKV--S-QKQFQMTEM-VLE-----------LAAQVL---EP--RSIGFGMVDSKKDAKLAKKLGLLEEGSLYVFKDERLVEFDGELSADVLVEFLLDLLEDP--------VEVI---NSKLELQAFDQIDDEIKLIGYFKGEDSEHFKS----FEEAAEQFQPYVKFFATFDKGVAKKLGL-KMNEVDFYEPFMDEPV----HIPDK----PYSEEELVDFVREHRRATLRKLRPEDMFETW---EDDMEGIHIVAFAEEDDP-DGFEFLEILKQVARDNTDNPDLSIVWIDPDDFPLL-ITYWEKTFKIDLFRPQIGVVNVTD-ADSIWMDIRD--DDDLPTAEELEDWI--EDVLSGKINT
>CASQ2_AVEPASS_Pardaliparus_venustulus_DN2399
------------MKA----------------IC-W-------IL-----AG----F--YL-----------L---F-------C---C-KAEEGLNFPTYDGKDRVIDLNE---KNYKQALKKYDMLCLL-FHEP-VS-SDKV--S-QKQFQMTEM-VLE-----------LAAQVL---EP--RSIGFGMVDSKKDAKLAKRLGLVEEGSLYVFKDERLVEFDGELSADVLVEFLLDLLEDP--------VEVI---NSKLELQAFDQIDDEIKLIGYFKGEDSEHYKA----FEEAAEQFQPYVKFFATFDKGVAKKLGL-KMNEVDFYEPFMDEPV----HIPDK----PYSEEELVDFVREHRRATLRKLRPEDMFETW---EDDMEGIHIVAFAEEDDP-DGFEFLEILKQVARDNTDNPDLSIVWIDPDDFPLL-ITYWEKTFKIDLFRPQIGVVNVTD-ADSVWMDIRD--DDDLPTAEELEDWI--EDVLSGKINT
>CASQ2_AVEPASS_Periparus_rubidiventris_DN4020_c2_g1_i1
------------MKA----------------IC-W-------IL-----AG----F--YL-----------L---F-------C---C-KAEEGLNFPTYDGKDRVIDLNE---KNYKQALKKYDMLCLL-FHEP-VS-SDKV--S-QKQFQMTEM-VLE-----------LAAQVL---EP--RSIGFGMVDSKKDAKLAKKLGLVEEGSLYVFKDERLVEFDGELSADVLVEFLLDLLEDP--------VEVI---NSKLELQAFDQIDDEIKLIGYFKGEDSEHYKA----FEEAAEQFQPYVKFFATFDKGVAKKLGL-KMNEVDFYEPFMDEPV----HIPDK----PYSEEELVDFVREHRRATLRKLRPEDMFETW---EDDMEGIHIVAFAEEDDP-DGFEFLEILKQVARDNTDNPDLSIVWIDPDDFPLL-ITYWEKTFKIDLFRPQIGVVNVTD-ADSVWMDIRD--DDDLPTAEELEDWI--EDVLSGKINT
>CASQ2_AVEPASS_Poecile_palustris_c0_g1_i1
------------MKA----------------IC-W-------IL-----AG----F--YL-----------L---F-------C---C-KAEEGLNFPTYDGKDRVIDLNE---KNYKQALKKYDMLCLL-FHEP-VS-SDKV--S-QKQFQMTEM-VLE-----------LAAQVL---EP--RSIGFGMVDSKKDAKLAKKLGLVEEGSLYVFKDERLVEFDGELSADVLVEFLLDLLEDP--------VEVI---NSKLELQAFDQIDDEIKLIGYFKGEDSEHYKA----FEEAAEQFQPYVKFFATFDKGVAKKLGL-KMNEVDFYEPFMDEPV----HIPDK----PYSEEELVDFVREHRRATLRKLRPEDMFETW---EDDMEGIHIVAFAEEDDP-DGFEFLEILKQVARDNTDNPDLSIVWIDPDDFPLL-ITYWEKTFKIDLFRPQIGVVNVTD-ADSVWMDIRD--DDDLPTAEELEDWI--EDVLSGKINT
>CASQ2_AVEPASS_Pseudopodoces_humilis_XP_005523950.1
------------MKA----------------IC-W-------IL-----AG----F--YL-----------L---F-------C---C-KAEEGLNFPTYDGKDRVIDLNE---KNYKQALKKYDMLCLL-FHEP-VS-SDKV--S-QKQFQMTEM-VLE-----------LAAQVL---EP--RSIGFGMVDSKKDAKLAKKLGLVEEGSLYVFKDERLVEFDGELSADVLVEFLLDLLEDP--------VEVI---NSKLELQAFDQIDDEIKLIGYFKGEDSEHYKA----FEEAAEQFQPYVKFFATFDKGVAKKLGL-KMNEVDFYEPFMDEPV----HIPDK----PYSEEELVDFVREHRRATLRKLRPEDMFETW---EDDMEGIHIVAFAEEDDP-DGFEFLEILKQVARDNTDNPDLSIVWIDPDDFPLL-ITYWEKTFKIDLFRPQIGVVNVTD-ADSVWMDIRD--DDDLPTAEELEDWI--EDVLSGKINT
>CASQ2_AVEPASS_Cyanistes_caeruleus_XP_023796787.1
------------MKA----------------IC-W-------IL-----AG----F--YL-----------L---F-------C---C-KAEEGLNFPTYDGKDRVIDLNE---KNYKQALKKYDMLCLL-FHEP-VS-SDKV--S-QKQFQMTEM-VLE-----------LAAQVL---EP--RSIGFGMVDSKKDAKLAKKLGLVEEGSLYVFKDERLVEFDGELSADVLVEFLLDLLEDP--------VEVI---NSKLELQAFDQIDDEIKLIGYFKGEDSEHYKA----FEEAAEQFQPYVKFFATFDKGVAKKLGL-KMNEVDFYEPFMDEPV----HIPDK----PYSEEELVDFVREHRRATLRKLRPEDMFETW---EDDMEGIHIVAFAEEDDP-DGFEFLEILKQVARDNTDNPDLSIVWIDPDDFPLL-ITYWEKTFKIDLFRPQIGVVNVTD-ADSVWMDIRD--DDDLPTAEELEDWI--EDVLSGKINT
>CASQ2_AVEPASS_Lophophanes_dichrous_DN966_c1_g1_i1
------------MKA----------------IC-W-------IL-----AG----F--YL-----------L---F-------C---C-KAEEGLNFPTYDGKDRVIDLNE---KNYKQALKKYDMLCLL-FHEP-VS-SDKV--S-QKQFQMTEM-VLE-----------LAAQVL---EP--RSIGFGMVDSKKDAKLAKKLGLVEEGSLYVFKDERLVEFDGELSADVLVEFLLDLLEDP--------VEVI---NSKLELQAFDQIDDEIKLIGYFKGEDSEHYKA----FEEAAEQFQPYVKFFATFDKGVAKKLGL-KMNEVDFYEPFMDEPV----HIPDK----PYSEEELVDFVREHRRATLRKLRPEDMFETW---EDDMEGIHIVAFAEEDDP-DGFEFLEILKQVARDNTDNPDLSIVWIDPDDFPLL-ITYWEKTFKIDLFRPQIGVVNVTD-ADSVWMDIRD--DDDLPTAEELEDWI--EDVLSGKINT
>CASQ2_AVEPASS_Parus_major_XP_015500828.1
------------MKA----------------IC-W-------VL-----AG----F--YL-----------L---F-------C---C-KAEEGLNFPTYDGKDRVIDLNE---KNYKQALKKYDMLCLL-FHEP-VS-SDKV--S-QKQFQMTEM-VLE-----------LAAQVL---EP--RSIGFGMVDSKKDAKLAKKLGLVEEGSLYVFKDERLVEFDGELSADVLVEFLLDLLEDP--------VEVI---NSKLELQAFDQIDDEIKLIGYFKGEDSEHYKA----FEEAAEQFQPYVKFFATFDKGVAKKLGL-KMNEVDFYEPFMDEPV----HIPDK----PYSEEELVDFVREHRRATLRKLRPEDMFETW---EDDMEGIHIVAFAEEDDP-DGFEFLEILKQVARDNTDNPDLSIVWIDPDDFPLL-ITYWEKTFKIDLFRPQIGVVNVTD-ADSVWMDIRD--DDDLPTAEELEDWI--EDVLSGKINT
>CASQ2_AVEPASS_Sylvietta_virens_NXK62297.1
------------MKA----------------IC-W-------IL-----AG----F--YL-----------L---F-------C---C-KAEEGLNFPTYDGKDRVIDLNE---KNYKQALKKYDMLCLL-FHEP-VS-SDKV--A-QKQFQMTEM-VLE-----------LAAQVL---EP--RSIGFGMVDSKKDAKLAKKLGLVEEGSLYVFKDERLVEFDGELSADVLVEFLLDLLEDP--------VEVI---NSKLELQAFDQIDDEIKLIGYFKGEDSEHFKA----FEEAAEQFQPYIKFFATFDKGVAKKLGL-KMNEVDFYEPFMDEPV----HIPDK----PYSEEELVDFVREHRRATLRKLRPEDMFETW---EDDMEGIHIVAFAEEDDP-DGFEFLEILKQVARDNTDNPDLSIVWIDPDDFPLL-ITYWEKTFKIDLFRPQIGVVNVTD-ADSIWMDIRD--DDDLPTAEELEDWI--EDVLSGKINT
>CASQ2_AVEPASS_Ficedula_albicollis_XP_005038676.1
------------MKA----------------IC-W-------IL-----AG----F--YL-----------L---F-------C---C-KAEEGLNFPTYDGKDRVIDLNE---KNYKQALKKYDMLCLL-FHEP-VS-SDKV--S-QKQFQMTEM-VLE-----------LAAQVL---EP--RSIGFGMVDSKKDAKLARKLGLVEEGSLYVFKDERLVEFDGELSADVLVEFLLDLLEDP--------VEVI---NSKLELQAFDQIDDEIKLIGYFKGEDSEHFKA----FEEAAEQFQPYIKFFATFDKGVAKKLGL-KMNEVDFYEPFMDEPV----HIPDK----PYSEEELVDFVREHRRATLRKLRPEDMFETW---EDDMEGIHIVAFAEEDDP-DGFEFLEILKQVARDNTDNPDLSIVWIDPDDFPLL-ITYWEKTFKIDLFRPQIGVVNVTD-ADSIWMDIRD--DDDLPTAEELEDWI--EDVLSGKINT
>CASQ2_AVEPASS_Copsychus_sechellarum_NXD43584.1
------------MKA----------------IC-W-------IL-----AG----F--YL-----------L---F-------C---C-KAEEGLNFPTYDGKDRVIDLNE---KNYKQALKKYDMLCLL-FHEP-VS-SDKV--S-QKQFQMTEM-VLE-----------LAAQVL---EP--RSIGFGMVDSKKDAKLARKLGLVEEGSLYVFKDERLVEFDGELSADVLVEFLLDLLEDP--------VEVI---NSKLELQAFDQIDDEIKLIGYFKGEDSEHFKA----FEEAAEQFQPYIKFFATFDKGVAKKLGL-KMNEVDFYEPFMDEPV----HIPDK----PYSEEEIVDFVREHRRATLRKLRPEDMFETW---EDDMEGIHIVAFAEEDDP-DGFEFLEILKQVARDNTDNPDLSIVWIDPDDFPLL-ITYWEKTFKIDLFRPQIGVVNVTD-ADSIWMDIRD--DDDLPTAEELEDWI--EDVLSGKINT
>CASQ2_AVEPASS_Oenanthe_melanoleuca_XP_056341260.1
------------MKA----------------IC-W-------IL-----AG----F--YL-----------L---F-------C---C-KAEEGLNFPTYDGKDRVIDLNE---KNYKQALKKYDMLCLL-FHEP-VS-SDKV--S-QKQFQMTEM-VLE-----------LAAQVL---EP--RSIGFGMVDSKKDAKLARKLGLVEEGSLYVFKDERLVEFDGELSADVLVEFLLDLLEDP--------VEVI---NSKLELQAFDQIDDEIKLIGYFKGEDSEHFKA----FEEAAEQFQPYIKFFATFDKGVAKKLGL-KLNEVDFYEPFMDEPV----HIPDK----PYSEEELVDFVREHRRATLRKLRPEDMFETW---EDDMEGIHIVAFAEEDDP-DGFEFLEILKQVARDNTDNPDLSIVWIDPDDFPLL-ITYWEKTFKIDLFRPQIGVVNVTD-ADSIWMDIRD--DDDLPTAEELEDWI--EDVLSGKINT
>CASQ2_AVEPASS_Oenanthe_oenanthe_NXM86741.1
------------MKA----------------IC-W-------IL-----AG----F--YL-----------L---F-------C---C-KAEEGLNFPTYDGKDRVIDLNE---KNYKQALKKYDMLCLL-FHEP-VS-SDKV--S-QKQFQMTEM-VLE-----------LAAQVL---EP--RSIGFGMVDSKKDAKLARKLGLVEEGSLYVFKDERLVEFDGELSADVLVEFLLDLLEDP--------VEVI---NSKLELQAFDQIDDEIKLIGYFKGEDSEHFKA----FEEAAEQFQPYIKFFATFDKGVAKKLGL-KMNEVDFYEPFMDEPV----HIPDK----PYSEEELVDFVREHRRATLRKLRPEDMFETW---EDDMEGIHIVAFAEEDDP-DGFEFLEILKQVARDNTDNPDLSIVWIDPDDFPLL-ITYWEKTFKIDLFKPQIGVVNVTD-ADSIWMDIRD--DDDLPTAEELEDWI--EDVLSGKINT
>CASQ2_AVEPASS_Buphagus_erythrorhynchus_NXT97927.1
------------MKA----------------IC-W-------IL-----AG----F--YL-----------L---F-------C---C-KAEEGLNFPTYDGKDRVIDLNE---KNYKQALKKYDMLCLL-FHEP-VS-SDKV--S-QKQFQMTEM-VLE-----------LAAQVL---EP--RSIGFGMVDSKKDAKLARKLGLLEEGSLYVFKDERLVEFDGEMSADVLVEFLLDLLEDP--------VEVI---NSKLELQAFDQIDDEIKLIGYFKGEDSEHFKA----FEEAAEQFQPYIKFFATFDKGVAKKLGL-KMNEVDFYEPFMDEPV----HIPDK----PYSEEELVDFVREHRRATLRKLRPEDMFETW---EDDMEGIHIVAFAEEDDP-DGFEFLEILKQVARDNTDNPDLSIVWIDPDDFPLL-ITYWEKTFKIDLFRPQIGVVNVTD-ADSIWMDIRD--DDDLPTAEELEDWI--EDVLSGKINT
>CASQ2_AVEPASS_Toxostoma_redivivum_NWS79462.1
------------MKA----------------IC-W-------IL-----AG----F--YL-----------L---F-------C---C-KAEEGLNFPTYDGKDRVIDLNE---KNYKQALKKYDMLCLL-FHEP-VS-SDKV--S-QKQFQMTEM-VLE-----------LAAQVL---EP--RSIGFGMVDSKKDAKLARKLGLLEEGSLYVFKDERLVEFDGEMSADVLVEFLLDLLEDP--------VEVI---NSKLELQAFDQIDDEIKLIGYFKGEDSEHFKA----FEEAAEQFQPYIKFFATFDKGVAKKLGL-KMNEVDFYEPFMDEPV----HIPDK----PYSEEELVDFVREHRRATLRKLRPEDMFETW---EDDMEGIHIVAFAEEDDP-DGFEFLEILKQVARDNTDNPDLSIVWIDPDDFPLL-ITYWEKTFKIDLFRPQIGVVNVTD-ADSIWMDIRD--DDDLPTAEELEDWI--EDVLSGKINT
>CASQ2_AVEPASS_Catharus_ustulatus_XP_032908201.1
------------MKA----------------IC-W-------IV-----AG----F--YL-----------L---F-------C---C-KAEEGLNFPTYDGKDRVIDLNE---KNYKQALKKYDMLCLL-FHEP-VS-SDKV--S-QKQFQMTEM-VLE-----------LAAQVL---EP--RSIGFGMVDSKKDAKLARKLGLLEEGSLYVFKDERLVEFDGELSADVLVEFLLDLLEDP--------VEVI---NSKLELQAFDQIDDEIKLIGYFKGEDSEHFKA----FEEAAEQFQPYIKFFATFDKGVAKKLGL-KMNEVDFYEPFMDEPV----HIPDK----PYSEEELVDFVREHRRATLRKLRPEDMFETW---EDDMEGIHIVAFAEEDDP-DGFEFLEILKQVARDNTDNPDLSIVWIDPDDFPLL-ITYWEKTFKIDLFRPQIGVVNVTD-ADSIWMDIRD--DDDLPTAEELEDWI--EDVLSGKINT
>CASQ2_AVEPASS_Chaetops_frenatus_NXT60710.1
------------MKA----------------TC-W-------IL-----AG----F--YL-----------L---F-------C---C-KAEEGLNFPTYDGKDRVIDLNE---KNYKQALKKYDMLCLL-FHEP-VS-SDKV--S-QKQFQMTEM-VLE-----------LAAQVL---EP--RSIGFGMVDSKKDAKLAKKLGLIEEGSLYVFKDERLIEFDGELSADVLVEFLLDLLEDP--------VEVI---NSKLELQAFDQIDDEIKLIGYFKGEDSEHFKA----FEEAAEQFQPYIKFFATFDKGVAKKLGL-KMNEVDFYEPFMDEPV----HIPDK----PYSEEELVDFVKEHRRATLRKLRPEDMFETW---EDDMEGIHIVAFAEEDDP-DGFEFLEILKQVARDNTDNPDLSIVWIDPDDFPLL-ITYWEKTFKIDLFRPQIGVVNVTD-ADSIWMDIRD--DDDLPTAEELEDWI--EDVLSGKINT
>CASQ2_AVEPASS_Pteruthius_melanotis_NXY05138.1
------------MKA----------------IC-W-------IL-----AG----F--YL-----------L---F-------C---C-KAEEGLNFPTYDGKDRVIDLNE---KNYKQALKKYDMLCLL-FHEP-VS-SDKV--S-QKQFQMTEM-VLE-----------LAAQVL---EP--RSIGFGMVDSKKDAKLAKKLGLVEEGSLYVFKDERLIEFDGELSADVLVEFLLDLLEDP--------VEVI---NSKLELQAFDQIDDEIKLIGYFKGEDSEHFKA----FEEAAEQFQPYIKFFATFDKGVAKKLGL-KMNEVDFYEPFMDEPV----HIPDK----PYSEEELVDFVKEHRRATLRKLRPEDMFETW---EDDMEGIHIVAFAEEDDP-DGFEFLEILKQVARDNTDNPDLSIVWIDPDDFPLL-ITYWEKTFKIDLFRPQIGVVNVTD-ADSIWMDIRD--DDDLPTAEELEDWI--EDVLSGKINT
>CASQ2_AVEPASS_Vireo_altiloquus_NWT10700.1
------------MKA----------------IC-W-------IL-----AG----F--YL-----------L---F-------C---C-KAEEGLNFPTYDGKDRVIDLNE---KNYKQALKKYDMLCLL-FHEP-VS-SDKV--S-QKQFQMTEM-VLE-----------MAAQVL---EP--RSIGFGMVDSKKDAKLAKKLGLIEEGSLYVFKDERLIEFDGELSADVLVEFLLDLLEDP--------VEVI---NSKLELQAFDQIDDEIKLIGYFKGEDSEHFKA----FEEAAEQFQPYVKFFATFDKGVAKKLGL-KMNEVDFYEPFMDEPV----HIPDK----PYSEEELVDFVKEHRRATLRKLRPEDMFETW---EDDMEGIHIVAFAEEDDP-DGFEFLEILKQVARDNTDNPDLSIVWIDPDDFPLL-ITYWEKTFKIDLFRPQIGVVNVTD-ADSVWMDIRD--DDDLPTAEELEDWI--EDVLSGKINT
>CASQ2_AVEPASS_Mohoua_ochrocephala_NXA70543.1
------------MKA----------------IC-W-------IL-----AG----F--YL-----------L---F-------C---C-KAEEGLNFPTYDGKDRVIDLNE---KNYKQALKKYDMLCLL-FHEP-VS-SDKV--S-QKQFQMTEM-VLE-----------LAAQVL---EP--RSIGFGMVDSKKDAKLAKKLGLLEEGSLYVFKDERLIEFDGELSADVLVEFLLDLLEDP--------VEVI---NSKLELQAFDQLDDEIKLIGYFKGEDSEHFKA----FEEAAEQFQPYVKFFATFDKGVAKKLGL-KMNEVDFYEPFMDEPV----HIPDK----PYSEEELVDFVKEHRRATLRKLRPEDMFETW---EDDMEGIHIVAFAEEDDP-DGFEFLEILKQVARDNTDNPDLSIVWIDPDDFPLL-ITYWEKTFKIDLFRPQIGVVNVTD-ADSIWMDIRD--DDDLPTAEELEDWI--EDVLSGKINT
>CASQ2_AVEPASS_Tichodroma_muraria_NWI04725.1
------------MKA----------------TC-W-------IL-----AG----F--YL-----------L---F-------C---C-KAEEGLNFPTYDGKDRVIDLNE---KNYKQALKKYDMLCLL-FHEP-VS-SDKV--S-QKQFQMTEM-VLE-----------LAAQVL---EP--RSIGFGMVDSKKDAKLAKKLGLLEEGSLYVFKDERLVEFDGELSADVLVEFLLDLLEDP--------VEVI---NSKLELQAFDQIDDEIKLIGYFKGEDSEHFKA----FEEAAEQFQPYVKFFATFDKGVAKKLGL-KMNEVDFYEPFMDEPV----HIPDK----PYSEEELVDFVREHRRATLRKLRPEDMFETW---EDDMEGIHIVAFAEEDDP-DGFEFLEILKQVARDNTDNPDLSIVWIDPDDFPLL-ITYWEKTFKIDLFRPQIGVVNVTD-ADSVWMDIRD--DDDLPTAEELEDWI--EDVLSGKINT
>CASQ2_AVEPASS_Hippolais_icterina_NXR56019.1
------------MKA----------------IC-W-------IL-----AG----F--YL-----------L---F-------C---C-KAEEGLNFPTYDGKDRVIDLNE---KNYKQALKKYDMLCLL-FHEP-VS-SDKV--S-QKQFQMTEM-VLE-----------LAAQVL---EP--RSIGFGMVDSKKDAKLAKKLGLLEEGSLYVFKDERLVEFDGELSADVLVEFLLDLLEDP--------VEVI---NSKLELQAFDQIDDEIKLIGYFKGEDSEHFKA----FEEAAEQFQPYVKFFATFDKGVAKKLGL-KMNEVDFYEPFMDEPV----HIPDK----PYSEEELVEFVKEHRRATLRKLRPEDMFETW---EDDMEGIHIVAFAEEDDP-DGFEFLEILKQVARDNTDNPDLSIVWIDPDDFPLL-ITYWEKTFKIDLFRPQIGVVNVTD-ADSIWMDIRD--DDDLPTAEELEDWI--EDVLSGKINT
>CASQ2_AVEPASS_Picathartes_gymnocephalus_NWI46886.1
------------MKA----------------IC-W-------IL-----AG----F--YL-----------L---F-------C---C-KAEEGLNFPTYDGKDRVIDLNE---KNYKQALKKYDMLCLL-FHEP-VS-SDKV--S-QKQFQMTEM-VLE-----------LAAQVL---EP--RSIGFGMVDSKKDAKLAKKLGLLEEGSLYVFKDERLIEFDGELSADVLVEFLLDLLEDP--------VEVI---NSKLELQAFDQIDDEMKLIGYFKGEDSEHFKA----FEEAAEQFQPYVKFFATFDKGVAKKLGL-KMNEVDFYEPFMDEPV----HIPDK----PYSEEELVEFVKEHRRATLRKLRPEDMFETW---EDDMEGIHIVAFAEEDDP-DGFEFLEILKQVARDNTDNPDLSIVWIDPDDFPLL-ITYWEKTFKIDLFRPQIGVVNVTD-ADSVWMDIRD--DDDLPTAEELEDWI--EDVLSGKINT
>CASQ2_AVEPASS_Pyrgilauda_ruficollis_XP_041319689.1
------------MKA----------------IC-W-------IL-----AG----F--YL-----------L---F-------C---C-KAEEGLNFPTYDGKDRVIDLNE---KNYKQALKKYDMLCLL-FHEP-VG-SDKV--S-QKQFQMTEM-VLE-----------LAAQVL---EP--RSIGFGMVDSKKDAKLAKKLGLLEEGSLYVFKDERLVEFDGELAADVLVEFLLDLLEDP--------VEVI---NSKLELQAFDQIDDEIKLIGYFKGEDSEHFKA----FEEAAEHFQPYVKFFATFDKGVAKKLGL-KMNEVDFYEPFMDEPV----HIPDK----PYSEEELVDFVREHRRATLRKLRPEDMFETW---EDDMEGIHIVAFAEADDP-DGFEFLEILKQVARDNTDNPDLSIVWIDPDDFPLL-ITYWEKTFKIDLFRPQIGVVNVTD-ADSVWMDIRD--DDDLPTAEELEDWI--EDVLSGKINT
>CASQ2_AVEPASS_Onychostruthus_taczanowskii_XP_041266825.1
------------MKA----------------IC-W-------IL-----AG----F--YL-----------L---F-------C---C-KAEEGLNFPTYDGKDRVIDLNE---KNYKQALKKYDMLCLL-FHEP-VG-SDKV--S-QKQFQMTEM-VLE-----------LAAQVL---EP--RSIGFGMVDSKKDAKLAKKLGLLEEGSLYVFKDERLVEFDGELAADVLVEFLLDLLEDP--------VEVI---NSKLELQAFDQIDDEIKLIGYFKGEDSEHFKA----FEEAAEHFQPYVKFFATFDKGVAKKLGL-KMNEVDFYEPFMDEPV----HIPDK----PYSEEELVDFVREHRRATLRKLRPEDMFETW---EDDMEGIHIVAFAEEDDP-DGFEFLEILKQVARDNTDNPDLSIVWIDPDDFPLL-ITYWEKTFKIDLFRPQIGVVNVTD-ADSVWMDIRD--DDDLPTAEELEDWI--EDVLSGKINT
>CASQ2_AVEPASS_Daphoenositta_chrysoptera_DN395_c1_g3_i2
------------MKA----------------IC-W-------IV-----AG----F--YL-----------L---F-------C---C-KAEEGLNFPTYDGKDRVIDLNE---KNYKQALKKYDMLCLL-FHEP-VS-SDKV--S-QKQFQMTEM-VLE-----------LAAQVL---EP--RSIGFGMVDSKKDAKLAKKLGLVEEGSLYVFKDERLVEFDGELSADVLVEFLLDLLEDP--------VEVI---NSKLELQAFDQIDEEIKLIGYFKGEDSEHFKA----FEEAAEQFQPYIKFFATFDKGVAKKLGL-KMNEVDFYEPFMDEPV----HIPDK----PYSEEELVDFVREHRRATLRKLRPEDMFETW---EDDMEGIHIVAFAEEDDP-DGFEFLEILKQVARDNTDNPDLSIVWIDPDDFPLL-ITYWEKTFKIDLFRPQIGVVNVTD-ADSVWMDIRD--DDDLPTAEELEDWI--EDVLSGKINT
>CASQ2_AVEPASS_Aleadryas_rufinucha_NXC61268.1
------------MKA----------------IC-W-------IL-----AG----F--YL-----------L---F-------C---C-KAEEGLNFPTYDGKDRVIDLNE---KNYKQALKKYDMLCLL-FHEP-VS-SDKI--S-QKQFQMTEM-VLE-----------LAAQVL---EP--RSIGFGMVDSKKDAKLAKKLGLVEEGSLYVFKDERLVEFDGELSADVLVEFLLDLLEDP--------VEVI---NSKLELQAFDQIDDEIKLIGYFKGEDSEHFKA----FEEAAEQFHPYIKFFATFDKGVAKKLGL-KMNEVDFYEPFMDEPV----HIPDK----PYSEEELVDFVREHRRATLRKLRPEDMFETW---EDDMEGIHIVAFAEEDDP-DGFEFLEILKQVARDNTDNPDLSIVWIDPDDFPLL-ITYWEKTFKIDLFRPQIGVVNVTD-ADSIWMDIRD--DDDLPTAEELEDWI--EDVLSGKINT
>CASQ2_AVEPASS_Falcunculus_frontatus_NWW16575.1
------------MKA----------------IC-W-------IL-----AG----F--YL-----------L---F-------C---C-KAEEGLNFPTYDGKDRVIDLNE---KNYKQALKKYDMLCLL-FHEP-VS-SDKI--S-QKQFQMTEM-VLE-----------LAAQVL---EP--RSIGFGMVDSKKDAKLAKKLGLVEEGSLYVFKDERLVEFDGELSADVLVEFLLDLLEDP--------VEVI---NSKLELQAFDQIDDEIKLIGYFKGEDSEHFKA----FEEAAEQFHPYIKFFATFDKGVAKKLGL-KMNEVDFYEPFMDEPV----HIPDK----PYSEEELVDFVREHRRATLRKLRPEDMFETW---EDDMEGIHIVAFAEEDDP-DGFEFLEILKQVARDNTDNPDLSIVWIDPDDFPLL-ITYWEKTFKIDLFRPQIGVVNVTD-ADSVWMDIRD--DDDLPTAEELEDWI--EDVLSGKINT
>CASQ2_AVEPASS_Serinus_canaria_XP_009100823.1
------------MKA----------------IC-W-------IL-----AG----F--YL-----------L---F-------C---C-KAEEGLNFPTYDGKDRVIDLNE---KNYKQALKKYDMLCLL-FHEP-VG-SDKV--S-QKQFQMTEL-VLE-----------LAAQVL---EP--RSIGFGMVDSKKDAKLAKKLGLVEEGSLYVFKDERLVEFDGELSADVLVEFLLDLLEDP--------VEVI---NSKLELQAFDQIDDEIKLIGYFKGEDSEHFKA----FEEAAEQFQPYVKFFATFDKGVAKKLGL-KMNEVDFYEPFMDEPV----HIPDK----PYSEEELVDFVREHRRATLRKLRPEDMFETW---EDDMEGIHIVAFAEEDDP-DGFEFLEILKQVARDNTDNPDLSIVWIDPDDFPLL-ITYWEKTFKIDLFRPQIGVVNVTD-ADSVWMDIRD--DDDLPTAEELEDWI--EDVLSGKINT
>CASQ2_AVEPASS_Eulacestoma_nigropectus_NXB41503.1
------------MKA----------------IC-W-------IL-----AG----F--YL-----------L---F-------C---C-KAEEGLNFPTYDGKDRVIDLNE---KNYKQALKKYDMLCLL-FHEP-VT-SDKI--S-QKQFQMTEL-VLE-----------LAAQVL---EP--RSIGFGMVDSKKDAKLAKKLGLVEEGSLYVFKDERLIEFDGELSADVLVEFLLDLLEDP--------VEVI---NSKLELQAFDQIDDEIKLIGYFKGEDSEHFKA----FEEAAEQFQPYIKFFATFDKGVAKKLGL-KMNEVDFYEPFMDEPV----HIPDK----PYSEEELVDFVREHRRATLRKLRPEDMFETW---EDDMEGIHIVAFAEEDDP-DGFEFLEILKQVARDNTDNPDLSIVWIDPDDFPLL-ITYWEKTFKIDLFRPQIGVVNVTD-ADSIWMDIRD--DDDLPTAEELEDWI--EDVLSGKINT
>CASQ2_AVEPASS_Malurus_elegans_NWV60560.1
------------MKA----------------IC-W-------IL-----AG----F--YL-----------L---F-------C---C-KAEEGLNFPTYDGKDRVIDLNE---KNYKQALKKYDMLCLL-FHEP-VS-SDKI--S-QKQFQMTEM-VLE-----------LAAQVL---EP--RSIGFGMVDSKKDAKLAKKLGLLEEGSLYVFKDERLIEFDGELSADVLVEFLLDLLEDP--------VEVI---NSKLELQAFDQIDDEIKLIGYFKGEDSEHFKA----FEEAAEQFQPYIKFFATFDKGVAKKLGL-KMNEVDFYEPFMDEPV----HIPDK----PYSEEELVDFVREHRRATLRKLRPEDMFETW---EDDMEGIHIVAFAEEDDP-DGFEFLEILKQVARDNTDNPDLSIVWIDPDDFPLL-ITYWEKTFDIDLFRPQIGVVNVTD-ADSVWMDIRD--DDDLPTAEELEDWI--EDVLSGKINT
>CASQ2_AVEPASS_Origma_solitaria_NWV30353.1
------------MKA----------------SC-W-------IL-----AG----F--YL-----------L---F-------C---C-KAEEGLNFPTYDGKDRVIDLNE---KNYKQALKKYDMLCLL-FHEP-VS-SDKV--S-QKQFQMTEM-VLE-----------LAAQVL---EP--RSIGFGMVDSKKDAKLAKKLGLLEEGSLYVFKDERLIEFDGELSADVLVEFLLDLLEDP--------VEVI---NSKLELQAFDQIDDEIKLIGYFKGEDSEHFKS----FEEAAEQFQPYIKFFATFDKGVAKKLGL-KMNEVDFYEPFMDEPV----HIPDK----PYSEEELVDFVREHRRATLRKLRPEDMFETW---EDDMEGIHIVAFAEEDDP-DGFEFLEILKQVARDNTDNPDLSIVWIDPDDFPLL-ITYWEKTFKIDLFRPQIGVVNVTD-ADSIWMDIRD--DDDLPTAEELEDWI--EDVLSGKINT
>CASQ2_AVEPASS_Oreocharis_arfaki_NWW05874.1
------------MKA----------------IC-W-------IL-----AG----F--YL-----------L---F-------C---C-KAEEGLNFPTYDGKDRVIDLNE---KNYKQALKKYDMLCLL-FHEP-VS-SDKV--S-QKQFQMTEM-VLE-----------LAAQVL---EP--RSIGFGMVDSKKDAKLAKKLGLVEEGSLYVFKDERLIEFDGELATDVLVEFLLDLLEDP--------VEVI---NSKLELQAFDQIDDEIKLIGYFKGEDSEHFKA----FEEAAEQFQPYIKFFATFDKGVAKKLGL-KMNEVDFYEPFMDEPV----HIPDK----PYSEEELVDFVREHRRATLRKLRPEDMFETW---EDDMEGIHIVAFAEEDDP-DGFEFLEILKQVARDNTDNPDLSIVWIDPDDFPLL-ITYWEKTFKIDLFRPQIGVVNVTD-ADSVWMDIRD--DDDLPTAEELEDWI--EDVLSGKINT
>CASQ2_AVEPASS_Malurus_melanocephalus_XP_057232238.1
------------MKA----------------IC-W-------IL-----AG----F--YL-----------L---F-------C---C-KAEEGLNFPTYDGKDRVIDLNE---KNYKQALKKYDMLCLL-FHEP-VS-SDKI--S-QKQFQMTEM-VLE-----------LAAQVL---EP--RSIGFGMVDSKKDAKLAKKLGLLEEGSLYVFKDERLIEFDGELSADVLVEFLLDLLEDP--------VEVI---NSKLELQAFDQIDDEIKLIGYFKGEDSEHFKA----FEEAAEQFQPYIKFFATFDKGVAKKLGL-KMNEVDFYEPFMDEPV----HIPDK----PYSEEELVDFVXEHRRATLRKLRPEDMFETW---EDDMEGIHIVAFAEEDDP-DGFEFLEILKQVARDNTDNPDLSIVWIDPDDFPLL-ITYWEKTFDIDLFRPQIGVVNVTD-ADSVWMDIRD--DDDLPTAEELEDWI--EDVLSGKINT
>CASQ2_AVEPASS_Corvus_brachyrhynchos_XP_008629966.1
------------MKA----------------IC-W-------IL-----AG----F--YL-----------L---F-------C---C-KAEEGLNFPTYDGKDRVIDLNE---KNYKQALKKYDMLCLL-FHEP-VS-SDKA--S-QKQFQMTEM-VLE-----------LAAQVL---EP--RSIGFGMVDSKKDAKLAKKLGLFEEGSLYVFKDERLIEFDGELSADVLVEFLLDLLEDP--------VEVI---NSKLELQAFDQIDDEIKLIGYFKGEDSEHFKA----FEEAAEHFQPYVKFFATFDKGVAKKLGL-KMNEVDFYEPFMDEPV----HIPDK----PYSEEELVDFVREHRRATLRKLRPEDMYETW---EDDMEGIHIVAFAEEDDP-DGFEFLEILKQVARDNTDNPDLSIVWIDPDDFPLL-ITYWEKTFKIDLFRPQIGVVNVTD-ADSVWMDIRD--DDDLPTAEELEDWI--EDVLSGKINT
>CASQ2_AVEPASS_Corvus_cornix_XP_010394267.1
------------MKA----------------IC-W-------IL-----AG----F--YL-----------L---F-------C---C-KAEEGLNFPTYDGKDRVIDLNE---KNYKQALKKYDMLCLL-FHEP-VS-SDKA--S-QKQFQMTEM-VLE-----------LAAQVL---EP--RSIGFGMVDSKKDAKLAKKLGLFEEGSLYVFKDERLIEFDGELSADVLVEFLLDLLEDP--------VEVI---NSKLELQAFDQIDDEIKLIGYFKGEDSEHFKA----FEEAAEHFQPYVKFFATFDKGVAKKLGL-KMNEVDFYEPFMDEPV----HIPDK----PYSEEELVDFVREHRRATLRKLRPEDMYETW---EDDMEGIHIVAFAEEDDP-DGFEFLEILKQVARDNTDNPDLSIVWIDPDDFPLL-ITYWEKTFKIDLFRPQIGVVNVTD-ADSVWMDIRD--DDDLPTAEELEDWI--EDVLSGKINT
>CASQ2_AVEPASS_Corvus_kubaryi_XP_041887691.1
------------MKA----------------IC-W-------IL-----AG----F--YL-----------L---F-------C---C-KAEEGLNFPTYDGKDRVIDLNE---KNYKQALKKYDMLCLL-FHEP-VS-SDKA--S-QKQFQMTEM-VLE-----------LAAQVL---EP--RSIGFGMVDSKKDAKLAKKLGLFEEGSLYVFKDERLIEFDGELSADVLVEFLLDLLEDP--------VEVI---NSKLELQAFDQIDDEIKLIGYFKGEDSEHFKA----FEEAAEHFQPYVKFFATFDKGVAKKLGL-KMNEVDFYEPFMDEPV----HIPDK----PYSEEELVDFVREHRRATLRKLRPEDMYETW---EDDMEGIHIVAFAEEDDP-DGFEFLEILKQVARDNTDNPDLSIVWIDPDDFPLL-ITYWEKTFKIDLFRPQIGVVNVTD-ADSVWMDIRD--DDDLPTAEELEDWI--EDVLSGKINT
>CASQ2_AVEPASS_Corvus_hawaiiensis_XP_048151424.1
------------MKA----------------IC-W-------IL-----AG----F--YL-----------L---F-------C---C-KAEEGLNFPTYDGKDRVIDLNE---KNYKQALKKYDMLCLL-FHEP-VS-SDKA--S-QKQFQMTEM-VLE-----------LAAQVL---EP--RSIGFGMVDSKKDAKLAKKLGLFEEGSLYVFKDERLIEFDGELSADVLVEFLLDLLEDP--------VEVI---NSKLELQAFDQIDDEIKLIGYFKGEDSEHFKA----FEEAAEHFQPYVKFFATFDKGVAKKLGL-KMNEVDFYEPFMDEPV----HIPDK----PYSEEELVDFVREHRRATLRKLRPEDMYETW---EDDMEGIHIVAFAEEDDP-DGFEFLEILKQVARDNTDNPDLSIVWIDPDDFPLL-ITYWEKTFKIDLFRPQIGVVNVTD-ADSVWMDIRD--DDDLPTAEELEDWI--EDVLSGKINT
>CASQ2_AVEPASS_Campylorhamphus_procurvoides_NXC34901.1
------------MKV----------------TC-W-------IL-----AG----F--YL-----------L---F-------C---C-TAEEGLKFPTYDGKDRVIDLNE---KNYKQALKKYDMLCLL-FHEP-VG-SDKV--S-QKQFQMTEM-VLE-----------LAAQVL---EP--RSIGFGMVDSKKDAKLAKRLGLLEEGSLYVFKDERLIEFDGELATDVLVEFLLDLLEDP--------VEVI---NSKLELQAFDQIDDEIKLIGYFKGEDSEHFKA----FEEAAEQFQPYIKFFATFDKGVAKKLGL-KMNEVDFYEPFMDEPV----HIPDK----PYTEDELVEFVREHRRATLRKLRPEDMFETW---EDDMEGIHIVAFAEEDDP-DGYEFLEILKQVARDNTDNPDLSIVWIDPDDFPLL-ITYWEKTFKIDLFRPQIGVVNVTD-ADSVWMDIRD--DDDLPTAEELEDWI--EDVLSGKINT
>CASQ2_AVEAPOD_Apus_apus_DN8210_c0_g1_i3
------------MKA----------------TC-W-------IL-----AG----F--YL-----------L---F-------C---C-KAEEGLNFPTYDGKDRVIDLNE---KNYKQALKKYDMLCLL-FHEP-VS-SDKV--A-QRQFQMTEM-VLE-----------LAAQVL---EP--RSIGFGMVDSKKDAKLAKKLGLVEEGSLYVFKDERLIEFDGELATDVLVEFLLDLLEDP--------VEII---NSKLELQAFDQIDDEIKLIGYFKGEDSEHYKA----FEEAAEHFQPYIKFFATFDKGVAKKLGL-KMNEVDFYEPFMDEPV----HIPDK----PYTEEELVDFVKEHKRATLRKLRPEDMFETW---EDDMEGIHIVAFAEEDDP-DGFEFLEILKQVARDNTDNPDLSIVWIDPDDFPLL-ITYWEKTFKIDLFRPQIGVVNVTD-ADSIWMEISD--DDDLPTAEELEDWI--EDVLSGKINT
>CASQ2_AVEAPOD_Apus_apus_XP_051479860.1
------------MKA----------------TC-W-------IL-----AG----F--YL-----------L---F-------C---C-KAEEGLNFPTYDGKDRVIDLNE---KNYKQALKKYDMLCLL-FHEP-VS-SDKV--A-QRQFQMTEM-VLE-----------LAAQVL---EP--RSIGFGMVDSKKDAKLAKKLGLVEEGSLYVFKDERLIEFDGELATDVLVEFLLDLLEDP--------VEII---NSKLELQAFDQIDDEIKLIGYFKGEDSEHYKA----FEEAAEHFQPYIKFFATFDKGVAKKLGL-KMNEVDFYEPFMDEPV----HIPDK----PYTEEELVDFVKEHKRATLRKLRPEDMFETW---EDDMEGIHIVAFAEEDDP-DGFEFLEILKQVARDNTDNPDLSIVWIDPDDFPLL-ITYWEKTFKIDLFRPQIGVVNVTD-ADSIWMEISD--DDDLPTAEELEDWI--EDVLSGKINT
>CASQ2_AVEAPOD_Chaetura_pelagica_XP_009996518.1
------------MKA----------------TF-W-------IL-----AG----F--YL-----------L---F-------C---C-KAEEGLNFPTYDGKDRVIDLNE---KNYKQALKKYDMLCLL-FHEP-VS-SDKV--A-QRQFQMTEM-VLE-----------LAAQVL---EP--RSIGFGMVDSKKDAKLAKKLGLVEEGSLYVFKDERLIEFDGELATDVLVEFLLDLLEDP--------VEII---NSKLELQAFDQIDDEIKLIGYFKGEDSEHYKA----FEEAAEHFQPYIKFFATFDKGVAKKLGL-KMNEVDFYEPFMDEPV----HIPDK----PYTEEELVDFVKEHKRATLRKLRPEDMFETW---EDDMEGIHIVAFAEEDDP-DGFEFLEILKQVARDNTDNPDLSIVWIDPDDFPLL-ITYWEKTFKIDLFRPQIGVVNVTD-ADSIWMEISD--DDDLPTAEELEDWI--EDVLSGKINT
>CASQ2_AVEEURY_Eurypyga_helias_XP_010152845.1
------------MKA----------------TC-W-------IL-----AG----F--YL-----------L---F-------F---C-KAEEGLNFPTYDGKDRVIDLNE---KNYKQALKKYDMLCLL-FHEP-VS-SDKV--S-QKQFQMTEM-VLE-----------LAAQVL---ES--RSIGFGMVDSKKDAKLAKKLGLVEEGSLYVFKEERLIEFDGELATDVLVEFLLDLLEDP--------VEII---NSKLELQAFDQIDDEIKLIGYFKGEDSEHYKA----FEEAAEHFQPYIKFFATFDKGVAKKLGL-KMNEVDFYEPFMDEPV----HIPDK----PYTEEELVEFVKEHKRATLRKLRPEDMFETW---EDDMEGIHIVAFAEEDDP-DGFEFLEILKQVARDNTNNPDLSIVWIDPDDFPLL-ITYWEKTFKIDLFRPQIGVVNVTD-ADSVWMDIRD--DDDLPTAEELEDWI--EDVLSGKINT
>CASQ2_AVECUCU_Cuculus_canorus_XP_009555286.1
------------MKV----------------TC-W-------IL-----AG----F--YL-----------L---F-------C---C-KAEEGLNFPTYDGKDRVIDLNE---KNYKQALKKYDMLCLL-FHEP-VS-SDKV--S-QKQFQMTEM-VLE-----------LAAQVL---EP--RSIGFGMVDSKKDAKLAKKLGLVEEGSLYVFKEERLIEFDGELSADVLVEFLLDLLEDP--------VEIL---NNKLELQAFDEIDDEIKLIGYFKGEDSEHYKA----FEEAAEHFQPYIKFFATFDKGVAKKLGL-KMNEVDFYEPFMDEPV----HIPDK----PYTEEELVEFVNEHKRATLRKLRPEDMFETW---EDDMDGIHIVAFAEEDDP-DGFEFLEILKQVARDNTDNPDLSIVWIDPDDFPLL-ITYWEKTFKIDLFRPQIGVVNVTD-ADSIWMEIRD--DDDLPTAEELEDWI--EDVLSGKINT
>CASQ2_AVECUCU_Geococcyx_californianus_NWH56135.1
------------MKA----------------AC-W-------IL-----AG----F--YL-----------L---F-------C---C-KAEEGLNFPTYDGKDRVIDLNE---KNYKQALKKYDMLCLL-FHEP-VS-SDKV--S-QKQFQMTEM-VLE-----------LAAQVL---EP--RSIGFGMVDSKKDAKLAKKLGLVEEGSLYVFKEEQLIEFDGELSADVLVEFLLDLLEDP--------VEII---NNKLELQAFDQIDDEIKLIGYFKGEDSEHYKA----FEEAAEHFQPYIKFFATFDKGVAKKLGL-KMNEVDFYEPFMDEPV----HIPDK----PYSEEELVEFVKEHKRATLRKLRPEDMFETW---EDDMDGIHIVAFAEEDDP-DGFEFLEILKQVARDNTDNPDLSIVWIDPDDFPLL-ITYWEKTFKIDLFRPQIGVVNVTD-ADSIWMEIRD--DDDLPTAEELEDWI--EDVLSGKINT
>CASQ2_AVECUCU_Centropus_unirufus_NWR72348.1
------------MKA----------------TC-W-------IL-----AG----F--YL-----------L---F-------C---C-KAEEGLNFPTYDGKDRVIDLNE---KNYKQALKKYDMLCLL-FHEP-VS-SDKV--S-QKQFQMTEM-VLE-----------LAAQVL---EP--RSIGFGMVDSKKDSKLAKKLGLVEEGSLYVFKEEQLIEFDGELSADVLVEFLLDLLEDP--------VEII---NNKLELQAFDQIDDEIKLIGYFKGEDSEHYKA----FEEAAEHFQPYIKFFATFDKGVAKKLGL-KMNEVDFYEPFMDEPV----HIPDK----PYTEEELVEFVKDHKRATLRKLRPEDMFETW---EDDMDGIHIVAFAEEDDP-DGFEFLEILKQVARDNTDNPDLSIVWIDPDDFPLL-ITYWEKTFKIDLFRPQIGVVNVTD-ADSIWMEIRD--DDDLPTAEELEDWI--EDVLSGKINT
>CASQ2_AVEMYIO_Myiospitta_monachus_DN542_c0_g1_i1
------------MKA----------------TC-W-------IL-----AG----L--YL-----------L---S-------C---C-KAEEGLNFPTYDGKDRVIDLNE---KNYKQALKKYDMLCLL-FHEP-VS-SDKV--S-QKQFQMTEM-VLE-----------LAAQVL---EP--KSIGFGMVDSKKDAKLAKKLGLIEEGSLYVFKEERLIEFDGELATDVLVEFLLDVLEDP--------VEVI---NSKLELQAFDRIDEEIKLIGYFKGEDSEHYKA----FEEAAEHFQPYVKFFATFDKGVAKKLGL-KMNEVDFYEPFMDEPV----HIPDK----PYSEEELVEFVKEHKRATLRKLRPEDMFETW---EDDMEGIHIVAFAEEDDP-DGFEFLEVLKQVARDNTDNPDLSIVWIDPDDFPLL-ITYWEKTFKIDLFKPQIGVVNVTD-ADSVWMDIRD--DDDLPTAEELEDWI--EDVLSGKINT
>CASQ2_AVEPSIT_Pezoporus_wallicus_XP_057260115.1
------------MKA----------------TC-W-------IL-----AG----L--YL-----------L---S-------C---C-KAEEGLNFPTYDGKDRVIDLNE---KNYKQALKKYDMLCLL-FHEP-VS-SDKV--S-QKQFQMTEM-VLE-----------LAAQVL---EP--KSIGFGMVDSKKDAKLAKKLGLVEEGSLYVFKEERLIEFDGELATDVLVEFLLDVLEDP--------VEVI---NSKLELQAFDRIDEEIKLIGYFKGEDSEHYKA----FEEAAEHFQPYVKFFATFDKGVAKKLGL-KMNEVDFYEPFMDEPV----HIPDK----PYSEEELVEFVKEHKRATLRKLRPEDMFETW---EDDMEGIHIVAFAEEDDP-DGFEFLEVLKQVARDNTDNPDLSIVWIDPDDFPLL-ITYWEKTFKIDLFKPQIGVVNVTD-ADSIWMDIRD--DDDLPTAEELEDWI--EDVLSGKINT
>CASQ2_AVEPSIT_Pezoporus_occidentalis_XP_062488819.1
------------MKA----------------TC-W-------IL-----AG----L--YL-----------L---S-------C---C-KAEEGLNFPTYDGKDRVIDLNE---KNYKQALKKYDMLCLL-FHEP-VS-SDKV--S-QKQFQMTEM-VLE-----------LAAQVL---EP--KSIGFGMVDSKKDAKLAKKLGLVEEGSLYVFKEERLIEFDGELATDVLVEFLLDVLEDP--------VEVI---NSKLELQAFDRIDEEIKLIGYFKGEDSEHYKA----FEEAAEHFQPYVKFFATFDKGVAKKLGL-KMNEVDFYEPFMDEPV----HIPDK----PYSEEELVEFVKEHKRATLRKLRPEDMFETW---EDDMEGIHIVAFAEEDDP-DGFEFLEVLKQVARDNTDNPDLSIVWIDPDDFPLL-ITYWEKTFKIDLFKPQIGVVNVTD-ADSIWMDIRD--DDDLPTAEELEDWI--EDVLSGKINT
>CASQ2_AVEPSIT_Lathamus_discolor_DN2200_c1_g1_i7
------------MKA----------------SC-W-------IL-----AG----L--YL-----------L---S-------C---C-KAEEGLNFPTYDGKDRVIDLNE---KNYKQALKKYDMLCLL-FHEP-VS-SDKV--S-QKQFQMTEM-VLE-----------LAAQVL---EP--KSIGFGMVDSKKDAKLAKKLGLVEEGSLYVFKEERLIEFDGELATDVLVEFLLDVLEDP--------VEVI---NSKLELQAFDRIDEEIKLIGYFKGEDSEHYKA----FEEAAEHFQPYVKFFATFDKGVAKKLGL-KMNEVDFYEPFMDEPV----HIPDK----PYSEEELVEFVKEHKRATLRKLRPEDMFETW---EDDMEGIHIVAFAEEDDP-DGFEFLEVLKQVARDNTENPDLSIVWIDPDDFPLL-ITYWEKTFKIDLFKPQIGVVNVTD-ADSIWMDIRD--DDDLPTAEELEDWI--EDVLSGKINT
>CASQ2_AVEPSIT_Nestor_notabilis_XP_010008852.1
------------MKV----------------TC-W-------IL-----AG----F--YL-----------L---S-------C---C-KAEEGLNFPTYDGKDRVIDLNE---KNYKQALKKYDMLCLL-FHEP-VS-SDKV--S-QKQFQMTEM-VLE-----------LAAQVL---EP--KSIGFGMVDSKKDAKLAKKLGLVEEGSLYVFKEERLIEFDGELATDVLVEFLLDVLEDP--------VEVI---NSKLELQAFDRIDEEIKLIGYFKGEDSEHYKA----FEEAAEHFQPYIKFFATFDKGVAKKLGL-KMNEVDFYEPFMDEPV----HIPDK----PYSEEELVEFVKEHKRATLRKLRPEDMFETW---EDDMEGIHIVAFAEEDDP-DGFEFLEVLKQVARDNTDNPDLSIVWIDPDDFPLL-ITYWEKTFKIDLFRPQIGVVNVTD-ADSIWMDIRD--DDDLPTAEELEDWI--EDVLSGKINT
>CASQ2_AVEPSIT_Strigops_habroptila_XP_030327450.1
------------MKA----------------TC-W-------IL-----AG----F--YL-----------L---S-------C---C-KAEEGLNFPTYDGKDRVIDLNE---KNYKQALKKYDMLCLL-FHEP-VS-SDKA--S-QKQFQMTEM-VLE-----------LAAQVL---EP--KSIGFGMVDSKKDAKLAKKLGLVEEGSLYVFKEERLIEFDGELATDVLVEFLLDVLEDP--------VEVI---NSKLELQAFDRIDEEIKLIGYFKGEDSEHYKA----FEEAAEHFQPYVKFFATFDKGVAKKLGL-KINEVDFYEPFMDEPV----HIPDK----PYSEEELVEFVKEHKRATLRKLRPEDMFETW---EDDMEGIHIVAFAEEDDP-DGFEFLEILKQVARDNTDNPDLSIVWIDPDDFPLL-ITYWEKTFKIDLFRPQIGVVNVTD-ADSVWMDIRD--DDDLPTAEELEDWI--EDVLSGKINT
>CASQ2_AVECORA_Merops_nubicus_XP_008935243.1
------------MKV----------------TF-W-------IL-----AG----F--YL-----------L---F-------C---C-KAEEGLNFPTYDGKDRVINLNE---KNYKQALKKYDMLCLL-FHEP-VG-SDKV--S-QKQFQMTEM-VLE-----------LAAQVL---EP--KSIGFGMVDSKKDAKLAKKLGLIEEGSLYVFKEERLIEFDGELATDVLVEFLLDLLEDP--------VEII---NSKLELQAFDQIDDEIKLIGYFKGEDSEHYKA----FEEAAEHFQPYVKFFATFDKGVAKKLGL-KMNEVDFYEPFMEEPV----HIPDK----PYTEEELVEFVKEHKRATLRKLRPEDMFETW---EDDMEGIHIVAFAEEDDP-DGFEFLEILKQVARDNTDNPDLSIVWIDPDDFPLL-ITYWEKTFKIDLFRPQIGVVNVTD-ADSIWMDIRD--DDDLPTAEELEDWI--EDVLSGKINT
>CASQ2_AVECORA_Merops_nubicus_KFQ17892.1
------------MKV----------------TF-W-------IL-----AG----F--YL-----------L---F-------C---C-KAEEGLNFPTYDGKDRVINLNE---KNYKQALKKYDMLCLL-FHEP-VG-SDKV--S-QKQFQMTEM-VLE-----------LAAQVL---EP--KSIGFGMVDSKKDAKLAKKLGLIEEGSLYVFKEERLIEFDGELATDVLVEFLLDLLEDP--------VEII---NSKLELQAFDQIDDEIKLIGYFKGEDSEHYKA----FEEAAEHFQPYVKFFATFDKGVAKKLGL-KMNEVDFYEPFMEEPV----HIPDK----PYTEEELVEFVKEHKRATLRKLRPEDMFETW---EDDMEGIHIVAFAEEDDP-DGFEFLEILKQVARDNTDNPDLSIVWIDPDDFPLL-ITYWEKTFKIDLFRPQIGVVNVTD-ADSIWMDIRD--DDDLPTAEELEDWI--EDVLSGKINT
>CASQ2_AVEPASS_Sturnus_vulgaris_XP_014745787.1
------------MKA----------------IC-W-------IL-----AG----F--YL-----------L---S-------F---C-KTEEGLNFPTYDGKDRVIDLNE---KNYKQALKKYDMLCLL-FHEP-VS-SDKV--S-QKQFQMTEM-VLE-----------LAAQVL---EP--RSIGFGMVDSKKDAKLARKLGLLEEGSLYVFKDERLVEFDGEMSADVLVEFLLDLLEDP--------VEVI---NSKLELQAFDQIDDEIKLIGYFKGEDSEHFKA----FEEAAEQFQPYIKFFATFDKGVAKKLGL-KMNEVDFYEPFMDEPV----HIPDK----PYSEEELVDFVREHRRATLRKLRPEDMFETW---EDDMEGIHIVAFAEEDDP-DGFEFLEILKQVARDNTDNPDLSIVWIDPDDFPLL-ITYWEKTFKIDLFRPQIGVVNVTD-ADSIWMDIRD--DDDLPTAEELEDWI--EDVLSGKINT
>CASQ2_AVEAPOD_Calypte_anna_DN61_c0_g1_i2
------------MKA----------------TC-W-------IL-----AG----F--YL-----------L---F-------C---C-RAEEGLNFPTYDGRDRVIDLNE---KNYKQALKKYEMLCLL-FHEP-VS-SDKV--S-QKQFQMTEM-VLE-----------LAAQVL---EP--RSIGFGMVDSKKDAKLAKKLGLVEEGSLYVFKDERLIEFDGELATDVLVEFLLDLLEDP--------VEVI---NSKLELQAFDQINDEIKLIGYFKGEDSEHYKA----FEEAAEHFQPYVKFFATFDKGVAKKLGL-KMNEVDFYEPFMDEPV----HIPDK----PYSEEELVEFVTEHKRATLRKLRPEDMFETW---EDDMEGIHIVAFAEEDDP-DGFEFLEVLKQVARDNTDNPDLSIVWIDPDDFPLL-ITYWEKTFNIDLYRPQIGVVNVTD-ADSIWMEISD--DDDLPTAEELEDWI--EDVLSGKINT
>CASQ2_AVEAPOD_Calypte_anna_XP_008496840.1
------------MKA----------------TC-W-------IL-----AG----F--YL-----------L---F-------C---C-RAEEGLNFPTYDGRDRVIDLNE---KNYKQALKKYEMLCLL-FHEP-VS-SDKV--S-QKQFQMTEM-VLE-----------LAAQVL---EP--RSIGFGMVDSKKDAKLAKKLGLVEEGSLYVFKDERLIEFDGELATDVLVEFLLDLLEDP--------VEVI---NSKLELQAFDQINDEIKLIGYFKGEDSEHYKA----FEEAAEHFQPYVKFFATFDKGVAKKLGL-KMNEVDFYEPFMDEPV----HIPDK----PYSEEELVEFVTEHKRATLRKLRPEDMFETW---EDDMEGIHIVAFAEEDDP-DGFEFLEVLKQVARDNTDNPDLSIVWIDPDDFPLL-ITYWEKTFNIDLYRPQIGVVNVTD-ADSIWMEISD--DDDLPTAEELEDWI--EDVLSGKINT
>CASQ2_REPCROC_Alligator_sinensis_XP_006030230.1
------------MKV----------------AF-W-------LV-----AG----L--YL-----------L---F-------C---C-KAEEGLNFPTYDGKDRVIDLNE---KNYKQALKKYDMLCLL-FHEP-TG-SDKV--S-QKQFQMTEM-VLE-----------LAAQVL---ED--KGIGFGMVDSKKDAKLAKKLGLVEEGSLYIFKEERLIEFDGELATDVIVEFLLDLLEDP--------VEII---NSKLELQAFDRIEEEIKLIGYFKGEDTEHYKA----FEEAAEHFQPYVKFFATFDKGVAKKLGL-KLNEVDFYEPFMDEPV----HVPDK----PYSEEELVEFVNEHKRATLRKLRPEDMFETW---EDDLDGIHIVAFAEEDDP-DGYEFLEILKQVAKDNTNNPDLSIVWIDPDDFPLL-ITYWEKTFKIDLFKPQIGVVNVTD-ADSIWMEIKD--DDDLPTAEELEDWI--EDVLSGKINT
>CASQ2_REPCROC_Alligator_mississippiensis_XP_006261536.1
------------MKV----------------AF-W-------LV-----AG----L--YL-----------L---F-------C---C-KAEEGLNFPTYDGKDRVIDLNE---KNYKQALKKYDMLCLL-FHEP-TG-SDKV--S-QKQFQMTEM-VLE-----------LAAQVL---ED--KGIGFGMVDSKKDAKLAKKLGLVEEGSLYIFKEERLIEFDGELATDVIVEFLLDLLEDP--------VEII---NSKLELQAFDRIEEEIKLIGYFKGEDTEHYKA----FEEAAEHFQPYVKFFATFDKGVAKKLGL-KLNEVDFYEPFMDEPV----HVPDK----PYSEEELVEFVNEHKRATLRKLRPEDMFETW---EDDLDGIHIVAFAEEDDP-DGYEFLEILKQVAKDNTNNPDLSIVWIDPDDFPLL-ITYWEKTFKIDLFKPQIGVVNVTD-ADSIWMEIKD--DDDLPTAEELEDWI--EDVLSGKINT
>CASQ2_REPCROC_Gavialis_gangeticus_XP_019383201.1
------------MKV----------------AF-W-------FV-----AG----L--YL-----------L---F-------C---C-KAEEGLNFPTYDGKDRVIDLNE---KNYKQALKKYDMLCLL-FHEP-MG-SDKA--S-QKQFQMTEM-VLE-----------LAAQVL---ED--KGIGFGMVDSKKDAKLAKKLGLVEEGSLYVFKEERLIEFDGELATDVIVEFLLDLLEDP--------VEII---NSKLELQAFDRIEEEIKLIGYFKGEDTEHYKA----FEEAAEHFQPYVKFFATFDKGVAKKLGL-KLNEVDFYEPFMDEPV----HVPDK----PYSEEELVEFVNEHKRATLRKLRPEDMFETW---EDDLDGIHIVAFAEEDDP-DGYEFLEILKQVAKDNTNNPDLSIVWIDPDDFPLL-ITYWEKTFKIDLFKPQIGVVNVTD-ADSIWMEIKD--DDDLPTAEELEDWI--EDVLSGKINT
>CASQ2_REPCROC_Crocodylus_porosus_XP_019404288.1
------------MKV----------------AF-W-------LV-----AG----L--CL-----------L---F-------C---C-KAEEGLNFPTYDGKDRVIDLNE---KNYKQALKKYDMLCLL-FHEP-MS-SDKA--S-QKQFQMTEM-VLE-----------LAAQVL---EE--KGIGFGMVDSKKDAKLAKKLGLVEEGSLYVFKEERLIEFDGELATDVIVEFLLDLLEDP--------VEII---NSKLELQAFDRIEEEIKLIGFFKGEDTEHYKA----FEEAAEHFQPYVKFFATFDKGVAKKLGL-KLNEVDFYEPFMDEPV----HVPDK----PYSEEELVEFVNEHKRATLRKLRPEDMFETW---EDDLDGIHIVAFAEEDDP-DGYEFLEILKQVAKDNTNNPDLSIVWIDPDDFPLL-ITYWEKTFKIDLFKPQIGVVNVTD-ADSIWMEIKD--DDDLPTAEELEDWI--EDVLSGKINT
>CASQ2_REPTEST_Chrysemys_picta_XP_005292731.1
------------MKT----------------AC-W-------LL-----SG----F--YL-----------F---F-------C---C-RAEEGLDFPTYDGKDRVFDLNE---KNYKQALKKYDVLCLL-FHEP-VG-SDKV--S-QKQFQMTEM-VLE-----------LAAQVL---ET--KGFGFGFVDSKKDAKVAKKLGLDEEGSLYIFKEERMIEFDGELAADVLVEFLLDLLEDP--------VEII---NSKLELQAFDRIEDEIKLIGYFKGEDSEHYKA----FEEAAEHFQPSIKFFATFDKGVAKKLAL-KLNEVDFYEPFMDEPV----HVPDK----PYTEEELVEFVKEHKRATLRKLRPEDMFETW---EDDLDGIHIVAFAEEDDP-DGFEFLETLKQVAKENTNNPDLSIVWIDPDDFPLL-ITYWEKIFKIDLFKPQIGVVNVTD-ADSIWMEIKD--DDDLPTAEELEDWI--EDVLSGKINT
>CASQ2_REPTEST_Trachemys_scripta_XP_034644734.1
------------MKT----------------AC-W-------LL-----SG----F--YL-----------F---F-------C---C-RAEEGLDFPTYDGKDRVFDLNE---KNYKQALKKYDVLCLL-FHEP-VG-SDKV--S-QKQFQMTEM-VLE-----------LAAQVL---ET--KGFGFGFVDSKKDAKVAKKLGLDEEGSLYIFKEERMIEFDGELAADVLVEFLLDLLEDP--------VEII---NSKLELQAFDRIEDEIKLIGYFKGEDSEHYKA----FEEAAEHFQPSIKFFATFDKGVAKKLAL-KLNEVDFYEPFMDEPV----HVPDK----PYTEEELVEFVKEHKRATLRKLRPEDMFETW---EDDLDGIHIVAFAEEDDP-DGFEFLETLKQVAKENTNNPDLSIVWIDPDDFPLL-ITYWEKIFKIDLFKPQIGVVNVTD-ADSIWMEIKD--DDDLPTAEELEDWI--EDVLSGKINT
>CASQ2_REPTEST_Malaclemys_terrapin_XP_053899337.1
------------MKT----------------AC-W-------LL-----SG----F--YL-----------F---F-------C---C-RAEEGLDFPTYDGKDRVFDLNE---KNYKQALKKYDVLCLL-FHEP-VG-SDKV--S-QKQFQMTEM-VLE-----------LAAQVL---ET--KGFGFGFVDSKKDAKVAKKLGLDEEGSLYIFKEERMIEFDGELAADVLVEFLLDLLEDP--------VEII---NSKLELQAFDRIEDEIKLIGYFKGEDSEHYKA----FEEAAEHFQPYIKFFATFDKGVAKKLAL-KLNEVDFYEPFMDEPV----HVPDK----PYTEEELVEFVKEHKRATLRKLRPEDMFETW---EDDLDGIHIVAFAEEDDP-DGFEFLETLKQVAKENTNNPDLSIVWIDPDDFPLL-ITYWEKIFKIDLFKPQIGVVNVTD-ADSIWMEIKD--DDDLPTAEELEDWI--EDVLSGKINT
>CASQ2_REPTEST_Terrapene_carolina_XP_024054178.1
------------MKI----------------AC-W-------LL-----SG----F--YL-----------F---F-------C---C-RAEEGLDFPTYDGKDRVFDLNE---KNYKQALKKYDVLCLL-FHEP-VG-SDKV--S-QKQFQMTEM-VLE-----------LAAQVL---ET--KGFGFGFVDSKKDAKVAKKLGLDEEGSLYIFKEERMIEFDGELAADVLVEFLLDLLEDP--------VEII---NSKLELQAFDRIEDEIKLIGYFKGEDSEHYKA----FEEAAEHFQPSIKFFATFDKGVAKKLAL-KLNEVDFYEPFMDEPV----HVPDK----PYTEEELVEFVKEHKRATLRKLRPEDMFETW---EDDLDGIHIVAFAEEDDP-DGFEFLETLKQVAKENTNNPDLSIVWIDPDDFPLL-ITYWEKIFKIDLFKPQIGVVNVTD-ADSIWMEIKD--DDDLPTAEELEDWI--EDVLSGKINT
>CASQ2_REPTEST_Platysternon_megacephalum_TFK04837.1
------------MKI----------------AC-W-------LL-----AG----F--YL-----------F---F-------C---C-RAEEGLDFPTYDGKDRVFDLNE---KNYKQALKKYDVLCLL-FHEP-VG-SDKV--S-QKQFQMTEM-VLE-----------LAAQVL---ET--KGFGFGFVDSKKDAKLAKKLGLDEEGSLYIFKEERMIEFDGELAADVLVEFLLDLLEDP--------VEII---NSKLELQAFDRIEDEIKLIGYFKGEDSEHYKA----FEEAAEHFQPSIKFFATFDKGVAKKLAL-KLNEVDFYEPFMDEPV----HVPDK----PYTEEELVEFVKEHKRATLRKLRPEDMFETW---EDDLDGIHIVAFAEEDDP-DGFEFLETLKQVAKENTNNPDLSIVWIDPDDFPLL-ITYWEKIFKIDLFKPQIGVVNVTD-ADSIWMEIKD--DDDLPTAEELEDWI--EDVLSGKINT
>CASQ2_REPTEST_Chelydra_serpentina_KAG6923855.1
------------MKI----------------AC-W-------LL-----AG----F--YL-----------F---F-------C---C-RAEEGLDFPTYDGKDRVFDLNE---KNYKQALKKYDVLCLL-FHEP-VG-SDKV--S-QKQFQMTEM-VLE-----------LAAQVL---ET--KGFGFGFVDSKKDAKLAKKLGLDEEGSLYIFKEERMIEFDGELAADVLVEFLLDLLEDP--------VEII---NSKLELQAFDRIEDEIKLIGYFKGEDSEHYKA----FEEAAEHFQPSIKFFATFDKGVAKKLAL-KLNEVDFYEPFMDEPV----HVPDK----PYTEEELVEFVKEHKRATLRKLRPEDMFETW---EDDLDGIHIVAFAEEDDP-DGFEFLETLKQVAKENTNNPDLSIVWIDPDDFPLL-ITYWEKIFKIDLFKPQIGVVNVTD-ADSIWMEIKD--DDDLPTAEELEDWI--EDVLSGKINT
>CASQ2_REPTEST_Caretta_caretta_XP_048674400.1
------------MKI----------------AC-W-------LL-----AG----S--YL-----------F---F-------C---C-RAEEGLDFPTYDGKDRVFDLNE---KNYKQALKKYDVLCLL-FHEP-VG-SDKV--S-QKQFQMTEM-VLE-----------LAAQVL---ET--KGFGFGFVDSKKDAKLAKKLGLDEEGSLYVFKEERMIEFDGELAADVLVEFLLDLLEDP--------VEII---NSKLELQAFDRIEDEIKLIGYFKGEDSEHYKA----FEEAAEHFQPSIKFFATFDKGVAKKLAL-KLNEVDFYEPFMDEPV----HVPDK----PYTEEELVEFVKEHKRATLRKLRPEDMFETW---EDDLDGIHIVAFAEEDDP-DGFEFLEILKQVAKENTDNPDLSIVWIDPDDFPLL-ITYWEKIFKIDLFKPQIGVVNVTD-ADSVWMEIKD--DDDLPTAEELEDWI--EDVLSGKINT
>CASQ2_REPTEST_Chelonoidis_abingdonii_XP_032655814.1
------------MKI----------------AC-W-------LL-----AG----F--YL-----------F---F-------C---C-RAEEGLDFPTYDGKDRVFDLNE---KNYKQALKKYDVLCLL-FHEP-VG-SDKV--S-QKQFQMTEM-VLE-----------LAAQVL---ET--KGFGFGFVDSKKDAKLAKKLGMDEEGSLYIFKEERMIEFDGELAADVLVEFLLDLLEDP--------VEII---NSKLELQAFDRIEDEIKLIGYFKGEDSEHYKA----FEEAAEHFQPSIKFFATFDKGVAKKLAL-KLNEVDFYEPFMDEPV----HVPDK----PYTEEELVEFVKEHKRATLRKLRPEDMFETW---EDDLDGIHIVAFAEEDDP-DGFEFLEILKQVAKENTDNPDLSIVWIDPDDFPLL-ITYWEKIFKIDLFKPQIGVVNVTD-ADSIWMEIRD--DDDLPTAEELEDWI--EDVLSGKINT
>CASQ2_REPTEST_Gopherus_evgoodei_XP_030389640.1
------------MKI----------------AC-W-------LL-----AG----F--YL-----------F---F-------C---C-RAEEGLDFPTYDGKDRVFDLNE---KNYKQALKKYDVLCLL-FHEP-VG-SDKV--S-QKQFQMTEM-VLE-----------LAAQVL---ET--KGFGFGFVDSKKDAKLAKKLGLDEEGSLYIFKEERMIEFDGELAADVLVEFLLDLLEDP--------VEII---NSKLELQAFDHIEDEIKLIGYFKGEDSEHYKA----FEEAAEHFQPSIKFFATFDKGVAKKLAL-KLNEVDFYEPFMDEPV----HIPDK----PYTEEELVEFVKEHKRATLRKLRPEDMFETW---EDDLDGIHIVAFAEEDDP-DGFEFLEILKEVAKENTDNPDLSIVWIDPDDFPLL-ITYWEKIFKIDLFKPQIGVVNVTD-ADSIWMEIRD--DDDLPTAEELEDWI--EDVLSGKINT
>CASQ2_REPTEST_Gopherus_flavomarginatus_XP_050816184.1
------------MKI----------------AC-W-------LL-----AG----F--YL-----------F---F-------C---C-RAEEGLDFPTYDGKDRVFDLNE---KNYKQALKKYDVLCLL-FHEP-VG-SDKV--S-QKQFQMTEM-VLE-----------LAAQVL---ET--KGFGFGFVDSKKDAKLAKKLGLDEEGSLYIFKEERMIEFDGELAADVLVEFLLDLLEDP--------VEII---NSKLELQAFDHIEDEIKLIGYFKGEDSEHYKA----FEEAAEHFQPSIKFFATFDKGVAKKLAL-KLNEVDFYEPFMDEPV----HIPDK----PYTEEELVEFVKEHKRATLRKLRPEDMFETW---EDDLDGIHIVAFAEEDDP-DGFEFLEILKEVAKENTDNPDLSIVWIDPDDFPLL-ITYWEKIFKIDLFKPQIGVVNVTD-ADSIWMEIRD--DDDLPTAEELEDWI--EDVLSGKINT
>CASQ2_REPTEST_Chelonia_mydas_XP_007062136.1
------------MKI----------------AC-W-------LL-----AG----S--YL-----------F---F-------C---C-RAEEGLDFPTYDGKDRVFDLNE---KNYKQALKKYDVLCLL-FHEP-VG-SDKV--S-QKQFQMTEM-VLE-----------LAAQVL---EM--KGFGFGFVDSKKDAKLAKKLGLDEEGSLYIFKGERMIEFDGELAADVLVEFLLDLLEDP--------VEII---NSKLELQAFDRIEDEIKLIGYFKGEDSEHYKA----FEEAAEHFQPSIKFFATFDKGVAKKLAL-KLNEVDFYEPFMDEPV----HVPDK----PYTEEELVEFVKEHKRATLRKLRPEDMFETW---EDDLDGIHIVAFAEEDDP-DGFEFLEILKQVAKENTNNPDLSIVWIDPDDFPLL-ITYWEKIFKIDLFKPQIGVVNVTD-ADSVWMEIKD--DDDLPTAEELEDWI--EDVLSGKINT
>CASQ2_REPTEST_Dermochelys_coriacea_XP_038268700.1
------------MKI----------------AC-W-------LL-----AG----S--YL-----------F---F-------C---C-RAEEGLDFPTYDGKDRVFDLNE---KNYKQALKKYDVLCLL-FHEP-VG-SDKV--S-QKQFQMTEM-VLE-----------LAAQVL---ET--KGFGFGFVDSKKDAKLAKKLGLDEEGSLYIFKEERMIEFDGELAADVLVEFLLDLLEDP--------VEII---NSKLELQAFDHIEDAIKLIGYFKGEDSEHYKA----FEEAAEHFQPSIKFFATFDKGVAKKLAL-KLNEVDFYEPFMDEPV----HVPDK----PYTEEELVEFVKEHKRATLRKLRPEDMFETW---EDDLDGIHIVAFAEEDDP-DGFEFLETLKQVAKENTNNPDLSIVWIDPDDFPLL-ITYWEKIFKIDLFKPQIGVVNVTD-ADSVWMEIKD--DDDLPTAEELEDWI--EDVLSGKINT
>CASQ2_REPTEST_Mauremys_reevesii_XP_039353262.1
------------MKT----------------AC-W-------LL-----AG----F--YL-----------F---C-------C---C-RAEEGLDFPTYDGKDRVFDLNE---KNYKQALKKYDVLCLL-FHEP-VG-SDKV--S-QKQFQMTEM-VLE-----------LAAQVL---ET--KGFGFGFVDSKKDAKLAKKLGLDEEGSLYIFKEERMIEFDGELAADVLVEFLLDLLEDP--------VEII---NSKLELQAFDRIEDEIKLIGYFKGEDSEHYKA----FEEAAEHFQPSIKFFATFDKGVAKKLAL-KLNEVDFYEPFMDEPV----HVPDK----PYTEEELVEFVKEHKRATLRKLRPEDMFETW---EDDLDGIHIVAFAEEDDP-DGFEFLEILKQVAKENTNNPDLSIVWIDPDDFPLL-ITYWEKIFKIDLFKPQIGVVNVTD-ADSIWMEIRD--DDDLPTAEELEDWI--EDVLSGKINT
>CASQ2_REPTEST_Mauremys_mutica_XP_044843883.1
------------MKT----------------AC-W-------LL-----AG----F--YL-----------F---C-------C---C-RAEEGLDFPTYDGKDRVFDLNE---KNYKQALKKYDVLCLL-FHEP-VG-SDKV--S-QKQFQMTEM-VLE-----------LAAQVL---ET--KGFGFGFVDSKKDAKLAKKLGLDEEGSLYIFKEERMIEFDGELAADVLVEFLLDLLEDP--------VEII---NSKLELQAFDRIEDEIKLIGYFKGEDSEHYKA----FEEAAEHFQPSIKFFATFDKGVAKKLAL-KLNEVDFYEPFMDEPV----HVPDK----PYTEEELVEFVKEHKRATLRKLRPEDMFETW---EDDLDGIHIVAFAEEDDP-DGFEFLEILKQVAKENTNNPDLSIVWIDPDDFPLL-ITYWEKIFKIDLFKPQIGVVNVTD-ADSIWMEIRD--DDDLPTAEELEDWI--EDVLSGKINT
>CASQ2_REPTEST_Pelodiscus_sinensis_XP_006132942.1
------------M------------------IC-W-------LL-----AG----F--YL-----------F---F-------C---C-RAEEGLDFPAYDGKERVFDLNE---KNYKQALKKYDMLCLL-FHEP-VG-SDKV--S-QKQFQMTEM-VLE-----------LAAQVL---EP--KGIGFGFVDSKKDAKLAKKLGLDEEGSLYIFKEERMIEFDGELAADVLVEFLLDLLEDP--------VELI---NSKLELQAFDRIEDEIKLIGYFKGEDSEHYKA----FEEAAEHFQPYIKFFATFDKGVAKKLAL-KLNEVDFYEPFMDEPV----HIPDK----PYTEGELVEFVKEHRRATLRKLRPEDMFETW---EDDLDGIHIVAFAEEDDP-DGFEFLEILKQVAKENTNNPDLSIVWIDPDDFPLL-ITYWEKTFKIDLFKPQIGVVNVTD-ADSVWMEIMD--DDDLPTAEELEDWI--EDVLSGKINT
>CASQ2_REPSQUA_Anolis_carolinensis_XP_003216852.1
------------MKA----------------IC-W----V--TL-----AG----M--YV-----------LLI-T-------C---C-RAEEGLDFPTYDGKDRVIDLSE---KNYKQALKKYDMLGVL-LHEP-VT-SDKT--S-HRRFQMTEM-VLE-----------LAAQVL---ED--KGIGFGLVDSKKDAKLAKKLGLDEEGSLYVFKEDHIIEFDGQMTADVLVEFLLDLMEDP--------VEII---NSKLELQAFDHMEEEMRLIGYFKGEDSEHYKA----FEEAAEHFQPYVKFFATFDKGVAKKLGL-KQNEVDFYEPFMDDPV----HIPDK----PYTEEELVEFVTGHRRATLRKLRPEDMFETW---EDDMDGIHIVTFAEEDDP-DGFEFLEVVKQVAKDNTDNPDLSIVWIDPDDFPLL-ISYWEKTFKIDLFKPQIGIVNVTD-ADSVWMDIKD--DDDLPTAEELEDWI--EDVLSGKINT
>CASQ2_REPSQUA_Sceloporus_undulatus_XP_042311739.1
------------MKA----------------TC-W----V--IL-----VG----I--YL-----------LLI-T-------C---C-WAEEGLDFPTYDGKDRVIDLSE---KNYKQALKKYEMLSVL-LHEP-VT-SDKT--S-QRRFQMTEM-VLE-----------LAAQVL---ED--KGIGFGLVDSKKDAKLAKKLGLDEEGSLYVFKEDHIIEFDGQMTADVLVEFLLDLMEDP--------VEII---NSKLELQAFDHMEEDMKLIGYFKGEDSEHYKA----FEEAAEHFQPYVKFFATFDKGVAKKLGL-KQNEVDFYEPFMDDPV----RIPDK----PYTEEELVEFVNEHRRATLRKLRPEDMFETW---EDDMDGIHIVTFAEEDDP-DGFEFLEVVKQVAKDNTDNPDLSIVWIDPDDFPLL-ISYWEKTFKIDLFKPQIGVVNVTD-ADSVWMDIKD--DDDLPTAEELEDWI--EDVLSGKINT
>CASQ2_REPSQUA_Thamnophis_sirtalis_XP_013913288.1
------------MKA----------------AC-W-------FL-----AV----F--YV-----------L---A-------C---Y-RAEEGLDFPTYDGKDRVVDLSE---KNYKQALKKYDMFGVL-LHEP-VT-SDKS--S-QRRFQMTEM-VLE-----------LAAQVL---EE--KGIAFGLLDSKKDAKLAKKLGLDEEGSLYVFKEDHIIEFDGQMSADVLVEFLLDLMEDP--------VEII---NSKLELQAFDHMEEDIKLIGYFKGEDSEHYKA----FEEAAEHFQPYVRFFATFDKGVAKKLGL-KLNEVDFYEPFMDDPI----RVPDK----PYTEEELVEFVNEHKRATLRKLQPEDMFEIW---EDDLDGIHIVAFAEEDDP-DGFEFLEIVKQVAKDNTDNPDLSIVWIDPDNFPLL-ITYWEKTFKIDLFKPQIGVVNVTD-ADSVWMDIRD--DDELPTVEELEDWI--EDVLSGKINT
>CASQ2_REPSQUA_Thamnophis_elegans_XP_032070294.1
------------MKA----------------AC-W-------FL-----AV----F--YV-----------L---A-------C---Y-RAEEGLDFPTYDGKDRVVDLSE---KNYKQALKKYDMFGVL-LHEP-VT-SDKS--S-QRRFQMTEM-VLE-----------LAAQVL---EE--KGIAFGLLDSKKDAKLAKKLGLDEEGSLYVFKEDHIIEFDGQMSADVLVEFLLDLMEDP--------VEII---NSKLELQAFDHMEEDIKLIGYFKGEDSEHYKA----FEEAAEHFQPYVRFFATFDKGVAKKLGL-KLNEVDFYEPFMDDPI----RVPDK----PYTEEELVEFVNEHKRATLRKLQPEDMFEIW---EDDLDGIHIVAFAEEDDP-DGFEFLEIVKQVAKDNTDNPDLSIVWIDPDNFPLL-ITYWEKTFKIDLFKPQIGVVNVTD-ADSVWMDIRD--DDELPTVEELEDWI--EDVLSGKINT
>CASQ2_REPSQUA_Protobothrops_mucrosquamatus_XP_015673564.1
------------MKA----------------AC-W-------FL-----AV----F--YV-----------L---A-------C---Y-RAEEGLDFPTYDGKDRVVDLSE---KNYKQALKKYDMFGVL-LHEP-VT-SDKS--S-QRRFQMTEM-VLE-----------LAAQVL---EE--KGIAFGLLDSKKDAKLAKKLGLDEEGSLYIFKEDHVIEFDGQMSADVLVEFLLDLMEDP--------VEII---NNKLELQAFDHMEEEIKLIGYFKGEDSEYYKA----FEEAAEHFQPYVRFFATFDKGVAKKLGL-KLNEVDFYEPFMDDPI----RVPDK----PYTEEELVEFVNEHKRSTLRKLQPEDMFEIW---EDDLDGIHIVAFAEKDDP-DGFEFLEIVKQVAKDNTDNPDLSIVWIDPDDFPLL-ITYWEKTFKIDLFKPQIGVVNVTD-ADSVWMDIRD--DDELPTVEELEDWI--EDVLSGKINT
>CASQ2_REPSQUA_Crotalus_tigrus_XP_039222489.1
------------MKA----------------AC-W-------FL-----AI----F--YV-----------L---A-------C---Y-RAEEGLDFPTYDGKDRVVDLSE---KNYKQALKKYDMFGVL-LHEP-VT-SDKS--S-QRRFQMTEM-VLE-----------LAAQVL---EE--KGIAFGLLDSKKDAKLAKKLGLDEEGSLYIFKEDHVIEFDGQMSADVLVEFLLDLMEDP--------VEII---NNKLELQAFDHMEEEIKLIGYFKGEDSEYYKA----FEEAAEHFQPYVRFFATFDKGVAKKLGL-KLNEVDFYEPFMDDPI----RVPDK----PYTEEELVEFVNEHKRSTLRKLQPEDMFEIW---EDDLDGIHIVAFAEKDDP-DGFEFLEIVKQVAKDNTDNPDLSIVWIDPDDFPLL-ITYWEKTFKIDLFKPQIGVVNVTD-ADSVWMDIRD--DDELPTVEELEDWI--EDVLSSKINT
>CASQ2_REPSQUA_Pantherophis_guttatus_XP_034267054.1
------------MKA----------------AC-W-------FL-----AV----F--YV-----------L---A-------C---Y-RAEEGLDFPTYDGKDRVVDLSE---KNYKQALKKYDMFGVL-LHEP-VT-SDKS--S-QRRFQMTEM-VLE-----------LAAQVL---EE--KGIAFGLLDSKKDAKLAKKLGLDEEGSLYIFKEDHVIEFDGQMSADVLVEFLLDLMEDP--------VEII---NNKLEVQAFDHMEEEIKLIGYFKGEDSEHYKA----FEEAAEHFQPYVRFFATFDKGVAKKLGL-KLNEVDFYEPFMDDPI----RVPDK----PYTEEELVVFVNEHKRSTLRKLQPEDMFEIW---EDDLDGIHIVAFAEEDDP-DGFEFLEIVKQVAKDNTDNPDLSIVWIDPDDFPLL-ITYWEKTFKIDLFKPQIGVVNVTD-ADSVWMDIRD--DDELPTVEELEDWI--EDVLSGKINT
>CASQ2_REPSQUA_Notechis_scutatus_XP_026531246.1
------------MKV----------------AC-W-------FL-----AV----F--YM-----------L---A-------C---Y-RAEEGLNFPTYDGKDRVVDLSE---KNYKQALKKYGMFGVL-LHEP-VT-SDKS--S-QRRFQMTEM-VLE-----------LAAQVL---EE--KGIAFGLLDSKKDAKLAKKLGLDEEGSLYVFKEDHVIEFDGQMSADVLVEFLLDLMEDP--------VEII---NNKLELQAFDHMEEEIKLIGYFKGEDSEHYKA----FEEAAEHFQPYVRFFATFDKGVAKKLGL-KLNEVDFYEPFMDDPI----HVPDK----PYTEEELVEFVNEHKRATLRKLQPEDMFEIW---EDDLDGIHIVAFAEEDDP-DGFEFLEIVKQVAKDNTDNPDLSIVWIDPDDFPLL-ITYWEKTFKIDLFKPQIGVVNVTD-ADSVWMDIRD--DDELPTVEELEDWI--EDVLSGKINT
>CASQ2_REPSQUA_Pseudonaja_textilis_XP_026569130.1
------------MKV----------------AR-W-------FL-----AV----F--YM-----------L---A-------C---Y-RAEEGLDFPTYDGKDRVVDLSE---KNYKQALKKYDMFGVL-LHEP-VT-SDKS--S-QRRFQMTEM-VLE-----------LAAQVL---EE--KGIAFGLLDSKKDAKLAKKLGLDEEGSLYVFKEDRVIEFDGQMSADVLVEFLLDLMEDP--------VEII---NNKLELQAFDHMEEEIKLIGYFKGEDSEHYKA----FEEAAEHFQPYVRFFATFDKGVAKKLGL-KLNEVDFYEPFMDDPI----HVPDK----PYTEEELVEFVNEHKRATLRKLQPEDMFEIW---EDDLDGIHIVAFAEEDDP-DGFEFLEIVKQVAKDNTDNPDLSIVWIDPDDFPLL-ITYWEKTFKIDLFKPQIGVVNVTD-ADSVWMDIRD--DDELPTVEELEDWI--EDVLSGKINT
>CASQ2_REPSQUA_Pogona_vitticeps_XP_020670759.1
------------MNT----------------AC-C-------IL-----AA----F--YA-----------L---T-------C---C-KAEEGLDFPTYDGKDRVIDLSE---KNYKQALKKHDMLGVL-LHEP-VA-SDKS--S-QRRFQMTEM-VLE-----------LAAQVL---ED--KGIGFGLVDSKKDAKLAKKLGLDEEGSLYIFKEDHIIEYDGQMAADVLVEFLLDLMEDP--------VEII---NSKLELQAFDHLEEEIKLIGYFKGEDSEYYKA----FQEAAEHFQPYVKFFATFDKGVAKKLGL-KLNDVDFYEPFMDEPV----RIPDK----PYTEEELVEFVNEHRRATLRKLRPEDMFETW---EDDLDGIHIVAFAEEDDP-DGFEFLEVVKQVAKDNTDNPDLSIVWIDPDDFPLL-IPYWEKTFKVDLFKPQIGVVNVTD-ADSVWMDIKD--DDDLPTAEELEDWI--EDVLSGKINT
>CASQ2_REPSQUA_Phrynocephalus_forsythii_KAJ7316055.1
------------MNT----------------VY-W-------IL-----AG----F--YA-----------L---A-------C---C-QAEEGLNFPTYDGKDRVIDLSE---KNYKQALKKYDMLGVL-LHEP-VA-SDKT--S-QRRFQMTEM-VLE-----------LAAQVL---ED--KGVGFGLVDSKKDAKLAKKLGLDEEGSLYIFKEDHIIEFDGQMAADVLVEFLLDLLEDP--------VEII---NSKLELQAFDHLEEEIKLIGYFKGEDSEHYKA----FEEAAEHFQPYIKFFATFDKGVAKKLGL-KLNDVDFYEPFMDEPV----RIPDK----PYTEEELVEFVNEHRRATLRKLRPEDMFETW---EDDLDGIHIVAFAEKDDP-DGFEFLEVVKQVAKDNTDNPDLSIVWIDPDDFPLL-IPYWEKTFNVDLFKPQIGVVNVTD-ADSVWMDIKD--DDDLPTAEELEDWI--EDVLSGKINT
>CASQ2_REPSQUA_Lacerta_agilis_XP_033029440.1
------------MKA----------------AC-W-------LL-----AV----F--YM-----------L---T-------S---C-RAEEGLEFPTYDGKDRVIDLSE---KNYKQAFKKYDMVGVL-LHEP-VA-SDKT--S-QRRFQMTEM-VLE-----------LAAQVL---EE--KGIGFGLVDSKKDAKLAKKLGLDEEGSLYIFKEDHIIEFDGQMAADVLVEFLLDLMEDP--------VEII---SSKLELQAFDHMEEETKLIGYFKGEDSEHYKA----FEEAAEHFQPYVKFFATFDKGVAKKLGL-KLNEVDFYESFMDEPV----HVPDK----PYTEEELVDFVNEHRRATLRKLRPEDMFETW---EDDLDGIHIVAFAEEDDP-DGFEFLEIVKQVAKDNTDNPELSIVWIDPDDFPLL-IVYWEKTFKIDLFKPQIGVVNVTD-ADSVWMDIRD--DDDLPTAEELEDWI--EDVLSGKINT
>CASQ2_REPSQUA_Zootoca_vivipara_XP_034953211.1
------------MKA----------------AC-W-------LL-----AA----F--YM-----------L---T-------S---C-RAEEGLEFPTYDGKDRVIDLSE---KNYKQAFKKYDMVGVL-LHEP-VA-SDKT--S-QRRFQMTEM-VLE-----------LAAQVL---EE--KGIGFGLLDSKKDAKLAKKLGLDEEGSLYIFKEDHIIEFDGQMAADVLVEFLLDLMEDP--------VEII---GSKLELQAFDHMEEETKLIGYFKGEDSEHYKA----FEEAAEHFQPYVKFFATFDKGVAKKLGL-KLNEVDFYEPFMDEPV----HIPDK----PYTEEELVDFVNEHRRATLRKLRPEDMFETW---EDDLDGIHIVAFAEEDDP-DGFEFLEIVKQVAKDNTDNPELSIVWIDPDDFPLL-IVYWEKTFKIDLFKPQIGVVNVTD-ADSVWMDIRD--DDDLPTAEELEDWI--EDVLSGKINT
>CASQ2_REPSQUA_Podarcis_raffonei_XP_053227025.1
------------MKT----------------AC-W-------LL-----AV----F--YV-----------L---T-------C---C-RAEEGLEFPTYDGKDRVIDLSE---KNYKQAFKKYDMVGVL-LHEP-VA-SDKI--S-QRRFQMTEL-VLE-----------LAAQVL---EE--KGIGFGLVDSKKDAKLAKKLGLDEEGSLYIFKEDHIIEFDGQMAADVLVEFLLDLMEDP--------VEII---NSKLELQAFDHMEEETKLIGYFKGEDSEHYKA----FEEAAEHFQPYVKFFATFDKGVAKKLGL-KLNEVDFYEPFMDEPV----HVPDK----PYTEEELVDFVNEHRRATLRKLRPEDMFETW---EDDLDGIHIVAFAEEDDP-DGFEFLEIVKQVAKDNTDNPELSIVWIDPDDFPLL-IVYWEKTFKIDLFKPQIGVVNVTD-ADSVWMDIRD--DDDLPTAEELEDWI--EDVLSGKINT
>CASQ2_REPSQUA_Varanus_komodoensis_XP_044308330.1
------------MRT----------------VC-W-------IL-----AG----F--YV-----------L---T-------C---C-RSEGGLDFPTYDGKDRVIDLSE---KNYKQTLKKYDMFGVL-LHES-VT-SDKT--S-QRRFQMTEM-VLE-----------LAAQVL---ED--KAIGFGLVDSKKDAKLAKKLGLDEEGSLYIFKEDHIIEFDGQMAADVLVEFLLDLMEDP--------VEII---NNKLELQAFDHMEEEIKLIGYFKGEDSEHYKA----FEDAAEHFQPYIKFFATFDKGVAKKLGL-KLNEVDFYEPFMDDPV----HVPDK----PYSEEELVEFVNEHRRATLRKLRPDDMFETW---EDDLDGIHIVAFAEEDDP-DGFEFLEVVKQVAKDNTDNPDLSIVWIDPDDFPLL-ITYWEKTFKIDLFKPQIGVVNVTD-ADSVWMDIQD--DDDLPTPEELEDWI--EDVLSGKINT
>CASQ2_REPSQUA_Gekko_japonicus_XP_015265565.1
--------MALVLQS----------------AF-W-------WL-----AS----V--YL-----------L---A-------R---C-GAEEGLEFPTYDGKDRVLDLSE---KNYKQALKKYEMLGIF-LHQP-VA-ADKV--S-QRRFQMTEM-VLE-----------LTAQVL---EE--KSIGFGLLDSKKDAKLAKKLGLDEEGSLYIFKEDHIIEFDGQMAADVLVEFLLDLMEDP--------VEIV---NNKLELQGFDHMEEEMKLIGYFKGEDSEHYKA----FEEAAEHFQPYIKFFATFDKGVAKKLGL-KLNEVDFYEPFMDDPV----RVPEK----PYTEEELIEFVNEHKRATLRKLRPEDMFETW---EDDIDGIHIVAFAEEDDP-DGFEFLETVKQVAKDNTNNPDLSIVWIDPDDFPLL-ITYWEKIFKLDLFKPQIGVVNVTD-ADSVWMDITD--DDDLPTPEELEDWI--EDVLAGKINT
>CASQ2_REPSQUA_Euleptes_europaea_XP_056704338.1
--------MASVAKS----------------AF-W-------WL-----AG----V--YL-----------L---A-------C---C-RGEEGLEFPTYDGKDRVLDLSE---KNYKQALKKYDMLGIF-LHEP-VA-SDKI--S-QRRFQMTEM-VLE-----------LTAQVL---EE--KGIGFGLLDSKKDAKLAKKLGLDEEGSLYVFKEDRIIEFDGQMAADVLVEFLLDLMEEP--------VEII---NNKLELQGFDRIEEEMKLIGYFKGEDSEHYKA----FEEAAEHFQPYVKFFATFDKGVAKKLGL-KVNEVDFYEPFMDDPV----RVPEK----PYTEEELVEFVNEHKRSTLRKLRPEDMYETW---EDDIDGIHIVAFAEEDDP-DGYEFLETVKQVAKDNTNNPDLSIVWIDPDDFPLL-VTYWEKTFKLDLFKPQIGVVNVTD-ADSVWMDIRD--DDDLPTPEELEDWI--EDVLAGKINT
>CASQ2_REPSQUA_Eublepharis_macularius_XP_054858106.1
--------MALMVKK----------------AC-W-------WL-----AG----V--YL-----------L---T-------C---C-RAEEGLEFPTYDGKDRVIDLSE---KNYKQALKKYDMLGIF-LHAP-LG-SDKV--S-QRRFQMNEM-VLE-----------LTAQVL---EE--KGVGFGLVDSKKDAKLAKKLGLDEEGSLYVFKEDHIIEFDGQMAADVLVEFLLDLMEDP--------VEII---NNKLELQGFDHMEEETKLIGYFKGEDSEHYKA----FEEAAEHFQPYIKFFATFDKGVGKKLGL-KLNEVDFYEPFMDDPV----RIPEK----PYTEEELIEFVNEHKRATLRKLRPEDMFETW---EDDIDGIHIVAFAEEDDP-DGFEFLEIVKEVAKDNTNNPDLSIVWIDPDDFPLL-ITYWEKTFKIDLFRPQIGVVNVTD-ADSIWMDIRD--DDDLPTPEELEDWI--EDVLSGKINT
>CASQ2_REPSQUA_Hemicordylus_capensis_XP_053157410.1
--------MAFQMKN----------------VC-W-------FL-----AG----F--SV-----------L---S-------C---C-RAEEGLEFPTYDGKDRVIDLSE---KNYKQALKKYETFGVL-LHEP-VT-SDKT--S-QRRFQMTEM-VLE-----------LTAQVL---EE--KGIGFGLVDSKKDAKLAKKLGLDEEGSLYVFKEDHIIEFDGEMAADVLVEFLLDLMEDP--------VEII---SNKLELQGFDHIEEEIKLIGYFKGEDSEHYKA----FEEAAEHFHPYLNFFATFDKGVAKKLGL-KLNEVDFYEPFMDDPI----HVPDK----PYTEEELIEFINEHKRATLRKLRPEDMFETW---EDDLDGIHIVTFAEEEDP-DGFEFLEIVKQVAKDNTNNPDLSIVWIDPDDFPLL-IIYWEKTFKIDLFKPQIGVVNVTD-ADSVWMDIRD--DDNLPTAEELEDWI--EDVLSGKINT
>CASQ2_REPSQUA_Lerista_edwadsae_KAJ6658301
--------MVFPMKA----------------AF-W-------LL-----AG----L--AV-----------L---T-------C---C-RAEEGLDFPTYDGKDRVTDLSE---KNYKQALKKYDMLAVL-LHEP-VA-SDKT--S-QRRFQMTEM-VLE-----------LTAQVL---EE--KGIGFGLLDSKKDAKLAKKLGLDEEGSLYVFKEDHIIEYDGEMAADVLVEFFLDLMEDP--------VEII---NSKLELEAFDRIEEEIKLIGYFKGEDSEHYKA----FEEAAEHFQPYVRFFATFDKGVAKKLGL-KLNEVDFYEPFMDDPI----HVPDK----PYTEEELVEFINEHKRATLRKLRPEDMFETW---EDDLDGIHIVAFAEEEDP-DGFEFLEIVKQVARDNTDNPDLSIVWIDPDDFPLL-ITYWEKTFKIDLFRPQIGVVNVTD-ADSVWLDIQD--DDDLPTAEELEDWI--EDVLSGKINT
>CASQ2_MAMARTI_Bos_taurus_NP_001030451.1
------------MKR----------------AH-L-------FV-----VG----V--YL-----------L---S-------S---C-RAEEGLNFPTYDGKDRVVSLTE---KNFKQVLKKYDLLCLY-YHEP-LS-SDKV--V-QKQFQLKEI-VLE-----------LVAQVL---EH--KDIGFVMVDAKKEAKLAKKLGFDEEGSLYILKGDRTIEFDGEFAADVLVEFLLDLIEDP--------VEII---NSKLEVQAFERIEDHIKLIGFFKSEESEHYKA----FEEAAEHFQPYIKFFATFDKGVAKKLSL-KMNEVDFYEPFMDEPI----AIPDK----PYTEEELVEFVKEHQRPTLRRLRPEDMFETW---EDDLNGIHIVAFAERSDP-DGYEFLEILKQVARDNTDNPDLSIVWIDPDDFPLL-VAYWEKTFKIDLFKPQIGVVNVTD-ADSVWMDIPD--DDDLPTAEELEDWI--EDVLSGKINT
>CASQ2_MAMARTI_Bison_bison_XP_010829041.1
------------MKR----------------AH-L-------FV-----VG----V--YL-----------L---S-------S---C-RAEEGLNFPTYDGKDRVVSLTE---KNFKQVLKKYDLLCLY-YHEP-LS-SDKV--V-QKQFQLKEI-VLE-----------LVAQVL---EH--KDIGFVMVDAKKEAKLAKKLGFDEEGSLYILKGDRTIEFDGEFAADVLVEFLLDLIEDP--------VEII---NSKLEVQAFERIEDHIKLIGFFKSEESEHYKA----FEEAAEHFQPYIKFFATFDKGVAKKLSL-KMNEVDFYEPFMDEPI----AIPDK----PYTEEELVEFVKEHQRPTLRRLRPEDMFETW---EDDLNGIHIVAFAERSDP-DGYEFLEILKQVARDNTDNPDLSIVWIDPDDFPLL-VAYWEKTFKIDLFKPQIGVVNVTD-ADSVWMDIPD--DDDLPTAEELEDWI--EDVLSGKINT
>CASQ2_MAMARTI_Bos_mutus_XP_005899578.1
------------MKR----------------AH-L-------FV-----VG----V--YL-----------L---S-------S---C-RAEEGLNFPTYDGKDRVVSLTE---KNFKQVLKKYDLLCLY-YHEP-LS-SDKV--V-QKQFQLKEI-VLE-----------LVAQVL---EH--KDIGFVMVDAKKEAKLAKKLGFDEEGSLYILKGDRTIEFDGEFAADVLVEFLLDLIEDP--------VEII---NSKLEVQAFERIEDHIKLIGFFKSEESEHYKA----FEEAAEHFQPYIKFFATFDKGVAKKLSL-KMNEVDFYEPFMDEPI----AIPDK----PYTEEELVEFVKEHQRPTLRRLRPEDMFETW---EDDLNGIHIVAFAERSDP-DGYEFLEILKQVARDNTDNPDLSIVWIDPDDFPLL-VAYWENTFKIDLFKPQIGVVNVTD-ADSVWMDIPD--DDDLPTAEELEDWI--EDVLSGKINT
>CASQ2_MAMARTI_Bubalus_bubalis_XP_006058738.1
------------MKR----------------AH-L-------FV-----VG----V--YL-----------L---S-------S---C-RAEEGLNFPTYDGKDRVVSLTE---KNFKQVLKKYDLLCLY-YHEP-LS-SDKV--V-QKQFQLKEI-VLE-----------LVAQVL---EH--KDIGFVMVDAKKEAKLAKKLGFDEEGSLYVLKGDRTIEFDGEFAADVLVEFLLDLIEDP--------VEII---NSKLEVQAFERIEDHIKLIGFFKSEESEHYKA----FEEAAEHFQPYIKFFATFDKGVAKKLSL-KMNEVDFYEPFMDEPI----AIPDK----PYTEEELVEFVKEHQRPTLRRLRPEDMFETW---EDDLNGIHIVAFAERSDP-DGYEFLEILKQVARDNTDNPDLSIVWIDPDDFPLL-VAYWEKTFKIDLFKPQIGVVNVTD-ADSVWMEIPD--DDDLPTAEELEDWI--EDVLSGKINT
>CASQ2_MAMARTI_Bubalus_carabanensis_XP_055440601.1
------------MKR----------------AH-L-------FV-----VG----V--YL-----------L---S-------S---C-RAEEGLNFPTYDGKDRVVSLTE---KNFKQVLKKYDLLCLY-YHEP-LS-SDKV--V-QKQFQLKEI-VLE-----------LVAQVL---EH--KDIGFVMVDAKKEAKLAKKLGFDEEGSLYVLKGDRTIEFDGEFAADVLVEFLLDLIEDP--------VEII---NSKLEVQAFERIEDHIKLIGFFKSEESEHYKA----FEEAAEHFQPYIKFFATFDKGVAKKLSL-KMNEVDFYEPFMDEPI----AIPDK----PYTEEELVEFVKEHQRPTLRRLRPEDMFETW---EDDLNGIHIVAFAERSDP-DGYEFLEILKQVARDNTDNPDLSIVWIDPDDFPLL-VAYWEKTFKIDLFKPQIGVVNVTD-ADSVWMEIPD--DDDLPTAEELEDWI--EDVLSGKINT
>CASQ2_MAMARTI_Moschus_berezovskii_XP_055258285.1
------------MKR----------------AH-L-------FV-----VG----V--YL-----------L---S-------S---C-RAEEGLNFPTYDGKDRVVSLTE---KNFKQVLKKYDLLCLY-YHEP-LS-SDKV--V-QKQFQLKEI-VLE-----------LVAQVL---EH--KDIGFVMVDAKKEAKLAKKLGFDEEGSLYVLKGDRTIEFDGEFAADVLVEFLLDLIEDP--------VEII---NSKLEVQAFERIEDHIKLIGYFKSEESEHYKA----FEEAAEHFQPYIKFFATFDKGVAKKLSL-KMNEVDFYEPFMDEPI----AIPDK----PYTEEELVEFVKEHQRPTLRRLRPEDMFETW---EDDLNGIHIVAFAERSDP-DGYEFLEILKQVARDNTDNPDLSIVWIDPDDFPLL-VAYWEKTFKIDLFKPQIGVVNVTD-ADSVWMEIPD--DDDLPTAEELEDWI--EDVLSGKINT
>CASQ2_MAMARTI_Odocoileus_virginianus_XP_020756585.1
------------MKR----------------AH-L-------FV-----VG----V--YL-----------L---S-------S---C-RAEEGLNFPTYDGKDRVVSLTE---KNFKQVLKKYDLLCLY-YHEP-LS-SDKV--V-QKQFQLKEI-VLE-----------LVAQVL---EH--KDIGFVMVDAKKEAKLAKKLGFDEEGSLYILKGDRTIEFDGEFAADVLVEFLLDLIEDP--------VEII---NSKLEVQAFERIEDHIKLIGFFKSEESEHYKA----FEEAAEHFQPYIKFFATFDKGVAKKLSL-KMNEVDFYEPFMDEPI----AIPDK----PYTEAELVEFVKEHQRPTLRRLRPEDMFETW---EDDLNGIHIVAFAERSDP-DGYEFLEILKQVARDNTDNPDLSIVWIDPDDFPLL-VAYWEKTFKIDLFKPQIGVVNVTD-ADSVWMEIPD--DDDLPTAEELEDWI--EDVLSGKINT
>CASQ2_MAMARTI_Oryx_dammah_XP_040086897.1
------------MKR----------------AH-L-------FV-----VG----V--YL-----------L---S-------S---C-RAEEGLNFPTYDGKDRVVSLTE---KNFKQVLKKYDLLCLY-YHEP-LS-SDKV--V-QKQFQLKEI-VLE-----------LVAQVL---EH--KDIGFVMVDAKKEAKLAKKLGFDEEGSLYVLKGDRTIEFDGEFAADVLVEFLLDLIEDP--------VEII---NSKLEVQAFERIEDHIKLIGFFKSEESEHYKA----FEEAAEHFQPYIKFFATFDKGVAKKLSL-KMNEVDFYEPFMEEPI----AIPDK----PYTEEELVEFVKEHQRPTLRRLRPEDMFETW---EDDLNGIHIVAFAERSDP-DGYEFLEILKQVARDNTDNPDLSIVWIDPDDFPLL-VAYWEKTFKIDLFKPQIGVVNVTD-ADSVWMEIPD--DDELPTAEELEDWI--EDVLSGKINT
>CASQ2_MAMARTI_Ovis_aries_XP_004002420.1
------------MKR----------------AH-L-------FV-----VG----V--YL-----------L---S-------S---C-RAEEGLNFPTYDGKDRVVSLTE---KNFKQVLKKYDLLCLY-YHEP-LS-SDKV--V-QKQFQLKEI-VLE-----------LVAQVL---EH--KDIGFVMVDAKKEAKLAKKLGFVEEGSLYVLKGDRTIEFDGEFAADVLVEFLLDLIEDP--------VEII---NSKLEVQAFERIEDHIKLIGFFKSEESEHYKA----FEEAAEHFQPYIKFFATFDKGVAKKLSL-KMNEVDFYEPFMEEPI----AIPDK----PYTEEELVEFVKEHQRPTLRRLRPEDMFETW---EDDLNGIHIVAFAERSDP-DGYEFLEILKQVARDNTDNPDLSIVWIDPDDFPLL-VAYWEKTFKIDLFKPQIGVVNVTD-ADSVWMEIPD--DDDLPTAEELEDWI--EDVLSGKINT
>CASQ2_MAMARTI_Capra_hircus_XP_005677883.1
------------MKR----------------AH-L-------FV-----VG----V--YL-----------L---S-------S---C-RAEEGLNFPTYDGKDRVVSLTE---KNFKQVLKKYDLLCLY-YHEP-LS-SDKV--V-QKQFQLKEI-VLE-----------LVAQVL---EH--KDIGFVMVDAKKEAKLAKKLGFVEEGSLYVLKGDRTIEFDGEFAADVLVEFLLDLIEDP--------VEII---NSKLEVQAFERIEDHIKLIGFFKSEESEHYKA----FEEAAEHFQPYIKFFATFDKGVAKKLSL-KMNEVDFYEPFMEEPI----AIPDK----PYTEEELVEFVKEHQRPTLRRLRPEDMFETW---EDDLNGIHIVAFAERSDP-DGYEFLEILKQVARDNTDNPDLSIVWIDPDDFPLL-VAYWEKTFKIDLFKPQIGVVNVTD-ADSVWMEIPD--DDDLPTAEELEDWI--EDVLSGKINT
>CASQ2_MAMARTI_Budorcas_taxicolor_XP_052493011.1
------------MKR----------------AH-L-------FV-----VG----V--YL-----------L---S-------S---C-RAEEGLNFPTYDGKDRVVSLTE---KNFKQVLKKYDLLCLY-YHEP-LS-SDKV--V-QKQFQLKEI-VLE-----------LVAQVL---EH--KDIGFVMVDAKKEAKLAKKLGFVEEGSLYVLKGDRTIEFDGEFAADVLVEFLLDLIEDP--------VEII---NSKLEVQAFERIEDHIKLIGFFKSEESEHYKA----FEEAAEHFQPYIKFFATFDKGVAKKLSL-KMNEVDFYEPFMEEPI----AIPDK----PYTEEELVEFVKEHQRPTLRRLRPEDMFETW---EDDLNGIHIVAFAERSDP-DGYEFLEILKQVARDNTDNPDLSIVWIDPDDFPLL-VAYWEKTFKIDLFKPQIGVVNVTD-ADSVWMEIPD--DDDLPTAEELEDWI--EDVLSGKINT
>CASQ2_MAMARTI_Cervus_canadensis_XP_043315803.1
------------MKR----------------AH-L-------FV-----VG----V--YL-----------L---S-------S---C-RAEEGLNFPTYDGKDRVVSLTE---KNFKQVLKKYDLLCLY-YHEP-LS-SDKV--V-QKQFQLKEI-VLE-----------LVAQVL---EH--KDIGFVMVDAKKEAKLAKKLGFVEEGSLYILKGDRTIEFDGEFAADVLVEFLLDLIEDP--------VEII---NSKLEVQAFERIEDHIKLIGFFKSEESEHYKA----FEEAAEHFQPYIKFFATFDKGVAKKLSL-KMNEVDFYEPFMDEPI----AIPDK----PYTEAELVEFVKEHQRPTLRRLRPEDMFETW---EDDLNGIHIVAFAERSDP-DGYEFLEILKQVARDNTDNPDLSIVWIDPDDFPLL-VAYWEKTFKIDLFKPQIGVVNVTD-ADSVWMDIPD--DDDLPTAEELEDWI--EDVLSGKINT
>CASQ2_MAMARTI_Cervus_elaphus_XP_043733431.1
------------MKR----------------AH-L-------FV-----VG----V--YL-----------L---S-------S---C-RAEEGLNFPTYDGKDRVVSLTE---KNFKQVLKKYDLLCLY-YHEP-LS-SDKV--V-QKQFQLKEI-VLE-----------LVAQVL---EH--KDIGFVMVDAKKEAKLAKKLGFVEEGSLYILKGDRTIEFDGEFAADVLVEFLLDLIEDP--------VEII---NSKLEVQAFERIEDHIKLIGFFKSEESEHYKA----FEEAAEHFQPYIKFFATFDKGVAKKLSL-KMNEVDFYEPFMDEPI----AIPDK----PYTEAELVEFVKEHQRPTLRRLRPEDMFETW---EDDLNGIHIVAFAERSDP-DGYEFLEILKQVARDNTDNPDLSIVWIDPDDFPLL-VAYWEKTFKIDLFKPQIGVVNVTD-ADSVWMDIPD--DDDLPTAEELEDWI--EDVLSGKINT
>CASQ2_MAMARTI_Bos_indicus_XP_019812303.1
------------MKR----------------AH-L-------FV-----VG----V--YL-----------L---S-------S---C-RAEEGLNFPTYDGKDRVVSLTE---KNFKQVLKKYDLLCLY-YHEP-LS-SDKV--V-QKQFQLKEI-VLE-----------LVAQVL---EH--KDIGFVMVDAKKEAKLAKKLGFDEEGSLYILKGDRTIEFDGEFAADVLVEFLLDLIEDP--------VEII---NSKLEVQXFERIEDHIKLIGFFKSEESEHYKA----FEEAAEHFQPYIKFFATFDKGVAKKLSL-KMNEVDFYEPFMDEPI----AIPDK----PYTEEELVEFVKEHQRPTLRRLRPEDMFETW---EDDLNGIHIVAFAERSDP-DGYEFLEILKQVARDNTDNPDLSIVWIDPDDFPLL-VAYWEKTFKIDLFKPQIGVVNVTD-ADSVWMDIPD--DDDLPTAEELEDWI--EDVLSGKINT
>CASQ2_MAMARTI_Orcinus_orca_XP_004263283.1
------------MKR----------------TH-L-------FV-----VA----V--YL-----------L---S-------S---C-RAEEGLNFPTYDGKDRVVSLTE---KNFKQVLKKYDLLCLY-YHEP-VS-SDKV--T-QKQFQLKEI-VLE-----------LVAQVL---EH--KDIGFVMVDAKKEAKLAKKLGFDEEGSLYVLKGDRTIEFDGEFAADVLVEFLLDLIEDP--------VEII---NSKLEVQAFERIEDHIKLIGFFKSEDSEYYKA----FEEAAEHFQPYIKFFATFDKGVAKKLSL-KMNEVDFYEPFMDEPI----AIPDK----PYTEEELVEFVKEHQRPTLRRLRPEDMFETW---EDDLNGIHIVAFAERSDP-DGYEFLEILKQVARDNTDNPDLSIVWIDPDDFPLL-VAYWEKTFKIDLFKPQIGVVNVTD-ADSVWMEIPD--GDDLPTAEELEDWI--EDVLSGKINT
>CASQ2_MAMARTI_Tursiops_truncatus_XP_019774782.1
------------MKR----------------TH-L-------FV-----VA----V--YL-----------L---S-------S---C-RAEEGLNFPTYDGKDRVVSLTE---KNFKQVLKKYDLLCLY-YHEP-VS-SDKV--A-QKQFQLKEI-VLE-----------LVAQVL---EH--KDIGFVMVDAKKEAKLAKKLGFDEEGSLYVLKGDRTIEFDGEFAADVLVEFLLDLIEDP--------VEII---NSKLEVQAFERIEDHIKLIGFFKSEDSEYYKA----FEEAAEHFQPYIKFFATFDKGVAKKLSL-KMNEVDFYEPFMDEPI----AIPDK----PYTEEELVEFVKEHQRPTLRRLRPEDMFETW---EDDLNGIHIVAFAERSDP-DGYEFLEILKQVARDNTDNPDLSIVWIDPDDFPLL-VAYWEKTFKIDLFKPQIGVVNVTD-ADSVWMEIPD--GDDLPTAEELEDWI--EDVLSGKINT
>CASQ2_MAMARTI_Globicephala_melas_XP_030725212.1
------------MKR----------------TH-L-------FV-----VA----V--YL-----------L---S-------S---C-RAEEGLNFPTYDGKDRVVSLTE---KNFKQVLKKYDLLCLY-YHEP-VS-SDKV--A-QKQFQLKEI-VLE-----------LVAQVL---EH--KDIGFVMVDAKKEAKLAKKLGFDEEGSLYVLKGDRTIEFDGEFAADVLVEFLLDLIEDP--------VEII---NSKLEVQAFERIEDHIKLIGFFKSEDSEYYKA----FEEAAEHFQPYIKFFATFDKGVAKKLSL-KMNEVDFYEPFMDEPI----AIPDK----PYTEEELVEFVKEHQRPTLRRLRPEDMFETW---EDDLNGIHIVAFAERSDP-DGYEFLEILKQVARDNTDNPDLSIVWIDPDDFPLL-VAYWEKTFKIDLFKPQIGVVNVTD-ADSVWMEIPD--GDDLPTAEELEDWI--EDVLSGKINT
>CASQ2_MAMARTI_Lagenorhynchus_obliquidens_XP_026946807.1
------------MKR----------------TH-L-------FV-----VA----V--YL-----------L---S-------S---C-RAEEGLNFPTYDGKDRVVSLTE---KNFKQVLKKYDLLCLY-YHEP-VS-SDKV--A-QKQFQLKEI-VLE-----------LVAQVL---EH--KDIGFVMVDAKKEAKLAKKLGFDEEGSLYVLKGDRTIEFDGEFAADVLVEFLLDLIEDP--------VEII---NSKLEVQAFERIEDHIKLIGFFKSEDSEYYKA----FEEAAEHFQPYIKFFATFDKGVAKKLSL-KMNEVDFYEPFMDEPI----AIPDK----PYTEEELVEFVKEHQRPTLRRLRPEDMFETW---EDDLNGIHIVAFAERSDP-DGYEFLEILKQVARDNTDNPDLSIVWIDPDDFPLL-VAYWEKTFKIDLFKPQIGVVNVTD-ADSVWMEIPD--GDDLPTAEELEDWI--EDVLSGKINT
>CASQ2_MAMARTI_Delphinapterus_leucas_XP_022439539.1
------------MKR----------------TH-L-------FV-----VA----V--YL-----------L---S-------S---C-RAEEGLNFPTYDGKDRVVSLTE---KNFKQVLKKYDLLCLY-YHEP-VS-SDKV--A-QKQFQMKEI-VLE-----------LVAQVL---EH--KDIGFVMVDAKKEAKLAKKLGFDEEGSLYVLKGDRTIEFDGEFAADVLVEFLLDLIEDP--------VEII---NSKLEVQAFERIEDHIKLIGFFKSEDSEYYKA----FEEAAEHFQPYIKFFATFDKGVAKKLSL-KMNEVDFYEPFMDEPI----AIPDK----PYTEEELVEFVKEHQRPTLRRLRPEDMFETW---EDDLNGIHIVAFAERSDP-DGYEFLEILKQVARDNTDNPDLSIVWIDPDDFPLL-VAYWEKTFKIDLFKPQIGVVNVTD-ADSVWMEIPD--GDDLPTAEELEDWI--EDVLSGKINT
>CASQ2_MAMARTI_Monodon_monoceros_XP_029085694.1
------------MKR----------------TH-L-------FV-----VA----V--YL-----------L---S-------S---C-RAEEGLNFPTYDGKDRVVSLTE---KNFKQVLKKYDLLCLY-YHEP-VS-SDKV--A-QKQFQMKEI-VLE-----------LVAQVL---EH--KDIGFVMVDAKKEAKLAKKLGFDEEGSLYVLKGDRTIEFDGEFAADVLVEFLLDLIEDP--------VEII---NSKLEVQAFERIEDHIKLIGFFKSEDSEYYKA----FEEAAEHFQPYIKFFATFDKGVAKKLSL-KMNEVDFYEPFMDEPI----AIPDK----PYTEEELVEFVKEHQRPTLRRLRPEDMFETW---EDDLNGIHIVAFAERSDP-DGYEFLEILKQVARDNTDNPDLSIVWIDPDDFPLL-VAYWEKTFKIDLFKPQIGVVNVTD-ADSVWMEIPD--GDDLPTAEELEDWI--EDVLSGKINT
>CASQ2_MAMARTI_Neophocaena_asiaeorientalis_XP_024620667.1
------------MKR----------------TH-L-------FV-----VA----V--YL-----------L---S-------S---C-RAEEGLSFPTYDGKDRVVSLTE---KNFKQVLKKYDLLCLY-YHEP-VS-SDKV--A-QKQFQMKEI-VLE-----------LVAQVL---EH--KDIGFVMVDAKKEAKLAKKLGFDEEGSLYVLKGDRTIEFDGEFAADVLVEFLLDLIEDP--------VEII---NSKLEVQAFERIEDHIKLIGFFKSEDSEYYKA----FEEAAEHFQPYIKFFATFDKGVAKKLSL-KMNEVDFYEPFMDEPI----AIPDK----PYTEEELVEFVKEHQRPTLRRLRPEDMFETW---EDDLNGIHIVAFAERSDP-DGYEFLEILKQVARDNTDNPDLSIVWIDPDDFPLL-VAYWEKTFKIDLFKPQIGVVNVTD-ADSVWMEIPD--GDDLPTAEELEDWI--EDVLSGKINT
>CASQ2_MAMARTI_Phocoena_sinus_XP_032504258.1
------------MKR----------------TH-L-------FV-----VA----V--YL-----------L---S-------S---C-RAEEGLSFPTYDGKDRVVSLTE---KNFKQVLKKYDLLCLY-YHEP-VS-SDKV--A-QKQFQMKEI-VLE-----------LVAQVL---EH--KDIGFVMVDAKKEAKLAKKLGFDEEGSLYVLKGDRTIEFDGEFAADVLVEFLLDLIEDP--------VEII---NSKLEVQAFERIEDHIKLIGFFKSEDSEYYKA----FEEAAEHFQPYIKFFATFDKGVAKKLSL-KMNEVDFYEPFMDEPI----AIPDK----PYTEEELVEFVKEHQRPTLRRLRPEDMFETW---EDDLNGIHIVAFAERSDP-DGYEFLEILKQVARDNTDNPDLSIVWIDPDDFPLL-VAYWEKTFKIDLFKPQIGVVNVTD-ADSVWMEIPD--GDDLPTAEELEDWI--EDVLSGKINT
>CASQ2_MAMARTI_Lipotes_vexillifer_XP_007454844.1
------------MKR----------------TH-L-------FV-----VV----V--YL-----------L---S-------S---C-RAEEGLNFPTYDGKDRVVSLTE---KNFKQVLKKYDLLCLY-YHEP-VS-SDKV--A-QKQFQLKEI-VLE-----------LVAQVL---EH--KDIGFVMVDAKKEAKLAKKLGFDEEGSLYVLKGDRTIEFDGEFAADVLVEFLLDLIEDP--------VEII---NSKLEVQAFERIEDHIKLIGFFKSEDSEYYKA----FEEAAEHFQPYIKFFATFDKGVAKKLSL-KMNEVDFYEPFMDEPI----AIPDK----PYTEEELVEFVKEHQRPTLRRLRPEDMFETW---EDDLNGIHIVAFAERSDP-DGYEFLEILKQVARDNTDNPDLSIVWIDPDDFPLL-VAYWEKTFKIDLFKPQIGVVNVTD-ADSVWMEIPD--GDDLPTAEELEDWI--EDVLSGKINT
>CASQ2_MAMARTI_Balaenoptera_musculus_XP_036685623.1
------------MKR----------------TH-L-------FV-----MA----V--YL-----------L---S-------S---C-RAEEGLNFPTYDGKDRVVSLTE---KNFKQVLKKYDLLCLY-YHEP-VS-SDKV--V-QKQFQMKEI-VLE-----------LVAQVL---EH--KDIGFVMVDAKKEAKLAKKLGFDEEGSLYVLKGDRTIEFDGEFAADVLVEFLLDLIEDP--------VEII---NSKLEVQAFERIEDHIKLIGFFKSEDSEYYKA----FEEAAEHFQPYIKFFATFDKGVAKKLSL-KMNEVDFYEPFMDEPI----AIPDK----PYTEEELVEFVKEHQRPTLRRLRPEDMFETW---EDDLNGIHIVAFAERSDP-DGYEFLEILKQVARDNTDNPDLSIVWIDPDDFPLL-VAYWEKTFKIDLFKPQIGVVNVTD-ADSVWMEIPD--GDDLPTAEELEDWI--EDVLSGKINT
>CASQ2_MAMARTI_Balaenoptera_ricei_XP_059757262.1
------------MKR----------------TH-L-------FV-----MA----V--YL-----------L---S-------S---C-RAEEGLNFPTYDGKDRVVSLTE---KNFKQVLKKYDLLCLY-YHEP-VS-SDKV--V-QKQFQMKEI-ILE-----------LVAQVL---EH--KDIGFVMVDAKKEAKLAKKLGFDEEGSLYVLKGDRTIEFDGEFAADVLVEFLLDLIEDP--------VEII---NSKLEVQAFERIEDHIKLIGFFKSEDSEYYKA----FEEAAEHFQPYIKFFATFDKGVAKKLSL-KMNEVDFYEPFMDEPI----AIPDK----PYTEEELVEFVKEHQRPTLRRLRPEDMFETW---EDDLNGIHIVAFAERSDP-DGYEFLEILKQVARDNTDNPDLSIVWIDPDDFPLL-VAYWEKTFKIDLFKPQIGVVNVTD-ADSVWMEIPD--GDDLPTAEELEDWI--EDVLSGKINT
>CASQ2_MAMARTI_Balaenoptera_acutorostrata_XP_007169401.1
------------MKR----------------TH-L-------FV-----MA----V--YL-----------L---S-------T---C-RAEEGLNFPTYDGKDRVVSLTE---KNFKQVLKKYDLLCLY-YHEP-VS-SDKA--A-QKQFQMKEI-VLE-----------LVAQVL---EH--KDIGFVMVDAKKEAKLAKKLGFDEEGSLYVLKGDRTIEFDGEFAADVLVEFLLDLIEDP--------VEII---NSKLEVQAFERIEDHIKLIGFFKSEDSEYYKA----FEEAAEHFQPYIKFFATFDKGVAKKLSL-KMNEVDFYEPFMDEPI----AIPDK----PYTEEELVEFVKEHQRPTLRRLRPEDMFETW---EDDLNGIHIVAFAERSDP-DGYEFLEILKQVARDNTDNPDLSIVWIDPDDFPLL-VAYWEKTFKIDLFKPQIGVVNVTD-ADSVWMEIPD--GDDLPTAEELEDWI--EDVLSGKINT
>CASQ2_MAMARTI_Physeter_catodon_XP_007101727.1
------------MKR----------------TH-L-------FV-----VA----V--YL-----------L---S-------S---C-RAEEGLNFPTYDGKDRVVSLTE---KNFKQVLKKYDLLCLY-YHEP-VS-SDKV--A-QKQFQLKEI-VLE-----------LVAQVL---EH--KDIGFVMVDAKKEAKLAKKLGFDEEGSLYVLKGDRTIEFDGEFAADVLVEFLLDIIEDP--------VEII---TSKLEVQAFERIEDHIKLIGFFKSEDSEHYKA----FEEAAEHFQPYIKFFATFDKGVAKKLSL-KMNEVDFYEPFMDEPI----AIPDK----PYTEEELVEFVKEHQRPTLRRLRPEDMFETW---EDDLNGIHIVAFAERSDP-DGYEFLEILKQVARDNTDNPDLSIVWIDPDDFPLL-VAYWEKTFKIDLFKPQIGVVNVTD-ADSVWMEIPD--GDDLPTAEELEDWI--EDVLSGKINT
>CASQ2_MAMCARN_Panthera_tigris_XP_007073519.1
------------MKR----------------TH-L-------FI-----VG----V--YL-----------L---S-------S---C-RAEEGLNFPTYDGKDRVVSLTE---KNFKQVLKKYDLLCLY-YHEP-VS-SDKV--A-QKQFQLKEI-VLE-----------LVAQVL---EH--KDIGFVMVDAKKEAKLAKKLGFDEEGSLYVLKGDRTIEFDGEFAADVLVEFLLDLIEDP--------VEII---NSKLEVQAFERIEDHIKLIGFFKSEDSEYYKA----FEEAAEHFQPYIKFFATFDKGVAKKLSL-KMNEVDFYEPFMEEPI----AIPDK----PYTEEELVEFVKEHQRPTLRRLRPEDMFETW---EDDLNGIHIVAFAERSDP-DGYEFLEILKQVARDNTDNPDLSIVWIDPDDFPLL-VAYWEKTFKIDLFKPQIGVVNVTD-ADSVWMEIPD--DDDLPTAEELEDWI--EDVLSGKINT
>CASQ2_MAMCARN_Panthera_uncia_XP_049474338.1
------------MKR----------------TH-L-------FI-----VG----V--YL-----------L---S-------S---C-RAEEGLNFPTYDGKDRVVSLTE---KNFKQVLKKYDLLCLY-YHEP-VS-SDKV--A-QKQFQLKEI-VLE-----------LVAQVL---EH--KDIGFVMVDAKKEAKLAKKLGFDEEGSLYVLKGDRTIEFDGEFAADVLVEFLLDLIEDP--------VEII---NSKLEVQAFERIEDHIKLIGFFKSEDSEYYKA----FEEAAEHFQPYIKFFATFDKGVAKKLSL-KMNEVDFYEPFMEEPI----AIPDK----PYTEEELVEFVKEHQRPTLRRLRPEDMFETW---EDDLNGIHIVAFAERSDP-DGYEFLEILKQVARDNTDNPDLSIVWIDPDDFPLL-VAYWEKTFKIDLFKPQIGVVNVTD-ADSVWMEIPD--DDDLPTAEELEDWI--EDVLSGKINT
>CASQ2_MAMCARN_Puma_concolor_XP_025790566.1
------------MKR----------------TH-L-------FI-----VG----V--YL-----------L---S-------S---C-RAEEGLNFPTYDGKDRVVSLTE---KNFKQVLKKYDLLCLY-YHEP-VS-SDKV--A-QKQFQLKEI-VLE-----------LVAQVL---EH--KDIGFVMVDAKKEAKLAKKLGFDEEGSLYVLKGDRTIEFDGEFAADVLVEFLLDLIEDP--------VEII---NSKLEVQAFERIEDHIKLIGFFKSEDSEYYKA----FEEAAEHFQPYIKFFATFDKGVAKKLSL-KMNEVDFYEPFMEEPI----AIPDK----PYTEEELVEFVKEHQRPTLRRLRPEDMFETW---EDDLNGIHIVAFAERSDP-DGYEFLEILKQVARDNTDNPDLSIVWIDPDDFPLL-VAYWEKTFKIDLFKPQIGVVNVTD-ADSVWMEIPD--DDDLPTAEELEDWI--EDVLSGKINT
>CASQ2_MAMCARN_Lynx_canadensis_XP_030180741.1
------------MKR----------------TH-L-------FI-----VG----V--YL-----------L---S-------S---C-RAEEGLNFPTYDGKDRVVSLTE---KNFKQVLKKYDLLCLY-YHEP-VS-SDKV--A-QKQFQLKEI-VLE-----------LVAQVL---EH--KDIGFVMVDAKKEAKLAKKLGFDEEGSLYVLKGDRTIEFDGEFAADVLVEFLLDLIEDP--------VEII---NSKLEVQAFERIEDHIKLIGFFKSEDSEYYKA----FEEAAEHFQPYIKFFATFDKGVAKKLSL-KMNEVDFYEPFMEEPI----AIPDK----PYTEEELVEFVKEHQRPTLRRLRPEDMFETW---EDDLNGIHIVAFAERSDP-DGYEFLEILKQVARDNTDNPDLSIVWIDPDDFPLL-VAYWEKTFKIDLFKPQIGVVNVTD-ADSVWMEIPD--DDDLPTAEELEDWI--EDVLSGKINT
>CASQ2_MAMCARN_Lynx_rufus_XP_046940883.1
------------MKR----------------TH-L-------FI-----VG----V--YL-----------L---S-------S---C-RAEEGLNFPTYDGKDRVVSLTE---KNFKQVLKKYDLLCLY-YHEP-VS-SDKV--A-QKQFQLKEI-VLE-----------LVAQVL---EH--KDIGFVMVDAKKEAKLAKKLGFDEEGSLYVLKGDRTIEFDGEFAADVLVEFLLDLIEDP--------VEII---NSKLEVQAFERIEDHIKLIGFFKSEDSEYYKA----FEEAAEHFQPYIKFFATFDKGVAKKLSL-KMNEVDFYEPFMEEPI----AIPDK----PYTEEELVEFVKEHQRPTLRRLRPEDMFETW---EDDLNGIHIVAFAERSDP-DGYEFLEILKQVARDNTDNPDLSIVWIDPDDFPLL-VAYWEKTFKIDLFKPQIGVVNVTD-ADSVWMEIPD--DDDLPTAEELEDWI--EDVLSGKINT
>CASQ2_MAMCARN_Felis_catus_XP_011283387.1
------------MKR----------------TH-L-------FI-----VG----V--YL-----------L---S-------S---C-RAEEGLNFPTYDGKDRVVSLTE---KNFKQVLKKYDLLCLY-YHEP-VS-SDKV--A-QKQFQLKEI-VLE-----------LVAQVL---EH--KDIGFVMVDAKKEAKLAKKLGFDEEGSLYVLKGDRTIEFDGEFAADVLVEFLLDLIEDP--------VEII---NSKLEVQAFERIEDHIKLIGFFKSEDSEYYKA----FEEAAEHFQPYIKFFATFDKGVAKKLSL-KMNEVDFYEPFMEEPI----AIPDK----PYTEEELVEFVKEHQRPTLRRLRPEDMFETW---EDDLNGIHIVAFAERSDP-DGYEFLEILKQVARDNTDNPDLSIVWIDPDDFPLL-VAYWEKTFKIDLFKPQIGVVNVTD-ADSVWMEIPD--DDDLPTAEELEDWI--EDVLSGKINT
>CASQ2_MAMCARN_Acinonyx_jubatus_XP_014921587.1
------------MKR----------------TH-L-------FI-----VG----V--YL-----------L---S-------S---C-RAEEGLNFPTYDGKDRVVSLTE---KNFKQVLKKYDLLCLY-YHEP-VS-SDKV--A-QKQFQLKEI-VLE-----------LVAQVL---EH--KDIGFVMVDAKKEAKLAKKLGFDEEGSLYVLKGDRTIEFDGEFAADVLVEFLLDLIEDP--------VEII---NSKLEVQAFERIEDHIKLIGFFKSEDSEYYKA----FEEAAEHFQPYIKFFATFDKGVAKKLSL-KMNEVDFYEPFMEEPI----AIPDK----PYTEEELVEFVKEHQRPTLRRLRPEDMFETW---EDDLNGIHIVAFAERSDP-DGYEFLEILKQVARDNTDNPDLSIVWIDPDDFPLL-VAYWEKTFKIDLFKPQIGVVNVTD-ADSVWMEIPD--DDDLPTAEELEDWI--EDVLSGKINT
>CASQ2_MAMCARN_Puma_yagouaroundi_XP_040327340.1
------------MKR----------------TH-L-------FI-----VG----V--YL-----------L---S-------S---C-RAEEGLNFPTYDGKDRVVSLTE---KNFKQVLKKYDLLCLY-YHEP-VS-SDKV--A-QKQFQLKEI-VLE-----------LVAQVL---EH--KDIGFVMVDAKKEAKLAKKLGFDEEGSLYVLKGDRTIEFDGEFAADVLVEFLLDLIEDP--------VEII---NSKLEVQAFERIEDHIKLIGFFKSEDSEYYKA----FEEAAEHFQPYIKFFATFDKGVAKKLSL-KMNEVDFYEPFMEEPI----AIPDK----PYTEEELVEFVKEHQRPTLRRLRPEDMFETW---EDDLNGIHIVAFAERSDP-DGYEFLEILKQVARDNTDNPDLSIVWIDPDDFPLL-VAYWEKTFKIDLFKPQIGVVNVTD-ADSVWMEIPD--DDDLPTAEELEDWI--EDVLSGKINT
>CASQ2_MAMCARN_Prionailurus_bengalensis_XP_043431865.1
------------MKR----------------TH-L-------FI-----VG----V--YL-----------L---S-------S---C-RAEEGLNFPTYDGKDRVVSLTE---KNFKQVLKKYDLLCLY-YHEP-VS-SDKV--A-QKQFQLKEI-VLE-----------LVAQVL---EH--KDIGFVMVDAKKEAKLAKKLGFDEEGSLYVLKGDRTIEFDGEFAADVLVEFLLDLIEDP--------VEII---NSKLEVQAFERIEDHIKLIGFFKSEDSEYYKA----FEEAAEHFQPYIKFFATFDKGVAKKLSL-KMNEVDFYEPFMEEPI----AIPDK----PYTEEELVEFVKEHQRPTLRRLRPEDMFETW---EDDLNGIHIVAFAERSDP-DGYEFLEILKQVARDNTDNPDLSIVWIDPDDFPLL-VAYWEKTFKIDLFKPQIGVVNVTD-ADSVWMEIPD--DDDLPTAEELEDWI--EDVLSGKINT
>CASQ2_MAMCARN_Leopardus_geoffroyi_XP_045334723.1
------------MKR----------------TH-L-------FI-----VG----V--YL-----------L---S-------S---C-RAEEGLNFPTYDGKDRVVSLTE---KNFKQVLKKYDLLCLY-YHEP-VS-SDKV--A-QKQFQLKEI-VLE-----------LVAQVL---EH--KDIGFVMVDAKKEAKLAKKLGFDEEGSLYVLKGDRTIEFDGEFAADVLVEFLLDLIEDP--------VEII---NSKLEVQAFERIEDHIKLIGFFKSEDSEYYKA----FEEAAEHFQPYIKFFATFDKGVAKKLSL-KMNEVDFYEPFMEEPI----AIPDK----PYTEEELVEFVKEHQRPTLRRLRPEDMFETW---EDDLNGIHIVAFAERSDP-DGYEFLEILKQVARDNTDNPDLSIVWIDPDDFPLL-VAYWEKTFKIDLFKPQIGVVNVTD-ADSVWMEIPD--DDDLPTAEELEDWI--EDVLSGKINT
>CASQ2_MAMCARN_Prionailurus_viverrinus_XP_047724726.1
------------MKR----------------TH-L-------FI-----VG----V--YL-----------L---S-------S---C-RAEEGLNFPTYDGKDRVVSLTE---KNFKQVLKKYDLLCLY-YHEP-VS-SDKV--A-QKQFQLKEI-VLE-----------LVAQVL---EH--KDIGFVMVDAKKEAKLAKKLGFDEEGSLYVLKGDRTIEFDGEFAADVLVEFLLDLIEDP--------VEII---NSKLEVQAFERIEDHIKLIGFFKSEDSEYYKA----FEEAAEHFQPYIKFFATFDKGVAKKLSL-KMNEVDFYEPFMEEPI----AIPDK----PYTEEELVEFVKEHQRPTLRRLRPEDMFETW---EDDLNGIHIVAFAERSDP-DGYEFLEILKQVARDNTDNPDLSIVWIDPDDFPLL-VAYWEKTFKIDLFKPQIGVVNVTD-ADSVWMEIPD--DDDLPTAEELEDWI--EDVLSGKINT
>CASQ2_MAMCARN_Panthera_pardus_XP_019313487.1
------------MKR----------------TH-L-------FI-----VG----V--YL-----------L---S-------S---C-RAEEGLNFPTYDGKDRVVSLTE---KNFKQVLKKYDLLCLY-YHEP-VS-SDKV--A-QKQFQLKEI-VLE-----------LVAQVL---EH--KDIGFVMVDAKKEAKLAKKLGFDEEGSLYVLKGDRTIEFDGEFAADVLVEFLLDLIEDP--------VEII---NSKLEVQAFERIEDHIKLIGFFKSEDSEYYKA----FEEAAEHFQPYIKFFATFDKGVAKKLSL-KMNEVDFYEPFMEEPI----AIPDK----PYTEEELVEFVKEHQRPTLRRLRPEDMFETW---EDDLNGIHIVAFAERSDP-DGYEFLEILKQVARDNTDNPDLSIVWIDPDDFPLL-VAYWEKTFKIDLFKPQIGVVNVTD-ADSVWMEIPD--DDDLPTAEELEDWI--EDVLSGKINT
>CASQ2_MAMCARN_Panthera_leo_XP_042809496.1
------------MKR----------------TH-L-------FI-----VG----V--YL-----------L---S-------S---C-RAEEGLNFPTYDGKDRVVSLTE---KNFKQVLKKYDLLCLY-YHEP-VS-SDKV--A-QKQFQLKEI-VLE-----------LVAQVL---EH--KDIGFVMVDAKKEAKLAKKLGFDEEGSLYVLKGDRTIEFDGEFAADVLVEFLLDLIEDP--------VEII---NSKLEVQAFERIEDHIKLIGFFKSEDSEYYKA----FEEAAEHFQPYIKFFATFDKGVAKKLSL-KMNEVDFYEPFMEEPI----AIPDK----PYTEEELVEFVKEHQRPTLRRLRPEDMFETW---EDDLNGIHIVAFAERSDP-DGYEFLEILKQVARDNTDNPDLSIVWIDPDDFPLL-VAYWEKTFKIDLFKPQIGVVNVTD-ADSVWMEIPD--DDDLPTAEELEDWI--EDVLSGKINT
>CASQ2_MAMCARN_Hyaena_hyaena_XP_039098688.1
------------MKR----------------TH-L-------FL-----VG----V--YL-----------L---S-------S---C-RAEEGLNFPTYDGKDRVVSLTE---KNFKQVLKKYDLLCLY-YHEP-VS-SDKV--A-QKQFQLKEI-VLE-----------LVAQVL---EH--KDIGFVMVDAKKEARLARKLGFDEEGSLYILKGDRTIEFDGEFAADVLVEFLLDLIEDP--------VEII---SSKLEVQAFERIEDQIKLIGFFKSEDSEYYKA----FEEAAEHFQPYIKFFATFDKGVAKKLSL-KMNEVDFYEPFMEEPI----AIPDK----PYTEEELVEFVKEHQRPTLRRLRPEDMFETW---EDDLNGIHIVAFAERSDP-DGYEFLEILKQVARDNTDNPDLSIVWIDPDDFPLL-VAYWEKTFKIDLFKPQIGVVNVTD-ADSVWMEIPD--DDDLPTAEELEDWI--EDVLSGKINT
>CASQ2_MAMCARN_Ailuropoda_melanoleuca_XP_002925355.1
------------MKR----------------TH-L-------FI-----MG----V--YL-----------L---S-------S---C-RAEEGLNFPTYDGKDRVVSLTE---KNFKQVLKKYNVLCLY-YHES-VS-SDKV--A-QKQFQLKEI-VLE-----------LVAQVL---EH--KDIGFVMVDAKKEAKLAKKLGFDEEGSLYVLKGDRTIEFDGEFAADVLVEFLLDLIEDP--------VEII---NSKLEVQAFERIEDQIKLIGFFKSEDSEYYKA----FEEAAEHFQPYIKFFATFDKGVAKKLSL-KMNEVDFYEPFMDEPT----AIPDK----PYTEEEIVEFVKEHQRPTLRRLRPEDMFETW---EDDLNGIHIVAFAERSDP-DGYEFLEILKQVARDNTDNPDLSIVWIDPDDFPLL-VAYWEKTFKIDLFKPQIGVVNVTD-ADSVWMEIPD--DDDLPTAEELEDWI--EDVLSGKINT
>CASQ2_MAMCARN_Ursus_maritimus_XP_008695958.1
[truncated: 192,905 more chars]
