# Supplementary material for: Deep-time gene expression shift reveals an ancient change in avian muscle phenotypes
Source: PLoS Genet. 2025 Apr 11;21(4):e1011663. doi: 10.1371/journal.pgen.1011663 (PMC12037077; doi:10.1371/journal.pgen.1011663)
Supplement: S6 Data — Fig 1D. (FASTA) [file pgen.1011663.s009.fasta]

>CASQ_MYXEPTA_Eptatretus_burgeri_BROF01000405.1
------------MAL--------------------F------LL-I-----SL----LS----------FS----L--S-S--------SSGEAGLRFPRYDGKERVLDIDA---ENWKRIVKESPMLCLL-YHDS-PGSGNT---------AQKQFHLTEL-TLE-----------MVAQV---LDG--RGITFGLVDAKKDKKVAKKLGLKETGSMYIFKEDHLIEFDGELS----------AHVITEFLLDLMDDP--------VEFLT---GEAELRAIYALDDVSRVIGYFKNVDSEHYKA----FEDAARDFQPHIPFYATIDKATAKKLSMKLNDVQFHEPFTDHPV----NMADKPH----TEDEIVHFVKEHRRATLRKLRPEDMYETW---EDDIDGIHIVAFAEEDDP-DGYEFLSILKDVAQANTDNPDLSIIWIDPDDFPLM-ISFWEKTFGIDLFRPQIGVVNVTD-ADSVWLAMDDE--EDLPSPAELEKWIK--DVLSGEINT
>CASQ_HYPLETH_Lethenteron_camtschaticum_DN1130_c1_g1_i2.
XNNHNNNNHNHLLPL--------------------L------LL-L-----VS----VL----------Q-----I--T-A--------ASSSSGLGFPRYDGVDRVLDLSA---RNYKAALSSHVAIGVL-LHRPLPAGDAI---------AAKQHAMTEL-VLE-----------MAAQV---LEA--RGVAFALLDAEDDKKVARKLGVTEVDSMFIFKDDHVVEFDGEFS----------ADVIVEFILDLLEDP--------VEMLT---GDAELRAFHSVDEIPKVAGFFKNDQSEHYKA----YEDAAKDFQPYIPFYATFDKATAKKLSLKLNEVDFYEPFTSKAV----SIPDKPH----TEEELVAFIKAHRRATLRKLRPEDMYETW---EDDINGIHIVAFAEEDDP-DGFEFLEVLKQVAEDNTDNAGLSIIWIDPDDFPLL-ISFWEKTFKIDLYRPQIGVVNVTD-ADSIWMKMEDE--EDLPSAQELQDWVE--DVLSGEVNT
>CASQ_HYPPETR_Petromyzon_marinus_XP_032801308.1
------------MP-------------------------------A-----VP----LA----------T-----A--S-T--------ASTASGLGFPRYDGVDRVLDLSA---RNYKSALSSHAALGVL-LHHPLEAGDPV---------AAKQHAMTEL-VLE-----------MAAQV---LEA--RGVAFALLDAEDDKKVARKLGVTEVDSMFIFKDDHVVEFDGEFS----------ADVIVEFILDLLEDP--------VEMLT---GDAELRAFHSVDEIPKVAGYFKNDQSEHYKA----YEDAAKDFQPYIPFYATFDKATAKKLSLKLNEVDFYEPFTSKAV----SIPDKPH----TEEELVAFIKAHRRATLRKLRPEDMYETW----------------------------------------------------------VSGW-----------------------------------------------------------
>CASQ1_CHOSTEG_Stegostoma_tigrinum_DN2223_c0_g2_i2.
------------MRC---------------IW---F------LV--------F----AL----------T-----L--A-L--------SWAEEGIDIPEYDGVDRVIHLSP---KNYKQVLKKFDILCLY-HHEP-IEDDKV---------SQKQFEWEEL-TLE-----------LAAQV---LED--ENIGFGLVDAEEDEAVAKKLGLTEEGSIYVFKEDNVIEYDGEMA----------ADTIVEFLLDLLEDP--------IEMID---DEGEIEVFEDDDDEPKLVGYFKNEDSEHFKA----YKEAAEVFQPYIAFYATFNKRAANDLDLKLNQIDFYEPFMDESD----TLPGKTH----TEKEIIDYVNKHKRATLRKLKPDSMYETW---EDDINGIHIVVFAEEDDA-DGYEFLEIVKEVAEDNTDNPNLSIIWIDPEDFPLL-NPYWEKTFGIDLSEPQIGVVNVTD-ADSVWLNM-DE--DDLPSADELEDWIE--DVLSGEINT
>CASQ1_CHOLAMN_Carcharodon_carcharias_XP_041036576.1
------------MRC---------------FW---L------LL--------A----AV----------T-----L--A-L--------GWAEEGIDIPEYDGVDRVLHLSS---KNYKHVLKKFDILCLY-YHEP-VEDNKV---------SQKQFEWEEL-TLE-----------LAAQV---LED--ENIGFGLVDAGEDEAVAKKLGLSEQGSIYVFKEDNVIEYDGELA----------ADTIVEFLLDVLEDP--------VEMID---DESEIDSFEDDDDETKLVGYFKNEHSEHFKA----FEEAAEEFQPYIAFYATFNKRVAKDLDLKLNQIDFYEPFMDEPN----SLPGKTH----TEKEIVDYVNKHKRATLRKLKPDSMYETW---EDDIDGIHIVVFAEEDDA-DGYEFLEIVKEVAEDNTDNPNLSIVWIDPEDFPLL-NPYWEKTFGIDLSEPQIGVVNVTD-ADSVWLDM-DE--DDLPSPDELEDWIE--DVLSGEINT
>CASQ1_CHORAJI_Amblyraja_radiata_XP_032898134.1
------------MRS---------------PW---L------LF-------LS----AV----------T-----L--A-L--------CRAEEGMDIPEYDGEDRVIHLSA---KNYKQVLKKFDILCLY-YHEP-VDDDKI---------SQKQFEWDEL-TLE-----------LAAQV---LED--ENIGFGLVDADEDEAVAKKLGLDEEGSIYVFKDDEVIEYDGELA----------ADTIVEFLLDVLEDP--------VEMID---DENELEAFEDNEDEPKLIGYFKNEDSEHFKE----YEDAAEEFQPYIAFYATFSKRVANDLDLKLNQVDFYEPFMDEPD----TIPGKPY----TEKEIVDYVNEHSRATLRKLKPDSMYETW---EDDVNGIHIVAFAEEDDA-DGYEFLEILKEVAEANTDNPDLSIVWIDPEDFPLL-NPYWEKIFGIDLSEPQIGVVNVTD-ADSVWFDM-DE--DDLPDTDELEDWIE--DVLSGEVNT
>CASQ1_CHORAJI_Leucoraja_erinacea_XP_055510320.1
------------MRS---------------PW---L------LF-------LS----AV----------T-----L--A-L--------CRAEEGMDIPEYDGEDRVIHLSL---KNYKQVLKKFDILCLY-YHEP-IDDDKI---------SQKQFEWDEL-TLE-----------LAAQV---LED--ENIGFGLVDADEDEAVAKKLGLDEEGSIYVFKDDEVIEYDGELA----------ADTIVEFLLDVLEDP--------IEMID---DENELEAFEENDDEPKLIGYFKNEDSEHFKE----YEDAAEEFQPYIAFYATFSKRVANDLDLKLNEVDFYEPFMDEPD----TIPGKPY----TEKELVDYVNEHSRATLRKLKPDSMYETW---EDDVNGIHIVAFAEEDDA-DGYEFLEILKEVAEANTDNPDLSIVWIDPEDFPLL-NPYWEKIFGIDLSEPQIGVVNVTD-ADSVWFDM-DE--DDLPDTDELEDWIE--DVLSGEVNT
>CASQ1_CHOMYLI_Mobula_hypostoma_XP_062921186.1
------------MRC---------------PW---L------LL-------LS----AA----------T-----L--A-L--------SQAEEGINIPEYDGEDRVIHLSS---KNYKQVLKKFDILCLY-YHEP-VGDDKV---------SMKQFEWDEL-TLE-----------LAAQV---LED--KNIGFGLVDAEEDEAVAKKLGLVEEGSIYVFKEDNVIEYDGELA----------ADTIVEFLLDVLEDP--------VEMID---DEGELETFEDNEDEIKLVGYFKNEDSEHFKA----FEEAAEVFQPYIAFYATFNKRVANNLDLKMNQVDFYEPFMDEPD----TIPGKPY----TEKEIVDYVNEHKRATLRKLKPDSMYETW---EDDINGIHIVAFAEEDDA-DGYEFLEILKEVAEDNTDNPDLSIIWIDPEDFPLL-NPYWEKTFNIDLSAPQIGIVNVTD-ADSVWLDM-DE--DDLPSTDELEDWIE--DVLSGEINT
>CASQ1_CHORHIN_Pristis_pectinata_XP_051891027.1
------------MRC---------------PW---L------LL-------LL----AA----------T-----L--A-L--------SHAEEGINIPEYDGEDRVIHLSP---KNYKQVLKKYDILCLY-YHEP-VGDDKI---------SIKQFEWDEL-TLE-----------LAAQV---LED--KNVGFGLVNAEEDEAIAKKLGLDEEGSIYVFKEDEVIEYDGELA----------ADTIVEFLLDVMEDP--------VEMID---DENELEAFEENEDEIKLVGYFKNEDSEHFKA----FEDAAEEFQPYIAFYATFSKRVANNLDLKMNQVDFYEPFMDEPD----TXPGKPY----TEKEIVDYVNEHKRPTLRKLKADSMYETW---EDDLNGIHIVAFAEEDDT-DGYEFLEILKDVAEDNTDNPDLSIIWIDPEDFPLL-NPYWEKTFDIDLSPAPDRVVNVTD-ADSVWFDM-DE--DDLPSSDELEDWIE--DVLSGEINT
>CASQ1_CHOCARC_Scyliorhinus_canicula_XP_038657005.1
------------MSE---------------GK---R------VS-D----SKL----KA----------V-----V-LA-N--------AWAVGGI---------------------WRSAVDKKHL--FF-FPLP-LLP-------------------SRF-SHQ-----------LAAQV---LED--ENVGFGLVDAEEDEAVAKKLGLSEEGSIYVFEEDDVIEYDGEMA----------ADTIVEFLLDLLEDP--------VEMID---DEGEIEVFEDDDDEPKLVGYFKSEDSEHFKA----FQEAAEEFQPYIAFYATFNKRVANDLDLKINQVDFYEPFMDEPD----SLPGKAQ----TEKEIVDFVNKHKRATLRKLKADSMYETW---EDDIDGMHIVVFAEEDDA-DGYEFLEIVKEVAEDNTDNPELSIVWIDPEDFPLL-NPYWEKTFGIDLSEPQIGVVNVTD-ADSIWLDM-DD--DDLPSADELEDWIE--DVLSGEINT
>CASQ1_CHOCHIM_Callorhinchus_millii_DN1622_c0_g3_i2
------------MIP--------------------------SAA-A-----LL----LL----------L-----A--G-L--------GLAEEGMDIPRYDGADRVLHLSL---KNYKQAVKKFDILCLY-YHEA-VEDDAV---------SYKEFEWEEL-TLE-----------LAAQV---LED--EGIGFGLVDAEDDDAVAKKLGLSEVGSIYVFKEDNVIEYDGQLS----------SDTIVEFLLDLLEDA--------VEIIE---DETEVDSVEDDEDEPKLIGYFKNKESEQFLT----YTEAAEHFQPYITFYATFDKKVAKHFDLKLNEVEFYEAFTDEGI----TIPGKPY----TETELVEFVNEHKRSTLRKLKPDSMYETW---EDDINGIHIVAFAEEDDA-DGNDFLELLKEVAEDNTDNPNLSIIWIDPEDFPLL-NLYWEKTFGIDLSEPQIGVVNVTD-ADSVWLDL-DD--DDLPSADELEDWIE--DVLSGDISP
>CASQ1_DIPLEPI_Lepidosiren_paradox_DN12_c0_g1_i13
------------MKW---------------FW---F-----ILA-L-----LC----LC----------------S--T-V--------VHPQEGLEYPEYDGEDRVIHINS---KNYKQALKKFEVLVLF-YHEA-VEDDHH---------SQRQFEAEEL-VLE-----------LAAQV---LED--ENVGFGLVDAEEDAAVAKKLELDEEDSLYVFKGDEVIEYDGEFS----------ADTIVEFILDVMEDP--------VEVIE---GDHEIRAFENIDDEPKLIGYFKNEESEHFQA----YEDAAEEFHPFINFFATFNSKTAKKLDLKLNEIDYYEPFMEDPV----TIPNKPN----SEEEIVEFLEEHERPTLRKLQHDSMYETW---DDDLDGIHIVAFAEEDDP-DGYEFLEILKEVARDNTDNPDLSIIWIDPEEFPLM-IPYWEDTFDIDLSCPQIGIVNVTD-ADSEWMDIDDE--EDLPSADELEDWLE--DVLSGEINT
>CASQ1_SARCERA_Protopterus_annectens_XP_043915583.1
------------MKG---------------FW---F-----VLS-L-----LC----LC----------------S--S-V--------VRPQEGLEYPEYDGEDRVIHINS---KNYKQALKKFEVLVLY-YHEP-VEDDHE---------SQREFEAQEL-ILE-----------LAAQV---LED--EKVGFGLVDAEEDAVVAKKLELDEEDSLYIFKEDEVIEYDGEFA----------ADTLVEFILDVMEDP--------VEVIE---GEHEIRAFENIEDEPKLIGYFKNEDSEHFNA----YEDAAEEFHPFINFFATFDSKTAKKLDLKMNEIDYYEPFMEEPV----TIPNKPN----SEEEIVDFLEEHERPTLRKLQHDSMFETW---DDDLDGIHIVAFAEEDDP-DGYEFLQILIEVARDNTDNPDLSIIWIDPEEFPLL-IPYWEDTFDIDLSRPQIGIVNVTD-ADSEWMDMDDE--EDLPTADELEDWLE--DVLSGEINT
>CASQ1_AVECHRO_Chroicocephalus_ridibundus_DN884_c0_g1_i8
------------MGL---------------WR---W-----VLA-L-----LA----LG----------AG----C--P-G--------G-AREGLDFPTPDGLDRVLPVTL---KNYKALLKRFPVVALL-HHRP-PRGDRG---------AQRHQEMEEL-VLE-----------LAAQV---LED--KGVGFGLVDSEKDAAVAKKLGLTEEDSIYVFKEDEVIEYDGELA----------ADTLVEFLLDVLEDP--------VEFIE---GDHELQAFENIEDDPKLIGYFKNEESEHFKA----FEEAAEEFHPYIPFFATFDSKMAKKLTLKLNEIDFYEPFMEEPK----TIPDRPN----SKEEIVAFVEEHKRATLRKLKPESMYETW---EDDMDGIHIVAFAEEDDP-DGFEFLEILKDVAQDNTDNPDLSIIWIDPEDFPLL-IPYWEKTFNIDLSRPQIGVVNVTD-ADSVWLEMTDE--EDLPGPEELEEWLE--DVLAGDINT
>CASQ1_AVECHAR_Larus_fuscus_DN1164_c0_g1_i2
------------MGL---------------WR---W-----VLA-L-----LA----LG----------AG----C--P-G--------G-AREGLDFPTPDGLDRVLPVTL---KNYKALLKRFPVVALL-YHRP-PRSDRG---------AQRHQEMEEL-VLE-----------LAAQV---LED--KGVGFGLVDSEKDAAVAKKLGLTEEDSIYVFKEDEVIEYDGELA----------ADTLVEFLLDVLEDP--------VEFIE---GDHELQAFENIEDDPKLIGYFKNEESEHFKA----FEEAAAEFHPYIPFFATFDSKMAKKLTLKLNEIDFYEPFMEEPK----TIPDRPN----SKEEIVAFVEEHKRATLRKLKPESMYETW---EDDMDGIHIVAFAEEDDP-DGFEFLEILKDVAQDNTDNPDLSIIWIDPEDFPLL-IPYWEKTFNIDLSRPQIGVVNVTD-ADSVWLEMTDE--EDLPGPEELEEWLE--DVLAGDINT
>CASQ1_AVEGRUI_Grus_americana_XP_054662093.1
------------MGV---------------WG---W-----VLA-L-----LA----LG----------AR----V--P-G--------G-AGGGLDFPTYDGLGRVLPVTV---KNYKAMLKRFPVLALL-HHRP-GQGDRA---------AQRHHEMEEL-VLE-----------LAAQV---LED--KGVGFGLVDSEKDAAVAKKLGLTEEDSIYVFKEDEVIEYDGELA----------ADTLVEFLLDVLEDP--------VEFIE---GDHELQAFENIEDDPKLIGYFKSEDSEHFKA----FEEAAAEFHPYIPFFATFDGKVAKKLTLKLNEIDFYEPFMEEPL----TIPDRPN----SKEEIVAFVEEHKRATLRKLKPKSMFETW---EDDMDGIHIVAFTEEDDP-DGFEFLEILKDVAQDNTDNPDLSILWIDPEDFPLL-IPYWEKTFNIDLSRPQIGVVNVTD-ADSVWLEMAGE--EDLPGPAELQEWIE--DVLAGEINT
>CASQ1_AVECICO_Mycteria_americana_KAK4807614.1
------------MGV---------------WG---W-----VLV-L-----LA----LG----------AG----G--P-G--------V-AGEGLDFPTYDGLDRVLPVTL---KNYKAMLKRFPVLALL-HHRP-GRGDRA---------AQRHHEMEEL-ILE-----------LAAQV---LED--KGVGFGLVDSEKDAAVAKKLGLTEEDSIYVFKEDEVIEYDGELA----------ADTLVEFLLDVLEDP--------VEFIE---GDHELQAFQNIEDDPKLIGYFKNEDSEHFKA----FEEAAEEFHPYIPFFATFDSKAAKKLTLKLNEIDFYEPFMEEPL----TIPDRPN----SKEEIVAFVEEHKRATLRKLKPDSMYETW---EDDMDGIHIVAFAEEDDP-DGFEFLEILKDVARDNTDNPDLSILWIDPEDFPLL-IPYWEKTFSIDLSRPQIGVVNVTD-ADSVWLEMADE--DDLPDPAELEDWLE--DVLEGEINT
>CASQ1_AVEGAVI_Gavia_stellata_XP_059688034.1
------------MGV---------------WG---W-----VLV-L-----LA----LG----------AG----G--P-G--------A-AGEGLDFPTYDGLDRVLPVTL---KNYKAMLKRFPVLALL-HHRP-GRGDRG---------AQRHREMEEL-VLE-----------LAAQV---LEH--KGVGFGLVDSEKDAVVAKKLGLTEEDSIYVFKEDEVIEYDGELA----------ADTLVEFLLDVLEDP--------VEFIE---GDHELQAFENIEDDPKLIGYFKNKDSEHFKA----FEEAAEEFHPYIPFFATFDSKAAKKLTLKLNEVDFYEPFMEEPL----TIPDRPN----SKEEIVAFVEEHKRATLRKLKPESMYETW---EDDMDGIHIVAFAEEDDP-DGFEFLEILKDVARDNTDNPDLSILWIDPEDFPLL-IPYWEKTFNIDLSRPQIGVVNVTD-ADSVWLEMADE--DDLPGPAELEEWIE--DVLAGDINT
>CASQ1_AVEPELE_Gorsachius_magnificus_DN33996_c0_g1_i1
---------------------------------------------------------------------------------------------------PYDGLDRVLPVTL---KNYRAMLKRFPVLALL-HHRP-GQGDRA---------AQRHHEMEEL-ILE-----------LAAQV---LED--KGVGFGLVDSEKDAAVAKKLGLTEEDSIYVFKEDEVIEYDGELA----------ADTLVEFLLDVLEDP--------VEFIE---GDHELQAFENIEDEPKLIGYFKNDDSEHFKA----FEEAAEEFHPYIPFFATFDSKVAKKLTLKLNEIDFYEPFMEEPV----TIPDRPN----SKEEIVAFVEEHKRATLRKLQPETMYETW---EDDMDGIHIVAFAEEDDP-DGFEFLEILKDVAQDNTDNPDLSILWIDPEDFPLL-IPYWEKTFNIDLSRPQIGVVNVTD-ADSVWLEMEDE--DDLPSAAELEEWIE--DVLEGEINT
>CASQ1_AVEACCI_Buteo_hemilasius_DN629_c0_g1_i3
------------MGV---------------WG---W-----VLA-L-----LV----LG----------AG----A--P-G--------G-AGDGLDFPTYDGLDRVLPVTL---KNYKAMLKRFPVLALL-HHRP-SQGDRA---------AQRHSEMEEL-ILE-----------LAAQV---LED--KGVGFGLVDSEKDAAVAKKLGMTEEDSIYVFKEDEVIEYDGELA----------ADTLVEFLLDVLEDP--------VEFIE---GDHELQAFENIEDDPKLIGYFKNKDSEHFKA----FEEAAEEFHPYIPFFATFDSKAAKKLTLKLNEIDFYEPFMEEPL----TIPDRPN----SKEEIMAFVEEHKRATLRKLKPESMYETW---EDDMDGIHIVAFAEEDDP-DGFEFLEILKDVAQDNMDNPDLSILWIDPEDFPLL-IPYWEKTFNIDLSHPQIGVVNVTD-ADSVWLEMADE--DDLPSPAELEEWIE--DVLAGEINT
>CASQ1_AVEACCI_Aquila_chrysaetos_XP_029881801.1
------------MGV---------------WG---W-----VLA-L-----LV----LG----------AG----A--P-G--------G-AGDGLDFPTYDGLDRVLPVTL---KNYKAMLKRFPVLALL-HHHP-SQGDRA---------AQRHSEMEEL-ILE-----------LAAQV---LED--KGVGFGLVDSEKDAAVAKKLGLTEEDSIYVFKEDEVIEYDGELA----------ADTLVEFLLDVLEDP--------VEFIE---GDHELQAFENIEDDPKLIGYFKNKDSEYFKA----FEEAAEEFHPYIPFFATFDSKAAKKLTLKLNEIDFYEPFMEEPL----TIPDRPN----SKEEIMAFVEEHKRATLRKLKPESMYETW---EDDMDGIHIVAFAEEDDP-DGFEFLEILKDVARDNTDNPDLSILWIDPEDFPLL-IPYWEKTFNIDLSRPQIGVVNVTD-ADSVWLEMADE--DDLPSPAELEEWIE--DVLAGEINT
>CASQ1_AVEACCI_Accipiter_gentilis_XP_049661384.1
------------MGV---------------WG---W-----VLA-L-----LV----LG----------AR----V--P-G--------G-AGDGLDFPTYDGLDRVLPVTL---KNYKAMLKRFPVLALL-HHHP-SQGDRA---------AQRHSEMEEL-ILE-----------LAAQV---LED--KGVGFGLVDSEKDAAVAKKLGLTEEDSIYVFKEDEVIEYDGELA----------ADTLVEFLLDVLEDP--------VEFIE---GDHELQAFENIEDDPKLIGYFKNKDSEHFKA----FEEAAEEFHPYIPFFATFDSKAAKKLTLKLNEIDFYEPFMEEPL----TIPDRPN----SKEEIMAFVEEHKRATLRKLKPESMYETW---EDDMDGIHIVAFAEEDDP-DGFEFLEILKDVARDNTDNHDLSILWIDPEDFPLL-IPYWEKTFNIDLSRPQIGVVNVTD-ADSVWLEMVDE--DDLPSPAELEEWIE--DVLAGEINT
>CASQ1_AVEACCI_Haliaeetus_leucocephalus_XP_010565230.1
------------MGV---------------WG---W-----VLA-L-----LV----LG----------AG----A--P-G--------R-AGDGLDFPTYDGLDRVLPVTL---KNYKAMLKRFPVLALL-HHRP-SQGDRA---------AQRHSEMEEL-ILE-----------LAAQV---LED--KGVGFGLVDSEKDAAVAKKLGLTEEDSIYVFKEDEVIEYDGELA----------ADTLVEFLLDVLEDP--------VEFIE---GDHELQAFENIEDDPKLIGYFKNKDSEHFKA----FEQAAEEFHPYIPFFATFDSKAAKKLTLKLNEIDFYKPFMEEPL----TIPDQPN----SKEEIMAFMEEHKRATLRKLKPESMYETW---EDDMDGIHIVAFAEEDDP-DGFEFLEILKDVARDNTDNPDLSILWIDPEDFPLL-IPYWEKTFNIDLSRPQIGVVNVTD-ADSVWLEMADE--DDLPSPAELEEWIE--DVLAGEINT
>CASQ1_AVEMILV_Milvago_chimachima_DN2610_c0_g1_i2
------------------------------------------------------------------------------------------------------------------------------------------QGGRA---------AQRHREMEEL-ILE-----------LAAQV---LED--KGVGFGLVDSEKDAAVAKKLGLTEEDSIYVFKEDEVIEYDGELA----------ADTLVEFLLDVLEDP--------VEFIE---GDHELQAFENIEDDPKLIGYFKNEDSEHFKA----FEEAAEEFHPYIAFFATFDSKVAKKLTLKLNEIDFYEPFMEEPL----TIPERPN----SKEEIVAFVEEHKRATLRKLKPKSMYETW---EDDMDGIHIVAFAEEDDP-DGFEFLEILKDVARDNTDNPDLSILWIDPEDFPLL-IPYWEKTFNIDLSRPQIGVVNVTD-ADSVWLEMADE--DDLPGPEELEEWIE--DVLAGEINT
>CASQ1_AVEFALC_Falco_rusticolus_XP_037227119.1
------------MGA---------------WG---W-----VLV-L-----LV----LG----------AG----G--P-G--------G-AGEGLDFPTYDGLDRVLPVTL---KNYKAMLKQFPVLALF-HHGP-GQGGRA---------AQRHREMEEL-ILE-----------LAAQV---LED--KGVGFGLVDSEKDAAVAKKLGLTEEDSIYVFKEDEVIEYDGELA----------ADTLVEFLLDVLEDP--------VEFIE---GDHELQAFENIEDDPKLIGYFKNEDSEHFKA----FEEAAEEFHPYISFFATFDSKVAKKLTLKLNEIDFYEPFMEEPL----TIPERPN----SKEEIVAFVEEHKRATLRKLKPKSMYETW---EDDMDGIHIVAFAEEDDP-DGFEFLEILKDVARDNTENPDLSILWIDPEDFPLL-IPYWEKTFNIDLSRPQIGVVNVTD-ADSVWLEMVDE--DDLPGMEELEEWIE--DVLAGEINT
>CASQ1_AVEFALC_Falco_peregrinus_XP_055648398.1
------------MGA---------------WG---W-----VLV-L-----LV----LG----------AG----G--P-G--------G-AGEGLDFPTYDGLDRVLPVTL---KNYKAMLKRFPVLALF-HHGP-GQGGRA---------AQRHREMEEL-ILE-----------LAAQV---LED--KGVGFGLVDSEKDAAVAKKLGLTEEDSIYVFKEDEVIEYDGELA----------ADTLVEFLLDVLEDP--------VEFIE---GDHELQAFENIEDDPKLIGYFKNEDSEHFKA----FEEAAEEFHPYISFFATFDSKVARKLTLKLNEIDFYEPFMEEPL----TIPERPN----SKEEIVAFVEEHKRATLRKLKPKSMYETW---EDDMDGIHIVAFAEEDDP-DGFEFLEILKDVARDNTENPDLSILWIDPEDFPLL-IPYWEKTFNIDLSRPQIGVVNVTD-ADSVWLEMVDE--DDLPGTEELEEWIE--DVLAGEINT
>CASQ1_AVEFALC_Falco_biarmicus_XP_056178600.1
------------MGA---------------WG---W-----VLV-L-----LV----LG----------AG----G--P-G--------G-AGEGLDFPTYDGLDRVLLVTL---KNYKAMLKRFPVLALF-HHGP-GQGGRA---------AQRHREMEEL-ILE-----------LAAQV---LED--KGVGFGLVDSEKDAAVAKKLGLTEEDSIYVFKEDEVIEYDGELA----------ADTLVEFLLDVLEDP--------VEFIE---GDHELQAFENIEDDPKLIGYFKNEDSEHFKA----FEEAAEEFHPYISFFATFDSKVAKKLTLKLNEIDFYEPFMEEPL----TIPERPQ----SKEEIVAFVEEHKRATLRKLKPKSMYETW---EDDMDGIHIVAFAEEDDP-DGFEFLEILKDVARDNTENPDLSILWIDPEDFPLL-IPYWEKTFNIDLSRPQIGVVNVTD-ADSVWLEMVDE--DDLPGMEELEEWIE--DVLAGEINT
>CASQ1_AVEFALC_Falco_naumanni_XP_040433916.1
------------MGA---------------WA---W-----VLV-L-----LV----LG----------AG----G--P-G--------G-GGEGLDFPTYDGLDRVLPVTL---KNYKAMLKRFPVLALF-HHGP-GQGGRA---------AQRHREMEEL-ILE-----------LAAQV---LED--KGVGFGLVDSEKDAAVAKKLGLTEEDSIYVFKEDEVIEYDGELA----------ADTLVEFLLDVLEDP--------VEFIE---GDHELQAFENIEDDPKLIGYFKNEDSEHFKA----FEEAAEEFHPYISFFATFDSKVAKKLTLKLNEIDFYEPFMEEPL----TIPERPN----SKEEIVAFVEEHKRATLRKLKPKSMYETW---EDDMDGIHIVAFAEEDDP-DGFEFLEILKDVARDNTENPDLSILWIDPEDFPLL-IPYWEKTFNIDLSRPQIGVVNVTD-ADSVWLEMVDE--DDLPSMEELEEWIE--DVLAGEINT
>CASQ1_AVEFALC_Falco_cherrug_XP_055553175.1
------------MGA---------------WG---W-----VLV-L-----LV----LG----------AG----G--P-G--------G-AGEGLDFPTYDGLDRVLPVTL---KNYKAMLKRFPVLALF-HHGP-GQGGRA---------AQRHREMEEL-ILE-----------LAAQV---LED--KGVGFGLVDSEKDAAVAKKLGLTEEDSIYVFKEDEVIEYDGELA----------ADTLVEFLLDVLEDP--------VEFIE---GDHELQAFENIEDDPKLIGYFKNEDSEHFKA----FEEAAEEFHPYISFFATFDSKVAKKLTLKLNEIDFYEXFMEEPL----TIPERPN----SKEEIVAFVEEHKRATLRKLKPKSMYETW---EDDMDGIHIVAFAEEDDP-DGFEFLEILKDVARDNTENPDLSILWIDPEDFPLL-IPYWEKTFNIDLSRPQIGVVNVTD-ADSVWLEMVDE--DDLPGMEELEEWIE--DVLAGEINT
>CASQ1_AVEACCI_Circaetus_pectoralis_NXW26022.1
------------MGV---------------WG---W-----VLA-L-----LV----LG----------AG----A--P-G--------G-AGDGLDFPTYDGLDRVLPVTL---RNYKAMLKRFPVLALL-HHRP-SQGDRM---------AQRHSEMEEL-ILE-----------LAAQV---LED--KGVGFGLVDSEKDAAVAKKLG---------------------------------------------KDP--------VEFIE---GDHELQAFENIEDDPKLIGYFKNEDSEHFKA----FEEAAEEFHPYIPFFATFDSKVAKKLTLKLNEIDFYEPFMEEPL----TIPDRPN----SKEEIMAFVEEHKRATLRKLKPESMYETW---EDDMDGIHIVAFAEEDDPADGFEFLEILKDVARDNTDNPVLSILWIDPEDFPLL-IPYWEKTFNIDLSHPQIGVVNVTD-ADSVWLEMADE--DDLPGPAELEEWIE--DVLAGEVNT
>CASQ1_AVETINA_Crypturellus_soui_NWI11867.1
------------MRG---------------WR---W-----ALA-L-----LAL---LAA--------AAP----G--P-A--------G-AEEGLDFPTYDGVDRVVAVTS---KNYKAMLKRYPVLALL-YHEP-VGSDRA---------AQRHFEMEEL-ILE-----------LAAQV---LED--KGVGFGLVDSEKDAAVAKKLGLTEEESIYVFKEDEVIEYDGELA----------ADTLVEFLLDV--------------------------------------------SVLRFKA----FEEAAEEFHPYIPFFATFDHKVAKKLTLKLNEIDFYEPFMEEPV----TIPDKPN----SKEEIVEFVEEHKRATLRKLKPESMFQTW---EDDIDGIHIVAFAEEDDP-DGFEFLEILKDVAQDNTDNPDLSIIWIDPEDFPLL-VPYWEKTFNIDLSRPQIGVVNVTD-ADSVWLEMADE--DDLPSTAELEEWIE--DVLEGEINT
>CASQ1_REPSQUA_Podarcis_muralis_XP_028566264.1
------------MKW---------------LG---V-----ALV-A-----LL----LA----------AF----G--P-L--------GRGEDGLDFPEYDGIDRVIDVNA---KNYKNVLKKYEILALL-YHEP-IGDDKA---------SQKQFELEEL-ILE-----------LAAQV---LEE--KGVGFGLVDAEKDAAVAKKLGLGEEDSVYVFKDDEIIEYDGEFS----------ADTLVEFILDVMEDP--------VEFIE---GEHELEAFENVEDEPKLIGYFKNEDSEHFKA----YEDAAEEFHPYIDFYATFDSKVAKKLSLKLNEIDYYEPFMEEPV----TIPDKPN----SEEEIVQFLEEHKRPTLRKLQPESMYETW---EDDIDGIHIVAFAEEDDP-DGYEFLEILKDVAQDNTDNPDLSIIWIDPEDFPLL-IPYWEKTFDIDLSRPQIGVVNVTD-ADSIWLEMDDE--DDLPSTEELEDWIE--DVLEGEINT
>CASQ1_REPSQUA_Podarcis_raffonei_XP_053224905.1
------------MKW---------------LG---V-----ALV-A-----LL----LA----------AF----G--P-L--------GRGEDGLDFPEYDGIDRVIDVNA---KNYKNVLKKYEILALL-YHEP-IGDDKA---------SQKQFELEEL-ILE-----------LAAQV---LEE--KGVGFGLVDAEKDAAVAKKLGLGEEDSVYVFKDDEIIEYDGEFS----------ADTLVEFILDVMEDP--------VEFIE---GEHELEAFENVEDEPKLIGYFKNEDSEHFKA----YEDAAEEFHPYIDFYATFDSKVAKKLSLKLNEIDYYEPFMEEPV----TIPDKPN----SEEEIVQFLEEHKRPTLRKLQPESMYETW---EDDIDGIHIVAFAEEDDP-DGYEFLEILKDVAQDNTDNPDLSIIWIDPEDFPLL-IPYWEKTFDIDLSRPQIGVVNVTD-ADSIWLEMDDE--DDLPSTEELEDWIE--DVLEGEINT
>CASQ1_REPSQUA_Lacerta_agilis_XP_033030815.1
------------MKW---------------LG---V-----ALV-A-----LL----LA----------AF----G--P-L--------GRGEDGLDFPEYDGIDRVIDVNA---KNYKNVLKKYEILALL-YHEP-IGDDKA---------SQKQFELEEL-ILE-----------LAAQV---LEE--KGVGFGLVDAEKDAAVAKKLGLAEEDSVYVFKDDEIIEYDGEFS----------ADTLVEFILDVMEDP--------VEFIE---GEHELQAFENVEDEPKLIGYFKNEDSEHFKA----YEDAAEEFHPYIDFYATFDSKVAKKLSLKLNEIDYYEPFMEEPV----TIPDKPN----SEEEIVQFLEEHKRPTLRKLQPESMYETW---EDDMDGIHIVAFAEEDDP-DGYEFLEILKDVARDNTDNPDLSIIWIDPEDFPLL-VPYWEKTFDIDLSRPQIGVVNVTD-ADSIWLEMDDE--DDLPSTEELEDWIE--DVLEGEINT
>CASQ1_REPSQUA_Zootoca_vivipara_XP_034954141.1
------------MKW---------------LG---V-----ALV-A-----LL----LA----------AF----G--P-L--------GRGDDGLDFPEYDGIDRVIDVNA---KNYKNVLKKYEILALL-YHEP-IGDDKA---------SQKQFELEEL-ILE-----------LAAQV---LED--KGVGFGLVDSEKDAAVAKKLGLGEEDSVYVFKDDEIIEYDGEFS----------ADTLVEFILDVMEDP--------VEFIE---GERELQAFENVEDEPKLIGYFKNEDSEHFKA----YEDAAEEFHPYIDFYATFDSKVAKKLSLKLNEIDYYEPFMDEPV----TIPDKPN----SEEEIVQFLEEHKRPTLRKLQPESMYETW---EDDMDGIHIVAFAEEDDP-DGYEFLEILKDVAQDNTDNPDLSIIWIDPEDFPLL-VPYWEKTFDIDLSRPQIGVVNVTD-ADSIWLEMDDE--DDLPSTEELEDWIE--DVLDGDINT
>CASQ1_AVEACCI_Harpia_Harpyja_XP_052651809.1
------------MGV---------------WG---W-----VLA-L-----LV----LG----------AG----G--Q-G--------G-AGDGLDFPTYDGLDRVLPITL---KNYKAMLKRFPVLALL-HHRP-SQGDPA---------AQRHSEMEEL-ILE-----------LAAQV---LED--KGVGFGLVDSEKDATVAKKLGLTEEDSIYVFKEYELIDYDGELA----------ADTLVEFLLDVLEDL--------VEFIE---GDHELQAFENIEDDPKLISYFKNKDSEHFEA----FEEAAEEFHPYTPFFATFDSKAAKKLTLKLNEIDFYEPFMEEPL----TIPDWPN----SKEEIMAFVEEHKRATLRKLKPENMYETW---EDDMDGIHIVAFAEEDDP-NGFEFLEILKDVARDNMDNPDLSILWINPEDFPLL-ISYWEKTFNIDLSRPQIGVVNVTD-ANSVWLEMADE--DDLPSPAELEEWIE--DVLAGEINT
>CASQ1_AVECOLI_Colius_striatus_XP_061872040.1
------------MGP---------------WG---W-----ALA-L-----LL----LG----------LG----V--P-G--------E-AGEGLDFPSHDGQDRVLPVTL---KNYKAVLKRFPVLALL-HRRP-GHGDRA---------AQRHHDMEEL-VLE-----------LAAQV---LED--KGVGFGFVDSEKDAAVAKKLGLTEEDSIYVFKEDDVIVYDGELS----------ADTLVEFLLDVLEDP--------VEFIE---GDHELQAFENIEDDPKLIGYFKNEDSEHFKA----FEEAAEEFHPYIPFFATFDGKVAKKLTLKLNEIDFYEPFMEEPV----TIPGRPH----SKDEIVDFVEEHKRATLRKLKPESMYETW---EDDMDGIHIVAFAEEDDP-DGFEFLEILKDVARDNTDNPELSIIWIDPEDFPLL-IPYWEKTFNIDLSRPQIGVVNVTD-ADSVWLEMEDE--DDLPGPEELEDWLE--DVLAGEVNT
>CASQ1_REPSQUA_Crotalus_adamanteus_AFJ49588.1
------------MKW---------------LS---L-----ILA-A-----LL----LA----------LA----G--P-G--------AHGQEGLDFPEYDGVDRVIDVNM---KNYKAVLKKYEVLALL-YHEP-VGDDKA---------SQRQFEMEEL-ILE-----------LAAQV---LEE--KGIGFGLVDAEKDAAVAKKLGLAEEDSVYVFKEDEVIEYDGEFS----------ADTLVEFLLDVLEDP--------IEFID---GENEVEAFESIEDEPKLIGYFKNEDSEHFKA----YVDAAEEFHPYIPFFATFDSKVAKKLSLKLNEIDYYEPFMEKPV----TIPDKPN----SEEEIVQFLEEHKRPTLRKLHPDSMYETW---EDDMDGIHIVAFAEEDDP-DGYEFLEILKEVAQDNTDNPDLSIIWIDPEEFPLL-IPYWEKTFDIDLSRPHIGIVNVTD-ADSVWLDMDDE--EDLPSAEELEDWIE--DVLEGEINT
>CASQ1_REPSQUA_Crotalus_tigrus_XP_039174466.1
------------MKW---------------LS---L-----ILA-A-----LL----LA----------LA----G--P-G--------ARGQEGLDFPEYDGIDRVIDVNM---KNYKAVLKKYEVLALL-YHEP-VGDDKA---------SQRQFEMEEL-ILE-----------LAAQV---LEE--KGIGFGLVDAEKDAAVAKKLGLAEEDSVYVFKEDEVIEYDGEFS----------ADTLVEFLLDVLEDP--------IEFID---GENEVEAFESIEDEPKLIGYFKNEDSEHFKA----YVDAAEEFHPYIPFFATFDSKVAKKLSLKLNEIDYYEPFMEKPV----TIPDKPN----SEEEIVQFLEEHKRPTLRKLHPDSMYETW---EDDMDGIHIVAFAEEDDP-DGYEFLEILKEVAQDNTDNPDLSIIWIDPEEFPLL-IPYWEKTFDIDLSRPHIGIVNVTD-ADSVWLDMDDE--EDLPSAEELEDWIE--DVLEGEINT
>CASQ1_REPSQUA_Protobothrops_mucrosquamatus_XP_015683078.1
------------MKW---------------LG---L-----ILA-A-----LL----LA----------LA----G--P-G--------ARGEEGLDFPEYDGIDRVIDVNI---KNYKAVLKKYEVLALL-YHEP-VGDDKA---------SQRQFEMEDL-ILE-----------LVAQV---LED--KGIGFGLVDAEKDAAVAKKLGLAEEDSVYVFKEDEVIEYDGEFS----------ADTLVEFLLDVLEDP--------IEFID---GENEVEAFENIEDEPKLIGYFKNEDSEHFKA----FIDAAEEFHPYIPFFATFDSKVAKKLSLKLNEIDYYEPFMEKPV----TIPDKPN----SEEEIVQFMEEHKRPTLRKLHPDSMYETW---EDDMDGIHIVAFAEEDDP-DGYEFLEILKEVAQDNTDNPELSIIWIDPEEFPLL-IPYWEKTFDIDLSRPHIGIVNVTD-ADSVWLDMDDE--EDLPSAEELEDWIE--DVLEGEINT
>CASQ1_REPSQUA_Thamnophis_sirtalis_XP_013910887.1
------------MKW---------------LG---L-----TLA-A-----LL----LA----------LA----G--P-V--------ARGEEGLDFPEYDGIDRVIDVNM---KNYKGVLKKYEVLALL-YHEP-VGEDKA---------SQKQFELEEL-ILE-----------LAAQV---LED--KGIGFGLVDAEKDAAVAKKLGLTEEDSVYVFKEDEVIEYDGEFS----------ADTLVEFLLDVLEDP--------VEFID---GENELEAFERIEDEPKLIGYFKNEDSEHFKA----FEDAAEEFHPYIPFFATFDSKVAKKLSLKLNEIDYYEPFMEKPV----TIPDKPN----SEEEIVQFMEEHKRPTLRKLHADSMYETW---EDDMDGIHIVAFAEEDDP-DGYEFLEILKEVAQDNTDNPDLSIIWIDPEDFPLL-IPYWEKTFDIDLSRPQIGVVNVTD-ADSIWMEMDDE--EDLPSAEELEDWIE--DVLEGEINT
>CASQ1_REPSQUA_Thamnophis_elegans_XP_032089783.1
------------MKW---------------LG---L-----TLA-A-----LL----LA----------LA----G--P-V--------ARGEEGLDFPEYDGIDRVIDVNM---KNYKGVLKKYEVLALL-YHEP-VGEDKA---------SQKQFELEEL-ILE-----------LAAQV---LED--KGIGFGLVDAEKDAAVAKKLGLTEEDSVYVFKEDEVIEYDGEFS----------ADTLVEFLLDVLEDP--------VEFID---GENELEAFERIEDEPKLIGYFKNEDSEHFKA----FEDAAEEFHPYIPFFATFDSKVAKKLSLKLNEIDYYEPFMEKPV----TIPDKPN----SEEEIVQFMEEHKRPTLRKLHADSMYETW---EDDMDGIHIVAFAEEDDP-DGYEFLEILKEVAQDNTDNPDLSIIWIDPEDFPLL-IPYWEKTFDIDLSRPQIGVVNVTD-ADSIWMDMDDE--EDLPSAEELEDWIE--DVLEGEINT
>CASQ1_REPSQUA_Notechis_scutatus_XP_026541789.1
------------MKW---------------LG---L-----SLA-A-----LL----LA----------LA----G--P-V--------ARGEEGLDFPEYDGIDRVIDVNM---KNYKGVLKKYEVLALL-YHEP-VGEDKA---------SQRQFELEEL-ILE-----------LAAQV---LED--KGVGFGLVDAEKDAAVAKKLGLVEEDSIYVYKEDEVIEYDGEFS----------ADTLVEFLLDVLEDP--------VEFID---GENELEAFERIEDEPKLIGYFKNEDSEHFKA----FVDAAEEFHPYIPFFATFDSKVAKKLSLKLNEIDYYEPFMEKPV----TIPDKPN----SEEEIVQFMEEHKRPTLRKLHPDSMYETW---EDDMDGIHIVAFAEEDDP-DGYEFLEILKEVAQDNTDNPDLSIIWIDPEEFPLL-IPYWEKTFDIDLSRPQIGVVNVTD-ADSVWMDMDDE--EDLPSAEELEDWIE--DVLEGEINT
>CASQ1_REPSQUA_Naja_naja_KAG8147056.1
------------MKW---------------LG---L-----SLA-A-----LL----LA----------LA----G--P-V--------ARGEEGLDFPEYDGIDRVIDVNM---KNYKGVLKKYEVLALL-YHEP-VGEDKA---------SQRQFELEEL-ILE-----------LAAQV---LED--KGVGFGLVDAEKDAAVAKKLGLVEEDSIYVYKEDEVIEYDGEFS----------ADTLVEFLLDVLEDP--------VEFID---GENELEAFERIEDVPKLIGYFKNEDSEHFKA----FEDAAEEFHPFIPFFATFDSKVAKKLSLKLNEIDYYEPFMEKPV----TIPDKPN----SEEEIVQFMEEHKRPTLRKLHPDSMYETW---EDDVDGIHIVAFAEEDDP-DGYEFLEILKEVAQDNTDNPDLSIIWIDPEEFPLL-IPYWEKTFDIDLSRPQIGVVNVTD-ADSVWMDMDDE--EDLPSAEELEDWIE--DVLEGEINT
>CASQ1_REPSQUA_Pseudonaja_textilis_XP_026576075.1
------------MKW---------------LS---L-----SLA-A-----LL----LA----------LA----G--P-M--------ARGEEGLDFPEYDGIDRVIDVNM---KNYKAVLKKYEVLALL-YHEP-VGEDKA---------SQRQFELEEL-ILE-----------LAAQV---LED--KGVGFGLVDAEKDAAVAKKLGLVEEDSIYVYKEDEVIEYDGEFS----------ADTLVEFLLDVLEDP--------VEFID---GENELEAFERIDDVPKLIGYFKNEDSEHFKA----FEDAAEEFHPYIPFFATFDSKVAKTLSLKLNEIDYYEPFMEKPV----TIPDKPN----SEEEIVQFMEEHKRPTLRKLHPDSMYETW---EDDVDGIHIVAFAEEDDP-DGYEFLEILKEVAQDNTDNPDLSIIWIDPEEFPLL-IPYWEKTFDIDLSRPQIGVVNVTD-ADSVWMDMDDE--EDLPSAEELEDWIE--DVLEGEINT
>CASQ1_REPSQUA_Pantherophis_guttatus_XP_034280877.1
------------MKW---------------LG---L-----ILA-A-----LL----LA----------LA----G--P-G--------AHGEEGLDFPEYDGIDRVIDVNM---KNYKGVLKKYEVLALL-YHEP-VGEDKA---------SQRQFELEEL-ILE-----------LAAQV---LED--KGIGFGLVDAEKDAAVAKKLGLAEEDSVYVFKEDEVIEYDGEFS----------ADTLVEFLLDVLEDP--------VEFID---GERELEAFERIEDEPKLIGYFKNEDSEHFKA----FEDAAEEFHPYIPFFATFDSKVAKKLSLKLNEIDYYEPFMEKPV----TIPDKPN----SEEEIVQFMEEHKRPTLRKLHPDSMYETW---EDDMDGIHIVAFAEEDDP-DGYEFLEILKEVAQENTDNPDLSIIWIDPEEFPLL-IPYWEKTFDIDLSRPQMGIVNVTD-ADSVWMEMDDE--EDLPSAEELEDWIE--DVLEGEINT
>CASQ1_REPSQUA_Eublepharis_macularius_XP_054855112.1
------------MKG---------------FG---L-----ALA-A-----LL----LA----------VA----S--P-V--------ARGEDGLDFPEYDGVDRVVDVNA---KNYKAVLKKYEVLALL-YHEP-VGDDKA---------SQRQFEMEEL-ILE-----------LAAQV---LED--KGVGFGLVDSEKDAAVAKKLGLVEEDSVYVFKEDEVIEYDGEFS----------ADTLVEFLLDVLEDP--------VEFIE---GYQELEAFENIEDEPKLIGYFKNEDSEHFKA----YEDAAEEFHPYIPFFATFDSKVAKKLSLKLNEIDYYEPFMEEPV----TIPDKPN----SEEEIMNFLEEHKRPTLRKLQPDSMYETW---EDDLDGIHIVAFAEEDDP-DGYEFLEILKDVAQDNTDNPELSIIWIDPEDFPLL-IPYWEKTFDIDLNRPQIGVVNVTD-ADSIWMEMDDE--DDLPSADELEDWIE--DVLEGEINT
>CASQ1_REPSQUA_Gekko_japonicus_XP_015285058.1
------------MKG---------------LG---L-----ALA-A-----LL----LA----------VA----G--P-L--------ARGEDGLDFPEYDGIDRVVDINA---KNYKAVLKKFEVLALL-YHEP-VEDTKA---------SQRQFEMEEL-ILE-----------LAAQV---LED--KGVGFGLVDSEKDAAVAKKLGLTEEDSVYVFKEDEVIEYDGEFS----------ADTLVEFLLDVLEDP--------VEFIE---GDHELEAFENIEDEPKLIGFFKNEDSEHYKA----YLDAAEEFHPYIPFFVTFDSKVAKKLSLKLNEIDYYEPFMEEPV----TIPDKPN----SEEEIMQFLEEHKRPTLRKLQPDSMYETW---EDDIDGIHIVAFAEEDDP-DGYEFLEILKDVAQDNTDNPDLSIIWIDPEDFPLL-IPYWEKTFDIDLNRPQIGVVNVTD-ADSIWLEMDDE--DDLPSADELEDWLE--DVLEGEINT
>CASQ1_REPSQUA_Euleptes_europaea_XP_056708956.1
------------MKW---------------VG---L-----ALA-A-----LL----LA----------VV----S--P-L--------ARGEDGLDFPEYDGIDRVVDINA---KNYKAVLKKYEVLALL-YHDP-VEDNKA---------SQRQFEMEEL-ILE-----------LAAQV---LED--KGVGFGLVDAEKDSAVAKKLGLTEEDSVYVFKEDEVIEYDGEFS----------ADTLVEFLLDVLEDP--------IEFIE---GDHELEAFENIEDEPKLIGYFKNEDSEHFRA----FVDAAEEFHPYIPFFATFDSKVAKKLSLKLNEIDYYEPFMEEPV----TIPDKPN----SEEEIMQFLEEHKRPTLRKLQPDSMFETW---EDDIDGIHIVAFAEEDDP-DGYEFLEILKDVAQDNTDNPDLSIIWIDPEDFPLL-IPYWEKTFDIDLNRPQIGVVNLTD-ADSIWLEMDDE--DDLPSADELEDWIE--DVLEGEINT
>CASQ1_REPSQUA_Sphaerodactylus_townsendi_XP_048365198.1
------------MKW---------------LG---L-----ALA-A-----LL----LA----------TL----G--P-V--------AQGEDGLDFPEYDGIDRVVDINA---KNYKAVLKKYEVLALL-YHDP-VGDDKA---------SQRQFEMEEL-ILE-----------LAAQV---LED--KGVGFGLVDAEKDSAVAKKLGLGEEDSVYVFKEDEIIEYDGEFS----------ADTLVEFLLDVLEDP--------VEFIE---GENELEAFENIEDEPKLIGFFKNEDSEHYKA----YLDAAEEYHPYIPFFVTFDSKVAKKLSLKLNEIDYYEPFMEEPI----TIPDKPN----SEEEIMHFLEVHKRPTLRKLQPDSMYETW---EDDMDGIHIVAFAEEDDP-DGYEFLEILKDVAQDNTDNPDLSIIWIDPEDFPLL-IPYWEKTFDIDLNQPQIGVVNVTD-ADSVWLEMDDE--EDLPSADELEDWIE--DVLDGDINT
>CASQ1_REPSQUA_Hemicordylus_capensis_XP_053134615.1
------------MKG---------------LW---L-----AWA-A-----LL----LA----------AV----G--P-V--------AQGEEGLDFPEYDGVDRVIDVNA---KNYKNVLKKFDVLALL-YHEP-VEDNKA---------SQRQFEMEEL-ILE-----------LAAQV---LEE--KGVGFGLVDSEKDAAVAKKLGLTEEDSVYVFKDDEIIEYDGEFS----------ADTLVEFLLDVLEEP--------IEFIE---GDHELQAFENIEDEPKLIGYFKNEDSEHFKA----YEDAAEEFHPYIPFFATFDSKVAKKLSLKLNEIDYYEPFMEEPV----TIPDKPN----SEDEIVQFLEEHKRPTLRKLQPDSMYETW---EDDIDGIHIVAFAEEDDP-DGFEFLEILKDVAQDNTDNPDLSIIWIDPEDFPLL-IPYWEKTFDIDLSRPQIGVVNVTD-ADSIWLEMDDE--DDLPSPDELEDWIE--DVLEGEINT
>CASQ1_REPSQUA_Pogona_vitticeps_XP_020653987.1
------------MKW---------------LA---F-----GLA-A-----FL----LA----------VA----S--P-V--------ARGEEGLDFPEYDGIDRVIDVNS---KNYKAVLKKFEILALL-YHEP-VGEDKA---------SQKQFELEEL-ILE-----------LAAQV---LED--KGVGFGLVDAEKDAAVAKKLGLTEEDSVYVFKGDEIIEYDGEFS----------ADTLVEFLLDVMEDP--------VEFIE---GDHELQAFENNEDEPKVIGYFKSEDSEHFKA----FEDAAEEFHPYITFYATFDSKVAKKLSLKLNEIDYYEPFMEEPV----TIPDKPN----SEEEIVQFLEEHRRPTLRKLQPESMYETW---EDDIDGIHIVAFAEEDDP-DGYEFLEILKDVAQDNTDNPDLSIIWIDPEDFPLL-IPYWEKTFGIDLSRPQIGVVNVTD-ADSIWLEMDDE--DDLPSVDELEDWIE--DVLSGEINT
>CASQ1_REPSQUA_Sceloporus_undulatus_XP_042296891.1
------------MKR---------------LG---L-----VPA-A-----LL----LL----------VAMIR-S--P-V--------VRGEEGLDFPEYDGVDRVVDINA---KNYKAILKKFDILALL-YHEP-VGDDRA---------SQKQFELEEL-ILE-----------LAAQV---LED--KGVGFGLVDSEKDAAVAKKLGLSEEDSIYVFKDDEIIEYDGEFS----------ADTLVEFLLDVLEDP--------VEFIE---GDHELQAFENIEDEPKLIGYFKNEDSEHYKA----YEDAAEEFHPYIPFFATFDSKVAKKLSLKLNEIDYYEPFTEEPV----TIPDKPN----SEQEIVQFLEEHKRPTLRKLQPDSMYETW---EDDIDGIHIVAFAEEDDP-DGYEFLEILKDVAEDNTDNPDLSIIWIDPEDFPLL-IPYWEKTFGIDLNRPQIGVVNVTD-ADSIWLEMDDE--DDLPSTEELEDWIE--DVLSGEINT
>CASQ1_REPSQUA_Anolis_carolinensis_XP_003229672.2
------------MRC---------------FD---L-----AWA-A-----LL----LA----------VAC---G--P-V--------TRGEEGLDFPEYDGVDRVVDINA---KNYKAILKKYDILALL-YHEP-VGDDKA---------SQKQFELEEL-ILE-----------LAAQV---LED--KGIGFGLVDSEKDAAVAKKLGLGEEDSIYVFKDDEIIEYDGEFS----------ADTLVEFLLDVMEDP--------IEFIE---GDHELQAFENIDEEPKLIGYFKSEDSEHFKA----YIDAAEEFHPYIPFFATFDSKVAKKLSLKLNEIDYYEPFMEEPI----TIPDKPN----SEEEILQFMEEHKRPTLRKLQPDSMYETW---EDDIDGIHIVAFAEEDDP-DGYEFLEILKDVAQDNTDNPDLSIIWIDPEEFPLL-IPYWEKTFDIDLSRPQIGIVNVTD-ADSIWLEMDDE--DDLPTTEELEDWIE--DVLSGEINT
>CASQ1_REPCROC_Alligator_sinensis_XP_006038188.1
------------MQW---------------LG---L-----ALA-T-----LL----LA----------VG----S--P-G--------AWGEEGLDFPEYDGVDRVIDVNA---KNYKAVLKKYEILALL-YHDP-VGDDKA---------SQRQFEMEEL-ILE-----------LAAQV---LED--KGVGFGLVDSEKDAAVAKKLGLTEEDSVYVFKEDEMIEYDGELS----------ADTLVEFLLDVLEDP--------VEFIE---GDHELQAFENIDEEPKLIGYFKSEDSEHFKA----YEDAAEEFHPYIPFFATFDSKVAKKLTLKLNEIDFYEPFMEEPI----TIPDKPN----SEEEIVKFVEEHKRSTLRKLQPDSMYETW---EDDLDGIHIVAFAEEDDP-DGYEFLEILKEVARDNTDNPDLSIIWVDPEDFPLL-IPYWEKTFGIDLSQPQIGVVNVTD-ADSIWMEMDDE--EDLPSVDELEDWIE--DVLEGEINT
>CASQ1_REPCROC_Alligator_mississippiensis_XP_059574335.1
------------MQW---------------LR---L-----ALA-A-----LL----LA----------VG----S--P-G--------AWGEEGLDFPEYDGVDRVIDVNA---KNYKAVLKKYEILALL-YHDP-VGDDKA---------SQRQFEMEEL-ILE-----------LAAQV---LED--KGVGFGLVDSEKDAAVAKKLGLTEEDSVYVFKEDEVIEYDGELS----------ADTLVEFLLDVLEDP--------VEFIE---GDHELQAFENIDEEPKLIGYFKSEDSEHFKA----YEDAAEEFHPYIPFFATFDSKVAKKLTLKLNEIDFYEPFMEEPV----TIPDKPN----SEEEIVKFVEEHKRSTLRKLQPDSMYETW---EDDLDGIHIVAFAEEDDP-DGYEFLEILKEVARDNTDNPDLSIIWVDPEDFPLL-IPYWEKTFGIDLSQPQIGVVNVTD-ADSIWMEMDDE--EDLPSVDELEDWIE--DVLEGEINT
>CASQ1_REPSQUA_Varanus_komodoensis_XP_044278545.1
------------MQC---------------PG---L-----LLA-A-----LL----LA----------VA----S--P-P--------ARAEEGLDFPEYDGVDRVVDINA---KNYKAVLKKFDVLALL-YHEP-VGDDKA---------SQKQFELEEL-ILE-----------LAAQV---LEH--KGVGIGLVDSEKDAAVAKKLGLTEEDSVYVFKDEEVIEYDGELS----------ADTLVEFLLDVLEDP--------VEFIE---GERELQAFENIEDEPKLIGYFKNEDSEHFKA----FEDAAEEFHPYIPFFATFDSKVAKKLSLKLNEIDYYEPFMEEPV----TIPDKPN----SEEEIVQFLEEHKRPTLRKLHPDSMYETW---EDDMDGIHIVAFAEEDDP-DGFEFLEILKEVARENTDNPDLSIIWIDPEDFPLL-IPYWEKTFDIDLTRPQIGVVNVTD-ADSIWLEMDDE--DDLPSVDELEDWIE--DVLEGEINT
>CASQ1_REPTEST_Chrysemys_picta_XP_005293824.2
------------MKW---------------FG---L------LL-A-----LL----LA----------AA----G--P-G--------VRGQEGLDFPEYDGIDRVVDVNA---KNYKSVLKKFSVLALL-YHEP-VGDDKA---------SQKQFELEEL-ILE-----------LAAQV---LEE--KGVGFGLVDSEKDAAVAKKLGLTEEDSVYVFKEDEMIEYDGEFA----------ADTLVEFLLDVLEDP--------VEFIE---GDRELQAFDNIEDEPKLIGYFKNEESEHFKA----FVDAAEEFHPYIPFFATFDSKVAKKLTLKLNEIDYYEPFMDKPV----TIPDKPN----SEEEIVQFIEEHKRSTLRKLKPDSMYETW---EDDMDGIHIVAFAEEDDP-DGYEFLEILKDVAQDNTDNPDLSIIWIDPEDFPLL-IPYWEKTFDIDLSQPQIGVVNVTD-ADSIWMQMDNE--EDLPSAEELEDWLE--DVLEGEINT
>CASQ1_REPTEST_Trachemys_scripta_XP_034612810.1
------------MKW---------------FG---L------LL-A-----LL----LA----------AA----G--P-G--------ARGQEGLDFPEYDGIDRVVDVNA---KNYKSVLKKFSVLALL-YHEP-VGDDKA---------SQKQFELEEL-ILE-----------LAAQV---LEE--KGVGFGLVDSEKDAAVAKKLGLTEEDSVYVFKEDEMIEYDGEFA----------ADTLVEFLLDVLEDP--------VEFIE---GDRELQAFDNIEDEPKLIGYFKNEESEHFKA----FVDAAEEFHPYIPFFATFDSKVAKKLTLKLNEIDYYEPFMDKPV----TIPDKPN----SEEEIVQFIEEHKRSTLRKLKPDSMYETW---EDDMDGIHIVAFAEEDDP-DGYEFLEILKDVAQDNTDNPDLSIIWIDPEDFPLL-IPYWEKTFDIDLSQPQIGVVNVTD-ADSIWMQMDNE--EDLPSAEELEDWLE--DVLEGEINT
>CASQ1_REPTEST_Malaclemys_terrapin_XP_053867069.1
------------MKW---------------FG---L------LL-A-----LL----LA----------AA----G--P-G--------ARGQEGLDFPEYDGIDRVVDVNA---KNYKSVLKKFSVLALL-YHEP-VGDDKA---------SQKQFELEEL-ILE-----------LAAQV---LEE--KGVGFGLVDSEKDAAVAKKLGLTEEDSVYVFKEDEMIEYDGEFA----------ADTLVEFLLDVLEDP--------VEFIE---GDRELQAFDNIEDEPKLIGYFKNEESEHFKA----FVDAAEEFHPYIPFFATFDSKVAKKLTLKLNEIDYYEPFMDKPV----TIPDKPN----SEEEIVQFIEEHKRSTLRKLKPDSMYETW---EDDMDGIHIVAFAEEDDP-DGYEFLEILKDVAQDNTDNPDLSIIWIDPEDFPLL-IPYWEKTFDIDLSQPQIGVVNVTD-ADSIWMQMDNE--EDLPSAEELEDWLE--DVLEGEINT
>CASQ1_REPTEST_Terrapene_carolina_XP_026513783.1
------------MKW---------------FG---L------LL-A-----LL----LA----------AA----G--P-G--------ARGQEGLDFPEYDGIDRVVDVNA---KNYKSVLKKFSVLALL-YHEP-VGDDKA---------SQKQFELEEL-ILE-----------LAAQV---LEE--KGVGFGLVDSEKDAAVAKKLGLTEEDSVYVFKEDEMIEYDGEFA----------ADTLVEFLLDVLEDP--------VEFIE---GDRELQAFDNIEDEPKLIGYFKNEESEHFKA----FVDAAEEFHPYIPFFATFDGKVAKKLTLKLNEIDYYEPFMDKPV----TIPDKPN----SEEEIVQFIEEHKRSTLRKLKPDSMYETW---EDDMDGIHIVAFAEEDDP-DGYEFLEILKDVAQDNTDNPDLSIIWIDPEDFPLL-IPYWEKTFDIDLSQPQIGVVNVTD-ADSIWMQMDNE--EDLPSTEELEDWLE--DVLEGEINT
>CASQ1_REPTEST_Chelonoidis_abingdonii_XP_032652199.1
------------MKW---------------FK---L------LL-V-----LL----LA----------AA----G--P-G--------AQGQEGLDFPEYDGIDRVVDVNA---KNYKSVLKKFSVLALL-YHEP-VGDDKA---------SQKQFELEEL-ILE-----------LAAQV---LEE--KGVGFGLVDSEKDAAVAKKLGLTEEDSVYVFKEDEVIEYDGEFA----------ADTLVEFLLDVLEDP--------VELIE---GDRELQAFDNIEDEPKLIGYFKNEESEHFKA----FVDAAEEFHPYIPFFATFDSKVAKKLTLKLNEIDYYEPFMDKPV----TIPDKPN----SEEEIVQFIEDHKRSTLRKLKPDSMYETW---EDDMDGIHIVAFAEADDP-DGYEFLEILKDVAQDNTDNPDLSIIWIDPEDFPLL-IPYWEKTFDIDLSQPQIGVVNVTD-ADSIWMQMDNE--EDLPSTEELEDWLQ--DVLEGEINT
>CASQ1_REPTEST_Mauremys_reevesii_XP_039369423.1
------------MKW---------------FK---L------LL-V-----LL----LA----------AA----G--P-G--------AQGQEGLDFPEYDGIDRVVDVNA---KNYKSVLKKFSVLALL-YHEP-VGDDKA---------SQKQFELEEL-ILE-----------LAAQV---LEE--KGVGFGLVDSEKDAAVAKKLGLTEVDSVYVFKEDEMIEYDGEFA----------ADTLVEFLLDVLEDP--------VEFIE---GDRELQAFDNIEDEPKLIGYFKNEESEHFKA----FVDAAEEFHPYIPFFATFDSKVAKKLTLKLNEIDYYEPFMDKPV----TIPDKPN----SEEEIVQFIEEHKRSTLRKLKPDSMYETW---EDDMDGIHIVAFAEEDDP-DGYEFLEILKDVAQDNTDNPDLSIIWIDPEDFPLL-IPYWEKTFDIDLSQPQIGVVNVTD-ADSIWMQMDNE--EDLPSTEELEDWLE--DVLEGEINT
>CASQ1_REPTEST_Mauremys_mutica_XP_044847310.1
------------MKW---------------FK---L------LL-V-----LL----LA----------AA----G--P-G--------AQGQEGLDFPEYDGIDRVVDVNA---KNYKSVLKKFSVLALL-YHEP-VGDDKA---------SQKQFELEEL-ILE-----------LAAQV---LEE--KGVGFGLVDSEKDAAVAKKLGLTEEDSVYVFKEDEMIEYDGEFA----------ADTLVEFLLDVLEDP--------VELIE---GDRELQAFDNIEDEPKLIGYFKNEESEHFKA----FVDAAEEFHPYIPFFATFDSKVAKKLTLKLNEIDYYEPFMDKPV----TIPDKPN----SEEEIVQFIEEHKRSTLRKLKPDSMYETW---EDDMDGIHIVAFAEEDDP-DGYEFLEILKDVAQDNTDNPDLSIIWIDPEDFPLL-IPYWEKTFDIDLSQPQIGVVNVTD-ADSIWMQMDNE--EDLPSTEELEDWLE--DVLEGEINT
>CASQ1_REPTEST_Gopherus_evgoodei_XP_030398243.1
------------MKW---------------SK---L------LL-V-----LL----LA----------AA----G--P-G--------AQGQEGLDFPEYDGIDRVVDVNA---KNYKSVLKKFSVLALL-YHEP-VGDDKA---------SQKQFELDEL-ILE-----------LAAQV---LEE--KGVGFGLVDSEKDAVVAKKLGLTEEDSVYVFKEDEIIEYDGEFA----------ADTLVEFLLDVLEDP--------VELIE---GDRELQAFDNIEDEPKLIGYFKNEESEHFKA----FVDAAEEFHPYIPFFATFDSKVAKKLTLKLNEIDYYEPFMDKPV----TIPDKPN----SEEEIVQFIEEHKRSTLRKLKPDSMYETW---EDDMDGIHIVAFAEADDP-DGYEFLEILKDVAQDNTDNPDLSIIWIDPEDFPLL-IPYWEKTFDIDLSQPQIGVVNVTD-ADSIWMQMDNE--EDLPSTEELEDWLE--DVLEGEINT
>CASQ1_REPTEST_Gopherus_flavomarginatus_XP_050785968.1
------------MKW---------------SK---L------LL-V-----LL----LA----------AA----G--P-G--------AQGQEGLDFPQYDGIDRVVDVNA---KNYKSVLKKFSVLALL-YHEP-VGDDKA---------SQKQFELDEL-ILE-----------LAAQV---LEE--KGVGFGLVDSEKDAVVAKKLGLTEEDSVYVFKEDEIIEYNGEFA----------ADTLVEFLLDVLEDP--------VELIE---GDRELQAFDNIEDEPKLIGYFKNEDSEHFKA----FVDAAEEFHPYIPFFATFDSKVAKKLTLKLNEIDYYEPFMDKPV----TIPDKPN----SEEEIVQFIEEHKRSTLRKLKPDSMYETW---EDDMDGIHIVAFAEADDP-DGYEFLEILKDVAQDNTDNPDLSIIWIDPEDFPLL-IPYWEKTFDIDLSQPQIGVVNVTD-ADSIWMQMDNE--EDLPSTEELEDWLE--DVLEGEINT
>CASQ1_REPTEST_Dermochelys_coriacea_XP_038238810.2
------------MKW---------------FG---L------QL-V-----LL----LA----------AV----S--H-G--------AQDQEGLDFPEYDGIDRVVDVNA---KNYKSVLKKFSVLALL-YHEP-VGDDKA---------SQKQFELEEL-ILE-----------LAAQV---LEE--KGVGFGLVDSEKDAAVAKKLGLTEEDSVYVFKEDEMIEYDGEFS----------ADTLVEFLLDVLEDP--------VEFIE---GDRELQAFDNIEDEPKLIGYFKNEESEHFKA----FVDAAEEFHPYIPFFATFDGKVAKKLTLKLNEIDYYEPFMDKPV----TIPDKPN----SEEEIVQFIEEHKRSTLRKLKPDSMYETW---EDDMDGIHIVAFAEEDDP-DGYEFLEILKDVAQHNTDNPDLSIIWIDPEDFPLL-IPYWEKTFDIDLSQPQIGVVNVTD-ADSIWMQMDNE--EDLPSTEELEDWLE--DVLEGEINT
>CASQ1_REPTEST_Chelonia_mydas_XP_007066097.4
------------MKW---------------FG---L------LL-V-----LL----LA----------AV----S--H-G--------AQGQEGLDFPEYDGVDRVVDVNA---KNYKSVLKKFSVLALL-YHEP-VGDDKA---------SQKQFELEEL-ILE-----------LAAQV---LEE--KGVGFGLVDSEKDAVVAKKLGLTEEDSVYVFKEDEMIEYDGEFS----------ADTLVEFLLDVLEDP--------VEFIE---GDRELQAFDNIEDKPKLIGYFKNEESEHFKA----FVDAAEEFHPYIPFFATFDGKVAKKLTLKLNEIDYYEPFMDKPV----TIPDKPN----SEEEIVQFIEEHKRSTLRKLKPDSMYETW---EDDMDGIHIVAFAEEDDP-DGYEFLEILKDVAQDNTDNPDLSIIWIDPEDFPLL-IPYWEKTFDIDLSQPQIGVVNVTD-ADSIWMQMDNE--EDLPSTEELEDWLE--DVLEGEINT
>CASQ1_REPTEST_Caretta_caretta_XP_048684310.1
------------MKW---------------FG---L------LL-V-----LL----LA----------AV----S--H-G--------GQGQEGLDFPEYDGIDRVVDVNA---KNYKSVLKKFSVLALL-YHEP-VGDDKA---------SQKQFELEEL-ILE-----------LAAQV---LEE--KGVGFGLVDSEKDAVVAKKLGLTEEDSVYVFKEDEMIEYDGEFS----------ADTLVEFLLDVLEDP--------VELIE---GDRELQAFDNIEDKPKLIGYFKNEESEHFKA----FVDAAEEFHPYIPFFATFDGKVAKKLTLKLNEIDYYEPFMDKPV----TIPDKPN----SEEEIVQFIEEHKRSTLRKLKPDSMYETW---EDDMDGIHIVAFAEEDDP-DGYEFLEILKDVAQDNTDNPDLSIIWIDPEDFPLL-IPYWEKTFDIDLSQPQIGVVNVTD-ADSIWMQMDNE--EDLPSTEELEDWLE--DVLEGEINT
>CASQ1_REPTEST_Chelydra_serpentina_KAG6925098.1
------------MKW---------------FK---L------LL-V-----LL----LA----------AV----S--P-G--------AWGQEGLDFPEYDGIDRVVDVNA---KNYKSVLKKFSVLALL-YHEP-VGDDKA---------SQKQFELEEL-ILE-----------LAAQV---LEE--KGVGFGLVDSEKDAAVAKKLGLTEEDSVYVFKEDEMIEYDGEFA----------ADTLVEFLLDVLEDP--------VEFIE---GDRELQAFDNIEDEPKLIGYFKNEESEHFKA----FVDAAEEFHPYIPFFATFDGKVAKKLTLKLNEIDYYEPFMDKPV----TIPDKPN----SEEEIVQFIEEHKRSTLRKLKPDSMYETW---EDDMDGIHIVAFAEEDDP-DGYEFLEILKDVAQDNTDNPDLSIIWIDPEDFPLL-IPYWEKTFDIDLSQPQIGVVNVTD-ADSIWMQMDNE--EDLPSTEELEDWLE--DVLEGDINT
>CASQ1_AVECOLU_Caloenas_nicobarica_NWX09435.1
----------------------------------------------------------------------------------------------GLDFPTYDGADRVVPVTL---RNYRALLKRFPVLALL-HRPP-PPGDRG---------GQRHRDMEEL-VLE-----------LAAQV---LED--KGVGFGLVDSEKDMALAKKLGLTEEDSIYVFKDDEVIEYDGELA----------ADTLVEFLLDVLEEP--------VELIE---GNHELQAFENIEDDPKLIGYFKNEDSEHFKA----FEAAAEEFHPYISFFATFDSKTAKKLTLKLNEIDFYEPFMEEPV----TVPGRPN----SKEEIVAFVEHHKRATLRKLKPESMYETW---EDDMDGIHIVAFAEEDDP-DGFEFLEILKDVARDNTDNPDLSILWIDPGDFPLL-IPYWEKTFNIDLSRPQIGVVNVTD-ADSVWLEMADE--EDLPGPEELEGWLE--DVLAGDINT
>CASQ1_AVECOLU_Alopecoenas_beccarii_NXW86750.1
----------------------------------------------------------------------------------------------GLDFPTYDGADRVVPVTL---RNYRALLKRFPVLALL-HRPP-APGDRG---------AQRHRDMEEL-VLE-----------LAAQV---LED--KGVGFGLVDSEKDTALAKKLGLTEEDSIYVFKEDEVIEYDGELA----------ADTL------VLEEP--------VELIE---GDHELQAFENIEDDPKLIGYFKNEDSEHFKA----FEAAAEEFHPYISFFATFDSKTAKKLTLKMNEIDFYEPFMEEPV----TVPGRPN----SKEEIVDFVELHKRATLRKLKPESMYETW---EDDMDGIHIVAFAEEDDP-DGFEFLEILKDVARDNTDNPDLSILWIDPGDFPLL-IPYWEKTFNIDLSRPQIGVVNVTD-ADSVWLEMADE--EDLPGPEELEEWLE--DVLAGDINT
>CASQ1_AVEAEGO_Aegotheles_cristatus_DN462_c0_g1_i1
------------------------------------------------------------------------------------------------------------------------------------XHQG-HQGHQGH-------QGHRYRDMQEL-VLE-----------MAAQV---LED--KGVGFGIVDSEKDAAVAKKLGLEEEDSVYVFKEDEVIEYDGELA----------ADTLVEFLLDVLEDP--------VEFIE---GDHELQAFENIDDDPKLIGYFKSEDSEHFKA----FEEAAEEFHPYIPFFATFDSKVAKKLTLKMNEIDFYEPFMEEPV----TIPGRPR----SKEEIVDFVEEHKRATLRKLKADSMYETW---EDDMDGIHIVAFAEEDDP-DGFEFLEILKDVARDNTDNPDLSILWIDPEDFPLL-IPYWEKTFDIDLSRPQIGVVNVTD-ADSVWLEMEDE--DDLPGPEELEEWLE--DVLAGDINT
>CASQ1_AVEANSE_Cygnus_atratus_XP_035426670.1
------------MRG---------------WG---L-----LLA-L-----LA----LG----------VP----A--P-G--------G-AEEGLNFPTYDGVDRVLPVTA---KNLRAALKRFPVMALL-YHGP--PEGRA---------AQRHLEMEEL-VLE-----------LAAQV---LED--KGVGFGLVDAQKEAAVAKKLGLTEENSIYIFKEDKVIEYDGELA----------ADTLVEFLLDVLEDP--------VEFIE---GDHELQAFENIEEDPKVIGYFKSEDSEHFKA----FEEAAAEFHPYIPFFATFEAKVAKKLTLKLNEIDFYEPFMEEPH----ALPARPH----STEEIVAFVEEHKRATLRKLKPESMYETW---EDDIDGIHIVAFAEEDDP-DGFEFLETLKDVARDNTDNPDLSIIWIDPEDFPLL-IPYWEKTFNIDLSRPQIGVVNVTD-ADSVWLEMADE--DDLPGAKELEEWIE--DVLEGEINT
>CASQ1_AVEGALB_Gabula_dea_NXI43193.1
-------------------------------------------------------------------------------------------AGEGLSFPTPDGQDRVLPVTL---RNYRALLKQFPVLALL-HQSS-GTGDRA---------AQRQREMEEL-VLE-----------LAAQV---LED--KGVGFGLLDAEKDAAVARKLGLTEEDSIYVFKGDKVIEYDGELA----------ADTLVEFLLDVLEDP--------VEFVE---GDHELQAFENIEDDPKLIGYFKNEESEYFKA----FEAAAEEFHPYIPFFATFDSKAAKKLTLKLNEIDFYEPFMEEPL----TIPGRSH----STQEIMAFVEEHKRATLRKLKPENMYETW---EDDMDGIHIVAFAEEDDP-DGFEFLEILKDVAQDNTDNPDLSILWIDPEDFPLL-IPYWEKTFNIDLSRPQIGVVNVTD-ADSVWLEMADE--DDLPGPEELEEWVE--AVLAGEVNT
>CASQ1_AVEPROC_Oceanites_oceanicus_DN2813_c0_g2_i1
------------------------------------------------------------------------------P-G--------G-AGEGLDFPTPDGLGRVLPVTL---SNYRALRRRFPVLALL-LHH------RA---------TQCHREMEEL-VLE-----------LAAQV---LEE--KGVGFGLVDSEKDAAVAKKLGLREEGSIYVFKEDEVIEYDGELA----------ADTLVEFLLDVLEEP--------VEFIE---GDHELQAFENIEDDPKLIGYFKNEDSEHFKA----FEAAAAEFHPYIPFFATLDSKVAKQLTLKLNEIDFYEPFVEEPL----AIPARPA----SKEEIVAFVEEHRRATLRKLKPESMYETW---EDDMDGIHIVAFAEADDP-DGFEFLEILKDVARDNTDNPDLSILWIDPKDFPLL-IPYWEKTFNIDLSRPQIGVVNVTD-ADSVWLEMADE--DDLPGPAELEEWIE--DVLAGETNT
>CASQ1_MAMCARN_Canis_lupus_XP_025276532.1
------------MGARA----------APGLP---LA----LLL-L-----LV----LG----------PP----R--L-G--------VQGEEGLEFPEYDGVDRVVNVNA---KNYKNVFKKYEVLALL-YHEP-PEDDKA---------SQRQFEMEEL-ILE-----------LAAQV---LED--KGVGFGLVDSEKDAAVAKKLGLTEEDSIYVFKGDEVIEYDGEFS----------ADTLVEFLLDVLEDP--------VELIE---GERELQAFENIEDEIKLIGYFKNKDSEHYKA----FEDAAEEFHPYIPFFATFDSKVAKKLTLKLNEIDFYEAFMEEPV----TIPDKPN----SEEEIVSFVEEHRRSTLRKLKPESMYETW---EDDMDGIHIVAFAEEADP-DGFEFLETLKAVAQDNTDNPDLSIIWIDPDDFPLL-VPYWEKTFDIDLSAPQIGVVNVTD-ADSVWMEMDDE--EDLPSAEELEDWLE--DVLAGEINT
>CASQ1_MAMCARN_Nyctereutes_procyonoides_XP_055189798.1
------------MGARS----------APGLP---LA----LLL-L-----LV----LG----------PP----R--L-G--------VQGEEGLEFPEYDGVDRVVNVNA---KNYKNVFKKYEVLALL-YHEP-PEDDKA---------SQRQFEMEEL-ILE-----------LAAQV---LED--KGVGFGLVDSEKDAAVAKKLGLTEEDSIYVFKGDEVIEYDGEFS----------ADTLVEFLLDVLEDP--------VELIE---GERELQAFENIEDEIKLIGYFKNKDSEHYKA----FEDAAEEFHPYIPFFATFDSKVAKKLTLKLNEIDFYEAFMEEPV----TIPDKPN----SEEEIVSFVEKHRRSTLRKLKPESMYETW---EDDMDGIHIVAFAEEADP-DGFEFLETLKAVAQDNTDNPDLSIIWIDPDDFPLL-VPYWEKTFDIDLSAPQIGVVNVTD-ADSVWMEMDDE--EDLPSAQELEDWLE--DVLEGEINT
>CASQ1_MAMCARN_Vulpes_vulpes_XP_025842061.1
------------MGARA----------APGLP---LA----LLL-L-----LV----LG----------QP----R--L-G--------VQGEDGLEFPEYDGVDRVVNVNA---KNYKNVFKKYEVLALL-YHEP-PEDDKA---------SQRQFEMEEL-ILE-----------LAAQV---LED--KGVGFGLVDSEKDAAVAKKLGLTEEDSIYVFKGDEVIEYDGEFS----------ADTLVEFLLDVLEDP--------VELIE---GERELQAFENIEDEIKLIGYFKNKDSEHYKA----FEDAAEEFHPYIPFFATFDSKVAKKLTLKLNEIDFYEAFMEEPV----TIPDKPN----SEEEIVSFVEEHRRSTLRKLKPESMYETW---EDDMDGIHIVAFAEEADP-DGFEFLETLKAVAQDNTDNPDLSIIWIDPDDFPLL-VPYWEKTFDIDLSAPQIGVVNVTD-ADSVWMEMDDE--EDLPSAEELEDWLE--DVLEGEINT
>CASQ1_MAMCARN_Vulpes_lagopus_XP_041578852.1
------------MGARA----------APGLP---LA----LLL-L-----LV----LG----------QP----R--L-G--------VQGEDGLEFPEYDGVDRVVNVNA---KNYKNVFKKYEVLALL-YHEP-PEDDKA---------SQRQFEMEEL-ILE-----------LAAQV---LED--KGVGFGLVDSEKDAAVAKKLGLTEEDSIYVFKGDEVIEYDGEFS----------ADTLVEFLLDVLEDP--------VELIE---GERELQAFENIEDEIKLIGYFKNKDSEHYKA----FEDAAEEFHPYIPFFATFDSKVAKKLTLKLNEIDFYEAFMEEPV----TIPDKPN----SEEEIVSFVEEHRRSTLRKLKPESMYETW---EDDMDGIHIVAFAEEADP-DGFEFLETLKAVAQDNTDNPDLSIIWIDPDDFPLL-VPYWEKTFDIDLSAPQIGVVNVTD-ADSVWMEMDDE--EDLPSAEELEDWLE--DVLEGEINT
>CASQ1_MAMCARN_Suricata_suricatta_XP_029789058.1
------------MGAGA----------VPRLR---LA----LLV-L-----LV----LG----------AP----R--L-G--------VQGEDGLDFPEYDGVDRVVNVNA---KNYKNVFKKYEVLALL-YHEP-PEDDKA---------SQRQFEMEEL-ILE-----------LAAQV---LED--KGVGFGLVDSEKDAAVAKKLGLTEEDSIYVFKGDEVIEYDGEFS----------ADTLVEFLLDVLEDP--------VELIE---GERELQAFENIEDEIKLIGYFKNKDSEHYKA----YEDAAEEFHPYIPFFATFDSKVAKKLTLKLNEIDFYEAFMEEPV----TIPDKPN----SEEEIVSFVEEHRRSTLRKLKPESMYETW---EDDMDGIHIVAFAEEADP-DGYEFLETLKAVAQDNTDNPDLSIIWIDPDDFPLL-VPYWEKTFDIDLSAPQIGVVNVTD-ADSVWMEMDDE--EDLPSAEELEDWLE--DVLEGEINT
>CASQ1_MAMCARN_Hyaena_hyaena_XP_039102364.1
------------MRARA----------VPGLR---LA---LLLL-L-----LV----LG----------TP----R--L-G--------VQGEDGLEFPEYDGVDRVVNVNA---KNYKNVFKKYEVLALL-YHEP-PEDDKA---------SQRQFEMEEL-ILE-----------LAAQV---LED--KGVGFGLVDSEKDAAVAKKLGLTEEDSIYVFKGDEVIEYDGELS----------ADTLVEFLLDVLEDP--------VELIE---GERELQAFENIEDEIKLIGYFKNKDSEHYKA----YEDAAEEFHPYIPFFATFDSKVAKKLTLKLNEIDFYEAFMEEPV----TIPDKPN----SEEEIVSFVEEHRRSTLRKLKPESMYETW---EDDMDGIHIVAFAEEADP-DGYEFLETLKAVAQDNTDNPDLSIIWIDPDDFPLL-VPYWEKTFDIDLSAPQIGVVNVTD-ADSVWMEMDDE--EDLPSAEELEDWLE--DVLEGEINT
>CASQ1_MAMCARN_Panthera_pardus_XP_019288734.1
------------MGAAA----------VPGPR---LA----LLL-L-----LL----LG----------TP----R--P-G--------VRGEDGLDFPEYDGVDRVVNVNA---KNYKNIFKKYEVLALL-YHEP-PEDDKA---------SQRQFEMEEL-ILE-----------LAAQV---LED--KGVGFGLVDSEKDAAVAKKLGLTEEDSIYVFKGDEVIEYDGEFS----------ADTLVEFLLDVLEDP--------VELIE---GERELQAFENIEDEIKLIGYFKSKDSEHYKA----YEDAAEEFHPYIPFFATFDSKVAKKLTLKLNEIDFYEAFMEEPV----TIPDKPN----SEEEIVSFVEEHRRSTLRKLKPESMYETW---EDDMDGIHIVAFAEEADP-DGYEFLETLKSVAQDNTDNPDLSIIWIDPDDFPLL-VPYWEKTFDIDLSAPQIGVVNVTD-ADSVWLEMDDE--EDLPSAEELEDWLE--DVLEGEINT
>CASQ1_MAMCARN_Prionailurus_bengalensis_XP_043424876.1
------------MGAAA----------VPGPR---LA----LLL-L-----LL----LG----------TP----R--P-G--------VRGEDGLDFPEYDGVDRVVNVNA---KNYKNIFKKYEVLALL-YHEP-PEDDKA---------SQRQFEMEEL-ILE-----------LAAQV---LED--KGVGFGLVDSEKDAAVAKKLGLTEEDSIYVFKGDEVIEYDGEFS----------ADTLVEFLLDVLEDP--------VELIE---GERELQAFENIEDEVKLIGYFKSKDSEHYKA----YEDAAEEFHPYIPFFATFDSKVAKKLTLKLNEIDFYEAFMEEPV----TIPDKPN----SEEEIVSFVEEHRRSTLRKLKPESMYETW---EDDMDGIHIVAFAEEADP-DGYEFLETLKSVAQDNTDNPDLSIIWIDPDDFPLL-VPYWEKTFDIDLSAPQIGVVNVTD-ADSVWLEMDDE--EDLPSAEELEDWLE--DVLEGEINT
>CASQ1_MAMCARN_Lynx_rufus_XP_046948603.1
------------MGAAA----------VPGPR---LA----LLL-L-----LL----LG----------TP----R--P-G--------ARGEDGLDFPEYDGVDRVVNVNA---KNYKNIFKKYEVLALL-YHEP-PEDDKA---------SQRQFEMEEL-ILE-----------LAAQV---LED--KGVGFGLVDSEKDAAVAKKLGLTEEDSIYVFKGDEVIEYDGELS----------ADTLVEFLLDVLEDP--------VELIE---GERELQAFENIEDEIKLIGYFKSKDSEHYKA----YEDAAEEFHPYIPFFATFDSKVAKKLTLKLNEIDFYEAFMEEPV----TIPDKPN----SEEEIVSFVEEHRRSTLRKLKPESMYETW---EDDMDGIHIVAFAEEADP-DGYEFLETLKSVAQDNTDNPDLSIIWIDPDDFPLL-VPYWEKTFDIDLSAPQIGVVNVTD-ADSVWLEMDDE--EDLPSAEELEDWLE--DVLEGEINT
>CASQ1_MAMCARN_Acinonyx_jubatus_XP_026904328.1
------------MGAAA----------VPGPR---LA---LLLL-L-----LL----LG----------TP----R--P-G--------VRGEDGLDFPEYDGVDRVVNVNA---KNYKNIFKKYEVLALL-YHEP-PEDDKA---------SQRQFEMEEL-ILE-----------LAAQV---LED--KGVGFGLVDSEKDAAVAKKLGLTEEDSIYVFKGDEVIEYDGEFS----------ADTLVEFLLDVLEDP--------VELIE---GERELQAFENIEDEIKLIGYFKSKDSEHYKA----YEDAAEEFHPYIPFFATFDSKVAKKLTLKLNEIDFYEAFMEEPV----TIPDKPN----SEEEIVSFVEEHRRSTLRKLKPESMYETW---EDDMDGIHIVAFAEEADP-DGYEFLETLKSVAQDNTDNPDLSIIWIDPDDFPLL-VPYWEKTFDIDLSAPQIGVVNVTD-ADSVWLEMDDE--EDLPSAEELEDWLE--DVLEGEINT
>CASQ1_MAMCARN_Panthera_leo_XP_042781278.1
------------MGAAA----------VPGPR---LA---LLLL-L-----LL----LG----------TP----R--P-G--------VRGEDGLDFPEYDGVDRVVNVNA---KNYKNIFKKYEVLALL-YHEP-PEDDKA---------SQRQFEMEEL-ILE-----------LAAQV---LED--KGVGFGLVDSEKDAAVAKKLGLTEEDSIYVFKGDEVIEYDGEFS----------ADTLVEFLLDVLEDP--------VELIE---GERELQAFENIEDEIKLIGYFKSKDSEHYKA----YEDAAEEFHPYIPFFATFDSKVAKKLTLKLNEIDFYEAFMEEPV----TIPDKPN----SEEEIVSFVEEHRRSTLRKLKPESMYETW---EDDMDGIHIVAFAEEADP-DGYEFLETLKSVAQDNTDNPDLSIIWIDPDDFPLL-VPYWEKTFDIDLSAPQIGVVNVTD-ADSVWLEMDDE--EDLPSAEELEDWLE--DVLEGEINT
>CASQ1_MAMCARN_Felis_catus_XP_011289411.2
------------MGAAA----------VPGPR---LA---LLLL-L-----LL----LG----------TP----R--P-G--------VRGEDGLDFPEYDGVDRVVNVNA---KNYKNIFKKYEVLALL-YHEP-PEDDKA---------SQRQFEMEEL-ILE-----------LAAQV---LED--KGVGFGLVDSEKDAAVAKKLGLTEEDSIYVFKGDEVIEYDGEFS----------ADTLVEFLLDVLEDP--------VELIE---GERELQAFENIEDEIKLIGYFKSKDSEHYKA----YEDAAEEFHPYIPFFATFDSKVAKKLTLKLNEIDFYEAFMEEPV----TIPDKPN----SEEEIVSFVEEHRRSTLRKLKPESMYETW---EDDMDGIHIVAFAEEADP-DGYEFLETLKSVAQDNTDNPDLSIIWIDPDDFPLL-VPYWEKTFDIDLSAPQIGVVNVTD-ADSVWLEMDDE--EDLPSAEELEDWLE--DVLEGEINT
>CASQ1_MAMCARN_Panthera_uncia_XP_049490658.1
------------MGAAA----------VPGPR---LA---LLLL-L-----LL----LG----------TP----R--P-G--------VRGEDGLDFPEYDGVDRVVNVNA---KNYKNIFKKYEVLALL-YHEP-PEDDKA---------SQRQFEMEEL-ILE-----------LAAQV---LED--KGVGFGLVDSEKDAAVAKKLGLTEEDSIYVFKGDEVIEYDGEFS----------ADTLVEFLLDVLEDP--------VELIE---GERELQAFENIEDEIKLIGYFKSKDSEHYKA----YEDAAEEFHPYIPFFATFDSKVAKKLTLKLNEIDFYEAFMEEPV----TIPDKPN----SEEEIVSFVEEHRRSTLRKLKPESMYETW---EDDMDGIHIVAFAEEADP-DGYEFLETLKSVAQDNTDNPDLSIIWIDPDDFPLL-VPYWEKTFDIDLSAPQIGVVNVTD-ADSVWLEMDDE--EDLPSAEELEDWLE--DVLEGEINT
>CASQ1_MAMCARN_Puma_yagouaroundi_XP_040308391.1
------------MGAAA----------VPGPR---LA---LLLL-L-----LL----LG----------TP----R--P-G--------VRGEDGLDFPEYDGVDRVVNVNA---KNYKNIFKKYEVLALL-YHEP-PEDDKA---------SQRQFEMEEL-ILE-----------LAAQV---LED--KGVGFGLVDSEKDAAVAKKLGLTEEDSIYVFKGDEVIEYDGEFS----------ADTLVEFLLDVLEDP--------VELIE---GERELQAFENIEDEIKLIGYFKNKDSEHYKA----YEDAAEEFHPYIPFFATFDSKVAKKLTLKLNEIDFYEAFMEEPV----TIPDKPN----SEEEIVSFVEEHRRSTLRKLKPESMYETW---EDDMDGIHIVAFAEEADP-DGYEFLETLKSVAQDNTDNPDLSIIWIDPDDFPLL-VPYWEKTFDIDLSAPQIGVVNVTD-ADSVWLEMDDE--EDLPSAEELEDWLE--DVLEGEINT
>CASQ1_MAMCARN_Prionailurus_viverrinus_XP_047696735.1
------------MGAAA----------VPGPR---LA---LLLL-L-----LL----LG----------TP----R--P-G--------VRGEDGLDFPEYDGVDRVVNVNA---KNYKNIFKKYEVLALL-YHEP-PEDDKA---------SQRQFEMEEL-ILE-----------LAAQV---LED--KGVGFGLVDSEKDAAVAKKLGLTEEDSIYVFKGDEVIEYDGEFS----------ADTLVEFLLDVLEDP--------VELIE---GERELQAFENIEDEIKLIGYFKSKDSEHYKA----YEDAAEEFHPYIPFFATFDSKVAKKLTLKLNEIDFYEAFMEEPV----TIPDKPN----SEEEIVSFVEEHRRSTLRKLKPESMYETW---EDDMDGIHIVAFAEEADP-DGYEFLETLKSVAQDNTDNPDLSIIWIDPDDFPLL-VPYWEKTFDIDLSAPQIGVVNVTD-ADSVWLEMDDE--EDLPSAEELEDWLE--DVLEGEINT
>CASQ1_MAMCARN_Leopardus_geoffroyi_XP_045311068.1
------------MGAAA----------VPGPR---LA---LLLL-L-----LL----LG----------TP----R--P-G--------VRGEDGLDFPEYDGVDRVVNVNA---KNYKNIFKKYEVLALL-YHEP-PEDDKA---------SQRQFEMEEL-ILE-----------LAAQV---LED--KGVGFGLVDSEKDAAVAKKLGLTEEDSIYVFKGDEVIEYDGEFS----------ADTLVEFLLDVLEDP--------VELIE---GERELQAFENIEDEIKLIGYFKSKDSEHYKA----YEDAAEEFHPYIPFFATFDSKVAKKLTLKLNEIDFYEAFMEEPV----TIPDKPN----SEEEIVSFVEEHRRSTLRKLKPESMYETW---EDDMDGIHIVAFAEEADP-DGYEFLETLKSVAQDNTDNPDLSIIWIDPDDFPLL-VPYWEKTFDIDLSAPQIGVVNVTD-ADSVWLEMDDE--EDLPSAEELEDWLE--DVLEGEINT
>CASQ1_MAMCARN_Lynx_canadensis_XP_030159251.1
------------MGAAA----------VPGPR---LA---LLLL-L-----LL----LG----------TP----R--P-G--------ARGEDGLDFPEYDGVDRVVNVNA---KNYKNIFKKYEVLALL-YHEP-PEDDKA---------SQRQFEMEEL-ILE-----------LAAQV---LED--KGVGFGLVDSEKDAAVAKKLGLTEEDSIYVFKGDEVIEYDGELS----------ADTLVEFLLDVLEDP--------VELIE---GERELQAFENIEDEIKLIGYFKNKDSEHYKA----YEDAAEEFHPYIPFFATFDSKVAKKLTLKLNEIDFYEAFMEEPV----TIPDKPN----SEEEIVSFVEEHRRSTLRKLKPESMYETW---EDDMDGIHIVAFAEEADP-DGYEFLETLKSVAQDNTDNPDLSIIWIDPDDFPLL-VPYWEKTFDIDLSAPQIGVVNVTD-ADSVWLEMDDE--EDLPSAEELEDWLE--DVLEGEINT
>CASQ1_MAMCARN_Panthera_tigris_XP_042832127.1
------------MGAAA----------VPGPR---LASLLLLLL-L-----LL----LG----------TP----R--P-G--------VRGEDGLDFPEYDGVDRVVNVNA---KNYKNIFKKYEVLALL-YHEP-PEDDKA---------SQRQFEMEEL-ILE-----------LAAQV---LED--KGVGFGLVDSEKDAAVAKKLGLTEEDSIYVFKGDEVIEYDGEFS----------ADTLVEFLLDVLEDP--------VELIE---GERELQAFENIEDEIKLIGYFKSKDSEHYKA----YEDAAEEFHPYIPFFATFDSKVAKKLTLKLNEIDFYEAFMEEPV----TIPDKPN----SEEEIVSFVEEHRRSTLRKLKPESMYETW---EDDMDGIHIVAFAEEADP-DGYEFLETLKSVAQDNTDNPDLSIIWIDPDDFPLL-VPYWEKTFDIDLSAPQIGVVNVTD-ADSVWLEMDDE--EDLPSAEELEDWLE--DVLEGEINT
>CASQ1_MAMLAGO_Ochotona_princeps_XP_004589132.1
------------MKARV----------APRLQ---LA----LLL-L-----LV----LG----------SP----E--S-G--------VHGEEGLNFPEYDGVDRVINVNA---KNYKNVFKKYEVLALL-YHEP-PEDDKA---------SLKQFEMEEL-ILE-----------LAAQV---LED--KGVGFGLVDSEKDAAVAKKLGLTEEDSIYVFKGDEVIEYDGEFS----------ADTLVEFLLDVLEDP--------VELIE---GEKELQAFENIEDEIKLIGYFKSKDSEHYKA----YEDAAEEFHPYIPFFATFDSKVAKKLTLKLNEIDFYEAFMEEPV----TIPDKPN----SEEEIVSFVEEHRRSTLRKLKPESMYETW---EDDMDGIHIVAFAEEADP-DGYEFLETLKAVAQDNTDNPDLSIIWIDPDDFPLL-VPYWEKTFDIDLSAPQIGVVNVTD-ADSVWMEMDDE--EDLPSAEELEDWLE--DVLEGEINT
>CASQ1_MAMLAGO_Ochotona_curzoniae_XP_040859190.1
------------MGARV----------VPGLQ---LA----LLL-L-----LV----LG----------SP----E--S-G--------VHGEEGLNFPEYDGVDRVINVNA---KNYKNVFKKYEVLALL-YHEP-PEDDKA---------SLKQFEMEEL-ILE-----------LAAQV---LED--KGVGFGLVDSEKDAAVAKKLGLTEEDSIYVFKGDEVIEYDGEFS----------ADTLVEFLLDVLEDP--------VELIE---GEKELQAFENIEDEIKLIGYFKNKDSEHYKA----YEDAAEEFHPYIPFFATFDSKVAKKLTLKLNEIDFYEAFMEEPV----TIPDKPN----SEEEIVSFVEEHRRSTLRKLKPESMYETW---EDDMDGIHIVAFAEEADP-DGYEFLETLKAVAQDNTDNPDLSIIWIDPDDFPLL-VPYWEKTFDIDLSAPQIGVVNVTD-ADSVWMEMDDE--EDLPSAEELEDWLE--DVLEGEINT
>CASQ1_MAMLAGO_Oryctolagus_cuniculus_NP_001075737.1
------------M----------------GAR---VA----LLL-L-----LV----LG----------SP----Q--S-G--------VHGEEGLDFPEYDGVDRVINVNA---KNYKNVFKKYEVLALL-YHEP-PEDDKA---------SQRQFEMEEL-ILE-----------LAAQV---LED--KGVGFGLVDSEKDAAVAKKLGLTEEDSIYVFKEDEVIEYDGEFS----------ADTLVEFLLDVLEDP--------VELIE---GERELQAFENIEDEIKLIGYFKNKDSEHYKA----FKEAAEEFHPYIPFFATFDSKVAKKLTLKLNEIDFYEAFMEEPV----TIPDKPN----SEEEIVNFVEEHRRSTLRKLKPESMYETW---EDDMDGIHIVAFAEEADP-DGYEFLEILKSVAQDNTDNPDLSIIWIDPDDFPLL-VPYWEKTFDIDLSAPQIGVVNVTD-ADSVWMEMDDE--EDLPSAEELEDWLE--DVLEGEINT
>CASQ1_MAMARTI_Bos_taurus_NP_001071345.1
------------MGARA----------VPGLR---LA----LLL-L-----MV----LG----------TP----K--S-G--------VQGEEGLDFPEYDGVDRVVNVNA---KNYKNVFKKYEVLALL-YHEP-PEDDKA---------SQRQFEMDEL-ILE-----------LAAQV---LED--KGVGFGMVDSEKDAAVAKKLGLTEEDSVYVFKGDEVIEYDGEFS----------ADTLVEFLLDVLEDP--------VELIE---GERELQAFENIEDDNKLIGYFKNKDSEHYKA----YEDAAEEFHPYIPFFATFDSKVAKKLTLKLNEIDFYEAFMEEPV----TIPDKPN----SEEEIVSFVEAHKRSTLRKLKPESMYETW---EDDLDGIHIVAFAEETDP-DGYEFLETLKAVAQDNTDNPDLSIIWIDPDDFPLL-VPYWEKTFNIDLSAPQIGVVNVTD-ADSVWMEMDDE--EDLPSAEELEDWLE--DVLEGEINT
>CASQ1_MAMARTI_Bison_bison_XP_010845176.1
------------MGARA----------VPGLR---LA----LLL-L-----MV----LG----------TP----K--S-G--------VQGEEGLDFPEYDGVDRVVNVNA---KNYKNVFKKYEVLALL-YHEP-PEDDKA---------SQRQFEMDEL-ILE-----------LAAQV---LED--KGVGFGMVDSEKDAAVAKKLGLTEEDSVYVFKGDEVIEYDGEFS----------ADTLVEFLLDVLEDP--------VELIE---GERELQAFENIEDDNKLIGYFKNKDSEHYKA----YEDAAEEFHPYIPFFATFDSKVAKKLTLKLNEIDFYEAFMEEPV----TIPDKPN----SEEEIVSFVEAHKRSTLRKLKPESMYETW---EDDLDGIHIVAFAEETDP-DGYEFLETLKAVAQDNTDNPDLSIIWIDPDDFPLL-VPYWEKTFNIDLSAPQIGVVNVTD-ADSVWMEMDDE--EDLPSAEELEDWLE--DVLEGEINT
>CASQ1_MAMARTI_Bos_mutus_XP_005903939.1
------------MGARA----------VPGLR---LA----LLL-L-----MV----LG----------TP----K--S-G--------VQGEEGLDFPEYDGVDRVVNVNA---KNYKNVFKKYEVLALL-YHEP-PEDDKA---------SQRQFEMDEL-ILE-----------LAAQV---LED--KGVGFGMVDSEKDAAVAKKLGLTEEDSVYVFKGDEVIEYDGEFS----------ADTLVEFLLDVLEDP--------VELIE---GERELQAFENIEDDNKLIGYFKNKDSEHYKA----YEDAAEEFHPYIPFFATFDSKVAKKLTLKLNEIDFYEAFMEEPV----TIPDKPN----SEEEIVNFVEAHKRSTLRKLKPESMYETW---EDDLDGIHIVAFAEETDP-DGYEFLETLKAVAQDNTDNPDLSIIWIDPDDFPLL-VPYWEKTFNIDLSAPQIGVVNVTD-ADSVWMEMDDE--EDLPSAEELEDWLE--DVLEGEINT
>CASQ1_MAMARTI_Bos_indicus_XP_019843708.1
------------MGARA----------VPGLR---LA----LLL-L-----MV----LG----------TP----K--S-G--------VQGEEGLDFPEYDGVDRVVNVNA---KNYKNVFKKYEVLALL-YHEP-PEDDKA---------SQRQFEMDEL-ILE-----------LAAQV---LED--KGVGFGMVDSEKDAAVAKKLGLTEEDSVYVFKGDEVIEYDGEFS----------ADTLVEFLLDVLEDP--------VELIE---GERELQAFENIEDDNKLIGYFKNKDSEHYKA----YEDAAEEFHPYIPFFXTFDSKVAKKLTLKLNEIDFYEAFMEEPV----TIPDKPN----SEEEIVSFVEAHKRSTLRKLKPESMYETW---EDDLDGIHIVAFAEETDP-DGYEFLETLKAVAQDNTDNPDLSIIWIDPDDFPLL-VPYWEKTFNIDLSAPQIGVVNVTD-ADSVWMEMDDE--EDLPSAEELEDWLE--DVLEGEINT
>CASQ1_MAMARTI_Bubalus_bubalis_XP_006060546.3
------------MGARA----------VPGLR---LA----LLF-L-----MV----LG----------TP----K--S-G--------VQGEEGLDFPEYDGVDRVVNVNA---KNYKNVFKKYEVLALL-YHEP-PEDDKA---------SQKQFEMEEL-ILE-----------LAAQV---LED--KGVGFGMVDSEKDAAVAKKLGLTEEDSVYVFKGDEVIEYDGEFS----------ADTLVEFLLDVLEDP--------VELID---GERELQAFENIEDDNKLIGYFKNKDSEHYKA----YEDAAEEFHPYIPFFATFDSKVAKKLTLKLNEIDFYEAFMEEPV----TIPDKPN----SEEEIVNFVEAHKRSTLRKLKPESMYETW---EDDLDGIHIVAFAEETDP-DGYEFLETLKAVAQDNTDNPDLSIIWIDPDDFPLL-VPYWEKTFNIDLSAPQIGVVNVTD-ADSIWMEMDDE--EDLPSAEELEDWLE--DVLEGEINT
>CASQ1_MAMARTI_Bubalus_carabanensis_XP_055439843.1
------------MGARA----------VPGLR---LA----LLF-L-----MV----LG----------TP----K--S-G--------VQGEEGLDFPEYDGVDRVVNVNA---KNYKNVFKKYEVLALL-YHEP-PEDDKA---------SQKQFEMEEL-ILE-----------LAAQV---LED--KGVGFGMVDSEKDAAVAKKLGLTEEDSVYVFKGDEVIEYDGEFS----------ADTLVEFLLDVLEDP--------VELIE---GERELQAFENIEDDNKLIGYFKNKDSEHYKA----YEDAAEEFHPYIPFFATFDSKVAKKLTLKLNEIDFYEAFMEEPV----TIPDKPN----SEEEIVNFVEAHKRSTLRKLKPESMYETW---EDDLDGIHIVAFAEETDP-DGYEFLETLKAVAQDNTDNPDLSIIWIDPDDFPLL-VPYWEKTFNIDLSAPQIGVVNVTD-ADSIWMEMDDE--EDLPSAEELEDWLE--DVLEGEINT
>CASQ1_MAMARTI_Ovis_aries_XP_004002712.1
------------MGARA----------VPGLR---LA----LLF-L-----LV----LG----------TP----K--S-G--------VQGEEGLDFPEYDGVDRVVNVNA---KNYKNVFKKYEVLALL-YHEP-PEDDKA---------SQRQFEMEEL-ILE-----------LAAQV---LED--KGVGFGMVDSEKDAAVAKKLGLTEEDSVYVFKGDEVIEYDGEFS----------ADTLVEFLLDVLEDP--------VELIE---GERELQAFENIEDDNKLIGYFKNKDSEHYKA----YEDAAEEFHPYIPFFATFDSKVAKKLTLKLNEIDFYEAFMEEPV----TIPDKPN----SEEEIVNFVEAHKRSTLRKLKPESMYETW---EDDLDGIHIVAFAEEADP-DGYEFLEILKSVAQDNTDNPDLSIIWIDPDDFPLL-VPYWEKTFNIDLSAPQIGVVNVTD-ADSVWMEMDDE--EDLPSAEELEDWLE--DVLEGEINT
>CASQ1_MAMARTI_Budorcas_taxicolor_XP_052492795.1
------------MGARA----------VPGLR---LA----LLF-L-----LV----LG----------TP----K--S-G--------VQGEEGLDFPEYDGVDRVVNVNA---KNYKNVFKKYEVLALL-YHEP-PEDDKA---------SQRQFEMEEL-ILE-----------LAAQV---LED--KGVGFGMVDSEKDAAVAKKLGLTEEDSIYVFKGDEVIEYDGEFS----------ADTLVEFLLDVLEDP--------VELIE---GERELQAFENIEDDNKLIGYFKNKDSEHYKA----YEDAAEEFHPYIPFFATFDSKVAKKLTLKLNEIDFYEAFMEEPV----TIPDKPN----SEEEIVNFVEAHKRSTLRKLKPESMYETW---EDDLDGIHIVAFAEEADP-DGYEFLEILKSVAQDNTDNPDLSIIWIDPDDFPLL-VPYWEKTFNIDLSAPQIGVVNVTD-ADSVWMEMDDE--EDLPSAEELEDWLE--DVLEGEINT
>CASQ1_MAMARTI_Capra_hircus_XP_005677287.1
------------MGARA----------VPGLR---LA----LLF-L-----LV----LG----------TP----K--S-G--------VQGEEGLDFPEYDGVDRVVNVNA---KNYKNVFKKYEVLALL-YHEP-PEDDKA---------SQRQFEMEEL-ILE-----------LAAQV---LED--KGVGFGMVDSEKDAAVAKKLGLTEEDSIYVFKGDEVIEYDGEFS----------ADTLVEFLLDVLEDP--------VELIE---GDRELQAFENIEDDNKLIGYFKNKDSEHYKA----YEDAAEEFHPYIPFFATFDSKVAKKLTLKLNEIDFYEAFMEEPV----TIPDKPN----SEEEIVNFVEAHKRSTLRKLKPESMYETW---EDDLDGIHIVAFAEEADP-DGYEFLEILKSVAQDNTDNPDLSIIWIDPDDFPLL-VPYWEKTFNIDLSAPQIGVVNVTD-ADSVWMEMDDE--EDLPSAEELEDWLE--DVLEGEINT
>CASQ1_MAMARTI_Oryx_dammah_XP_040086061.1
------------MGARA----------MPGLR---LA----LLF-L-----LV----LG----------TP----K--S-G--------VQGEEGLDFPEYDGVDRVVNVNA---KNYKNVFKKYEVLALL-YHEP-PEDDKA---------SQRQFEMEEL-ILE-----------LAAQV---LED--KGVGFGMVDSEKDAAVAKKLGLTEEDSVYVFKGDEVIEYDGEFS----------ADTLVEFLLDVLEDP--------VELIE---GERELQAFENIEDDNKLIGYFKNKDSEHYKA----YEDAAEEFHPYIPFFATFDSKVAKKLTLKLNEIDFYEAFMEEPV----TIPDKPN----SEEEIVNFVEAHKRSTLRKLKPESMYETW---EDDLDGIHIVAFAEEADP-DGYEFLEILKAVAQDNTDNPDLSIVWIDPDDFPLL-VPYWEKTFNIDLSAPQIGVVNVTD-ADSVWMEMDDE--EDLPSAEELEDWLE--DVLEGEINT
>CASQ1_MAMARTI_Odocoileus_virginianus_XP_020740897.1
------------MGARA----------VPGLR---LA----LLL-L-----LV----LG----------SP----K--S-G--------VQGEEGLDFPQYDGVDRVVNVNA---KNYKNVFKKYEVLALL-YHEP-PEDDKA---------SQRQFEMEEL-ILE-----------LAAQV---LED--KGVGFGMVDSEKDAAVAKKLGLTEEDSVYVFKGDEVIEFDGEFS----------ADTLVEFLLDVLEDP--------VELIE---GERELQAFENIEDDNKLIGYFKNKDSEHYKA----YEDAAEEFHPYIPFFATFDSKVAKKLTLKLNEIDFYEAFMEEPV----TIPDKPN----SEEEIVNFVEAHKRSTLRKLKPESMYETW---EDDLDGIHIVAFAEEADP-DGYEFLETLKAVAQDNTDNPDLSIIWIDPDDFPLL-VPYWEKTFNIDLSAPQIGVVNVTD-ADSVWMEMDDE--EDLPSAEELEDWLE--DVLEGEINT
>CASQ1_MAMARTI_Cervus_canadensis_XP_043307886.1
------------MGARA----------VPGLR---LA----LLL-L-----LV----LG----------SP----K--S-G--------VQGEEGLDFPQYDGVDRVVNVNA---KNYKNVFKKYEVLALL-YHEP-PEDDKA---------SQRQFEMEEL-ILE-----------LAAQV---LED--KGVGFGMVDSEKDAAVAKKLGLTEEDSVYVFKGDEVIEYDGEFS----------ADTLVEFLLDVLEDP--------VELIE---GERELQAFENIEDDNKLIGYFKNKDSEHYKA----YEDAAEEFHPYIPFFATFDSKVAKKLTLKLNEIDFYEAFMEEPV----TIPDKPN----SEEEIVNFVEAHKRSTLRKLKPESMYETW---EDDLDGIHIVAFAEEADP-DGYEFLETLKAVAQDNTDNPDLSIVWIDPDDFPLL-VPYWEKTFNIDLSAPQIGVVNVTD-ADSVWMEMDDE--EDLPSAEELEDWLE--DVLEGEINT
>CASQ1_MAMARTI_Cervus_elaphus_XP_043733350.1
------------MGARA----------VPGLR---LA----LLL-L-----LV----LG----------SP----K--S-G--------VQGEEGLDFPQYDGVDRVVNVNA---KNYKNVFKKYEVLALL-YHEP-PEDDKA---------SQRQFEMEEL-ILE-----------LAAQV---LED--KGVGFGMVDSEKDAAVAKKLGLTEEDSVYVFKGDEVIEYDGEFS----------ADTLVEFLLDVLEDP--------VELIE---GERELQAFENIEDDNKLIGYFKNKDSEHYKA----YEDAAEEFHPYIPFFATFDSKVAKKLTLKLNEIDFYEAFMEEPV----TIPDKPN----SEEEIVNFVEAHKRSTLRKLKPESMYETW---EDDLDGIHIVAFAEEADP-DGYEFLETLKAVAQDNTDNPDLSIVWIDPDDFPLL-VPYWEKTFNIDLSAPQIGVVNVTD-ADSVWMEMDDE--EDLPSAEELEDWLE--DVLEGEINT
>CASQ1_MAMARTI_Moschus_berezovskii_XP_055259499.1
------------MGARA----------VPGLR---LA----LLL-L-----LV----LG----------TP----K--S-G--------VQGEEGLDFPEYDGVDRVVNVNA---KNYKNVFKKYEVLALL-YHEP-PEDDKA---------SQRQFEMEEL-ILE-----------LAAQV---LED--KGVGFGMVDSEKDAAVAKKLGLTEEDSIYVFKGDEVIEYDGELS----------ADTLVEFLLDVLEDP--------VELIE---GERELQAFENIEDDNKLIGYFKNKDSEHYKA----YEDAAEEFHPYIPFFATFDSKVAKKLTLKLNEIDFYEAFMEEPV----TIPDKPN----SEEEIVNFVEAHKRSTLRKLKPESMYETW---EDDLDGIHIVAFAEEADP-DGYEFLETLKAVAQDNTDNPDLSIIWIDPDDFPLL-VPYWEKTFNIDLSAPQIGVVNVTD-ADSVWMEMDDE--EDLPSAEELEDWLE--DVLEGEINT
>CASQ1_MAMARTI_Equus_caballus_XP_001504470.1
------------MGARA----------VQGLR---LA----MLL-L-----LV----LG----------TP----K--S-G--------VQGEEGLDFPEYDGVDRVVNVNA---KNYKNVFKKYEVLALL-YHEP-PEDDKA---------SQRQFEMEEL-ILE-----------LAAQV---LED--KGVGFGLVDSEKDAAVAKKLGLTEEDSIYVFKGDEVIEYDGELS----------ADTLVEFLLDVLEDP--------VELIE---GERELQAFENLEDENKLIGYFKSKDSEHYKA----YEDAAEEFHPYIPFFATFDSKVAKKLTLKLNEIDFYEAFMEEPV----TIPDKPN----SEEEIVNFVEKHRRSTLRKLKPESMYETW---EDDLDGIHIVAFAEEADP-DGYEFLETLKSVAQDNTDNPDLSIIWIDPDDFPLL-VPYWEKTFDIDLSAPQIGVVNVTD-ADSVWLEMDDE--EDLPSPEELEDWLE--DVLSGEINT
>CASQ1_MAMARTI_Equus_asinus_XP_014703826.1
------------MGARA----------VQGLR---LA----VLL-L-----LV----LG----------TP----K--S-G--------VQGEEGLDFPEYDGVDRVVNVNA---KNYKNVFKKYEVLALL-YHEP-PEDDKA---------SQRQFEMEEL-ILE-----------LAAQV---LED--KGVGFGLVDSEKDAAVAKKLGLTEEDSIYVFKGDEVIEYDGELS----------ADTLVEFLLDVLEDP--------VELIE---GERELQAFENIEDENKLIGYFKSKDSEHYKA----YEDAAEEFHPYIPFFATFDSKVAKKLTLKLNEIDFYEAFMEEPV----TIPDKPN----SEEEIVNFVEKHRRSTLRKLKPESMYETW---EDDLDGIHIVAFAEEADP-DGYEFLETLKSVAQDNTDNPDLSIIWIDPDDFPLL-VPYWEKTFDIDLSAPQIGVVNVTD-ADSVWLEMDDE--EDLPSPEELEDWLE--DVLSGEINT
>CASQ1_MAMARTI_Equus_quagga_XP_046538463.1
------------MGARA----------VQGLR---LA----VLL-L-----LV----LG----------TP----K--S-G--------VQGEEGLDFPEYDGVDRVVNVNA---KNYKNVFKKYEVLALL-YHEP-PEDDKA---------SQRQFEMEEL-ILE-----------LAAQV---LED--KGVGFGLVDSEKDAAVAKKLGLTEEDSIYVFKGDEVIEYDGELS----------ADTLVEFLLDVLEDP--------VEFIE---GERELQAFENIEDENKLIGYFKSKDSEHYKA----YEDAAEEFHPYIPFFATFDSKVAKKLTLKLNEIDFYEAFMEEPV----TIPDKPN----SEEEIVNFVEKHRRSTLRKLKPESMYETW---EDDLDGIHIVAFAEEADP-DGYEFLETLKSVAQDNTDNPDLSIIWIDPDDFPLL-VPYWEKTFDIDLSAPQIGVVNVTD-ADSVWLEMDDE--EDLPSPEELEDWLE--DVLSGEINT
>CASQ1_MAMARTI_Ceratotherium_simum_XP_004442835.1
------------MGARA----------VQGLR---LA----LLL-L-----LV----LG----------TP----K--S-G--------VQGEEGLDFPEYDGVDRVVNVNA---KNYKNIFKKYEVLALL-YHEP-PEDDKA---------SQRQFEMEEL-ILE-----------LAAQV---LED--KGVGFGLVDSEKDAAVAKKLGLTEEDSIYVFKGDEVIEYDGEFS----------ADTLVEFLLDVLEDP--------VELIE---GDRELQAFENIEDEIKLIGYFKNKDSEHYKA----YEDAAEEFHPYIPFFATFDSKVAKKLTLKLNEIDFYEAFMEEPV----TIPDKPN----SEEEIVNFVEKHRRSTLRKLKPESMYETW---EDDLDGIHIVAFAEEADP-DGYEFLEILKSVAQDNTDNPDLSIIWIDPDDFPLL-VPYWEKTFDIDLSAPQIGVVNVTD-ADSVWLEMDDE--EDLPSAEELEDWLE--DVLAGEINT
>CASQ1_MAMARTI_Sus_scrofa_NP_001230198.1
------------MGARA----------VPGLR---LA----LLL-L-----LV----LG----------TP----K--S-G--------VHGEEGLDFPQYDGVDRVVNVNA---KNYKNVFKKYEVLALL-YHEP-PEDDKA---------SQKQFELEEL-ILE-----------LAAQV---LED--KGVGFGMVDSEKDAAVAKKLGLTEEDSIYVFKGDEVIEYDGEFS----------ADTLVEFLLDVLEDP--------VELIE---GERELQAFENIEDEIKLIGYFKNKDSEHYKA----FEDAAEEFHPYIPFFATFDSKVAKKLTLKLNEIDFYEAFMEEPV----TIPDKPN----SEEEIVHFVEKHRRSTLRKLKPESMYETW---EDDMDGIHIVAFAEEADP-DGYEFLETLKSVAQDNTDNPDLSIIWIDPDDFPLL-VPYWEKTFDIDLSAPQIGVVNVTD-ADSIWMEMDDE--EDLPSAEELEDWLE--DVLSGEINT
>CASQ1_MAMARTI_Phacochoerus_africanus_XP_047640132.1
------------MGARA----------VPGLR---LA----LLL-L-----LV----LG----------TP----K--S-G--------VHGEEGLDFPQYDGVDRVVNVNA---KNYKNVFKKYEVLALL-YHEP-PEDDKA---------SQKQFELEEL-ILE-----------LAAQV---LED--KGVGFGMVDSEKDAAVAKKLGLTEEDSIYVFKGDEVIEYDGEFS----------ADTLVEFLLDVLEDP--------VELIE---GERELQAFENIEDEIKLIGYFKNKDSEHYKA----FEDAAEEFHPYIPFFATFDSKVAKKLTLKLNEIDFYEAFMEEPV----TIPDKPN----SEEEIVHFVEKHRRSTLRKLKPESMYETW---EDDMDGIHIVAFAEEADP-DGYEFLETLKSVAQDNTDNPDLSIIWIDPDDFPLL-VPYWEKTFDIDLSAPQIGVVNVTD-ADSIWMEMDDE--EDLPSAEELEDWLE--DVLSGEINT
>CASQ1_MAMPRIM_Pongo_abelii_XP_002809967.1
------------MGPRA----------VPGLR---LA----LLL-L-----LV----LG----------TP----K--S-G--------VQGEEGLDFPEYDGVDRVINVNA---KNYKNVFKKYEVLALL-YHEP-PEDDKA---------SQRQFEMEEL-ILE-----------LAAQV---LED--KGVGFGLVDSEKDAAVAKKLGLTEVDSMYVFKGDEVIEYDGEFS----------ADTIVEFLLDVLEDP--------VELIE---GERELQAFENIEDEIKLIGYFKSKDSEHYKA----FEDAAEEFHPYIPFFATFDSKVAKKLTLKLNEIDFYEAFTEEPV----TIPDKPN----SEEEIVNFVEEHRRSTLRKLKPESMYETW---EDDMDGIHIVAFAEEADP-DGFEFLETLKAVAQDNTENPDLSIIWIDPDDFPLL-VPYWEKTFDIDLSAPQIGVVNVTD-ADSVWMEMDDE--EDLPSAEELEDWLE--DVLEGEINT
>CASQ1_MAMPRIM_Pan_troglodytes_XP_001171165.2
------------MGPRA----------VPGLR---LA----LLL-L-----LV----LG----------TP----K--S-G--------VQGEEGLDFPEYDGVDRVINVNA---KNYKNVFKKYEVLALL-YHEP-PEDDKA---------SQRQFEMEEL-ILE-----------LAAQV---LED--KGVGFGLVDSEKDAAVAKKLGLTEVDSMYVFKGDEVIEYDGEFS----------ADTIVEFLLDVLEDP--------VELIE---GERELQAFENIEDEIKLIGYFKSKDSEHYKA----FEDAAEEFHPYIPFFATFDSKVAKKLTLKLNEIDFYEAFMEEPV----TIPDKPN----SEEEIVNFVEEHRRSTLRKLKPESMYETW---EDDMDGIHIVAFAEEADP-DGFEFLETLKAVAQDNTENPDLSIIWIDPDDFPLL-VPYWEKTFDIDLSAPQIGVVNVTD-ADSVWMEMDDE--EDLPSAEELEDWLE--DVLEGEINT
>CASQ1_MAMPRIM_Nomascus_leucogenys_XP_030679986.1
------------MGPRA----------VPGLR---LA----LLL-L-----LV----LG----------TP----K--S-G--------VQGEEGLDFPEYDGVDRVINVNA---KNYKNVFKKYEVLALL-YHEP-PEDDKA---------SQRQFEMEEL-ILE-----------LAAQV---LED--KGVGFGLVDSEKDAAVAKKLGLTEVDSMYVFKGDEVIEYDGEFS----------ADTIVEFLLDVLEDP--------VELIE---GERELQAFENIEDEIKLIGYFKSKDSEHYKA----FEDAAEEFHPYIPFFATFDSKVAKKLTLKLNEIDFYEAFMEEPV----TIPDKPN----SEEEIVNFVEEHRRSTLRKLKPESMYETW---EDDMDGIHIVAFAEEADP-DGFEFLETLKAVAQDNTENPDLSIIWIDPDDFPLL-VPYWEKTFDIDLSAPQIGVVNVTD-ADSVWMEMDDE--EDLPSAEELEDWLE--DVLEGEINT
>CASQ1_MAMPRIM_Pan_paniscus_XP_003811933.1
------------MGPRA----------VPGLR---LA----LLL-L-----LV----LG----------TP----K--S-G--------VQGEEGLDFPEYDGVDRVINVNA---KNYKNVFKKYEVLALL-YHEP-PEDDKA---------SQRQFEMEEL-ILE-----------LAAQV---LED--KGVGFGLVDSEKDAAVAKKLGLTEVDSMYVFKGDEVIEYDGEFS----------ADTIVEFLLDVLEDP--------VELIE---GERELQAFENIEDEIKLIGYFKSKDSEHYKA----FEDAAEEFHPYIPFFATFDSKVAKKLTLKLNEIDFYEAFMEEPV----TIPDKPN----SEEEIVNFVEEHRRSTLRKLKPESMYETW---EDDMDGIHIVAFAEEADP-DGFEFLETLKAVAQDNTENPDLSIIWIDPDDFPLL-VPYWEKTFDIDLSAPQIGVVNVTD-ADSVWMEMDDE--EDLPSAEELEDWLE--DVLEGEINT
>CASQ1_MAMPRIM_Hylobates_moloch_XP_032009892.1
------------MGPRA----------VPGLR---LA----LLL-L-----LV----LG----------TP----K--S-G--------VQGEEGLDFPEYDGVDRVINVNA---KNYKNVFKKYEVLALL-YHEP-PEDDKA---------SQRQFEMEEL-ILE-----------LAAQV---LED--KGVGFGLVDSEKDAAVAKKLGLTEVDSMYVFKGDEVIEYDGEFS----------ADTIVEFLLDVLEDP--------VELIE---GERELQAFENIEDEIKLIGYFKSKDSEHYKA----FEDAAEEFHPYIPFFATFDSKVAKKLTLKLNEIDFYEAFMEEPV----TIPDKPN----SEEEIVNFVEEHRRSTLRKLKPESMYETW---EDDMDGIHIVAFAEEADP-DGFEFLETLKSVAQDNTENPDLSIIWIDPDDFPLL-VPYWEKTFDIDLSAPQIGVVNVTD-ADSVWMEMDDE--EDLPSAEELEDWLE--DVLEGEINT
>CASQ1_MAMPRIM_Homo_sapiens_NP_001222.3
------------MGPRA----------VPGLR---LA----LLL-L-----LV----LG----------TP----K--S-G--------VQGQEGLDFPEYDGVDRVINVNA---KNYKNVFKKYEVLALL-YHEP-PEDDKA---------SQRQFEMEEL-ILE-----------LAAQV---LED--KGVGFGLVDSEKDAAVAKKLGLTEVDSMYVFKGDEVIEYDGEFS----------ADTIVEFLLDVLEDP--------VELIE---GERELQAFENIEDEIKLIGYFKSKDSEHYKA----FEDAAEEFHPYIPFFATFDSKVAKKLTLKLNEIDFYEAFMEEPV----TIPDKPN----SEEEIVNFVEEHRRSTLRKLKPESMYETW---EDDMDGIHIVAFAEEADP-DGFEFLETLKAVAQDNTENPDLSIIWIDPDDFPLL-VPYWEKTFDIDLSAPQIGVVNVTD-ADSVWMEMDDE--EDLPSAEELEDWLE--DVLEGEINT
>CASQ1_MAMPRIM_Piliocolobus_tephrosceles_XP_023070171.2
------------MGPRA----------VPGLR---LA----LLL-L-----LV----LG----------TP----K--S-G--------VQGEEGLDFPEYDGVDRVINVNA---KNYKNVFKKYEVLALL-YHEP-PEDDKA---------SQRQFEMEEL-ILE-----------LAAQV---LED--KGVGFGLVDSEKDVAVAKKLGLTEVDSMYVFKGDEVIEYDGEFS----------ADTIVEFLLDVLEDP--------VELIE---GERELQAFENIEDEIKLIGYFKSKDSEHYKA----FEDAAEEFHPYIPFFATFDSKVAKKLTLKLNEIDFYEAFMEEPV----TIPDKPN----SEEEIVNFVEEHRRSTLRKLKPESMYETW---EDDMDGIHIVAFAEEADP-DGFEFLETLKAVAQDNTENPDLSIIWIDPDDFPLL-VPYWEKTFDIDLSAPQIGVVNVTD-ADSVWMEMDDE--EDLPSAEELEDWLE--DVLEGEINT
>CASQ1_MAMPRIM_Pongo_pygmaeus_XP_054305172.1
------------MGPRA----------VPGLP---LA----LLL-L-----LV----LG----------TP----K--S-G--------VQGEEGLDFPEYDGVDRVINVNA---KNYKNVFKKYEVLALL-YHEP-PEDDKA---------SQRQFEMEEL-ILE-----------LAAQV---LED--KGVGFGLVDSEKDAAVAKKLGLTEVDSMYVFKGDEVIEYDGEFS----------ADTIVEFLLDVLEDP--------VELIE---GERELQAFENIEDEIKLIGYFKSKDSEHYKA----FEDAAEEFHPYIPFFATFDSKVAKKLTLKLNEIDFYEAFTEEPV----TIPDKPN----SEEEIVNFVEEHRRSTLRKLKPESMYETW---EDDMDGIHIVAFAEEADP-DGFEFLETLKAVAQDNTENPDLSIIWIDPDDFPLL-VPYWEKTFDIDLSAPQIGVVNVTD-ADSVWMEMDDE--EDLPSAEELEDWLE--DVLEGEINT
>CASQ1_MAMPRIM_Chlorocebus_sabaeus_XP_007974712.1
------------MGPRA----------VPGLR---LA----LLL-L-----LV----LG----------TP----K--S-G--------VQGEEGLDFPEYDGVDRVINVNA---KNYKNVFKKYEVLALL-YHEP-PEDDKA---------SQRQFEMEEL-ILE-----------LAAQV---LED--KGVGFGLVDSEKDAAVAKKLGLTEVDSVYVFKGDEVIEYDGEFS----------ADTIVEFLLDVLEDP--------VELIE---GERELQAFENIEDEIKLIGYFKSKDSEHYKA----FEDAAEEFHPYIPFFATFDSKVAKKLTLKLNEIDFYEAFMEEPV----TIPDKPN----SEEEIVNFVEEHRRSTLRKLKPESMYETW---EDDMDGIHIVAFAEEADP-DGFEFLETLKAVAQDNTDNPDLSIIWIDPDDFPLL-VPYWEKTFDIDLSAPQIGVVNVTD-ADSVWMEMDDE--EDLPSAEELEDWLE--DVLEGEINT
>CASQ1_MAMPRIM_Cercocebus_atys_XP_011923050.1
------------MGPRA----------VPGLR---LA----LLL-L-----LV----LG----------TP----K--S-G--------VQGEEGLDFPEYDGVDRVINVNA---KNYKNVFKKYEVLALL-YHEP-PEDDKA---------SQRQFEMEEL-ILE-----------LAAQV---LED--KGVGFGLVDSEKDAAVAKKLGLTEVDSVYVFKGDEVIEYDGEFS----------ADTIVEFLLDVLEDP--------VELIE---GERELQAFENIEDEIKLIGYFKSKDSEHYKA----FEDAAEEFHPYIPFFATFDSKVAKKLTLKLNEIDFYEAFMEEPV----TIPDKPN----SEEEIVNFVEEHRRSTLRKLKPESMYETW---EDDMDGIHIVAFAEEADP-DGFEFLETLKAVAQDNTDNPDLSIIWIDPDDFPLL-VPYWEKTFDIDLSAPQIGVVNVTD-ADSVWMEMDDE--EDLPSAEELEDWLE--DVLEGEINT
>CASQ1_MAMPRIM_Theropithecus_gelada_XP_025235793.1
------------MGPRA----------VPGLR---LA----LLL-L-----LV----LG----------TP----K--S-G--------VQGEEGLDFPEYDGVDRVINVNA---KNYKNVFKKYEVLALL-YHEP-PEDDKA---------SQRQFEMEEL-ILE-----------LAAQV---LED--KGVGFGLVDSEKDAAVAKKLGLTEVDSVYVFKGDEVIEYDGEFS----------ADTIVEFLLDVLEDP--------VELIE---GERELQAFENIEDEIKLIGYFKSKDSEHYKA----FEDAAEEFHPYIPFFATFDSKVAKKLTLKLNEIDFYEAFMEEPV----TIPDKPN----SEEEIVNFVEEHRRSTLRKLKPESMYETW---EDDMDGIHIVAFAEEADP-DGFEFLETLKAVAQDNTDNPDLSIIWIDPDDFPLL-VPYWEKTFDIDLSAPQIGVVNVTD-ADSVWMEMDDE--EDLPSAEELEDWLE--DVLEGEINT
>CASQ1_MAMPRIM_Macaca_mulatta_XP_001115441.3
------------MGPRA----------VPGLR---LA----LLL-L-----LV----LA----------TP----K--S-G--------VQGEEGLDFPEYDGVDRVINVNA---KNYKNVFKKYEVLALL-YHEP-PEDDKA---------SQRQFEMEEL-ILE-----------LAAQV---LED--KGVGFGLVDSEKDAAVAKKLGLTEVDSVYVFKGDEVIEYDGEFS----------ADTIVEFLLDVLEDP--------VELIE---GERELQAFENIEDEIKLIGYFKSKDSEHYKA----FEDAAEEFHPYIPFFATFDSKVAKKLTLKLNEIDFYEAFMEEPV----TIPDKPN----SEEEIVNFVEEHRRSTLRKLKPESMYETW---EDDMDGIHIVAFAEEADP-DGFEFLETLKAVAQDNTDNPDLSIIWIDPDDFPLL-VPYWEKTFDIDLSAPQIGVVNVTD-ADSVWMEMDDE--EDLPSAEELEDWLE--DVLEGEINT
>CASQ1_MAMPRIM_Macaca_thibetana_XP_050614093.1
------------MGPRA----------VPGLR---LA----LLL-L-----LV----LA----------TP----K--S-G--------VQGEEGLDFPEYDGVDRVINVNA---KNYKNVFKKYEVLALL-YHEP-PEDDKA---------SQRQFEMEEL-ILE-----------LAAQV---LED--KGVGFGLVDSEKDAAVAKKLGLTEVDSVYVFKGDEVIEYDGEFS----------ADTIVEFLLDVLEDP--------VELIE---GERELQAFENIEDEIKLIGYFKSKDSEHYKA----FEDAAEEFHPYIPFFATFDSKVAKKLTLKLNEIDFYEAFMEEPV----TIPDKPN----SEEEIVNFVEEHRRSTLRKLKPESMYETW---EDDMDGIHIVAFAEEADP-DGFEFLETLKAVAQDNTDNPDLSIIWIDPDDFPLL-VPYWEKTFDIDLSAPQIGVVNVTD-ADSVWMEMDDE--EDLPSAEELEDWLE--DVLEGEINT
>CASQ1_MAMPRIM_Macaca_fascicularis_XP_005541326.2
------------MGPRA----------VPGLR---LA----LLL-L-----LV----LA----------TP----K--S-G--------VQGEEGLDFPEYDGVDRVINVNA---KNYKNVFKKYEVLALL-YHEP-PEDDKA---------SQRQFEMEEL-ILE-----------LAAQV---LED--KGVGFGLVDSEKDAAVAKKLGLTEVDSVYVFKGDEVIEYDGEFS----------ADTIVEFLLDVLEDP--------VELIE---GERELQAFENIEDEIKLIGYFKSKDSEHYKA----FEDAAEEFHPYIPFFATFDSKVAKKLTLKLNEIDFYEAFMEEPV----TIPDKPN----SEEEIVNFVEEHRRSTLRKLKPESMYETW---EDDMDGIHIVAFAEEADP-DGFEFLETLKAVAQDNTDNPDLSIIWIDPDDFPLL-VPYWEKTFDVDLSAPQIGVVNVTD-ADSVWMEMDDE--EDLPSAEELEDWLE--DVLEGEINT
>CASQ1_MAMPRIM_Macaca_nemestrina_XP_011768357.1
------------MGPRA----------VPGLR---LA----LLL-L-----LV----LT----------TP----K--S-G--------VQGEEGLDFPEYDGVDRVINVNA---KNYKNVFKKYEVLALL-YHEP-PEDDKA---------SQRQFEMEEL-ILE-----------LAAQV---LED--KGVGFGLVDSEKDAAVAKKLGLTEVDSVYVFKGDEVIEYDGEFS----------ADTIVEFLLDVLEDP--------VELIE---GERELQAFENIEDEIKLIGYFKSKDSEHYKA----FEDAAEEFHPYIPFFATFDSKVAKKLTLKLNEIDFYEAFMEEPV----TIPDKPN----SEEEIVNFVEEHRRSTLRKLKPESMYETW---EDDMDGIHIVAFAEEADP-DGFEFLETLKAVAQDNTDNPDLSIIWIDPDDFPLL-VPYWEKTFDIDLSAPQIGVVNVTD-ADSVWMEMDDE--EDLPSAEELEDWLE--DVLEGEINT
>CASQ1_MAMPRIM_Papio_anubis_XP_031510320.1
------------MGPRA----------VPGLW---LA----LLL-L-----LV----LG----------TP----K--S-G--------VQGEEGLDFPEYDGVDRVINVNA---KNYKNVFKKYEVLALL-YHEP-PEDDKA---------SQRQFEMEEL-ILE-----------LAAQV---LED--KGVGFGLVDSEKDAAVAKKLGLTEVDSVYVFKGDEVIEYDGEFS----------ADTIVEFLLDVLEDP--------VELIE---GERELQAFENIEDEIKLIGYFKSKDSEHYKA----FEDAAEEFHPYIPFFATFDSKVAKKLTLKLNEIDFYEAFMEEPV----TIPDKPN----SEEEIVNFVEEHRRSTLRKLKPESMYETW---EDDMDGIHIVAFAEEADP-DGFEFLETLKAVAQDNTDNPDLSIIWIDPDDFPLL-VPYWEKTFDIDLSAPQIGVVNVTD-ADSVWMEMDDE--EDLPSAEELEDWLE--DVLEGEINT
>CASQ1_MAMPRIM_Rhinopithecus_roxellana_XP_010359068.1
------------MGPRA----------APGLR---LA----LLL-L-----LV----LG----------TP----K--S-G--------VQGEEGLDFPEYDGVDRVINVNA---KNYKNVFKKYEVLALL-YHEP-PEDDKA---------SQRQFEMEEL-ILE-----------LAAQV---LED--KGVGFGLVDSEKDAAVAKKLGLTEVDSVYVFKGDEVIEYDGEFS----------ADTIVEFLLDVLEDP--------VELIE---GERELQAFENIEDEIKLIGYFKSKDSEHYKA----FEDAAEEFHPYIPFFATFDSKVAKKLTLKLNEIDFYEAFMEEPV----TIPDKPN----SEEEIVNFVEEHRRSTLRKLKPESMYETW---EDDMDGIHIVAFAEEADP-DGFEFLETLKAVAQDNTENPDLSIIWIDPDDFPLL-VPYWEKTFDIDLSAPQIGVVNVTD-ADSVWMEMDDE--EDLPSAEELEDWLE--DVLEGEINT
>CASQ1_MAMPRIM_Rhinopithecus_bieti_XP_017720346.1
------------MGPRA----------APGLR---LA----LLL-L-----LV----LG----------TP----K--S-G--------VQGEEGLDFPEYDGVDRVINVNA---KNYKNVFKKYEVLALL-YHEP-PEDDKA---------SQRQFEMEEL-ILE-----------LAAQV---LED--KGVGFGLVDSEKDAAVAKKLGLTEVDSVYVFKGDEVIEYDGEFS----------ADTIVEFLLDVLEDP--------VELIE---GERELQAFENIEDEIKLIGYFKSKDSEHYKA----FEDAAEEFHPYIPFFATFDSKVAKKLTLKLNEIDFYEAFMEEPV----TIPDKPN----SEEEIVNFVEEHRRSTLRKLKPESMYETW---EDDMDGIHIVAFAEEADP-DGFEFLETLKAVAQDNTENPDLSIIWIDPDDFPLL-VPYWEKTFDIDLSAPQIGVVNVTD-ADSVWMEMDDE--EDLPSAEELEDWLE--DVLEGEINT
>CASQ1_MAMPRIM_Colobus_angolensis_XP_011813046.1
------------MRPRA----------APGLR---LA----LLL-L-----LV----LG----------TP----K--S-G--------VQGEEGLDFPEYDGVDRVINVNA---KNYKNVFKKYEVLALL-YHEP-PEDDKA---------SQRQFEMEEL-ILE-----------LAAQV---LED--KGVGFGLVDSEKDAAVAKKLGLTEVDSMYVFKGDEVIEYDGEFS----------ADTIVEFLLDVLEDP--------VELIE---GERELQAFENIEDEIKLIGYFKSKDSEHYKA----FEDAAEEFHPYIPFFATFDSKVAKKLTLKLNEIDFYEAFMEEPV----TIPDKPN----SEEEIVNFVEEHRRSTLRKLKPESMYETW---EDDMDGIHIVAFAEEADP-DGFEFLETLKAVAQDNTENPDLSIIWIDPDDFPLL-VPYWEKTFDIDLSAPQIGVVNVTD-ADSVWMEMDDE--EDLPSAEELEDWLE--DVLEGEINT
>CASQ1_MAMPRIM_Trachypithecus_francoisi_XP_033051325.1
------------MGPRA----------VLGLW---LA----LLL-L-----LV----LG----------TP----K--S-G--------VQGEEGLDFPEYDGVDRVINVNA---KNYKNVFKKYEVLALL-YHEP-PEDDKA---------SQRQFEMEEL-ILE-----------LAAQV---LED--KGVGFGLVDSEKDAAVAKKLGLTEVDSVYVFKGDEVIEYDGEFS----------ADTIVEFLLDVLEDP--------VELIE---GERELQAFENIEDEIKLIGYFKSKDSEHYKA----FEDAAEEFHPYIPFFATFDSKVAKKLTLKLNEIDFYEAFMEEPV----TIPDKPN----SEEEIVNFVEEHRRSTLRKLKPESMYETW---EDDMDGIHIVAFAEEADP-DGFEFLETLKAVAQDNTENPDLSIIWIDPDDFPLL-VPYWEKTFDIDLSAPQIGVVNVTD-ADSVWMEMDDE--EDLPSAEELEDWLE--DVLEGEINT
>CASQ1_MAMPRIM_Gorilla_gorilla_XP_004027753.1
------------MVPRA----------VPGLW---LA----LLL-L-----LV----LG----------TP----K--S-G--------VQGEEGLDFPEYDGVDRVINVNA---KNYKNVFKKYEVLALL-YHEP-PEDDKA---------SQRQFEMEEL-ILE-----------LAAQV---LED--KGVGFGLVDSEKDAAVAKKLGLTEVDSMYVFKGDEVIEYDGEFS----------ADTIVEFLLDVLEDP--------VELIE---GERELQAFENIEDEIKLIGYFKSKDSEHYKA----FEDAAEEFHPYIPFFATFDSKVAKKLTLKLNEIDFYEAFMEEPV----TIPDKPN----SEEEIVSFVEEHRRSTLRKLKPESMYETW---EDDMDGIHIVAFAEEADP-DGFEFLETLKAVAQDNTENPDLSIIWIDPDDFPLL-VPYWEKTFDIDLSAPQIGVVNVTD-ADSVWMEMDDE--EDLPSAEELEDWLE--DVLEGEINT
>CASQ1_MAMPRIM_Saimiri_boliviensis_XP_003937982.1
------------MGARA----------VPGLR---LA----LLL-L-----LV----LG----------TP----K--S-G--------VQGEEGLDFPEYDGVDRVVNVNA---KNYKNVFKKYEVLALL-YHEP-PEDDKA---------SQRQFEMEEL-ILE-----------LAAQV---LED--KGVGFGLVDSEKDAAVAKKLGLTEVDSVYVFKGDEVIEYDGEFS----------ADTLVEFLLDVLEDP--------VELIE---GDRELQAFENIEDEIKLIGYFKSKDSEHYKA----FEDAAEEFHPYIPFFATFDSKVAKKLTLKLNEIDFYEAFMDEPV----TIPDKPN----SEEEIVSFVEEHRRSTLRKLKPESMYETW---EDDMDGIHIVAFAEEADP-DGFEFLETLKAVAQENTENPDLSIIWIDPDDFPLL-VPYWEKTFDIDLSAPQIGVVNVTD-ADSIWMEMDNE--EDLPSAEELEDWLE--DVLEGEINT
>CASQ1_MAMPRIM_Callithrix_jacchus_XP_008982960.1
------------MGARA----------VPGLR---LA----LLL-L-----LV----LG----------TP----K--S-G--------VQGEEGLDFPEYDGVDRVINVNA---KNYKNVFKKYEVLALL-YHEP-PEDDKA---------SQRQFEMEEL-ILE-----------LAAQV---LED--KGVGFGLVDSEKDAAVAKKLGLTEVDSVYVFKGDEVIEYDGEFS----------ADTLVEFLLDVLEDP--------VELIE---GERELQAFENIEDEIKLIGYFKSKDSEHYKA----FEDAAEEFHPYIPFFATFDSKVAKKLTLKLNEIDFYEAFMEEPV----TIPDKPN----SEEEIVSFVEEHRRSTLRKLKPESMYETW---EDDMDGIHIVAFAEEADP-DGFEFLETLKAVAQENTENPDLSIIWIDPDDFPLL-VPYWEKTFDIDLSAPQIGVVNVTD-ADSIWMEMDDE--EDLPSAEELEDWLE--DVLEGEINT
>CASQ1_MAMPRIM_Cebus_imitator_XP_017359128.1
------------MGARA----------VPGLR---LA----LLL-L-----LV----LG----------TP----K--S-G--------VQGEEGLDFPEYDGVDRVVNVNA---KNYKNVFKKYEVLALL-YHEP-PEDDKA---------SQRQFEMEEL-ILE-----------LAAQV---LED--KGVGFGLVDSEKDAAVAKKLGLTEVDSVYVFKGDEVIEYDGEFS----------ADTLVEFLLDVLEDP--------VELIE---GDRELQAFENIEDEIKLIGYFKSKDSEHYKA----FEDAAEEFHPYIPFFATFDSKVAKKLTLKLNEIDFYEAFMEEPV----TIPDKPN----SEEEIVSFVEEHRRSTLRKLKPESMYETW---EDDMDGIHIVAFAEEADP-DGFEFLETLKAVARENTENPDLSIIWIDPDDFPLL-VPYWEKTFDIDLSAPQIGVVNVTD-ADSIWMEMDDE--EDLPSAEELEDWLE--DVLEGEINT
>CASQ1_MAMPRIM_Sapajus_apella_XP_032116741.1
------------MGARA----------VPGLR---LA----LLL-L-----LV----LG----------TP----K--S-G--------VQGEEGLDFPEYDGVDRVVNVNA---KNYKNVFKKYEVLALL-YHEP-PEDDKA---------SQRQFEMEEL-ILE-----------LAAQV---LED--KGVGFGLVDSEKDAAVAKKLGLTEVDSVYVFKGDEVIEYDGEFS----------ADTLVEFLLDVLEDP--------VELIE---GDRELQAFENIEDEIKLIGYFKSKDSEHYKA----FEDAAEEFHPYIPFFATFDSKVAKKLTLKLNEIDFYEAFMEEPV----TIPDKPN----SEEEIVSFVEEHRRSTLRKLKPESMYETW---EDDMDGIHIVAFAEEADP-DGFEFLETLKAVARENTENPDLSIIWIDPDDFPLL-VPYWEKTFDIDLSAPQIGVVNVTD-ADSIWMEMDDE--EDLPSAEELEDWLE--DVLEGEINT
>CASQ1_MAMPRIM_Aotus_nancymaae_XP_012305107.1
------------MGSRA----------VPGLR---LA----LLL-L-----LV----LG----------TP----K--S-G--------VQGEEGLDFPEYDGVDRVINVNA---KNYKNVFKKYEVLALL-YHEP-PEDDKA---------SQRQFEMEEL-ILE-----------LAAQV---LED--KGVGFGLVDSEKDAAVAKKLGLTEVDSIYVFKGDEVIEYDGELS----------ADTLVEFLLDVLEDP--------VELIE---GERELQAFENIEDEIKLIGYFKSKDSEHYKA----FEDAAEEFHPYIPFFATFDSKVAKKLTLKLNEIDFYEAFMEEPV----TIPDKPN----SEEEIVSFVEEHRRSTLRKLKPESMYETW---EDDMDGIHIVAFAEEDDP-DGFEFLETLKAVAQENTENPDLSIIWIDPDDFPLL-VPYWEKTFDIDLSAPQIGVVNVTD-ADSIWMEMDDE--EDLPSAEELEDWLE--DVLEGEINT
>CASQ1_MAMPRIM_Carlito_syrichta_XP_008056911.1
------------MGARA----------VPGLR---LA----LLL-L-----LV----LG----------TP----E--S-G--------VQGEDGLDFPEYDGVDRVINVNA---KNYKNVFKKYEVLALL-YHEP-PEDDKA---------SQRQFEMEEL-ILE-----------LAAQV---LED--KGVGFGLVDSEKDAAVAKKLGLTEEDSVYVFKGDEVIEYDGELS----------ADTLVEFLLDVLEDP--------VELIE---GDRELQAFENIEDEIKLIGYFKSKDSEHYKA----FEDAAEEFHPYIPFFATFDSKVAKKLTLKLNEIDFYEAFMEEPV----TIPDKPN----SEEEIVNFVEEHRRSTLRKLKPESMYETW---EDDMDGIHIVAFAEEADP-DGFEFLETLKAVAQDNTENPDLSIIWIDPDDFPLL-VPYWEKTFDIDLSAPQIGVVNVTD-ADSIWMEMDDE--EDLPSAEELEDWLE--DVLEGEINT
>CASQ1_MAMRODE_Ictidomys_tridecemlineatus_XP_005339429.1
------------MGARM----------VPGLR---QA----LLL-L-----LV----LG----------TP----K--S-G--------VQGEEGLDFPEYDGVDRVINVNA---KNYKNVFKKYEVLALL-YHEP-PEDDKA---------SQRQFEMEEL-ILE-----------LAAQV---LED--KGVGFGLVDSEKDAAVAKKLGLVEEDSVYVFKGDEVIEYDGEFS----------ADTLVEFLLDVLEDP--------VELIE---GERELQAFENIEDEIKLIGYFKNKDSEHYKA----FEDAAEEFHPYIPFFATFDSKVAKKLTLKLNEIDFYEAFMEEPV----TIPDKPN----SEEEIVNFVEEHRRSTLRKLKPESMYETW---EDDLDGIHIVAFAEEADP-DGFEFLETLKSVAQDNTDNPDLSIIWIDPDDFPLL-VPYWEKTFDIDLSAPQIGVVNVTD-ADSIWMEMDDE--EDLPSAEELEDWLE--DVLEGEINT
>CASQ1_MAMRODE_Urocitellus_parryii_XP_026263727.1
------------MGARM----------VPGLR---QA----LLL-L-----LX----LG----------TP----K--S-G--------VQGEEGLDFPEYDGVDRVINVNA---KNYKNVFKKYEVLALL-YHEP-PEDDKA---------SQRQFEMEEL-ILE-----------LAAQV---LED--KGVGFGLVDSEKDAAVAKKLGLVEEDSVYVFKGDEVIEYDGEFS----------ADTLVEFLLDVLEDP--------VELIE---GERELQAFENIEDEIKLIGYFKNKDSEHYKA----FEDAAEEFHPYIPFFATFDSKVAKKLTLKLNEIDFYEAFMEEPV----TIPDKPN----SEEEIVNFVEEHRRSTLRKLKPESMYETW---EDDLDGIHIVAFAEEADP-DGFEFLETLKSVAQDNTDNPDLSIIWIDPDDFPLL-VPYWEKTFDIDLSAPQIGVVNVTD-ADSIWMEMDDE--EDLPSAEELEDWLE--DVLEGEINT
>CASQ1_MAMRODE_Marmota_marmota_XP_015347498.1
------------MGARM----------EPGLR---QA----LLL-L-----LV----LG----------TP----K--S-G--------VQGEEGLDFPEYDGVDRVINVNA---KNYKNVFKKYEVLALL-YHEP-PEDDKA---------SQRQFEMEEL-ILE-----------LAAQV---LED--KGVGFGLVDSEKDAAVAKKLGLVEEDSVYVFKGDEVIEYDGEFS----------ADTLVEFLLDVLEDP--------VELIE---GERELQAFENIEDEIKLIGYFKNKDSEHYKA----YEDAAEEFHPYIPFFATFDSKVAKKLTLKLNEIDFYEAFMEEPV----TIPDKPN----SEEEIVNFVEEHRRSTLRKLKPESMYETW---EDDLDGIHIVAFAEEADP-DGYEFLETLKSVAQDNTDNPDLSIIWIDPDDFPLL-VPYWEKTFDIDLSAPQIGVVNVTD-ADSIWMEMDDE--EDLPSAEELEDWLE--DVLEGEINT
>CASQ1_MAMRODE_Marmota_monax_XP_046285043.1
------------MGARM----------EPGLR---QA----LLL-L-----LV----LG----------TP----K--S-G--------VQGEEGLDFPEYDGVDRVINVNA---KNYKNVFKKYEVLALL-YHEP-PEDDKA---------SQRQFEMEEL-ILE-----------LAAQV---LED--KGVGFGLVDSEKDAAVAKKLGLVEEDSVYVFKGDEVIEYDGEFS----------ADTLVEFLLDVLEDP--------VELIE---GERELQAFENIEDEIKLIGYFKNKDSEHYKA----YEDAAEEFHPYIPFFATFDSKVAKKLTLKLNEIDFYEAFMEEPV----TIPDKPN----SEEEIVNFVEEHRRSTLRKLKPESMYETW---EDDLDGIHIVAFAEEADP-DGYEFLETLKSVAQDNTDNPDLSIIWIDPDDFPLL-VPYWEKTFDIDLSAPQIGVVNVTD-ADSIWMEMDDE--EDLPSAEELEDWLE--DVLEGEINT
>CASQ1_MAMRODE_Marmota_flaviventris_XP_027806594.1
------------MGARR----------EPGLR---QA----LLL-L-----LV----LG----------TP----K--S-G--------VQGEEGLDFPEYDGVDRVINVNA---KNYKNVFKKYEVLALL-YHEP-PEDDKA---------SQRQFEMEEL-ILE-----------LAAQV---LED--KGVGFGLVDSEKDAAVAKKLGLVEEDSVYVFKGDEVIEYDGEFS----------ADTLVEFLLDVLEDP--------VELIE---GERELQAFENIEDEIKLIGYFKNKDSEHYKA----YEDAAEEFHPYIPFFATFDSKVAKKLTLKLNEIDFYEAFMEEPV----TIPDKPN----SEEEIVNFVEEHRRSTLRKLKPESMYETW---EDDLDGIHIVAFAEEADP-DGYEFLETLKSVAQDNTDNPDLSIIWIDPDDFPLL-VPYWEKTFDIDLSAPQIGVVNVTD-ADSIWMEMDDE--EDLPSAEELEDWLE--DVLEGEINT
>CASQ1_MAMRODE_Sciurus_carolinensis_XP_047403133.1
------------MGARI----------VPGLR---QA----LLF-L-----LV----LG----------TP----K--S-G--------VQGEEGLDFPEYDGVDRVINVNA---KNYKNVFKKYEVLALL-YHEP-PEDDKA---------SQRQFEMEEL-ILE-----------LAAQV---LED--KGVGFGLVDSEKDAAVAKKLGLIEEDSVYVFKGDEVIEYDGEFS----------ADTLVEFLLDVLEDP--------VELIE---GERELQAFENIEDEIKLIGYFKNKDSEHYKA----YEDAAEEFHPYIPFFATFDSKVAKKLTLKLNEIDFYEAFMEEPV----TIPDKPN----SEEEIVNFVEEHRRSTLRKLKPESMYETW---EDDLDGIHIVAFAEEADP-DGYEFLETLKSVAQDNTDNPDLSIIWIDPDDFPLL-VPYWEKTFDIDLSAPQIGVVNVTD-ADSIWMEMDNE--EDLPSAEELEDWLE--DVLEGEINT
>CASQ1_MAMPRIM_Otolemur_garnettii_XP_003795243.1
------------MGARV----------VPSLR---LV----LLL-L-----LV----LG----------TP----K--S-G--------VQGEEGLDFPEYDGVDRVINVNA---KNYKNVFKKYEVLALL-YHEP-PEDDKA---------SQRQFEMEEL-ILE-----------LAAQV---LED--KGVGFGLVDSEKDAAVAKKLGLTEEDSVYVFKGDEVIEYDGELS----------ADTLVEFLLDVLEDP--------VELIE---GERELQAFENIEDENKLIGYFKSKDSEHYKA----FEDAAEEFHPYIPFFATFDSKVAKKLTLKLNEIDFYEAFMDEPV----TIPDKPN----SEEEIVNFVTEHRRSTLRKLKPESMYETW---EDDMDGIHIVAFAEEADP-DGFEFLETLKAVAQDNTENPDLSIIWVDPDDFPLL-VPYWEKTFDIDLSAPQIGVVNVTD-ADSIWMEMDDE--EDLPSAEELEDWLE--DVLSGEINT
>CASQ1_MAMPRIM_Nycticebus_coucang_XP_053460498.1
------------MGARA----------VPALQ---LV----LFL-L-----LV----LG----------TP----K--S-G--------VQGEEGLDFPKYDGVDRVVNVNA---KNYKNVFKKYEVLALL-YHEP-PEDDKA---------SQRQFEMEEL-ILE-----------LAAQV---LED--KGVGFGLVDSEKDAAVAKKLGLTEEDSIYVFKGDEVIEYDGELS----------ADTLVEFLLDVLEDP--------VELIE---GERELQAFENIEDENKLIGYFKSKDSEHYKA----FEDAAEEFHPYIPFFATFDSKVAKKLTLKLNEIDFYEAFMDEPV----TIPDKPN----SEEEIVNFVTEHRRSTLRKLKPESMYETW---EDDMDGIHIVAFAEEADP-DGFEFLETLKAVAQDNTENPDLSIIWVDPDDFPLL-VPYWEKTFDIDLSAPQIGVVNVTD-ADSIWMEMDDE--EDLPSAEELEDWLE--DVLSGEINT
>CASQ1_MAMRODE_Mesocricetus_auratus_XP_005078266.1
------------MGARA----------VSKLR---LV----LLF-V-----LV----LG----------TP----K--S-G--------VQGEEGLDFPEYDGVDRVINVNA---KNYKNVFKKYEVLALL-YHEP-PEDDKA---------SQRQFEMEEL-ILE-----------LAAQV---LED--KGVGFGLVDSEKDAAVAKKLGLTEEDSIYVFKGDEVIEYDGEFS----------ADTLVEFMLDVLEDP--------VELIE---GERELQAFENIEDEIKLIGYFKSKDSEHYKA----FEDAAEEFHPYIPFFATFDSKVAKKLTLKLNEIDFYEAFMDEPV----TIPDKPN----SEEEIVSFVEEHRRSTLRKLKPESMYETW---EDDLDGIHIVAFAEEADP-DGYEFLETLKAVAQDNTENPDLSIIWIDPDDFPLL-VPYWEKTFDIDLSAPQIGVVNVTD-ADSIWMEMDNE--EDLPSAEELEDWLE--DVLEGEINT
>CASQ1_MAMRODE_Phodopus_roborovskii_XP_051042268.1
------------MGARA----------VSKLR---LA----LLF-V-----LV----LG----------TP----K--S-G--------VQGEEGLDFPEYDGVDRVINVNA---KNYKNVFKKYEVLALL-YHEP-PEDDKA---------SQRQFEMEEL-ILE-----------LAAQV---LED--KGVGFGLVDSEKDAAVAKKLGLTEEDSIYVFKGDEVIEYDGELS----------ADTLVEFLLDVLEDP--------VELIE---GERELQAFENIEDEIKLIGYFKSKDSEHYKA----FEDAAEEFHPYIPFFATFDSKVAKKLTLKLNEIDFYEAFMDEPV----TIPDKPN----SEEEIVNFVEEHRRSTLRKLKPESMYETW---EDDLDGIHIVAFAEEADP-DGYEFLETLKAVAQDNTENPDLSIIWIDPDDFPLL-VPYWEKTFDIDLSAPQIGVVNVTD-ADSIWMEMDNE--EDLPSAEELEDWLE--DVLEGEINT
>CASQ1_MAMRODE_Peromyscus_maniculatus_XP_006990644.1
------------MGARA----------AAKLR---LA----LLF-V-----LV----LG----------TP----K--S-G--------VQGEEGLDFPEYDGVDRVINVNA---KNYKNVFKKYEVLALL-YHEP-PEDDKA---------SQRQFEMEEL-ILE-----------LAAQV---LED--KGVGFGLVDSEKDAAVAKKLGLTEEDSVYVFKGDEVIEYDGEFS----------ADTLVEFLLDVLEDP--------VELIE---GERELQAFENIEDEIKLIGYFKSKDSEHYKA----YEDAAEEFHPYIPFFATFDSKVAKKLTLKMNEIDFYEAFMDEPV----TIPDKPN----SEEEIVNFVEEHRRSTLRKLKPESMYETW---EDDLDGIHIVAFAEEADP-DGYEFLETLKAVAQDNTENPDLSIIWIDPDDFPLL-VPYWEKTFDIDLSAPQIGVVNVTD-ADSIWMEMDNE--EDLPSAEELEDWLE--DVLEGEINT
>CASQ1_MAMRODE_Peromyscus_leucopus_XP_028721407.1
------------MGARA----------AAKLR---LA----LLF-V-----LV----LG----------TP----K--S-G--------VQGEEGLDFPEYDGVDRVINVNA---KNYKNVFKKYEVLALL-YHEP-PEDDKA---------SQRQFEMEEL-ILE-----------LAAQV---LED--KGVGFGLVDSEKDAAVAKKLGLTEEDSVYVFKGDEVIEYDGEFS----------ADTLVEFLLDVLEDP--------VELIE---GERELQAFENIEDEIKLIGYFKSKDSEHYKA----YEDAAEEFHPYIPFFATFDSKVAKKLTLKMNEIDFYEAFMDEPV----TIPDKPN----SEEEIVNFVEEHRRSTLRKLKPESMYETW---EDDLDGIHIVAFAEEADP-DGYEFLETLKAVAQDNTENPDLSIIWIDPDDFPLL-VPYWEKTFDIDLSAPQIGVVNVTD-ADSIWMEMDNE--EDLPSAEELEDWLE--DVLEGEINT
>CASQ1_MAMRODE_Peromyscus_californicus_XP_052592599.1
------------MGARA----------GAKLR---LA----LLF-V-----LV----LG----------TP----K--S-G--------VQGEEGLDFPEYDGVDRVINVNA---KNYKNVFKKYEVLALL-YHEP-PEDDKA---------SQRQFEMEEL-ILE-----------LAAQV---LED--KGVGFGLVDSEKDAAVAKKLGLTEEDSVYVFKGDEVIEYDGEFS----------ADTLVEFLLDVLEDP--------VELIE---GERELQAFENIEDEIKLIGYFKSKDSEHYKA----YEDAAEEFHPYIPFFATFDSKVAKKLTLKMNEIDFYEAFMDEPV----TIPDKPN----SEEEIVNFVEEHRRSTLRKLKPESMYETW---EDDLDGIHIVAFAEEADP-DGYEFLETLKAVAQDNTENPDLSIIWIDPDDFPLL-VPYWEKTFDIDLSAPQIGVVNVTD-ADSIWMEMDNE--EDLPSAEELEDWLE--DVLEGEINT
>CASQ1_MAMRODE_Onychomys_torridus_XP_036058641.1
------------MGARA----------VAKLR---LA----LLF-V-----LV----LG----------TP----K--S-G--------VQGEEGLDFPEYDGVDRVINVNA---KNYKNVFKKYEVLALL-YHEP-PEDDKA---------SQRQFEMEEL-ILE-----------LAAQV---LED--KGVGFGLVDSEKDAAVAKKLGLTEEDSVYVFKGDEVIEYDGEFS----------ADTLVEFLLDVLEDP--------VELIE---GERELQAFENIEDEIKLIGYFKSKDSEHYKA----YEDAAEEFHPYIPFFATFDSKVAKKLTLKMNEIDFYEAFMDEPV----TIPDKPN----SEEEIVNFVEEHRRSTLRKLKPESMYETW---EDDLDGIHIVAFAEEADP-DGYEFLETLKAVAQDNTENPDLSIIWIDPDDFPLL-VPYWEKTFDIDLSAPQIGVVNVTD-ADSIWMEMDNE--EDLPSAEELEDWLE--DVLEGEINT
>CASQ1_MAMRODE_Meriones_unguiculatus_XP_021506275.1
------------MGARA----------VSKLR---LA----LLF-V-----LV----LG----------TP----K--S-G--------VQGEEGLDFPEYDGVDRVINVNA---KNYKNVFKKYEVLALL-YHEP-PEDDKA---------SQRQFEMEEL-ILE-----------LAAQV---LED--KGVGFGLVDSEKDAAVAKKLGLTEEDSVYVFKGDEVIEYDGEFS----------ADTLVEFLLDVLEDP--------VELIE---GERELQAFENIEDEIKLIGYFKSKDSEHYKA----YEDAAEEFHPYIPFFATFDSKVAKKLTLKLNEIDFYEAFMDEPV----TIPDKPN----SEEEIVSFVEEHRRSTLRKLKPESMYETW---EDDLDGIHIVAFAEEADP-DGFEFLETLKAVAQDNTENPDLSIIWIDPDDFPLL-VPYWEKTFDIDLSAPQIGVVNVTD-ADSIWMEMDNE--EDLPSAEELEDWLE--DVLEGEINT
>CASQ1_MAMRODE_Psammomys_obesus_XP_055469266.1
------------MGARA----------VSKLR---LA----LLF-V-----LV----LG----------TP----K--S-G--------VQGEEGLDFPEYDGVDRVINVNA---KNYKNVFKKYEVLALL-YHEP-PEDDKA---------SQRQFEMEEL-ILE-----------LAAQV---LED--KGVGFGLVDSEKDAAVAKKLGLTEEDSVYVFKGDEVIEYDGEFS----------ADTLVEFLLDVLEDP--------VELIE---GERELQAFENIEDEIKLIGYFKSKDSEHYKA----YEDAAEEFHPYIPFFATFDSKVAKKLTLKLNEIDFYEAFMDEPV----TIPDKPN----SEEEIVSFVEEHRRSTLRKLKPESMYETW---EDDLDGIHIVAFAEEADP-DGFEFLETLKAVAQDNTENPDLSIIWIDPDDFPLL-VPYWEKTFDIDLSAPQIGVVNVTD-ADSIWMEMDNE--EDLPSAEELEDWLE--DVLEGEINT
>CASQ1_MAMRODE_Grammomys_surdaster_XP_028641554.1
------------MRARA----------VSKLW---LA----LLF-V-----LV----LG----------TP----K--S-G--------VQGEDGLDFPEYDGVDRVINVNA---KNYKNVFKKYEVLALL-YHEP-PEDDKA---------SQRQFEMEEL-ILE-----------LAAQV---LED--KGVGFGLVDSEKDAAVAKKLGLTEEDSVYVFKGDEVIEYDGEFS----------ADTLVEFLLDVLEDP--------VELIE---GERELQAFENIEDEIKLIGYFKSKDSEHYKA----YEDAAEEFHPYIPFFATFDSKVAKKLTLKLNEIDFYEAFMEEPV----TIPDKPN----SEEEIVSFVEEHRRSTLRKLKPESMYETW---EDDLDGIHIVAFAEEADP-DGYEFLETLKAVAQDNTENPDLSIIWIDPDDFPLL-VPYWEKTFDIDLSAPQIGVVNVTD-ADSIWMEMDNE--EDLPSAEELEDWLE--DVLEGEINT
>CASQ1_MAMRODE_Arvicanthis_niloticus_XP_034376746.1
------------MGARA----------VSKLW---LA----LLF-V-----LV----LG----------TP----K--S-G--------VQGEDGLDFPEYDGVDRVINVNA---KNYKNVFKKYEVLALL-YHEP-PEDDKA---------SQRQFEMEEL-ILE-----------LAAQV---LED--KGVGFGLVDSEKDAAVAKKLGLTEEDSVYVFKGDEVIEYDGEFS----------ADTLVEFLLDVLEDP--------VELIE---GERELQAFENIEDEIKLIGYFKSKDSEHYKA----YEDAAEEFHPYIPFFATFDSKVAKKLTLKMNEIDFYEAFMEEPV----TIPDKPN----SEEEIVSFVEEHRRSTLRKLKPESMYETW---EDDLDGIHIVAFAEEADP-DGYEFLETLKAVAQDNTENPDLSIIWIDPDDFPLL-VPYWEKTFDIDLSAPQIGVVNVTD-ADSIWMEMDNE--EDLPSAEELEDWLE--DVLEGEINT
>CASQ1_MAMRODE_Mastomys_coucha_XP_031245852.1
------------MGARA----------ASKLQ---LA----LLF-V-----LV----LG----------TP----R--S-G--------VQGEDGLDFPEYDGVDRVINVNA---KNYKNVFKKYEVLALL-YHEP-PEDDKA---------SQRQFEMEEL-ILE-----------LAAQV---LED--KGVGFGLVDSEKDAAVAKKLGLTEEDSVYVFKGDEVIEYDGEFS----------ADTLVEFLLDVLEDP--------VELIE---GERELQAFENIEDEIKLIGYFKSKDSEHYKA----YEDAAEEFHPYIPFFATFDSKVAKKLTLKLNEIDFYEAFMEEPV----TIPDKPN----SEEEIVSFVEEHRRSTLRKLKPESMYETW---EDDLDGIHIVAFAEEADP-DGYEFLETLKAVAQDNTENPDLSIIWIDPDDFPLL-VPYWEKTFDIDLSAPQIGVVNVTD-ADSIWMEMDNE--EDLPSAEELEDWLE--DVLEGEINT
>CASQ1_MAMRODE_Rattus_rattus_XP_032771357.1
------------MGARA----------VSKLR---LA----LLF-V-----LV----LG----------TP----R--S-G--------VQGEDGLDFPEYDGVDRVINVNA---KNYKNVFKKYEVLALL-YHEP-PEDDKA---------SQRQFEMEEL-ILE-----------LAAQV---LED--KGVGFGLVDSEKDAAVAKKLGLTEEDSVYVFKGDEVIEYDGEFS----------ADTLVEFLLDVLEDP--------VELIE---GERELQAFENIEDEIKLIGYFKSKDSEHYKA----YEDAAEEFHPYIPFFATFDSKVAKKLTLKLNEIDFYEAFMEEPV----TIPDKPN----SEEEIVNFVEEHRRSTLRKLKPESMYETW---EDDLDGIHIVAFAEEADP-DGYEFLETLKAVAQDNTENPDLSIIWIDPDDFPLL-VPYWEKTFDIDLSAPQIGVVNVTD-ADSIWMEMDDE--EDLPSAEELEDWLE--DVLEGEINT
>CASQ1_MAMRODE_Rattus_norvegicus_NP_001153066.1
------------MGARA----------VSKLR---LA----LLF-V-----LV----LG----------TP----R--S-G--------VQGEDGLDFPEYDGVDRVINVNA---KNYKNVFKKYEVLALL-YHEP-PEDDKA---------SQRQFEMEEL-ILE-----------LAAQV---LED--KGVGFGLVDSEKDAAVAKKLGLTEEDSVYVFKGDEVIEYDGEFS----------ADTLVEFLLDVLEDP--------VELIE---GERELQAFENIEDEIKLIGYFKSKDSEHYKA----YEDAAEEFHPYIPFFATFDSKVAKKLTLKLNEIDFYEAFMEEPV----TIPDKPN----SEEEIVSFVEEHRRSTLRKLKPESMYETW---EDDLDGIHIVAFAEEADP-DGYEFLETLKAVAQDNTENPDLSIIWIDPDDFPLL-VPYWEKTFDIDLSAPQIGVVNVTD-ADSIWMEMDDE--EDLPSAEELEDWLE--DVLEGEINT
>CASQ1_MAMRODE_Mus_pahari_XP_021052936.1
------------MGARA----------VSELR---LA----LLF-V-----LA----LG----------TP----R--S-G--------VQGEDGLDFPEYDGVDRVINVNA---KNYKNVFKKYEVLALL-YHEP-PEDDKA---------SQRQFEMEEL-ILE-----------LAAQV---LED--KGVGFGLVDSEKDAAVAKKLGLTEEDSVYVFKGDEVIEYDGEFS----------ADTLVEFLLDVLEDP--------VELIE---GERELQAFENIEDEIKLIGYFKSKDSEHYKA----YEDAAEEFHPYIPFFATFDSKVAKKLTLKLNEIDFYEAFMEEPV----TIPDKPN----SEEEIVSFVEEHRRSTLRKLKPESMYETW---EDDLDGIHIVAFAEEADP-DGYEFLETLKAVAQDNTENPDLSIIWIDPDDFPLL-VPYWEKTFDIDLSAPQIGVVNVTD-ADSIWMEMDDE--EDLPSADELEDWLE--DVLEGEINT
>CASQ1_MAMRODE_Mus_caroli_XP_021026235.1
------------MGARA----------VSELR---LA----LLF-V-----LV----LG----------TP----R--L-G--------VQGEDGLDFPEYDGVDRVINVNA---KNYKNVFKKYEVLALL-YHEP-PEDDKA---------SQRQFEMEEL-ILE-----------LAAQV---LED--KGVGFGLVDSEKDAAVAKKLGLTEEDSVYVFKGDEVIEYDGEFS----------ADTLVEFLLDVLEDP--------VELIE---GERELQAFENIEDEIKLIGYFKSKDSEHYKA----YEDAAEEFHPYIPFFATFDSKVAKKLTLKLNEIDFYEAFMEEPM----TIPDKPN----SEEEIVSFVEEHRRSTLRKLKPESMYETW---EDDLDGIHIVAFAEEADP-DGYEFLETLKAVAQDNTENPDLSIIWIDPDDFPLL-VPYWEKTFDIDLSAPQIGVVNVTD-ADSVWMEMDNE--EDLPSADELEDWLE--DVLEGEINT
>CASQ1_MAMRODE_Mus_musculus_NP_033943.2
------------MGARA----------VSELR---LA----LLF-V-----LV----LG----------TP----R--L-G--------VQGEDGLDFPEYDGVDRVINVNA---KNYKNVFKKYEVLALL-YHEP-PEDDKA---------SQRQFEMEEL-ILE-----------LAAQV---LED--KGVGFGLVDSEKDAAVAKKLGLTEEDSVYVFKGDEVIEYDGEFS----------ADTLVEFLLDVLEDP--------VELIE---GERELQAFENIEDEIKLIGYFKSKDSEHYKA----YEDAAEEFHPYIPFFATFDSKVAKKLTLKLNEIDFYEAFMEEPM----TIPDKPN----SEEEIVSFVEEHRRSTLRKLKPESMYETW---EDDLDGIHIVAFAEEADP-DGYEFLETLKAVAQDNTENPDLSIIWIDPDDFPLL-VPYWEKTFDIDLSAPQIGVVNVTD-ADSIWMEMDNE--EDLPSADELEDWLE--DVLEGEINT
>CASQ1_MAMRODE_Cricetulus_griseus_XP_003500330.1
------------MGARA----------VSKLQ---LA----LLF-V-----LV----LG----------TP----K--S-G--------VQGEEGLDFPEYDGVDRVINVNA---KNYKNVFKKYEVLALL-YHEP-PEDDKA---------SQRQFEMEEL-TLE-----------LAAQV---LED--KGVGFGLVDSEKDAAVAKKLGLTEEDSVYVFKGDEVIEYDGEFS----------ADTLVEFLLDVLEDP--------VELIE---GERELQAFENIEDEIKLIGYFKSKDSEHYKA----FEDAAEEFHPYIPFFATFDSKVAKKLTLKLNEIDFYEAFMDEPV----TIPDKPN----SEEEIVSFVEEHRRSTLRKLKPESMYETW---EDDLDGIHIVAFAEEADP-DGYEFLETLKAVAQDNTENPDLSIIWIDPDDFPLL-VPYWEKTFDIDLSAPQIGVVNVTD-ADSIWMEMDNE--EDLPSAEELEDWLE--DVLEGEINT
>CASQ1_MAMRODE_Acomys_russatus_XP_051003881.1
------------MGARA----------VSKLR---LV----LLF-V-----LV----LG----------TP----K--S-G--------VQGEEGLDFPEYDGVDRVINVNA---KNYKNVFKKYEVLALL-YHEP-PEDDKA---------SQRQFEMEEL-ILE-----------LAAQV---LED--KGVGFGLVDSEKDAAVAKKLGLTEEDSVYVFKGDEVIEYDGEFS----------ADTLVEFLLDVLEDP--------VELIE---GERELQAFENIEDEIKLIGYFKSKDSEHYKA----YEDAAEEFHPYIPFFATFDSKVAKKLTLKLNEIDFYEAFMDEPV----TIPDKPN----SEEEIVSFVEEHRRSTLRKLKPDSMYEMW---EDDLDGIHIVAFAEEDDP-DGYEFLETLKAVAQDNTENPDLSIIWIDPDDFPLL-VPYWEKTFDIDLSAPQIGVVNVTD-ADSIWMEMDNE--EDLPSAEELEDWLE--DVLEGEINT
>CASQ1_MAMRODE_Apodemus_sylvaticus_XP_052056312.1
------------MGARA----------VSKLR---LA----LLF-V-----LV----LG----------TP----K--S-G--------VHGEEGLDFPEYDGVDRVINVNA---KNYKNVFKKYEVLALL-YHEP-PEDDKA---------SQRQFEMEEL-ILE-----------LAAQV---LED--KGVGFGLVDSEKDAAVAKKLGLTEEDSVYVFKGDEVIEYDGEFS----------ADTLVEFLLDVLEDP--------VELIE---GERELQAFENIEDEIKLIGYFKSKDSEHYKA----YEDAAEEFHPYIPFFATFDSKVAKKLTLKMNEIDFYEAFMEEPV----TIPDKPN----SEEEIVSFVEEHRRSTLRKLKPESMYETW---EDDMDGIHIVAFAEEADP-DGYEFLETLKAVAQDNTENPDLSIIWIDPDDFPLL-VPYWEKTFDIDLSAPQIGVVNVTD-ADSIWMEMDDE--EDLPTAEELEDWLE--DVLEGEINT
>CASQ1_MAMRODE_Dipodomys_ordii_XP_012886016.1
------------MGARA----------MPRLR---LA----LLL-L-----LV----LG----------AP----K--S-G--------VQGEEGLDFPEYDGVDRVINVNA---KNYKNVFKKYEVLALL-YHEP-PEDDKA---------SQRQFEMEEL-ILE-----------LAAQV---LED--KGVGFGLVDSEKDAAVAKKLGLTEEDSVYVFKGDEVIEYDGEFS----------ADTLVEFLLDVLEDP--------VELIE---GERELQAFENIEDEIKLIGYFKSKDSEHYKA----YEDAAEEFHPYIPFFATFDSKVAKKLTLKMNEIDFYEAFMDEPV----TIPDKPN----SEEEIVNFVEEHRRSTLRKLKPESMYETW---EDDLDGIHIVAFAEEADP-DGYEFLETLKSVAQDNTENPDLSIIWIDPDDFPLL-VPYWEKTFDIDLSAPQIGVVNVTD-ADSIWMEMDDE--EDLPSAEELEDWLE--DVLEGEINT
>CASQ1_MAMRODE_Dipodomys_spectabilis_XP_042537867.1
------------MGARA----------MPRLR---LA----LLL-L-----LV----LG----------AP----K--S-G--------VQGEEGLDFPEYDGVDRVINVNA---KNYKNVFKKYEVLALL-YHEP-PEDDKA---------SQRQFEMEEL-ILE-----------LAAQV---LED--KGVGFGLVDSEKDAAVAKKLGLTEEDSVYVFKGDEVIEYDGEFS----------ADTLVEFLLDVLEDP--------VELIE---GERELQAFENIEDEIKLIGYFKSKDSEHYKA----YEDAAEEFHPYIPFFATFDSKVAKKLTLKMNEIDFYEAFMDEPV----TIPDKPN----SEEEIVNFVEEHRRSTLRKLKPESMYETW---EDDLDGIHIVAFAEEADP-DGYEFLETLKSVAQDNTENPDLSIIWIDPDDFPLL-VPYWEKTFDIDLSAPQIGVVNVTD-ADSIWMEMDDE--EDLPSAEELEDWLE--DVLEGEINT
>CASQ1_MAMRODE_Perognathus_longimembris_XP_048212580.1
------------MGARA----------MPRLR---LA----LLF-L-----LV----LG----------AP----K--S-G--------VQGEEGLDFPEYDGVDRVINVNA---KNYKNVFKKYEVLALL-YHDP-PEDDKA---------SQRQFEMEEL-ILE-----------LAAQV---LED--KGVGFGLVDSEKDAAVAKKLGLTEEDSVYVFKGDEVIEYDGEFS----------ADTLVEFLLDVLEDP--------VELIE---GERELQAFENIEDEIKLIGYFKSKDSEHYKA----YEDAAEEFHPYIPFFATFDSKVAKKLTLKLNEIDFYEAFMDEPV----TIPDKPN----SEEEIVNFVEEHRRSTLRKLKPESMYETW---EDDLDGIHIVAFAEEADP-DGYEFLETLKSVAQDNTENPDLSIIWIDPDDFPLL-VPYWEKTFDIDLSAPQIGVVNVTD-ADSIWMEMDDE--EDLPSAEELEDWLE--DVLEGEINT
>CASQ1_MAMAFRO_Elephantulus_edwardii_XP_006895595.1
------------MGARA----------VPRLR---LA----LLL-L-----LV----LG----------TP----Q--S-G--------VQGEDGLDFPEYDGVDRVVNVNA---KNYKNVFKKYEVLALL-YHEP-PEDDKA---------SQRQFEMEEL-ILE-----------LAAQV---LED--KGVGFGLVDSEKDAAVAKKLGLTEEDSVYVFKGDEVIEYDGEFS----------ADTLVEFLLDVLEDP--------VELIE---GERELQAFENIEDEIKLIGYFKSKDSEHFKA----YEDAAEEFHPYIPFFATFDSKVAKKLTLKMNEIDFYEAFMDEPV----TIPDKPN----SEEEIVTFVEEHRRSTLRKLKPESMYETW---EDDMDGIHIVAFAEEADP-DGYEFLETLKSVAQDNTENPDLSIIWIDPDDFPLL-VPYWEKTFDIDLSAPQIGVVNVTD-ADSIWMEMDNE--EDLPSADELEDWLE--DVLEGEINT
>CASQ1_MAMRODE_Nannospalax_galili_XP_008839037.1
------------MGARA----------VPRLQ---LA----LLF-L-----LV----LG----------TP----K--S-G--------VQGEEGLDFPEYDGVDRVINVNA---KNYKNVFKKYEVLALL-YHEP-PEDDKA---------SQRQFEMEEL-ILE-----------LAAQV---LED--KGVGFGLVDSEKDTAVAKKLGLTEEDSIYVFKGDEVIEYDGELA----------ADTLVEFLLDVLEDP--------VELIE---GERELQAFENIEDEIKLIGYFKNKDSEHYKA----FEDAAEEFHPYIPFFATFDSKVAKKLTLKLNEIDFYEAFMDEPV----TIPDKPN----SEEEIVNFVEEHRRSTLRKLKPESMYETW---EDDLDGIHIVAFAEEADP-DGYEFLETLKAVAQDNTENPDLSIIWIDPDDFPLL-VPYWEKTFDIDLSAPQIGVVNVTD-ADSIWMEMDNE--EDLPSAEELEDWLE--DVLEGEINT
>CASQ1_MAMRODE_Castor_canadensis_XP_020024805.1
------------MGARV----------VPRLR---LA----LLL-L-----LV----LG----------IP----K--S-G--------VQGEEGLDFPQYDGVDRVINVNA---KNYKNVFKKYEVLALL-YHEP-PEDDKA---------SQRQFEMEEL-ILE-----------LAAQV---LED--KGVGFGLVDSEKDAAVAKKLGLTEEDSIYVFKGDEVIEYDGEFS----------ADTLVEFLLDVLEDP--------VELIE---GERELQAFENIEDEIKLIGYFKNKDSEHYKA----YEDAAEEFHPYIPFFATFDSKVAKKLTLKLNEIDFYEAFMEEPV----TIPDKPN----SEEEIVSFVEEHRRSTLRKLKPESMYETW---EDDMDGIHIVAFAEEADP-DGYEFLETLKAVAQDNTENPDLSIIWIDPDDFPLL-VPYWEKTFDIDLSAPQIGVVNVTD-ADSVWMEMDNE--EDLPSAEELEDWLE--DVLEGEINT
>CASQ1_MAMRODE_Microtus_ochrogaster_XP_005368632.1
------------MGARA----------VPKLR---LA----LLF-V-----LV----LG----------IP----K--P-G--------VQGEEGLDFPEYDGVDRVINVNA---KNYKNVFKKYEVLALL-YHEP-PEDDKA---------SQRQFEMEEL-ILE-----------LAAQV---LED--KGVGFGLVDSEKDAAVAKKLGLIEEDSIYVFKGDEVIEYDGEFA----------ADTLVEFLLDVLEDP--------VELIE---GERELQAFENIEDEIKLIGYFKNKDSEHYKA----FEDAAEEFHPYIPFFATFDSKVAKKLTLKLNEIDFYEAFMDEPV----TIPDKPN----SEEEIVSFVEEHRRSTLRKLKPESMYETW---EDDMDGIHIVAFAEEADP-DGFEFLEILKAVAQDNTENPDLSIIWIDPDDFPLL-VPYWEKTFDIDLSAPQIGVVNVTD-ADSIWMEMDNE--EDLPSAEELEDWLE--DVLSGEINT
>CASQ1_MAMRODE_Microtus_oregoni_XP_041499427.1
------------MGARA----------VPKLR---LA----LLF-V-----LV----LG----------IP----K--P-G--------VQGEEGLDFPEYDGVDRVINVNA---KNYKNVFKKYEVLALL-YHEP-PEDDKA---------SQRQFEMEEL-ILE-----------LAAQV---LED--KGVGFGLVDSEKDAAVAKKLGLIEEDSIYVFKGDEVIEYDGEFA----------ADTLVEFLLDVLEDP--------VELIE---GERELQAFENIEDEIKLIGYFKNKDSEHYKA----FEDAAEEFHPYIPFFATFDSKVAKKLTLKLNEIDFYEAFMDEPV----TIPDKPN----SEEEIVSFVEEHRRSTLRKLKPESMYETW---EDDMDGIHIVAFAEEADP-DGFEFLETLKAVAQDNTENPDLSIIWIDPDDFPLL-VPYWEKTFDIDLSAPQIGVVNVTD-ADSIWMEMDNE--EDLPSAEELEDWLE--DVLSGEINT
>CASQ1_MAMRODE_Chionomys_nivalis_XP_057625756.1
------------MGARA----------VPKLR---LA----LLF-V-----LV----LG----------IP----K--P-G--------VQGEEGLDFPEYDGVDRVINVNA---KNYKNVFKKYEVLALL-YHEP-PEDDKA---------SQRQFEMEEL-ILE-----------LAAQV---LED--KGVGFGLVDSEKDAAVAKKLGLIEEDSVYVFKGDEVIEYDGEFA----------ADTLVEFLLDVLEDP--------VELIE---GERELQAFENIEDEIKLIGYFKNKDSEHYKA----FEDAAEEFHPYIPFFATFDSKVAKKLTLKLNEIDFYEAFMDEPV----TIPDKPN----SEEEIVSFVEEHRRSTLRKLKPESMYETW---EDDMDGIHIVAFAEEADP-DGFEFLETLKAVAQDNTENPDLSIIWIDPDDFPLL-VPYWEKTFDIDLSAPQIGVVNVTD-ADSIWMEMDNE--EDLPSAEELEDWLE--DVLSGEINT
>CASQ1_MAMRODE_Microtus_fortis_XP_049998879.1
------------MGARA----------VPTLR---LA----LLF-V-----LV----LG----------IP----K--P-G--------VQGEEGLDFPEYDGVDRVINVNA---KNYKNVFKKYEVLALL-YHEP-PEDDKA---------SQRQFEMEEL-ILE-----------LAAQV---LED--KGVGFGLVDSEKDAAVAKKLGLIEEDSIYVFKGDEVIEYDGEFA----------ADTLVEFLLDVLEDP--------VELIE---GERELQAFENIEDEIKLIGYFKNKDSEHYKA----FEDAAEEFHPYIPFFATFDSKVAKKLTLKLNEIDFYEAFMDEPV----TIPDKPN----SEEEIVSFVEEHRRSTLRKLKPESMYETW---EDDMDGIHIVAFAEEADP-DGFEFLETLKAVAQDNTENPDLSIIWIDPDDFPLL-VPYWEKTFDIDLSAPQIGVVNVTD-ADSVWMEMDNE--EDLPSAEELEDWLE--DVLSGEINT
>CASQ1_MAMRODE_Myodes_glareolus_XP_048304846.1
------------MGARA----------VPKLR---LA----LLF-V-----LV----LG----------IP----K--S-G--------VQGEEGLDFPEYDGVDRVINVNA---KNYKNVFKKYEVLALL-YHEP-PEDDKA---------SQRQFEMEEL-ILE-----------LAAQV---LED--KGVGFGLVDSEKDAAVAKKLGLIEEDSVYVFKGDEVIEYDGEFA----------ADTLVEFLLDVLEDP--------VELIE---GERELQAFENIEDENKLIGYFKSKDSEHYKA----FEDAAEEFHPYIPFFATFDSKVAKKLTLKLNEIDFYEAFMDEPV----TIPDKPN----SEEEIVSFVEEHRRSTLRKLKPESMYETW---EDDMDGIHIVAFAEEADP-DGYEFLETLKAVAQDNTENPDLSIIWIDPDDFPLL-VPYWEKTFDIDLSAPQIGVVNVTD-ADSIWMEMDNE--EDLPSAEELEDWLE--DVLAGEINT
>CASQ1_MAMRODE_Arvicola_amphibius_XP_038205769.1
------------MGARA----------MAKLP---LA----LLF-V-----LV----LG----------IP----K--P-G--------VQGEEGLDFPEYDGVDRVINVNA---KNYKNVFKKYEVLALL-YHEP-PEDDKA---------SQRQFEMEEL-ILE-----------LAAQV---LED--KGVGFGLVDSEKDAAVAKKLGLIEEDSVYVFKGDEVIEYDGEFA----------ADTLVEFLLDVLEDP--------VELIE---GERELQAFENIEDEIKLIGYFKNKDSEHYKA----FEDAAEEFHPYIPFFATFDSKVAKKLTLKLNEIDFYEAFMDEPV----TIPDKPN----SEEEIVSFVEEHRRSTLRKLKPESMYETW---EDDMDGIHIVAFAEEADP-DGYEFLETLKAVAQDNTENPDLSIIWIDPDDFPLL-VPYWEKTFDIDLSAPQIGVVNVTD-ADSIWMEMDNE--EDLPSAEELEDWLE--DVLSGEINT
>CASQ1_MAMRODE_Cavia_porcellus_XP_003466612.1
------------MGARA----------V-------------LLF-L-----LV----LG----------TP----Q--S-G--------VQGEEGLDFPEYDGVDRVVNVNA---KNYKNVFKKYEVLALL-YHEP-PEDDKA---------SQRQFEMEEL-ILE-----------LAAQV---LED--KGVGFGLVDSEKDAAVAKKLGLTEEDSIYVFKGDEVIEYDGEFS----------ADTLVEFLLDVLEDP--------VELIE---GERELQAFENIEDEIKLIGYFKNKDSEHYKA----YEDAAEEFHPYIPFFATFDSKVAKKLTLKLNEIDFYEAFMEEPI----TIPDKPN----SEEEIVNFVEEHRRSTLRKLKPESMYETW---EDDMDGIHIVAFAEEADP-DGYEFLETLKSVAQDNTDNPDLSIIWIDPDDFPLL-VPYWEKTFDIDLSAPQIGVVNVTD-ADSIWMEMDDE--EDLPSAEELEDWLE--DVLSGEINT
>CASQ1_MAMLAGO_Octodon_degus_XP_004639994.1
------------MGARA----------V-------------LLF-L-----LV----LG----------TP----R--S-G--------VQGEEGLDFPEYDGVDRVINVNA---KNYKNVFKKYEVLALL-YHEP-PEDDKA---------SQRQFEMEEL-ILE-----------LAAQV---LED--KGVGFGLVDSEKDTAVAKKLGLTEEDSIYVFKGDEVIEYDGEFS----------ADTLVEFLLDVLEDP--------VELIE---GERELQAFENIEDEIKLIGYFKSKDSEHYKA----YEDAAEEFHPYIPFFATFDSKVAKKLTLKLNEIDFYEAFMEEPV----TIPDKPN----SEEEIVSFVEEHRRSTLRKLKPESMYETW---EDDMDGIHIVAFAEEADP-DGYEFLETLKAVAQDNTDNPDLSIIWIDPDDFPLL-VPYWEKTFDIDLSAPQIGVVNVTD-ADSVWMEMDDE--EDLPSAEELEDWLE--DVLEGEINT
>CASQ1_MAMRODE_Chinchilla_lanigera_XP_005400252.1
------------MGARA----------V-------------LLL-L-----LV----LG----------TP----K--S-G--------VQGEEGLDFPEYDGVDRVINVNA---KNYKNVFKKYEVLALL-YHEP-PEDDKA---------SQRQFEMEEL-ILE-----------LAAQV---LEE--KGVGFGLVDSEKDAAVAKKLGLTEEDSIYVFKGDEVIEYDGEFS----------ADTLVEFLLDVLEDP--------VEFIE---GERELQAFENIEDEIKLIGYFKSKDSEHYKA----YEDAAEEFHPYIPFFATFDSKVAKKLTLKLNEIDFYEAFMEEPV----TIPDKPN----SEEEIVSFVEEHRRSTLRKLKPESMYETW---EDDMDGIHIVAFAEEADP-DGYEFLETLKAVAQDNTDNPDLSIIWIDPDDFPLL-VPYWEKTFDIDLSAPQIGVVNVTD-ADSIWMEMDDE--EDLPSAEELEDWLE--DVLEGEINT
>CASQ1_MAMRODE_Fukomys_damarensis_XP_010614976.2
------------MGATA----------V-------------LLF-L-----LV----LG----------TP----K--S-G--------VQGEEGLDFPEYDGVDRVINVNA---KNYKNVFKKYEVLALL-YHEP-PEDDKA---------SQRQFEMEEL-ILE-----------LAAQV---LED--KGVGFGLVDSEKDSAVAKKLGLIEEDSIYVFKGDEVIEYDGELS----------SDTLVEFLLDVLEDP--------VELIE---GERELQAFENIEDEIKLIGYFKSKDSEHYKA----FEDAAEEFHPYIPFFATFDSKVAKKLTLKLNEIDFYEAFMEEPV----TIPDKPN----SEEEIVSFVEEHRRSTLRKLKPESMYETW---EDDLDGIHIVAFAEEADP-DGYEFLETLKSVAQDNTDNPDLSIIWIDPDDFPLL-VPYWEKTFDIDLSAPQIGVVNVTD-ADSIWMEMDDE--EDLPSAEELEDWLE--DVLEGEINT
>CASQ1_MAMRODE_Heterocephalus_glaber_XP_004858781.1
------------MGARA----------V-------------LLF-L-----LV----LG----------TL----K--S-G--------VQGEEGLDFPEYDGVDRVINVNA---KNYKNVFKKYEVLALL-YHEP-PEDDKA---------SQRQFEMEEL-ILE-----------LAAQV---LED--KGVGFGLVDSEKDAAVAKKLGLTEEDSIYVFKGDEVIEYDGELS----------ADTLVEFLLDVLEDP--------VELIE---GEKELQAFENVEDEIKLIGYFKNKDSEHYKA----YEDAAEEFHPYIPFFATFDSKVAKKLTLKLNEIDFYEAFMEEPV----TIPDKPN----SEEEIVNFVEEHRRSTLRKLKPESMYETW---EDDLDGIHIVAFAEEADP-DGYEFLETLKSVAQDNTDNPDLSIIWIDPDDFPLL-VPYWEKTFDIDLSAPQIGVVNVTD-ADSIWMEMDDE--EDLPSAEELEDWLE--DVLEGEINT
>CASQ1_MAMPRIM_Galeopterus_variegatus_XP_008584737.1
------------MGARA----------VLGLR---LA----LLL-V-----LV----LG----------TP----K--S-G--------VQGEEGLDFPQYDGVDRVINVNA---KNYKNVFKKYEVLALL-YHDP-PEDDKA---------SQRQFEMEEL-ILE-----------LAAQV---LED--KGVGFGLVDSEKDAAVAKKLGLTEEDSVYVFKGDEVIEYDGEFS----------ADTLVEFLLDVLEDP--------VELIE---GERELQAFENIEDENKLIGYFKSKDSEHYKA----YEDAAEEFHPYIPFFATFDSKVAKKLTLKLNEIDFYEAFMEEPV----TIPDKPN----SEEEIVNFVEEHRRSTLRKLKPESMYETW---EDDLDGIHIVAFAEEDDP-DGYEFLEILKSVAQDNTENPDLSIIWIDPDDFPLL-VPYWEKTFDIDLSAPQIGVVNVTD-ADSIWMEMDDE--EDLPSAEELEDWLE--DVLSGEINT
>CASQ1_MAMDEMO_Cynocephalus_volans_XP_062961021.1
------------MGARA----------VLGLR---LA----LLL-V-----LV----LG----------TP----K--S-G--------VQGEEGLDFPQYDGVDRVINVNA---KNYKNVFKKYEVLALL-YHDP-PEDDKA---------SQRQFEMEEL-ILE-----------LAAQV---LED--KGVGFGLVDSEKDAAVAKKLGLTEEDSVYVFKGDEVIEYDGEFS----------ADTLVEFLLDVLEDP--------VELIE---GERELQAFENIEDENKLIGYFKSKDSEHYKA----YEDAAEEFHPYIPFFATFDSKVAKKLTLKLNEIDFYEAFMEEPV----TIPDKPN----SEEEIVNFVEEHRRSTLRKLKPESMYETW---EDDLDGIHIVAFAEEDDP-DGYEFLEILKSVAQDNTENPDLSIIWIDPDDFPLL-VPYWEKTFDIDLSAPQIGVVNVTD-ADSIWMEMDDE--EDLPSAEELEDWLE--DVLSGEINT
>CASQ1_MAMPRIM_Propithecus_coquereli_XP_012517340.1
------------MGARA----------VLGLR---LA----LLL-L-----LV----LG----------TP----K--S-G--------VQGEEGLDFPKYDGVDRVINVNA---KNYKNVFKKYEVLALL-YHEP-PEDDKA---------SQRQFEMEEL-ILE-----------LAAQV---LED--KGVGFGLVDSEKDAAVAKKLGLTEEDSVYVFKGDEVIEYDGEFS----------ADTLVEFLLDVLEDP--------VELIE---GERELEAFENIEDENKLIGYFKNKDSEHYKA----FEDAAEEFHPYIPFFATFDSKVAKKLTLKLNEIDFYEAFMEEPV----TIPDKPN----SEEEIVNFVEEHRRSTLRKLKPESMYETW---EDDMDGIHIVAFAEEADP-DGFEFLETLKAVAQDNTENPDLSIVWIDPDDFPLL-VPYWEKTFDIDLSAPQIGVVNVTD-ADSIWMEMDDE--EDLPSAEELEDWLE--DVLSGEINT
>CASQ1_MAMPRIM_Microcebus_murinus_XP_012604634.1
------------MGARA----------VLGLR---LA----LLL-L-----LV----LG----------TP----K--S-W--------VQGEEGLDFPKYDGVDRVINVNA---KNYKNVFKKYEVLALL-YHEP-PEDDKA---------SQRQFEMEEL-ILE-----------LAAQV---LED--KGVGFGLVDSEKDAAVAKKLGLTEEDSVYVFKGDEVIEYDGEFS----------ADTLVEFLLDVLEDP--------VELIE---GERELEAFENIEDENKLIGYFKSKDSEHYKA----FEDAAEEFHPYIPFFATFDSKVAKKLTLKLNEIDFYEAFMDEPV----TIPDKPN----SEEEIVNFVEEHRRSTLRKLKPESMYETW---EDDMDGIHIVAFAEEADP-DGFEFLETLKAVAQDNTENPDLSIVWIDPDDFPLL-VPYWEKTFDIDLSAPQIGVVNVTD-ADSIWMEMDDE--EDLPSAEELEDWLE--DVLSGEINT
>CASQ1_MAMPRIM_Lemur_catta_XP_045403034.1
------------MGARV----------VQGLR---LA----LLL-L-----LV----LG----------TP----K--S-R--------VQGEEGLDFPKYDGVDRVINVNA---KNYKNVFKKYEVLALL-YHEP-PEDDKA---------SQRQFEMEEL-ILE-----------LAAQV---LED--KGVGFGLVDSEKDAAVAKKLGLTEEDSVYVFKGDEVIEYDGEFS----------ADTLVEFLLDVLEDP--------VELIE---GERELEAFENIEDENKLIGYFKSKDSEHYKA----FEDAAEEFHPYIPFFATFDSKVAKKLTLKLNEIDFYEAFMEEPV----TIPDKPN----SEEEIVNFVEEHRRSTLRKLKPESMYETW---EDDMDGIHIVAFAEEADP-DGFEFLETLKAVAQDNTENPDLSIVWIDPDDFPLL-VPYWEKTFDIDLSAPQIGVVNVTD-ADSIWMEMDDE--EDLPSAEELEDWLE--DVLSGEINT
>CASQ1_MAMCHIR_Hipposideros_armiger_XP_019505195.1
------------MGARA----------VSGLR---LA----LLL-L-----LV----LR----------TP----E--S-G--------VQGEDGLDFPEYDGVDRVINVNA---KNYKNVFKKYEVLALL-YHEP-PEDDKA---------SQRQFEMEEL-TLE-----------LAAQV---LED--KGIGFGMVDSEKDTAVAKKLGLTEEDSIYVFKGDEVIEYDGELS----------ADTLVEFMLDVLEDP--------VELIE---GERELQAFENIEDEIKLIGYFKSKDSEHFKA----YEDAAEEFHPYIPFFATFDSKVAKKLTLKMNEIDFYEAFMEEPV----TIPDKPN----SKEEIVSFVEEHRRSTLRKLKPESMYETW---EDDLDGIHIVAFAEEADP-DGYEFLETLKAVAQDNTENPDLSIIWIDPDDFPLL-VPYWEKTFDIDLSAPQIGVVNVTD-ADSIWLEMDDE--EDLPSAEELEDWLE--DVLEGEINT
>CASQ1_MAMCHIR_Rhinolophus_sinicus_XP_019572016.1
------------MGARA----------VPGLR---LA----LLL-L-----LV----LR----------TP----E--S-G--------VQGEDGLDFPEYDGVDRVINVNA---KNYKNVFKKYEVLALL-YHEP-PEDDKA---------SQRQFEMEEL-TLE-----------LAAQV---LED--KGVGFGMVDSEKDAAVAKKLGLTEEDSIYVFKGDEVIEYDGELS----------ADTLVEFMLDVLEDP--------VELIE---GERELQAFENIEDEIKLIGYFKSKDSEHFKA----YEDAAEEFHPYIPFFATFDSKVAKKLTLKLNEIDFYEAFMEEPV----TIPDKPN----SKEEIVSFVEEHRRSTLRKLKPESMYETW---EDDLDGIHIVAFAEEADP-DGYEFLETLKAVAQDNTENPDLSIIWIDPDDFPLL-VPYWEKTFDIDLSAPQIGVVNVTD-ADSIWLEMDDE--EDLPSAEELEDWLE--DVLEGEINT
>CASQ1_MAMCHIR_Rhinolophus_ferrumequinum_XP_032949580.1
------------MGARA----------VPGLR---LA----LLL-L-----LV----LR----------TP----E--S-G--------VQGEDGLDFPEYDGVDRVINVNA---KNYKNVFKKYEVLALL-YHEP-PEDDKA---------SQRQFEMEEL-TLE-----------LAAQV---LED--KGVGFGMVDSEKDAAVAKKLGLTEEDSIYVFKGDEVIEYDGELS----------ADTLVEFMLDVLEDP--------VELIE---GERELQAFENIEDEIKLIGYFKSKDSEHFKA----YEDAAEEFHPYIPFFATFDSKVAKKLTLKLNEIDFYEAFMEEPV----TIPDKPN----SKEEIVSFVEEHRRSTLRKLKPESMYETW---EDDLDGIHIVAFAEEADP-DGYEFLETLKAVAQDNTENPDLSIIWIDPDDFPLL-VPYWEKTFDIDLSAPQIGVVNVTD-ADSIWLEMDDE--EDLPSAEELEDWLE--DVLEGEINT
>CASQ1_MAMCHIR_Pteropus_alecto_XP_006922962.1
------------MGARA----------VLGLR---LA----LLL-L-----LV----LG----------TP----K--S-G--------VQGEDGLDFPEYDGVDRVVNVNA---KNYKNVFKKYEVLALL-YHEP-PEDDKA---------SQRQFEMEEL-TLE-----------LAAQV---LED--KGVGFGMVDSEKDAAVAKKLGLTEEDSIYVFKGDEVIEYDGELS----------ADTLVEFLLDVLEDP--------VELIE---GERELQAFENIEDENKLIGYFKNKDSEHFKA----YEDAAEEFHPYIPFFATFDSKVAKKLTLKLNEIDFYEAFMEEPV----TIPDKPN----SEEEIVNFVEEHRRSTLRKLKPESMYETW---EDDLDGIHIVAFAEEADP-DGYEFLEILKAVAQDNTENPDLSIIWIDPDDFPLL-VPYWEKTFDIDLSAPQIGVVNVTD-ADSIWMEMDDE--EDLPSAEELEDWLE--DVLAGEINT
>CASQ1_MAMCHIR_Pteropus_vampyrus_XP_011371381.1
------------MGARA----------VLGLR---LA----LLL-L-----LV----LG----------TP----K--S-G--------VQGEDGLDFPEYDGVDRVVNVNA---KNYKNVFKKYEVLALL-YHEP-PEDDKA---------SQRQFEMEEL-TLE-----------LAAQV---LED--KGVGFGMVDSEKDAAVAKKLGLTEEDSIYVFKGDEVIEYDGELS----------ADTLVEFLLDVLEDP--------VELIE---GERELQAFENIEDENKLIGYFKNKDSEHFKA----YEDAAEEFHPYIPFFATFDSKVAKKLTLKLNEIDFYEAFMEEPV----TIPDKPN----SEEEIVNFVEEHRRSTLRKLKPESMYETW---EDDLDGIHIVAFAEEADP-DGYEFLEILKAVAQDNTENPDLSIIWIDPDDFPLL-VPYWEKTFDIDLSAPQIGVVNVTD-ADSIWMEMDDE--EDLPSAEELEDWLE--DVLAGEINT
>CASQ1_MAMCHIR_Pteropus_giganteus_XP_039695912.1
------------MGARA----------VLGLR---LA----LLL-L-----LV----LG----------TP----K--S-G--------VQGEDGLDFPEYDGVDRVVNVNA---KNYKNVFKKYEVLALL-YHEP-PEDDKA---------SQRQFEMEEL-TLE-----------LAAQV---LED--KGVGFGMVDSEKDAAVAKKLGLTEEDSIYVFKGDEVIEYDGELS----------ADTLVEFLLDVLEDP--------VELIE---GERELQAFENIEDENKLIGYFKNKDSEHFKA----YEDAAEEFHPYIPFFATFDSKVAKKLTLKLNEIDFYEAFMEEPV----TIPDKPN----SEEEIVNFVEEHRRSTLRKLKPESMYETW---EDDLDGIHIVAFAEEADP-DGYEFLEILKAVAQDNTENPDLSIIWIDPDDFPLL-VPYWEKTFDIDLSAPQIGVVNVTD-ADSIWMEMDDE--EDLPSAEELEDWLE--DVLAGEINT
>CASQ1_MAMCHIR_Rousettus_aegyptiacus_XP_015994934.1
------------MGARA----------MLGLR---LA----LLL-L-----LV----LG----------TP----T--S-V--------VQGEDGLDFPQYDGVDRVVNVNA---KNYKNVFKKYEVLALL-YHEP-PEDDKA---------SQRQFEMEEL-TLE-----------LAAQV---LED--KGVGFGMVDSEKDAAVAKKLGLTEEDSIYVFKGDEVIEYDGELS----------ADTLVEFLLDVLEDP--------VELIE---GERELQAFENIEDENKLIGYFKNKDSEHFKA----YEDAAEEFHPYIPFFATFDSKVAKKLTLKLNEIDFYEAFMEEPV----TIPDKPN----SEEEIVNFVEEHRRSTLRKLKPESMYETW---EDDLDGIHIVAFAEEADP-DGYEFLETLKAVAQDNTENPDLSIIWIDPDDFPLL-VPYWEKTFDIDLSAPQIGVVNVTD-ADSIWMEMDDE--EDLPSAEELEDWLE--DVLEGEINT
>CASQ1_MAMXENA_Dasypus_novemcinctus_XP_058165934.1
------------MGARA----------APALR---LA----LLL-L-----LV----LG----------TP----E--S-G--------VYGEDGLDFPEYDGVDRVINVNA---KNYKNVFKKYEVLALL-YHEP-PEDDKA---------SQRQFEMEEL-ILE-----------LAAQV---LED--KGVGFGLVDSEKDAAVAKKLGLTEEDSVYVFKGDEVIEYDGEFS----------ADTLVEFVLDVLEDP--------VEMIE---GERELQAFENIEDENKLIGYFKNKDSEHFKA----YEDAAEEFHPYIPFFATFDSKVAKKLTLKLNEIDFYEAFMDEPV----TIPDKPN----SEEEIVSFVEEHRRSTLRKLKPESMYETW---EDDMDGIHIVAFAEEADP-DGFEFLETLKSVAQDNTENPDLSIIWIDPDDFPLL-VPYWEKTFDIDLSAPQIGVVNVTD-ADSIWMEMDNE--EDLPSAEELEDWLE--DVLEGEINT
>CASQ1_MAMARTI_Vicugna_pacos_XP_006215709.1
------------MGARA----------VPGLR---LA----LLL-L-----LV----LG----------TP----K--S-G--------VQGEEGLDFPEYDGVDRVVNVNA---KNYKNVFKKYEVLALL-YHEH-PEDDKA---------SQRQFELEEL-ILE-----------LAAQV---LED--KGVGFGMVDSEKDAAVAKKLGLTEEDSIYVFKGDEVIEYDGEFS----------ADTLVEFMLDVLEDP--------VELID---GERELQAFENIEDEIKLIGYFKSKDSEHYKA----YEDAAEEFHPYIPFFATFDSKVAKKLTLKLNEIDFYEAFMEEPV----TIPDKPN----SEEEIVNFVEEHRRSTLRKLKPESMYETW---EDDLDGIHIVAFAEEADP-DGYEFLETLKSVARDNTDNPDLSIIWIDPDDFPLL-VPYWEKTFDIDLSAPQIGVVNVTD-ADSIWMEMDDE--EDLPSTEELEDWLE--DVLEGEINT
>CASQ1_MAMARTI_Camelus_bactrianus_XP_010953938.1
------------MGARA----------VPGLR---LA----LLL-L-----LV----LG----------TP----K--P-G--------VQGEEGLDFPEYDGVDRVVNVNA---KNYKNVFKKYEVLALL-YHEP-PEDDKA---------SQRQFELEEL-ILE-----------LAAQV---LED--KGVGFGMVDSEKDAAVAKKLGLTEEDSIYVFKGDEVIEYDGEFS----------ADTLVEFMLDVLEDP--------VELID---GERELQAFENIEDEIKLIGYFKSKDSEHYKA----YEDAAEEFHPYIPFFATFDSKVAKKLTLKLNEIDFYEAFMEEPV----TIPDKPN----SEEEIVNFVEEHRRSTLRKLKPESMYETW---EDDLDGIHIVAFAEEADP-DGYEFLETLKSVARDNTDNPDLSIIWIDPDDFPLL-VPYWEKTFDIDLSAPQIGVVNVTD-ADSIWMEMDDE--EDLPSTEELEDWLE--DVLEGEINT
>CASQ1_MAMARTI_Camelus_dromedarius_XP_010991406.2
------------MGARA----------VPGLR---LA----LLL-L-----LV----LG----------TP----K--P-G--------VQGEEGLDFPEYDGVDRVVNVNA---KNYKNVFKKYEVLALL-YHEP-PEDDKA---------SQRQFELEEL-ILE-----------LAAQV---LED--KGVGFGMVDSEKDAAVAKKLGLTEEDSIYVFKGDEVIEYDGEFS----------ADTLVEFMLDVLEDP--------VELID---GERELQAFENIEDEIKLIGYFKSKDSEHYKA----YEDAAEEFHPYIPFFATFDSKVAKKLTLKLNEIDFYEAFMEEPV----TIPDKPN----SEEEIVNFVEEHRRSTLRKLKPESMYETW---EDDLDGIHIVAFAEEADP-DGYEFLETLKSVARDNTDNPDLSIIWIDPDDFPLL-VPYWEKTFDIDLSAPQIGVVNVTD-ADSIWMEMDDE--EDLPSTEELEDWLE--DVLEGEINT
>CASQ1_MAMARTI_Camelus_ferus_XP_006173997.2
------------MGARA----------VPGLR---LA----LLL-L-----LV----LG----------TP----K--P-G--------VQGEEGLDFPEYDGVDRVVNVNA---KNYKNVFKKYEVLALL-YHEP-PEDDKA---------SQRQFELEEL-ILE-----------LAAQV---LED--KGVGFGMVDSEKDAAVAKKLGLTEEDSIYVFKGDEVIEYDGEFS----------ADTLVEFMLDVLEDP--------VELID---GERELQAFENIEDEIKLIGYFKSKDSEHYKA----YEDAAEEFHPYIPFFATFDSKVAKKLTLKLNEIDFYEAFMEEPV----TIPDKPN----SEEEIVNFVEEHRRSTLRKLKPESMYETW---EDDLDGIHIVAFAEEADP-DGYEFLETLKSVARDNTDNPDLSIIWIDPDDFPLL-VPYWEKTFDIDLSAPQIGVVNVTD-ADSIWMEMDDE--EDLPSTEELEDWLE--DVLEGEINT
>CASQ1_MAMARTI_Orcinus_orca_XP_004284495.1
------------MGART----------VPGLR---LA----LLL-L-----LV----LG----------TL----E--S-G--------VQRQDGLDFPEYDGVDRVVNVNA---KNYKNVFKKYEVLALL-YHEP-PEDDKA---------SQRQFEMEEL-ILE-----------LAAQV---LED--KGVGFGMVDSEKDTAVAKKLGLTEEDSIYVFKGDEVIEYDGEFS----------ADTLVEFLLDVLEDP--------VEFIE---GERELQAFENIEDENKLIGYFKSKDSEHYKA----YEDAAEEFHPYIPFFATFDSKVAKKLTLKLNEIDFYEAFMEEPV----TIPDKPN----SEEEIVNFVEEHRRSTLRKLKPESMYETW---EDDLDGIHIVAFAEETDP-DGYEFLEILKAVAQDNTENPDLSIIWIDPDDFPLL-VPYWEKTFNIDLSAPQIGVVNVTD-ADSVWMEMDDE--EDLPSAEELEDWLE--DVLEGEINT
>CASQ1_MAMARTI_Globicephala_melas_XP_030697787.1
------------MGARA----------VPGLR---LA----LLL-L-----LV----LG----------TL----E--S-G--------VQRQDGLDFPEYDGVDRVVNVNA---KNYKNVFKKYEVLALL-YHEP-PEDDKA---------SQRQFEMEEL-ILE-----------LAAQV---LED--KGVGFGMVDSEKDTAVAKKLGLTEEDSIYVFKGDEVIEYDGEFS----------ADTLVEFLLDVLEDP--------VEFIE---GERELQAFENIEDENKLIGYFKSKDSEHYKA----YEDAAEEFHPYIPFFATFDSKVAKKLTLKLNEIDFYEAFMEEPV----TIPDKPN----SEEEIVSFVEEHRRSTLRKLKPESMYETW---EDDLDGIHIVAFAEETDP-DGYEFLEILKAVAQDNTENPDLSIIWIDPDDFPLL-VPYWEKTFNIDLSAPQIGVVNVTD-ADSVWMEMDDE--EDLPSAEELEDWLE--DVLEGEINT
>CASQ1_MAMARTI_Tursiops_truncatus_XP_033712394.1
------------MGARA----------VPGLR---LA----LLL-L-----LV----LG----------TL----E--S-G--------VQRQDGLDFPEYDGVDRVVNVNA---KNYKNVFKKYEVLALL-YHEP-PEDDKA---------SQRQFEMEEL-ILE-----------LAAQV---LED--KGVGFGMVDSEKDTAVAKKLGLTEEDSIYVFKGDEVIEYDGEFS----------ADTLVEFLLDVLEDP--------VEFIE---GERELQAFENIEDENKLIGYFKSKDSEHYKA----YEDAAEEFHPYIPFFATFDSKVAKKLTLKLNEIDFYEAFMEEPV----TIPDKPN----SEEEIVSFVEEHRRSTLRKLKPESMYETW---EDDLDGIHIVAFAEETDP-DGYEFLEILKAVAQDNTENPDLSIIWIDPDDFPLL-VPYWEKTFNIDLSAPQIGVVNVTD-ADSVWMEMDDE--EDLPSAEELEDWLE--DVLEGEINT
>CASQ1_MAMARTI_Lagenorhynchus_obliquidens_XP_026950932.1
------------MGARA----------VPGLR---LA----LLL-L-----LV----LG----------TL----E--S-G--------VQGQDGLDFPEYDGVDRVVNVNA---KNYKNVFKKYEVLALL-YHEP-PEDDKA---------SQRQFEMEEL-ILE-----------LAAQV---LED--KGVGFGMVDSEKDTAVAKKLGLTEEDSIYVFKGDEVIEYDGEFS----------ADTLVEFLLDVLEDP--------VEFIE---GERELQAFENIEDENKLIGYFKSKDSEHYKA----YEDAAEEFHPYIPFFATFDSKVAKKLTLKLNEIDFYEAFMEEPV----TIPDKPN----SEEEIVNFVEEHRRSTLRKLKPESMYETW---EDDLDGIHIVAFAEETDP-DGYEFLEILKAVAQDNTENPDLSIIWIDPDDFPLL-VPYWEKTFNIDLSAPQIGVVNVTD-ADSVWMEMDDE--EDLPSAEELEDWLE--DVLEGEINT
>CASQ1_MAMARTI_Delphinapterus_leucas_XP_022415326.1
------------MGARA----------VPGLR---LA----LLL-L-----LV----LG----------TL----K--S-G--------VQGQDGLDFPEYDGVDRVVNVNA---KNYKNVFKKYEVLALL-YHEP-PEHDKA---------SQRQFEMEEL-ILE-----------LAAQV---LED--KGVGFGMVDSEKDTAVAKKLGLTEEDSIYVFKGDEVIEYDGEFS----------ADTLVEFLLDVLEDP--------VEFIE---GERELQAFENIEDENKLIGYFKSKDSEHYKA----YEDAAEEFHPYIPFFATFDSKVAKKLTLKLNEIDFYEAFMEEPV----TIPDKPN----SEEEIVNFVEEHRRSTLRKLKPESMYETW---EDHLDGIHIVAFAEETDP-DGYEFLEILKAVAQDNTENPDLSIIWIDPDDFPLL-VPYWEKTFNIDLSAPQIGVVNVTD-ADSIWMEMDDE--EDLPSAEELEDWLE--DVLEGEINT
>CASQ1_MAMARTI_Monodon_monoceros_XP_029085094.1
------------MGARA----------VPGLR---LA----LLL-L-----LV----LG----------TL----K--S-G--------VQGQDGLDFPEYDGVDRVVNVNA---KNYKNVFKKYEVLALL-YHEP-PEHDKA---------SQRQFEMEEL-ILE-----------LAAQV---LED--KGVGFGMVDSEKDTAVAKKLGLTEEDSIYVFKGDEVIEYDGEFS----------ADTLVEFLLDVLEDP--------VEFIE---GERELQAFENIEDENKLIGYFKSKDSEHYKA----YEDAAEEFHPYIPFFATFDSKVAKKLTLKLNEIDFYEAFMEEPV----TIPDKPN----SEEEIVNFVEEHRRSTLRKLKPESMYETW---EDDLDGIHIVAFAEETDP-DGYEFLEILKAVAQDNTENPDLSIIWIDPDDFPLL-VPYWEKTFNIDLSAPQIGVVNVTD-ADSIWMEMDDE--EDLPSAEELEDWLE--DVLEGEINT
>CASQ1_MAMARTI_Phocoena_sinus_XP_032494455.1
------------MGARA----------VPGLR---LA----LLL-L-----LV----LG----------TL----K--S-G--------VQGQDGLDFPEYDGVDRVVNVNA---KNYKNVFKKYEVLALL-YHEP-PEDDKA---------SQRQFEMEEL-ILE-----------LAAQV---LED--KGVGFGMVDSEKDTAVAKKLGLTEEDSIYVFKGDEVIEYDGEFS----------ADTLVEFLLDVLEDP--------VEFIE---GERELQAFENIEDENKLIGYFKSKDSEHYKA----YEDAAEEFHPYIPFFATFDSKVAKKLTLKLNEIDFYEAFTEEPV----TIPDKPN----SEEEIVSFVEEHRRSTLRKLKPESMYETW---EDDLDGIHIVAFAEETDP-DGYEFLEILKAVAQDNTENPDLSIIWIDPDDFPLL-VPYWEKTFNIDLSAPQIGVVNVTD-ADSIWMEMDDE--EDLPSAEELEDWLE--DVLEGEINT
>CASQ1_MAMARTI_Lipotes_vexillifer_XP_007459997.1
------------MGARA----------VPGLR---LA----LLL-L-----LV----LG----------TL----K--S-G--------VQGQDGLDFPEYDGVDRVVNVNA---KNYKNVFKKYEVLALL-YHEP-PKDDKA---------SQRQFEMEEL-ILE-----------LAAQV---LED--KGVGFGMVDSEKDTAVAKKLGLTEEDSIYVFKEDEVIEYDGEFS----------ADTLVEFLLDVLEDP--------VEFIE---GERELQAFENIEDENKLIGYFKSKDSEHYKA----YEDAAEEFHPYIPFFATFDSKVAKKLTLKLNEIDFYEAFMEEPV----TIPDKPN----SEEEIVNFVEEHRRSTLRKLKPESMYETW---EDDLDGIHIVAFAEEADP-DGYEFLEILKAVAQDNTENPDLSIIWIDPDDFPLL-VPYWEKTFNIDLSAPQIGVVNVTD-ADSIWMEMDDE--EDLPSAEELEDWLE--DVLEGEINT
>CASQ1_MAMARTI_Neophocaena_asiaeorientalis_XP_024606299.1
------------MGARA----------VPGLR---LA----LLL-L-----LV----LG----------TL----K--S-G--------VQGQDGLDFPEYDGVDRVVNVNA---KNYKNVFKKYEVLALL-YHEP-PEDDKA---------SQRQFEMEEL-ILE-----------LAAQV---LED--KGVGFGMVDSEKDTAVAKKLGLTEEDSIYVFKGDEVIEYDGEFS----------ADTLVEFLLDVLEDP--------VEFIE---GERELQAFENIEDENKLIGYFKSKDSEHYKA----YEDAAEEFHPYIPFFATFDSKVLPPLTLKLNEIDFYEAFMEEPV----TIPDKPN----SEEEIVSFVEEHRRSTLRKLKPESMYETW---EDDLDGIHIVAFAEETDP-DGYEFLEILKAVAQDNTENPDLSIIWIDPDDFPLL-VPYWEKTFNIDLSAPQIGVVNVTD-ADSIWMEMDDE--EDLPSAEELEDWLE--DVLEGEINT
>CASQ1_MAMARTI_Physeter_catodon_XP_007129688.1
------------MGARA----------VPGLR---LA----LLL-L-----LV----LG----------TP----K--S-G--------VQGEEGLDFPEYDGVDRVVNVNA---KNYKNVFKKYEVLALL-YHEP-PEDDKA---------SQRQFEMEEL-ILE-----------LAAQV---LED--KGVGFGMVDSEKDTAVAKKLGLTEEDSIYVFKEDEVIEYDGEFS----------ADTLVEFLLDVLEDP--------VEFIE---GERELQAFENIEDENKLIGYFKSKDSEHYKA----FEDAAEEFHPYIPFFATFDSKVAKKLTLKLNEIDFYEAFMEEPV----TIPDKPN----SEEEIVNFVEEHRRSTLRKLKPESMYETW---EDDLDGIHIVAFAEEDDP-DGYEFLEILKTVAQDNTENPDLSIIWIDPDDFPLL-VPYWEKTFNIDLSAPQIGVVNVTD-ADSIWMEMDDE--EDLPSTEELEDWLE--DVLEGEINT
>CASQ1_MAMARTI_Balaenoptera_musculus_XP_036700959.1
------------MGARA----------VPGLR---LA----LLL-L-----LV----LG----------TP----K--S-G--------VQGEDGLDFPEYDGVDRVVNVNA---KNYKNVFKKYEVLALL-YHEH-PEDDKA---------SQRQFEMKEL-ILE-----------LAAQV---LED--KGVGFGMVDSEKDTVVAKKLGLTEEDSIYVFKEDEVIEYDGEFS----------ADTLVEFLLDVLEDP--------VEFIE---GERELQAFENIEDENKLIGYFKSKDSEHYKA----YEDAAEEFHPYIPFFATFDSKVAKKLTLKLNEIDFYEAFMEEPV----TIPDKPN----SEEEIVSFVEEHRRSTLRKLKPESMYETW---EDDLDGIHIVAFAEEADP-DGYEFLEILKSVAQDNTENPDLSIIWIDPDDFPLL-VPYWEKTFNIDLSAPQIGVVNVTD-ADSIWMDMDDE--EDLPSAEELEDWLE--DVLEGEINT
>CASQ1_MAMARTI_Balaenoptera_ricei_XP_059790545.1
------------MGARA----------VPGLR---LA----LLL-L-----LV----LG----------TP----K--S-G--------VQGEDGLDFPEYDGVDRVVNVNA---KNYKNVFKKYEVLALL-YHEH-PEDDKA---------SQRQFEMEEL-ILE-----------LAAQV---LED--KGVGFGMVDSEKDTVVAKKLGLTEEDSIYVFKEDEVIEYDGEFS----------ADTLVEFLLDVLEDP--------VEFIE---GERELQAFENIEDENKLIGYFKSKDSEHYKA----YEDAAEEFHPYIPFFATFDSKVAKKLTLKLNEIDFYEAFMEEPV----TIPDKPN----SEEEIVSFVEEHRRSTLRKLKPESMYETW---EDDLDGIHIVAFAEEADP-DGYEFLEILKSVAQDNTENPDLSIIWIDPDDFPLL-VPYWEKTFNIDLSAPQIGVVNVTD-ADSIWMDMDDE--EDLPSAEELEDWLE--DVLEGEINT
>CASQ1_MAMARTI_Balaenoptera_acutorostrata_XP_007171839.2
------------MGARA----------VPGLR---LA----LLL-L-----LV----LG----------TP----K--S-G--------VQGEDGLDFPEYDGVDRVVNVNA---KNYKNVFKKYEVLALL-YHEH-PEDDKA---------SQRQFEMEEL-ILE-----------LAAQV---LED--KGVGFGMVDSEKDTVVAKKLGLTEEDSIYVFKEDEVIEYDGEFS----------ADTLVEFLLDVLEDP--------VEFID---GERELQAFENIEDENKLIGYFKSKDSEHYKA----YEDAAEEFHPYIPFFATFDSKVAKKLTLKLNEIDFYEAFTEEPV----TIPDKPN----SEEEIVSFVEEHRRSTLRKLKPESMYETW---EDDLDGIHIVAFAEEADP-DGYEFLEILKSVAQDNTENPDLSIVWIDPDDFPLL-VPYWEKTFNIDLSAPQIGVVNVTD-ADSIWMDMDDE--EDLPSAEELEDWLE--DVLEGEINT
>CASQ1_MAMCHIR_Myotis_lucifugus_XP_006096964.1
------------MGARA----------VPGLR---LA----LLV-L-----LV----LG----------TP----E--S-G--------VRGQDGLDFPEYDGVDRVVNVNA---KNYKNVFKKYEVLALL-YHEP-PEDDKA---------SQRQFEMEEL-ILE-----------LAAQV---LED--KGVGFGMVDSEKDTAVAKKLGLTEEDSIYVFKGDEVIEYDGELS----------ADTLVEFLLDVLEDP--------VEFIE---GERELQAFENIEDDNKLIGYFKSKDSEHYKA----FEDAAEEFHPYIPFFATFDSKVAKKLTLKMNEVDFYEAFMDEPV----TIPDKPN----SKEEIVSFVEEHKRSTLRKLKPESMYETW---EDDMDGIHIVAFAEEADP-DGYEFLETLKAVAQDNTENPDLSIIWIDPDDFPLL-VPYWEKTFDIDLSAPQIGVVNVTD-ADSIWMEMDDE--EDLPSAEELEDWLE--DVLEGEINT
>CASQ1_MAMCHIR_Myotis_davidii_XP_015414183.1
------------MGARA----------VPGLR---LA----LLL-L-----LV----LG----------TP----E--S-G--------VRGQDGLDFPEYDGVDRVVNVNA---KNYKNVFKKYEVLALL-YHEP-PEDDKA---------SQRQFEMEEL-ILE-----------LAAQV---LED--KGVGFGMVDSEKDTAVAKKLGLTEEDSIYVFKGDEVIEYDGELS----------ADTLVEFLLDVLEDP--------VEFIE---GERELQAFENIEDDNKLIGYFKSKDSEHYKA----FEDAAEEFHPYIPFFATFDSKVAKKLTLKMNEVDFYEAFMDEPV----TIPDKPN----SKEEIVSFVEEHRRSTLRKLKPESMYETW---EDDMDGIHIVAFAEEADP-DGYEFLETLKAVAQDNTENPDLSIIWIDPDDFPLL-VPYWEKTFDIDLSAPQIGVVNVTD-ADSIWMEMDDE--EDLPSAEELEDWLE--DVLEGEINT
>CASQ1_MAMCHIR_Myotis_myotis_XP_036200218.1
------------MGARA----------APGLR---LA----LLL-L-----LV----LG----------TP----E--S-G--------VRGQDGLDFPEYDGVDRVVNVNA---KNYKNVFKKYEVLALL-YHEP-PEDDKA---------SQRQFEMEEL-ILE-----------LAAQV---LED--KGVGFGMVDSEKDTAVAKKLGLTEEDSIYVFKGDEVIEYDGELS----------ADTLVEFLLDVLEDP--------VEFIE---GERELQAFENIEDDNKLIGYFKSKDSEHYKA----FEDAAEEFHPYIPFFATFDSKVAKKLTLKMNEVDFYEAFMDEPV----TIPDKPN----SKEEIVSFVEEHRRSTLRKLKPESMYETW---EDDMDGIHIVAFAEEADP-DGYEFLETLKAVAQDNTENPDLSIIWIDPDDFPLL-VPYWEKTFDIDLSAPQIGVVNVTD-ADSIWMEMDDE--EDLPSAEELEDWLE--DVLEGEINT
>CASQ1_MAMCHIR_Myotis_brandtii_XP_014402970.1
------------MGARA----------VPGLQ---LA----LLL-L-----LV----LG----------TP----E--S-G--------VRGQDGLDFPEYDGVDRVVNVNA---KNYKNVFKKYEVLALL-YHEP-PEDDKA---------SQRQFEMEEL-ILE-----------LAAQV---LED--KGVGFGMVDSEKDTAVAKKLGLTEEDSIYVFKGDEVIEYDGELS----------ADTLVEFLLDVLEDP--------VEFIK---GERELQAFENIEDDNKLIGYFKSKDSEHYKA----FEDAAEEFHPYIPFFATFDSKVAKKLTLKMNEVDFYEAFMDEPV----TIPDKPN----SKEEIVSFVEEHKRSTLRKLKPESMYETW---EDDMDGIHIVAFAEEADP-DGYEFLETLKAVAQDNTENPDLSIIWIDPDDFPLL-VPYWEKTFDIDLSAPQIGVVNVTD-ADSIWMEMDDE--EDLPSAEELEDWLE--DVLEGEINT
>CASQ1_MAMCHIR_Eptesicus_fuscus_XP_008152475.2
------------MGAGA----------VRGLR---LA----LLS-L-----LV----LG----------TP----E--S-G--------VRGQDGLDFPEYDGVDRVVNVNA---KNYKNVFKKYEVLALL-YHEP-PEDDKA---------SQRQFEMEEL-ILE-----------LAAQV---LED--KGVGFGMVDSEKDTAVAKKLGLTEEDSIYVFKGDEVIEYDGELS----------ADTLVEFLLDVLEDP--------VELIE---GERELQAFENIEDDNKLIGYFKSKDSEHYKA----FEDAAEEFHPYIPFFATFDSKVAKKLTLKLNEVDFYEAFMDEPV----TIPDKPN----SKEEIVSFVEEHRRSTLRKLKPESMYETW---EDDMDGIHIVAFAEEADP-DGYEFLETLKAVAQDNTENPDLSIIWIDPDDFPLL-VPYWEKTFDIDLSAPQIGVVNVTD-ADSIWMEMDDE--EDLPSAEELEDWLE--DVLEGEINT
>CASQ1_MAMCHIR_Pipistrellus_kuhlii_XP_036298615.1
------------MGARP----------GPGLG---LA----LLL-L-----LV----LG----------TP----E--P-G--------VRGQDGLDFPEYDGVDRVVNVNA---KNYKNVFKKYEVLALL-YHEP-PEDDKA---------SQRQFEMEEL-ILE-----------LAAQV---LED--KGVGFGMVDSEKDTAVAKKLGLTEEDSIYVFKGDEVIEYDGELA----------ADTLVEFLLDVLEDP--------VELIE---GERELQAFENIEDDNKLIGYFKSKDSEHYKA----FEDAAEEFHPYIPFFATFDSKVAKKLTLKMNEVDFYEAFMDEPV----TIPDKPN----SKEEIVSFVEEHKRSTLRKLKPESMYETW---EDDMDGIHIVAFAEEADP-DGYEFLETLKAVAQDNTENPDLSIIWIDPDDFPLL-VPYWEKTFDIDLSAPQIGVVNVTD-ADSIWMEMDDE--EDLPSAEELEDWLE--DVLEGEINT
>CASQ1_MAMCHIR_Myotis_daubentonii_XP_059529443.1
------------MGARA----------VRGLR-P-VL----LLL-L-----LV----LG----------PP----E--S-G--------VRGQDGLDFPEYDGVDRVVNVNA---KNYKNVFKKYEVLALL-YHEP-PEDDKA---------SQRQFEMEEL-ILE-----------LAAQV---LED--KGVGFGMVDSEKDTAVAKKLGLTEEDSIYVFKGDEVIEYDGELS----------ADTLVEFLLDVLEDP--------VEFIE---GERELQAFENIEDDNKLIGYFKSKDSEHYKA----FEDAAEEFHPYIPFFATFDSKVAKKLTLKMNEVDFYEAFMDEPV----TIPDKPN----SKEEIVSFVEEHRRSTLRKLKPESMYETW---EDDMDGIHIVAFAEEADP-DGYEFLETLKAVAQDNTENPDLSIIWIDPDDFPLL-VPYWEKTFDIDLSAPQIGVVNVTD-ADSIWMEMDDE--EDLPSAEELEDWLE--DVLEGEINT
>CASQ1_MAMCHIR_Miniopterus_natalensis_XP_016071136.1
------------MRARA----------VPGLR---RA----LLL-L-----LV----LG----------AP----E--A-G--------VQAEDGLDFPEYDGVDRVVNVNA---KNYKNVFKKYEVLALL-YHEP-PEDDKA---------SQRQFEMEEL-TLE-----------LAAQV---LED--KGVGFGMVDSEKDTAVAKKLGLTEEDSIYVFKGDEVIEYDGELA----------ADTLVEFLLDVLEDP--------VELIE---GERELQAFENIEDDNKLIGYFKNKDSEHYKA----YEDAAEEFHPYIPFFATFDSKVAKKLTLKMNEIDFYEAFMEEPV----TIPDKPN----SKEEIVSFVEEHKRSTLRKLKPESMYETW---EDDLDGIHIVAFAEEADP-DGYEFLETLKAVAQDNTENPDLSIIWIDPDDFPLL-VPYWEKTFDIDLSAPQIGVVNVTD-ADSIWMEMDDE--EDLPSAEELEDWLE--DVLEGEINT
>CASQ1_MAMCARN_Odobenus_rosmarus_XP_004407920.1
------------MGAST----------GPGLR---PA----LFF-L-----LV----LG----------TS----R--L-G--------VQGEDGLEFPQYDGVDRVVNVNA---KNYKNVFKKYEVLALL-YHEP-PEDDKA---------SQRQFEMEEL-ILE-----------LAAQV---LED--KGVGFGLVDSEKDAAVAKKLGLTEEDSIYVFKGDEVIEYDGELS----------ADTLVEFLLDVLEDP--------VELIE---GERELQAFENIEDEIKLIGYFKSKDSEHYKA----FEDAAEEFHPYIPFFATFDSKVAKKLTLKLNEIDFYEAFMEEPV----TIPDKPN----SEEEIVSFVEEHRRSTLRKLKPESMYETW---EDDMDGIHIVAFAEEADP-DGYEFLETLKAVAQDNTDNPDLSIIWIDPDDFPLL-VPYWEKTFDIDLSAPQIGVVNVTD-ADSVWMEMADE--EDLPSTEELEDWLE--DVLEGEINT
>CASQ1_MAMCARN_Zalophus_californianus_XP_027467331.1
------------MGAST----------GPGLR---PA----LFF-L-----LV----LG----------TP----R--L-G--------VQGEDGLEFPQYDGVDRVVNVNA---KNYKNVFKKYEVLALL-YHEP-PEDDKA---------SQRQFEMEEL-ILE-----------LAAQV---LED--KGVGFGLVDSEKDAAVAKKLGLTEEDSIYVFKGDEVIEYDGELS----------ADTLVEFLLDVLEDP--------VELIE---GERELQAFENIEDEIKLIGYFKSKDSEHYKA----FEDAAEEFHPYIPFFATFDSKVAKKLTLKLNEIDFYEAFMEEPV----TIPDKPN----SEEEIVSFVEEHRRSTLRKLKPESMYETW---EDDMDGIHIVAFAEEADP-DGYEFLETLKAVAQDNTENPDLSIIWIDPDDFPLL-VPYWEKTFDIDLSAPQIGVVNVTD-ADSVWMEMADE--EDLPSTEELEDWLE--DVLEGEINT
>CASQ1_MAMCARN_Eumetopias_jubatus_XP_027946682.1
------------MGAST----------GPGLR---PA----LFF-L-----LV----LG----------TP----R--L-G--------VQGEDGLEFPQYDGVDRVVNVNA---KNYKNVFKKYEVLALL-YHEP-PEDDKA---------SQRQFEMEEL-ILE-----------LAAQV---LED--KGVGFGLVDSEKDAAVAKKLGLTEEDSIYVFKGDEVIEYDGELS----------ADTLVEFLLDVLEDP--------VELIE---GERELQAFENIEDEIKLIGYFKSKDSEHYKA----FEDAAEEFHPYIPFFATFDSKVAKKLTLKLNEIDFYEAFMEEPV----TIPDKPN----SEEEIVSFVEEHRRSTLRKLKPESMYETW---EDDMDGIHIVAFAEEADP-DGYEFLETLKAVAQDNTENPDLSIIWIDPDDFPLL-VPYWEKTFDIDLSAPQIGVVNVTD-ADSVWMEMADE--EDLPSTEELEDWLE--DVLEGEINT
>CASQ1_MAMCARN_Callorhinus_ursinus_XP_025716457.1
------------MGAST----------GPGLR---PA----LFF-L-----LL----LG----------TP----R--L-G--------VQGEDGLEFPQYDGVDRVVNVNA---KNYKNVFKKYEVLALL-YHEP-PEDDKA---------SQRQFEMEEL-ILE-----------LAAQV---LED--KGVGFGLVDSEKDAAVAKKLGLTEEDSIYVFKGDEVIEYDGELS----------ADTLVEFLLDVLEDP--------VELIE---GERELQAFENIEDEIKLIGYFKSKDSEHYKA----FEDAAEEFHPYIPFFATFDSKVAKKLTLKLNEIDFYEAFMEEPV----TIPDKPN----SEEEIVSFVEEHRRSTLRKLKPESMYETW---EDDMDGIHIVAFAEEADP-DGYEFLETLKAVAQDNTENPDLSIIWIDPDDFPLL-VPYWEKTFDIDLSAPQIGVVNVTD-ADSVWMEMADE--EDLPSTEELEDWLE--DVLEGEINT
>CASQ1_MAMCARN_Leptonychotes_weddellii_XP_006743493.1
------------MGASA----------GPGLR---PA----LFF-L-----LV----LG----------TP----R--L-G--------VQGEDGLEFPQYDGVDRVVNVNA---KNYKHVFKKYEVLALL-YHEP-PEDDKA---------SQRQFEMEEL-ILE-----------LAAQV---LED--KGVGFGLVDSEKDAAVAKKLGLTEEDSIYVFKGDEVIEYDGELS----------ADTLVEFLLDVLEDP--------VELIE---GERELQAFENIEDEIKLIGYFKSKDSEHYKA----FEDAAEEFHPYIPFFATFDSKVAKKLTLKLNEIDFYEAFTEEPV----TIPDKPN----SEEEIVSFVEEHRRSTLRKLKPESMYETW---EDDMDGIHIVAFAEEADP-DGYEFLEILKSVAQDNTENPDLSIIWIDPDDFPLL-VPYWEKTFDIDLTAPQIGVVNVTD-ADSVWMEMDDE--EDLPSAEELEDWLE--DVLEGEINT
>CASQ1_MAMCARN_Mirounga_angustirostris_XP_054363766.1
------------MGASA----------GPGLR---PA----LFF-L-----LV----LG----------TP----R--L-G--------VQGEDGLEFPQYDGVDRVVNVNA---KNYKHVFKKYEVLALL-YHEP-PEDDKA---------SQRQFEMEEL-ILE-----------LAAQV---LED--KGVGFGMVDSEKDAAVAKKLGLTEEDSIYVFKGDEVIEYDGELS----------ADTLVEFLLDVLEDP--------VELIE---GERELQAFENIEDEIKLIGYFKSKDSEHYKA----FEDAAEEFHPYIPFFATFDSKVAKKLTLKLNEIDFYEAFTEEPV----TIPDKPN----SEEEIVSFVEEHRRSTLRKLKPESMYETW---EDDMDGIHIVAFAEEADP-DGYEFLETLKAVAQDNTENPDLSIIWIDPDDFPLL-VPYWEKTFDIDLRAPQIGVVNVTD-ADSVWMEMDDE--EDLPSAEELEDWLE--DVLEGEINT
>CASQ1_MAMCARN_Mirounga_leonina_XP_034865476.1
------------MGASA----------GPGLR---PA----LFF-L-----LV----LG----------TP----R--L-G--------VQGEDGLEFPQYDGVDRVVNVNA---KNYKHVFKKYEVLALL-YHEP-PEDDKA---------SQRQFEMEEL-ILE-----------LAAQV---LED--KGVGFGMVDSEKDAAVAKKLGLTEEDSIYVFKGDEVIEYDGELS----------ADTLVEFLLDVLEDP--------VELIE---GERELQAFENIEDEIKLIGYFKSKDSEHYKA----FEDAAEEFHPYIPFFATFDSKVAKKLTLKLNEIDFYEAFTEEPV----TIPDKPN----SEEEIVSFVEEHRRSTLRKLKPESMYETW---EDDMDGIHIVAFAEEADP-DGYEFLETLKAVAQDNTENPDLSIIWIDPDDFPLL-VPYWEKTFGIDLRAPQIGVVNVTD-ADSVWMEMDDE--EDLPSAEELEDWLE--DVLEGEINT
>CASQ1_MAMCARN_Neomonachus_schauinslandi_XP_021537587.1
------------MGASA----------GPGLR---PA----LFF-L-----LV----LG----------TP----R--L-G--------VQGEDGLEFPQYDGVDRVVNVNA---KNYKHVFKKYEVLALL-YHEP-PEDDKA---------SQRQFEMEEL-ILE-----------LAAQV---LED--KGVGFGLVDSEKDAAVAKKLGLTEEDSIYVFKGDEVIEYDGELS----------ADTLVEFLLDVLEDP--------VELIE---GERELQAFENIEDEIKLIGYFKSKDSEHYKA----FEDAAEEFHPYIPFFATFDSKVAKKLTLKLNEIDFYEAFMEEPV----TIPDKPN----SEEEIVSFVEEHRRSTLRKLKPESMYETW---EDDMDGIHIVAFAEEADP-DGYEFLETLKAVAQDNTENPDLSIIWIDPDDFPLL-VPYWEKTFDIDLTAPQIGVVNVTD-ADSVWMEMDDE--EDLPSTEELEDWLE--DVLEGEINT
>CASQ1_MAMCARN_Phoca_vitulina_XP_032253176.1
------------MGASA----------GPGLR---PA----LFF-L-----LV----LG----------TP----R--L-G--------VQGEDGLEFPQYDGVDRVVNVNA---KNYKHVFKKYEVLALL-YHEP-PEDDKA---------SQRQFEMEEL-ILE-----------LAAQV---LED--KGVGFGLVDSEKDAAVAKKLGLTEEDSIYVFKGDEVIEYDGELS----------ADTLVEFLLDVLEDP--------VELIE---GERELQAFENIEDEIKLIGYFKSKDSEHYKA----FEDAAEEFHPYIPFFATFDSKVAKKLTLKLNEIDFYEAFMEEPV----TIPDKPN----SEEEIVSFVEEHRRSTLRKLKPESMYETW---EDDMDGIHIVAFAEEADP-DGFEFLETLKAVAQDNTENPDLSIIWIDPDDFPLL-VPYWEKTFDIDLTAPQIGVVNVTD-ADSVWMEMDDE--EDLPSAEELEDWLE--DVLEGEINT
>CASQ1_MAMCARN_Halichoerus_grypus_XP_035947350.1
------------MGASA----------GPGLR---PA----LFF-L-----LV----LG----------TP----R--L-G--------VQGEDGLEFPQYDGVDRVVNVNA---KNYKHVFKKYEVLALL-YHEP-PEDDKA---------SQRQFEMEEL-ILE-----------LAAQV---LED--KGVGFGLVDSEKDAAVAKKLGLTEEDSIYVFKGDEVIEYDGELS----------ADTLVEFLLDVLEDP--------VELIE---GERELQAFENIEDEIKLIGYFKSKDSEHYKA----FEDAAEEFHPYIPFFATFDSKVAKKLTLKLNEIDFYEAFMEEPV----TIPDKPN----SEEEIVSFVEEHRRSTLRKLKPESMYETW---EDDMDGIHIVAFAEEADP-DGFEFLETLKAVAQDNTENPDLSIIWIDPDDFPLL-VPYWEKTFDIDLTAPQIGVVNVTD-ADSVWMEMDDE--EDLPSAEELEDWLE--DVLEGEINT
>CASQ1_MAMCARN_Mustela_putorius_XP_004775898.1
------------AGARA----------GPRLR---PA----LLF-L-----LM----LG----------TP----R--L-G--------VQGEDGLEFPQYDGVDRVVNVNA---KNYKNVFKKYEVLALL-YHEP-PEDDKA---------SQRQFEMEEL-ILE-----------LAAQV---LED--KGVGFGLVDSEKDAAVAKKLGLTEEDSIYVFKGDEVIEYDGELS----------ADTLVEFLLDVLEDP--------VELIE---GDRELQAFENIEDEIKLIGYFKNKDSEHYKA----FEDAAEEFHPYIPFFATFDSKVAKKLTLKLNEIDFYEAFMEEPV----TIPDKPN----SKEEIVSFVEEHRRSTLRKLKPESMYETW---EDDMDGIHIVAFAEEADP-DGYEFLETLKSVAQDNTENPDLSIIWIDPDDFPLL-VPYWEKTFDIDLSAPQIGVVNVTD-ADSVWMEMDDE--EDLPSAEELEDWLE--DVLEGEINT
>CASQ1_MAMCARN_Mustela_erminea_XP_032174232.1
------------AGASA----------GPRLR---PA----LLF-L-----LM----LG----------TP----R--L-G--------VQGEDGLEFPQYDGVDRVVNVNA---KNYKNVFKKYEVLALL-YHEP-PEDDKA---------SQRQFEMEEL-ILE-----------LAAQV---LED--KGVGFGLVDSEKDAAVAKKLGLTEEDSIYVFKGDEVIEYDGELS----------ADTLVEFLLDVLEDP--------VELIE---GDRELQAFENIEDEIKLIGYFKNKDSEHYKA----FEDAAEEFHPYIPFFATFDSKVAKKLTLKLNEIDFYEAFMEEPV----TIPDKPN----SKEEIVSFVEEHRRSTLRKLKPESMYETW---EDDMDGIHIVAFAEEADP-DGYEFLETLKSVAQDNTENPDLSIIWIDPDDFPLL-VPYWEKTFDIDLSAPQIGVVNVTD-ADSVWLEMDDE--EDLPSAEELEDWLE--DVLEGEINT
>CASQ1_MAMCARN_Neogale_vison_XP_044122164.1
------------AGASA----------GPRLR---PA----LLF-L-----LM----LG----------TP----R--L-G--------VQGEDGLEFPQYDGVDRVVNVNA---KNYKNVFKKYEVLALL-YHEP-PEDDKA---------SQRQFEMEEL-ILE-----------LAAQV---LED--KGVGFGLVDSEKDAAVAKKLGLTEEDSIYVFKGDEVIEYDGELS----------ADTLVEFLLDVLEDP--------VELIE---GDRELQAFENIEDEIKLIGYFKNKDSEHYKA----FEDAAEEFHPYIPFFATFDSKVAKKLTLKLNEIDFYEAFMEEPV----TIPDKPN----SKEEIVSFVEEHRRSTLRKLKPESMYETW---EDDMDGIHIVAFAEEADP-DGYEFLETLKSVAQDNTENPDLSIIWIDPDDFPLL-VPYWEKTFDIDLSAPQIGVVNVTD-ADSVWMEMDDE--EDLPSAEELEDWLE--DVLEGEINT
>CASQ1_MAMCARN_Lutra_lutra_XP_047561430.1
------------AGATA----------GPRLR---PA----LLF-L-----LM----LG----------TP----R--L-G--------VQGEDGLEFPQYDGVDRVVNVNA---KNYKNVFKKYEVLALL-YHEP-PEDDKA---------SQRQFEMEEL-ILE-----------LAAQV---LED--KGVGFGLVDSEKDAAVAKKLGLTEEDSIYVFKGDEVIEYDGELS----------ADTLVEFLLDVLEDP--------VELIE---GERELQAFENIEDEIKLIGYFKNKDSEHYKA----FEDAAEEFHPYIPFFATFDSKVAKKLTLKLNEIDFYEAFMEEPV----TIPDKPN----SKEEIVSFVEEHRRSTLRKLKPESMYETW---EDDMDGIHIVAFAEEADP-DGYEFLETLKSVAQDNTENPDLSIIWIDPDDFPLL-VPYWEKTFDIDLSAPQIGVVNVTD-ADSVWMEMDDE--EDLPSAEELEDWLE--DVLEGEINT
>CASQ1_MAMCARN_Lontra_canadensis_XP_032701549.1
------------AGARA----------GPGLR---PA----LLF-L-----LM----LG----------TP----R--L-G--------VQGEDGLEFPQYDGVDRVVNVNA---KNYKNVFKKYEVLALL-YHEP-PEDDKA---------SQRQFEMEEL-ILE-----------LAAQV---LED--KGVGFGLVDSEKDAAVAKKLGLTEEDSIYVFKGDEVIEYDGELS----------ADTLVEFLLDVLEDP--------VELIE---GERELQAFENIEDEIKLIGYFKNKDSEHYKA----FEDAAEEFHPYIPFFATFDSKVAKKLTLKLNEIDFYEAFMEEPV----TIPDKPN----SKEEIVSFVEEHRRSTLRKLKPESMYETW---EDDMDGIHIVAFAEEADP-DGYEFLETLKSVAQDNTENPDLSIIWIDPDDFPLL-VPYWEKTFDIDLSAPQIGVVNVTD-ADSVWMEMDDE--EDLPSAEELEDWLE--DVLEGEINT
>CASQ1_MAMCARN_Enhydra_lutris_XP_022346642.1
------------AGASA----------GPGLQ---PA----LLF-L-----LM----LG----------TP----R--L-G--------VQGEDGLEFPQYDGVDRVVNVNA---KNYKNAFKKYEVLALL-YHEP-PEDDKA---------SQRQFEMEEL-ILE-----------LAAQV---LED--KGVGFGLVDSEKDAAVAKKLGLTEEDSIYVFKGDEVIEYDGELS----------ADTLVEFLLDVLEDP--------VELIE---GERELQAFENIEDEIKLIGYFKNKDSEHYKA----FEDAAEEFHPYIPFFATFDSKVAKKLTLKLNEIDFYEAFMEEPV----TIPDKPN----SKEEIVSFVEEHKRSTLRKLKPESMYETW---EDDMDGIHIVAFAEEADP-DGYEFLETLKSVAQDNTENPDLSIIWIDPDDFPLL-VPYWEKTFDIDLSAPQIGVVNVTD-ADSVWMEMDDE--EDLPSAEELEDWLE--DVLEGEINT
>CASQ1_MAMCARN_Meles_meles_XP_045838908.1
------------MGASA----------GPGLR---PA----LLF-L-----LV----LG----------TP----R--L-G--------VQGEDGLEFPQYDGVDRVVNVNA---KNYKNVFKKYEVLALL-YHEP-PEDDKA---------SQRQFEMEEL-ILE-----------LAAQV---LED--KGVGFGLVDSEKDAAVAKKLGLTEEDSIYVFKGDEVIEYDGELS----------ADTLVEFLLDVLEDP--------VELIE---GERELQAFENIEDEIKLIGYFKNKDSEHYKA----FEDAAEEFHPYIPFFATFDSKVAKKLTLKLNEIDFYEAFMEAPV----TIPDKPN----SKEEIVSFVEEHRRSTLRKLKPESMYETW---EDDMDGIHIVAFAEEADP-DGYEFLETLKSVAQDNTENPDLSIIWIDPDDFPLL-VPYWEKTFDIDLSAPQIGVVNVTD-ADSVWMEMDDE--EDLPSAEELEDWLE--DVLEGEINT
>CASQ1_MAMCARN_Ursus_maritimus_XP_008698922.1
------------MGASA----------GPGLR---PA----LLL-L-----LV----LG----------TP----K--L-G--------VQGEDGLEFPQYDGVDRVVNVNA---KNYKNVFKKFEVLALL-YHEP-PEDDKA---------SQRQFEMEEL-TLE-----------LAAQV---LED--KGVGFGLVDSEKDAAVAKKLGLTEEDSIYVFKGDEVIEYDGELS----------ADTLVEFLLDVLEDP--------VELIE---GDRELQAFENIEDEIKLIGYFKNKDSEHYKA----FEDAAEEFHPYIPFFATFDSKVAKKLTLKLNEIDFYEAFTDEPV----TIPDKPN----SKEEIVSFVEEHRRSTLRKLKPESMYETW---EDDMDGIHIVAFAEEADP-DGFEFLETLKAVAQDNTENPDLSIIWIDPDDFPLL-VPYWEKTFDIDLSAPQIGVVNVTD-ADSVWMEMDDE--EDLPSAEELEDWLE--DVLEGEINT
>CASQ1_MAMCARN_Ursus_arctos_XP_026343130.1
------------MGASA----------GPGLR---PA----LLL-L-----LV----LG----------TP----K--L-G--------VQGEDGLEFPQYDGVDRVVNVNA---KNYKNVFKKFEVLALL-YHEP-PEDDKA---------SQRQFEMEEL-TLE-----------LAAQV---LED--KGVGFGLVDSEKDAAVAKKLGLTEEDSIYVFKGDEVIEYDGELS----------ADTLVEFLLDVLEDP--------VELIE---GDRELQAFENIEDEIKLIGYFKNKDSEHYKA----FEDAAEEFHPYIPFFATFDSKVAKKLTLKLNEIDFYEAFTDEPV----TIPDKPN----SKEEIVSFVEEHRRSTLRKLKPESMYETW---EDDMDGIHIVAFAEEADP-DGFEFLETLKAVAQDNTENPDLSIIWIDPDDFPLL-VPYWEKTFDIDLSAPQIGVVNVTD-ADSVWMEMDDE--EDLPSAEELEDWLE--DVLEGEINT
>CASQ1_MAMCARN_Ursus_americanus_XP_045640419.1
------------MGASA----------GPGLR---PA----LLL-L-----LV----LG----------TP----K--L-G--------VQGEDGLEFPQYDGVDRVVNVNA---KNYKNVFKKFEVLALL-YHEP-PEDDKA---------SQRQFEMEEL-TLE-----------LAAQV---LED--KGVGFGLVDSEKDAAVAKKLGLTEEDSIYVFKGDEVIEYDGELS----------ADTLVEFLLDVLEDP--------VELIE---GDRELQAFENIEDEIKLIGYFKNKDSEHYKA----FEDAAEEFHPYIPFFATFDSKVAKKLTLKLNEIDFYEAFTDEPV----TIPDKPN----SKEEIVSFVEEHRRSTLRKLKPESMYETW---EDDMDGIHIVAFAEEADP-DGFEFLETLKAVAQDNTENPDLSIIWIDPDDFPLL-VPYWEKTFDIDLSAPQIGVVNVTD-ADSVWMEMDDE--EDLPSAEELEDWLE--DVLEGEINT
>CASQ1_MAMCHIR_Desmodus_rotundus_XP_024427084.1
------------MRGRT----------V-------LV----LLS-L-----LV----LG----------TP----E--S-G--------VQGEDGLDFPEYDGVDRVVNVNA---KNYKNVFKKYEVLALL-YHEP-PEDDKA---------SQRQFEMEEL-ILE-----------LAAQV---LED--KGVGFGMVDSEKDAAVAKKLGLTEEDSIYVFKGDEVIEYDGELS----------ADTLVEFLLDVLEDP--------VEFIE---GERELQAFENIEDENKLIGYFKNKDSEHYKA----YEDAAEEFHPYIPFFATFDSKVAKKLTLKLNEIDFYEAFMDEPV----TIPDKPN----SEEEIVNFVEEHKRSTLRKLKPESMYETW---EDDLNGIHIVAFAEEADP-DGYEFLETLKAVAQDNTENPDLSIIWIDPDDFPLL-VPYWEKTFDIDLSAPQIGVVNVTD-ADSIWMEMDNE--EDLPSAEELEDWLQ--DVLEGEINT
>CASQ1_MAMCHIR_Phyllostomus_discolor_XP_028386677.1
------------MWGRT----------VLGLR---LV----LLS-L-----LV----LG----------TP----E--S-G--------VQGEDGLDFPEYDGVDRVVNVNA---KNYKNVFKKYEVLALL-YHEP-PEDDKA---------SQRQFEMEEL-ILE-----------LAAQV---LED--KGVGFGMVDSEKDAAVAKKLGLTEEDSIYVFKGDEVIEYDGELS----------ADTLVEFLLDVLEDP--------VEFIE---GERELQAFENIEDENKLIGYFKNKDSEHYKA----YEDAAAEFHPYIPFFATFDSKVAKKLTLKLNEIDFYEAFMDEPV----TIPDKPN----SEEEIVNFVEEHRRSTLRKLKPESMYETW---EDDMNGIHIVAFAEEADP-DGYEFLETLKAVAQDNTENPDLSIIWIDPDDFPLL-VPYWEKTFDIDLSAPQIGVVNVTD-ADSIWMEMDNE--EDLPSAEELEDWLQ--DVLEGEINT
>CASQ1_MAMCHIR_Phyllostomus_hastatus_XP_045697417.1
------------MWGRT----------VLGLR---LV----LLS-L-----LV----LG----------TP----E--S-G--------VQGEDGLDFPEYDGVDRVVNVNA---KNYKNVFKKYEVLALL-YHEP-PEDDKA---------SQRQFEMEEL-ILE-----------LAAQV---LED--KGVGFGMVDSEKDAAVAKKLGLTEEDSIYVFKGDEVIEYDGELS----------ADTLVEFLLDVLEDP--------VEFIE---GERELQAFENIEDENKLIGYFKNKDSEHYKA----FEDAAEEFHPYIPFFATFDSKVAKKLTLKLNEIDFYEAFMDEPV----TIPDKPN----SEEEIVNFVEEHRRSTLRKLKPESMYETW---EDDMNGIHIVAFAEEADP-DGYEFLETLKAVAQDNTENPDLSIIWIDPDDFPLL-VPYWEKTFDIDLSAPQIGVVNVTD-ADSIWMEMDNE--EDLPSAEELEDWLQ--DVLEGEINT
>CASQ1_MAMCHIR_Sturnira_hondurensis_XP_036915687.1
------------MRGRT----------VLGLR---LV----LLS-L-----LV----LG----------TP----E--S-G--------VQGEDGLDFPEYDGVDRVVNVNA---KNYKNVFKKYEVLALL-YHEP-PEDDKA---------SQRQFEMEEL-ILE-----------LAAQV---LED--KGVGFGMVDSEKDAAVAKKLGLTEEDSIYVFKGDEVIEYDGELS----------ADTLVEFLLDVLEDP--------VEFIE---GERELQAFENIEDENKLIGYFKNKDSEHYKA----YEDAAEEFHPYIPFFATFDSKVAKKLTLKLNEIDFYEAFMNEPV----TIPDKPN----SEEEIVNFVEEHRRSTLRKLKPESMYETW---EDDLNGIHIVAFAEEADP-DGYEFLETLKAVAQDNTENPDLSIIWIDPDDFPLL-VPYWEKTFDIDLSAPQIGVVNVTD-ADSIWMEMDNE--EDLPSAEELEDWLQ--DVLEGEINT
>CASQ1_MAMCHIR_Artibeus_jamaicensis_XP_036999986.1
------------MRGRT----------VLGLR---LV----LLS-L-----LM----LG----------TP----E--S-G--------VQGEDGLDFPEYDGVDRVVNVNA---KNYKNVFKKYEVLALL-YHEP-PEDDKA---------SQRQFEMEEL-ILE-----------LAAQV---LED--KGVGFGMVNSEKDAAVAKKLGLTEEDSIYVFKGDEVIEYDGELS----------ADTLVEFLLDVLEDP--------VEFIE---GERELQAFENIEDENKLIGYFKNKDSEHYKA----YEDAAEEFHPYIPFFATFDSKVAKKLTLKLNEIDFYEAFMDEPV----TIPDKPN----SEEEIVNFVEEHRRSTLRKLKPESMYETW---EDDLNGIHIVAFAEEADP-DGYEFLETLKAVAQDNTENPDLSIIWIDPDDFPLL-VPYWEKTFDIDLSAPQIGVVNVTD-ADSIWMEMDNE--EDLPSAEELEDWLQ--DVLEGEINT
>CASQ1_MAMCHIR_Pteronotus_parnellii_XP_054418794.1
------------MRGRA----------VLGLR---LV----LLT-L-----LV----LG----------TP----E--S-G--------VQGEDGLDFPEYDGVDRVVNVNA---KNYKNVFKKYEVLALL-YHEP-PEDDKA---------SQRQFEMEEL-ILE-----------LAAQV---LED--KGVGFGMVNSEKDAAVAKKLGLTEEDSIYVFKGDEVIEYDGELS----------ADTLVEFLLDVLEDP--------VEFIE---GERELQAFENIEDENKLIGYFKNKDSEHYKA----YEDAAEEFHPYIPFFATFDSKVAKKLTLKLNEIDFYEAFMDEPV----TIPDKPN----SEEEIVNFVEEHRRSTLRKLKPESMYETW---EDDLNGIHIVAFAEEADP-DGYEFLETLKAVAQDNTENPDLSIIWIDPDDFPLL-VPYWEKTFDIDLSAPQIGVVNVTD-ADSIWMEMDDE--EDLPSAEELEDWLQ--DVLEGEINT
>CASQ1_MAMEULI_Condylura_cristata_XP_004688433.1
------------MRARA----------RPGLQ---LV----LLM-L-----LV----LG----------TP----R--T-G--------VQGEEGLDFPAYDGVDRVVNVNA---KNYKNIFKKYEVLALL-YHEP-PEDDKA---------SQRQFEMEEL-ILE-----------LAAQV---LED--KGIGFGLVDSEKDAAVAKKLGLTEEDSIYIFKGDEVIEYDGELA----------ADTLVEFLLDVLEDP--------VELIE---GERELQAFENIEDEIKLIGYFKNKDSEHYKA----YEDAAEEFHPYIPFFATFDSKVAKKLTLKMNEIDFYEAFMDEPV----TIPDKPN----SEEEIVSFVEEHRRSTLRKLKPESMYETW---EDDMDGIHIVAFAEEADP-DGYEFLETLKAVAQDNTDNPDLSILWIDPDDFPLL-VPYWEKTFDIDLSAPQIGVVNVTD-ADSIWMEMDDE--EDLPSADELEDWLE--DVLEGEINT
>CASQ1_MAMEULI_Talpa_occidentalis_XP_037360361.1
------------MGARA----------RPGLQ---LV----LLV-L-----LV----LG----------TP----Q--S-G--------VQGEEGLDFPAYDGVDRVVNVNA---KNYKNIFKKYEVMALL-YHEP-PEDDKA---------SQRQFEMEEL-ILE-----------LAAQV---LED--KGIGFGLVDSEKDAAVAKKLGLTEEDSIYIFKGDEVIEYDGELA----------ADTLVEFLLDVLEDP--------VEMIE---GDKELQAFENIEDENKLIGYFKNKDSEHYKA----FEDAAEEFHPYIPFFATFDSKVAKKLTLKMNEIDFYEAFMDEPV----TIPDKPN----SVEEIVSFVEEHRRSTLRKLKPESMYETW---EDDMDGIHIVAFAEEADP-DGYEFLETLKAVAQDNTDNPDLSIVWIDPDDFPLL-VPYWEKTFDIDLSAPQIGVVNVTD-ADSIWMEMDNE--EDLPSADELEDWLE--DVLEGEINT
>CASQ1_MAMEULI_Sorex_araneus_XP_004613822.2
------------MGSQA----------VPGVQ---LL----LLL-L-----LL----LG----------TP----K--A-G--------VRGEEGLDFPAYDGVDRVVNVNS---KNYKSVFKKYEVLALL-YHDP-PEGDKA---------SQRQFEMEEL-ILE-----------LAAQV---LED--KGMGFGLVDSEKDAAVAKKLGLTEEDSIYVFKGDEVIEYDGELA----------ADTLVEFLLDVLEDP--------VELIE---GERELQAFENIEDEIKLIGYFKSKDSEHYKA----YEDAAEEFHPYIPFFATFDSKVAKKLTLKMNEIDFYEAFMDEPV----TIPDKPN----SEEEIVSFVEEHRRSTLRKLKPESMYETW---EDDMDGIHIVAFAEEADP-DGYEFLETLKAVAQDNTDNPDLSIIWIDPDDFPLL-VPYWEKTFDIDLSAPQIGVVNVTD-ADSVWMEMDDE--EDLPSAEELEDWLE--DVLEGEINT
>CASQ1_MAMEULI_Sorex_cinereus_XP_055993764.1
------------MGSQA----------VPGLR---LS----LLL-L-----LL----LG----------PP----K--A-G--------VRGEEGLDFPAYDGVDRVVNVNS---KNYKSVFKKYEVLALL-YHDP-PEGDKA---------SQRQFEMEEL-ILE-----------LAAQV---LED--KGVGFGLVDSEKDAAVAKKLGLTEEDSIYVFKGDEVIEYDGELA----------ADTLVEFLLDVLEDP--------VELIE---GERELQAFENIEDEIKLIGYFKSKDSEHYKA----YEDAAEEFHPYIPFFATFDSKVAKKLTLKMNEIDFYEAFMDEPV----TIPDKPN----SEEEIVSFVEEHRRSTLRKLKPESMYETW---EDDMDGIHIVAFAEEADP-DGYEFLETLKAVAQDNTDNPDLSIIWIDPDDFPLL-VPYWEKTFDIDLSAPQIGVVNVTD-ADSVWMEMDDE--EDLPSAEELEDWLE--DVLEGEINT
>CASQ1_MAMSCAN_Tupaia_chinensis_XP_006168896.1
-------------WAR-------------AVR---LT----LLL-L-----LV----LG----------TP----E--P-G--------VRGEDGLDFPEYDGVDRVINVNA---KNYKNVFKKYEVLALL-YHEP-PEDDKA---------SQRQFEMEEL-ILE-----------LAAQV---LED--KGVGFGLVDSEKDAAVAKKLGLTEEDSVYVFKGDEVIEYDGEFS----------ADTLVEFLLDVLEDP--------VELIE---GERELQAFENIEDEIKLIGYFKSKDSEHYKA----FEDAAEEFHPYIPFFATFDSKVAKKLTLKMNEIDFYEAFMEEPV----TIPDKPN----SEEEIVSFVEEHRRSTLRKLKPESMYETW---EDDMDGIHIVAFAEEADP-DGYEFLETLKSVAQDNTDNPDLSIIWIDPDDFPLL-VPYWEKTFDIDLSAPQIGVVNVTD-ADSIWMEMDDE--EDLPSAEELEDWLE--DVLEGEINT
>CASQ1_MAMRODE_Chrysochloris_asiatica_XP_006861705.1
------------MGARA----------MPALR---LT----LLL-L-----LV----LG----------AP----Q--T-G--------VQGEDGLDFPEYDGVDRVINVNA---KNYKNVFKKYEVLALL-YHEP-PDDDKA---------SQRQFEMEEL-ILE-----------LAAQV---LED--KGVGFGLVDSEKDTAVAKKLGLTEEDSIYVFKGDEVIEYDGELA----------ADTLVEFLLDVLEDP--------VELIE---GDKELQAFENIEDEIKLIGYFKNKDSEHFKA----FEDAAEEFHPYIPFFATFDSKVAKKLTLKMNEIDFYEAFMEEPV----TIPDKPN----SKEEIVSFVEENRRSTLRKLKPESMYETW---EDDLDGIHIVAFAEEADP-DGYEFLEILKSVAQDNTENPDLSIIWIDPDDFPLL-VPYWEKTFDIDLSAPQIGVVNVTD-ADSIWMEMDNE--EDLPSAEELEDWLE--DVLEGEINT
>CASQ1_MAMAFRO_Loxodonta_africana_XP_003415229.1
------------MGARV----------LSGLR---LA----LLL-L-----LV----LG----------TP----Q--S-G--------VQGEEGLDFPQYDGVDRVINVNA---KNYKNVFKKYEVLALL-YHEP-PAEDKA---------SQRQFEMEEL-TLE-----------LAAQV---LED--KGVGFGLVDSEKDAAVAKKLGLIEEDSIYVFKGDEVIEYDGEFS----------ADTLVEFLLDVLEDP--------VEFIE---GEKELQAFENIEDEIKLIGYFKNKDSEHFKA----YEDAAEEFHPYIPFFATFDSKVAKKLTLKLNEIDFYEAFTEEPV----TIPDKPN----SEEEIVSFVEKHRRSTLRKLKPESMYETW---EDDLDGIHIVAFAEEADP-DGYEFLETLKSVAQDNTDNPDLSILWIDPDDFPLL-VPYWEKTFDIDLSAPQIGVVNVTD-ADSIWMEMDNE--EDLPSAEELEDWLE--DVLAGEINT
>CASQ1_MAMAFRO_Elephas_maximus_XP_049731990.1
------------MGARV----------LSGLR---LA----LLL-L-----LV----LG----------TP----Q--S-G--------VQGEEGLDFPQYDGVDRVINVNA---KNYKNVFKKYEVLALL-YHEP-PAEDKA---------SQRQFEMEEL-TLE-----------LAAQV---LED--KGVGFGLVDSEKDAAVAKKLGLIEEDSIYVFKGDEVIEYDGEFS----------ADTLVEFLLDVLEDP--------VEFIE---GEKELQAFENIEDEIKLIGYFKNKDSEHFKA----YEDAAEEFHPYIPFFATFDSKVAKKLTLKLNEIDFYEAFTEEPV----TIPDKPN----SEEEIVSFVEKHRRSTLRKLKPESMYETW---EDDLDGIHIVAFAEEADP-DGYEFLETLKSVAQDNTDNPDLSILWIDPDDFPLL-VPYWEKTFDIDLSAPQIGVVNVTD-ADSIWMEMDNE--EDLPSAEELEDWLE--DVLAGEINT
>CASQ1_MAMAFRO_Trichechus_manatus_XP_004390256.1
------------MGARV----------VPGLQ---LA----LLL-L-----LV----LG----------IP----Q--S-G--------VQGEEGLDFPQYDGVDRVINVNA---KNYKNVFKKYEVLALL-YHEP-PEDDKA---------SQRQFEMEEL-ILE-----------LAAQV---LED--KGVGFGLVDSEKDAAVAKKLGLIEEDSIYVFKGDEVIEYDGEFS----------ADTLVEFLLDVLEDP--------VELIE---GEKELQAFENIEDENKLIGYFKNKDSEHFKA----YEDAAEEFHPYIPFFATFDSKVAKKLTLKMNEIDFYEAFMEEPV----TIPDKPN----TEEEIVSFVVKHRRSTLRKLKPESMYETW---EDDLNGIHIVAFAEEADP-DGFEFLETLKSVAQENTDNPDLSVIWIDPDDFPLL-VPYWEKTFDIDLSAPQIGVVNVTD-ADSIWMEMDNE--EDLPSAEELEDWLE--DVLEGEINT
>CASQ1_MAMEULI_Erinaceus_europaeus_XP_007530626.1
------------MGTRV----------VPGLQ---LV----MLA-L-----LV----LG----------TP----K--L-G--------VLGEEGLNFPEYDGVDRVVNVNT---KNYKNVFKKYEVLALL-YHEH-PEDDKA---------SQRQFEMEEL-ILE-----------LAAQV---LED--KGVGFGLVDSEKDAAVAKKLGLTEEDSIYVFKGDEVIEYDGELS----------ADTLVEFLLDVLEDP--------VELIE---GERELQAFENIEDEIKLIGYFKSKDSEHFKA----YEDAAEEFHPYIPFFATFDSKVAKKLTLKMNEIDFYEAFMEEPV----TIPDKPN----SEEEIVSFVEEHKRSTLRKLKPESMYETW---EDDLDGIHIVAFAEEADP-DGYEFLETLKAVAQDNTDNPDLSIIWIDPDDFPLL-VPYWEKTFDIDLSAPQIGVVNVTD-ADSIWMEMDDE--EDLPSAEELEDWLE--DVLEGEINT
>CASQ1_MAMAFRO_Echinops_telfairi_XP_045154422.1
------MRAT--TGRTA----------AAGLR---LA----LLL-L-----LG----LG----------AP----R--F-G--------VQGEDGLDFPEYDGVDRVVNVNA---KNYKNVFKKYEVLALL-YHDP-PEDDKA---------SQRQFEMEEL-ILE-----------LAAQV---LED--KGVGFGLVDSEKDAAVAKKLGLTEEDSVYVFKGDEVIEYDGEFS----------ADTLVEFLLDVLEDP--------VELIE---GERELQAFDNIEDEIKLIGYFKNKDSEHFKA----YEDAAEEFHPYIPFFATFDSKVAKKLTLKMNEIDFYEAFMDEPV----TIPDKPN----SEEEIVSFVEEHRRSTLRKLKPESMYETW---EDDLDGIHIVAFAEEADP-DGYEFLETLKAVAQDNTENPDLSIIWIDPDDFPLL-VPYWEKTFDIDLSAPQIGVVNVTD-ADSIWMEMDDE--EDLPSAEELEDWLE--DVLEGEINT
>CASQ1_MAMCHIR_Molossus_molossus_XP_036128713.1
------------MGARA----------VPCPR---LA-----LL-L-----LV----LG----------TA----P--S-G--------VQGEEGLDFPAYDGVDRVVNVNA---KNYKSVFKKYEVLALL-YHDP-PEDDKA---------SQRQFEMEEL-ILE-----------LAAQV---LED--KGVGFGMVDSEKDAAVAKKLGLTEEDSIYVFKGDEVIEYDGELS----------ADTLVEFLLDVLEDP--------VELIE---GERELQAFENIEDEIKLIGYFKSKDSEHYKA----FEDAAEEFHPYIPFFATFDSKVAKKLTLKLNEIDFYEAFMEEPV----TIPNKPN----SEEEIVNFVEEHKRSTLRKLKPESMYETW---EDDLDGIHIVAFAEESDP-DGYEFLETLKAVAQDNTENPDLSIIWIDPDDFPLL-VPYWEKTFDIDLSAPQIGVVNVTD-ADSIWMEMDDE--EDLPSAEELEDWLE--DVLEGEINT
>CASQ1_MAMPHOL_Manis_javanica_XP_017525160.2
------------MGARA----------AHGLP---LA----LLL-L-----LV----LG----------TP----K--S-G--------VRAEEGLDFPEYDGVDRVANVNL---KNYKSVFKKHEVLALL-YHEP-PGDDKA---------SQRQFEMEEL-ILE-----------LAAQV---LED--KGVGFGLVDSEKDAAVAKKLGLTEEDSIYVFKGDEVIEYDGELS----------ADTLVEFLLDVLEDP--------VELIE---GERELQAFENIEDEIKLIGYFKNKDSEHYKA----YEDAAEEFHPYIPFFATFDSKVAKKLTLKLNEIDFYEAFMEEPV----TIPDKPN----SEEEIVRFVEEHRRSTLRKLKPESMYETW---EDDMDGIHIVAFAEEADP-DGYEFLEILKSVAQENTDNPDLSIIWIDPDDFPLL-VPYWEKTFDIDLSAPQIGVVNVTD-ADSIWMEMDDE--EDLPSPEELEDWLE--DVLEGEINT
>CASQ1_MAMPHOL_Manis_pentadactyla_XP_036778615.2
------------MGARA----------ARGLP---LA----LLL-L-----LV----LG----------TP----K--A-G--------VRAEEGLDFPEYDGVDRVANVNM---KNYKSVFKKHEVLALL-YHEP-PGDDKA---------SQRQFEMEEL-ILE-----------LAAQV---LED--KGVGFGLVDSEKDAAVAKKLGLTEEDSIYVFKGDEVIEYDGELS----------ADTLVEFLLDVLEDP--------VELIE---GERELQAFENIEDEIKLIGYFKNKDSEHYKA----YEDAAEEFHPYIPFFATFDSKVAKKLTLKLNEIDFYEAFMEEPV----TIPDKPN----SEEEIVRFVEEHRRSTLRKLKPESMYETW---EDDMDGIHIVAFAEEADP-DGYEFLEILKSVAQENTDNPDLSIIWIDPDDFPLL-VPYWEKTFDIDLSAPQIGVVNVTD-ADSIWMEMDDE--EDLPSTEELEDWLE--DVLEGEINT
>CASQ1_MAMEULI_Suncus_etruscus_XP_049633411.1
------------MGNR--------------LR---FS----LLL-F-----LL----LG----------AP----K--T-E--------VQGEEGLDFPAYDGVDRVVNVNS---KNYKSVFKKYEVLALL-YHEP-PEGDKA---------SQRQFEMEEL-ILE-----------LAAQV---LED--KGVGFGLVDSEKDAAVAKKLGFTEEDSIYIFKGDEVIEYDGELA----------ADTLVEFLLDVMEDP--------VELIE---GERELQAFDNIEDEIKLIGYFKSKDSEHYKA----YEDAAEEFHPYIPFFATFDSKVAKKLTLKMNEIDFYEAFMQQPV----TIPDKPN----SEEEIVSFVEEHRRSTLRKLKPESMYETW---EDDMDGIHIVAFAEEADP-DGYEFLETLKVVAQDNTDNPDLSIIWIDPDDFPLL-VPYWEKTFDIDLSAPQIGVVNVTD-ADSIWMEMDDE--EDLPSADELEDWLE--DVLEGEINT
>CASQ1_MAMARTI_Equus_przewalskii_XP_008518700.1
------------MGARA----------VQGLR---LA----MLL-L-----LV----LG----------TP----K--S-G--------VQGEEGLDFPEYDGVDRVVNVNA---KNYKNVFKKYEVLALL-YHEP-PEDDKA---------SQRQFEMEEL-ILE-----------LAAQV---LED--KGVGFGLVDSEKDAAVAKKLGLTEEDSIYVFKGDEVIEYDGELS----------ADTLVEFLLDVLEDP--------VELIE---GERELQAFENIEDENKLIGYFKSKDSEHYKA----YEDAAEEFHPYIPFFATFDSKVAKKLTLKLNEIDFYEAFMEEPV----TIPDKPN----SEEEIVNFVEKHRRSTLRKLKPESMYETW---EDDLDGIHIVAFAEEADP-DGYEFLETLKSVAQDNTDNPDLSIIWIDPDDFPLL-VPYWEKTFDIDLSAPQIGVVNVTD-ADSVWLEMDDE--EDLPSPEELEDWLTRSNVKCSATRG
>CASQ1_MAMXENA_Choloepus_didactylus_XP_037669361.1
------MSATDKMGARA----------RLALW---LA----LLL-L-----LV----LG----------TP----E--L-G--------VHGEEGLDFPAYDGVDRVINVNA---KNYKNVFKKYDVLALL-YHEP-PEDDKA---------SQRQFEMEEL-ILE-----------LAAQV---LED--KGVGFGLVDSEKDAAVAKKLGLIEEDSIYVFKGDEVIEYDGELS----------ADTLVEFLLDVLEDP--------VELIE---GERELQAFDNIEDEIKLIGYFKNKDSEHFKA----FQDAAEEFHPYIPFFATFDSKVAKKLTLKLNEIDFYEAFMEEPV----TIPDKPN----SKEEIVSFVEEHKRSTLRKLKPESMYETW---EDDMDGIHIVAFAEEADP-DGFEFLEILKAVAQENTDNPDLSIIWIDPDDFPLL-VPYWEKTFDIDLSAPQIGVVNVTD-ADSIWMEMDNE--EDLPSAEELEDWLE--DVLAGEINT
>CASQ1_MAMMETA_Phascolarctos_cinereus_XP_020835243.1
------------MRT------------VPCLW---LP-----LL-V-----LL----LG----------AP----M--P-G--------AQGEEGLDFPEYDGVDRVVNVNS---KNYKNMLKKYEVLALL-YHEP-PEDDKA---------SQRQFEMEEL-ILE-----------LAAQV---LED--KGVGFGLVDSEKDAAVAKKLGLTEEDSIYIFKGDEVIEYDGELS----------ADTLVEFLLDVLEDP--------VELIE---GERELQAFENIEDEIKLIGYFKNEDSEHYKA----YEDAAEEFHPYIPFFATFDSKVAKKLTLKLNEIDFYEAFTDEPV----TIPDKPN----SEEEIVSFVEEHKRSTLRKLKPESMYETW---EDDLDGIHIVAFAEEADP-DGYEFLETLKAVAQDNTENPDLSIIWIDPDDFPLL-VPYWEKTFDIDLSAPQIGVVNVTD-ADSVWMEMDDE--EDLPSADELEDWLE--DVLEGEINT
>CASQ1_MAMMETA_Sarcophilus_harrisii_XP_031822719.1
------------MGT------------VPCLW---LP-----LL-V-----LL----LG----------AP----M--P-G--------TQGEEGLDFPEYDGVDRVVNVNA---KNYKNILKKYEVLALL-YHEP-PEDDKA---------SQRQFEMEEL-ILE-----------LAAQV---LED--KGVGFGLVDSEKDAAVAKKLGLTEEDSVYVFKGDEVIEYDGELS----------ADTLVEFLLDVLEDP--------VELIE---GERELQAFENIEDEIKLIGYFKNEDSEHYKA----YEDAAEEFHPYIPFFATFDSKVAKKLTLKMNEIDFYEAFMDEPV----TIPDKPN----SEEEIVNFVEEHKRSTLRKLKPESMYETW---EDDLDGIHIVAFAEEDDP-DGYEFLETLKSVAQDNTENPDLSIIWIDPDDFPLL-VPYWEKTFDIDLSAPQIGVVNVTD-ADSIWMEMDDE--EDLPSADELEDWLE--DVLEGEINT
>CASQ1_MAMMETA_Antechinus_flavipes_XP_051849637.1
------------MGT------------VPWLW---LP-----LL-V-----LL----LG----------AP----L--P-G--------TQGEEGLDFPEYDGVDRVVNVNA---KNYKNILKKYEVLALL-YHEP-PEDDKA---------SQRQFEMEEL-ILE-----------LAAQV---LED--KGVGFGLVDSEKDAAVAKKLGLTEEDSVYVFKGDEVIEYDGELS----------ADTLVEFLLDVLEDP--------VELIE---GERELQAFENIEDEIKLIGYFKNEDSEHYKA----YEDAAEEFHPYIPFFATFDSKVAKKLTLKMNEIDFYEAFMDEPV----TIPDKPN----SEEEIVSFVEEHKRSTLRKLKPESMYETW---EDDLDGIHIVAFAEEDDP-DGYEFLETLKSVAQDNTENPDLSIIWIDPDDFPLL-VPYWEKTFDIDLSAPQIGVVNVTD-ADSVWMEMDDE--EDLPSADELEDWLE--DVLEGEINT
>CASQ1_MAMMETA_Trichosurus_vulpecula_XP_036609117.1
------------MGT------------VPFLW---LP-----LL-L-----LL----LG----------AP----I--P-G--------AQGEEGLDFPEYDGVDRVVNVNS---KNYKNMLKKYEVLALL-YHEP-PEDDKA---------SQRQFEMEEL-ILE-----------LAAQV---LED--KGVGFGLVDSEKDAAVAKKLGLTEEDSVYVFKGDEVIEYDGELS----------ADTLVEFLLDVLEDP--------VELIE---GERELQAFENIEDEIKLIGYFKNEDSEHFKA----YEDAAEEFHPYIPFFATFDSKVAKKLTLKLNEIDFYEAFMDEPV----TIPDKPN----SEEEIVSFVEEHKRSTLRKLKPESMYETW---EDDLDGIHIVAFAEEDDP-DGYEFLETLKAVAQDNTENPDLSIIWIDPDDFPLL-VPYWEKTFDIDLSAPQIGVVNVTD-ADSIWMEMDDE--EDLPSADELEDWLE--DVLSGEINT
>CASQ1_MAMMETA_Dromiciops_gliroides_XP_043858080.1
------------MGI------------VPCLW---LP-----LL-V-----LL----LG----------AP----M--P-G--------AQGEEGLDFPEYDGVDRVVNVNA---KNYKNVLKKYEVLALL-YHEP-PEDDKA---------SQRQFEMEEL-ILE-----------LAAQV---LED--KGVGFGLVDSEKDAAVAKKLGLTEEDSIYVFKGDEVIEYDGELS----------ADTLVEFLLDVLEDP--------VELIE---GERELQAFENLEDEIKLIGYFKNEDSEHYKA----YEDAAEEFHPYIPFFATFDSKVAKKLTLKLNEIDFYEAFMDEPV----TIPDKPN----SEEEIVSFVEEHRRSTLRKLKPESMYETW---EDDLDGIHIVAFAEEADP-DGYEFLETLKAVAQDNTENPDLSIIWIDPDDFPLL-VPYWEKTFDIDLSAPQIGVVNVTD-ADSIWMEMDNE--EDLPSADELEDWLE--DVLEGEINT
>CASQ1_MAMMETA_Gracilinanus_agilis_XP_044527573.1
------------MGI------------VPFLW---LP-----LL-L-----LL----LG----------TP----M--P-G--------AQGEEGLDFPEYDGVDRVVNVNA---KNYKNVLKKYEVLALL-YHDP-PEDDKA---------SQRQFEMEEL-ILE-----------LAAQV---LED--KGVGFGLVDSEKDAAVAKKLGLTEEDSVYVFKGDEVIEYDGELS----------ADTLVEFLLDVLEDP--------VELIE---GEKELQAFENIEDEIKLIGYFKNEDSEHFKA----YEDAAEEFHPYIPFFATFDSKVAKKLTLKMNEIDFYEAFMDEPM----TIPDKPN----SEEEIVSFVEEHKRSTLRKLKPESMYETW---EDDMDGIHIVAFAEEDDP-DGYEFLETLKAVAQDNTENPDLSIIWIDPDDFPLL-VPYWEKTFDIDLSAPQIGVVNVTD-ADSIWMEMDDE--EDLPSADELEDWLE--DVLEGEINT
>CASQ1_MAMMETA_Monodelphis_domestica_XP_001379423.2
------------MGI------------EPFLW---LP-----LL-L-----LL----LG----------TP----M--P-G--------ARGEEGLDFPEYDGVDRVVNVNA---KNYKNVLKKYEVLALL-YHDP-PEDDKA---------SQRQFEMEEL-ILE-----------LAAQV---LED--KGVGFGLVDSEKDAAVAKKLGLTEEDSVYVFKGDEVIEYDGELS----------ADTLVEFLLDVLEDP--------VELIE---GERELQAFENIEDEIKLIGYFKNEDSEHFKA----YEDAAEEFHPYIPFFATFDSKVAKKLTLKMNEIDFYEAFMDEPV----TIPDKPN----SEEEIVSFVEEHKRSTLRKLKPESMYETW---EDDLDGIHIVAFAEEDDP-DGYEFLETLKAVAQDNTENPDLSIIWIDPDDFPLL-VPYWEKTFDIDLSAPQIGVVNVTD-ADSIWMEMDDE--EDLPSADELEDWLE--DVLEGEINT
>CASQ1_MAMMETA_Vombatus_ursinus_XP_027695914.1
------------MGT------------VPCLW---LP-----LL-V-----LL----LG----------AP----M--P-G--------AQGEEGLDFPEYDGVDRVVNVNS---KNYKNVLKKYEVLALL-YHEP-PEDDKA---------SQRQFEMEEL-ILE-----------LAAQV---LEE--KGVGFGLVDSEKDAAVAKKLGLTEEDSVYVFKGDEVIEYDGELS----------ADTLVEFLLDVLEDP--------VELIQ---GERELQAFENLEDEIKLIGYFKNEDSEHYKA----YEDAAEEFHPHIPFFATFDSKVAKKLTLKLNEIDFYEAFTDEPV----TIPDKPN----SEEEIVNFVEEHKRSTLRKLKPESMYETW---EDDLDGIHIVAFAEEDDP-DGYEFLETLKAVAQDNTENPDLSIIWIDPDDFPLL-VPYWEKTFDIDLSAPQIGVVNVTD-ADSIWMEMDDE--EDLPSADELEDWLE--DVLAGEINT
>CASQ1_MAMMONO_Ornithorhynchus_anatinus_XP_028911839.1
------------MASWR-AV----TLPRPRAWRPLLP----LLL-L-----LS----VP----------PPPATWS--G-G--------VRAEEGLDFPQYDGVDRVLSINS---KNYKAVLKKYEVLALL-LHEP-VGDDKA---------SQRQFEMEEL-ILE-----------LAAQV---LED--KGVGFGLVDSEKDAAVAKKLGLTEEDSIYVFKGDEVIEYDGEFS----------ADTLVEFVLDVLEDP--------VELIE---GERELQAFENIEDEIKLIGYFKNEDSEHYKA----FEEAAEEFHPFIPFFATFDSKVAKKLTLKLNEIDFYEAFMDEPV----TIPDKPN----SEEEIVSFVEEHKRSTLRKLKPETMYETW---EDDMDGIHIVAFAEEADP-DGYEFLEILKSVARDNTDNPDLSIVWVDPDDFPLL-VPYWEKTFDIDLSHPQIGVVNVTD-ADSVWLEMDDE--EDLPSADELEDWIE--DVLDGDINT
>CASQ1_MAMMONO_Tachyglossus_aculeatus_XP_038624996.1
------------MATWR-PV----TLPRPRGWGPLLP----LLL-L-----LL----LP----------PPPAPQS--G-G--------VRAEEGLNFPQYDGVDRVLNVNA---KNYKAVLKKFEVLALL-LHEP-VGDDKV---------SQRQFEMEEL-ILE-----------LAAQV---LED--KGVGFGLVDSEKDAAVAKKLGLTEVDSIYVFKGDEVIEYDGEFS----------ADTLVEFMLDVLEDP--------VELIE---GERELQAFENIEDKIKLIGYFKNEDSEHYKA----FEDAAEEFHPYIPFFATFDSKVAKKLTLKLNEIDFYEAFMDEPV----TIPDKPN----SEEEIVSFVEEHKRSTLRKLLPETMYETW---EDDMDGIHIVAFAEETDP-DGYEFLEILKSVARDNTENPDLSIVWVDPDDFPLL-VPYWEKTFDIDLSHPQIGVVNVTD-ADSVWLEMDDE--EDLPSADELEDWIQ--DVLEGDINT
>CASQ1_AVECOLU_Columba_livia_XP_021152244.1
------------MGP---------------WG---W-----ALA-L-----LA----LG----------TA----I--P-G--------GSPGGGLDFPTYDGADRVVPVTL---RNYRALLKRFPVLALL-HRPP-PAGDRG---------AQRHHDMEEL-VLE-----------LAAQV---LED--KGVGFGLVDSEKDTALAKKLGLTEEDSIYVFKEDEVIEYDGELA----------ADTLVEFLLEVLEDP--------VELIE---GEHELQAFENIEDDPKLIGYFKNEDSEHFKA----FEAAAEEFHPYISFFATFDSKVAKKLTLKLNEIDFYEPFMEEPV----TIPGRPS----SKEEIVAFVEEHKRATLRKLKPESMYETW---EDDMDGIHIVAFAEEDDP-DGFEFLEILKDVAQDNTDNPDLSIIWIDPGDFPLVPAPWWGGHPTSLPLCPQ---------ADSVWLEMADE--EDLPGPEELEGWLE--DVLSGDINT
>CASQ1_AMPCAUD_Ambystoma_mexicanum_CM010928.2
------------MKG---------------LW---L-----VVT-A-----LC----LA----------VA----S--L-G--------VRASDGLDFPEYDGEDRVIHLSS---KNYKAALKKYDVLAVL-YHEP-IEEDKA---------SRRQFEMEEL-IFE-----------LAAQV---LED--KGVGFGLLDAEHDAAVAKKLDLDEEDSIYVFKDDEVIEYDGEFS----------ADTLVEFLLDVLEDP--------VEFIE---GNHELTAFENIEDEPKLIGYFKNEDSEHYKA----FEDAAEEFHPFIPFFATFDSKVAKKLTLKLNEIDYYEPFHDEPI----TIPNKPN----SEKEIVDFLEHHKRPTLRKLQPDSMYETW---EDDMDGIHIVAFAEEDDP-DGYEFLEILKEVAEDNTDNPDLSIIWIDPEDFPLL-IPYWEDTFDIDLSRPHIGVVNVTD-ADSIWMEMDDE--EDLPSVDELEDWIE--DVLDGDINT
>CASQ1_AMPCAUD_Pleurodeles_waltl_KAJ1081161.1
------------MKG---------------LW---L-----VVT-A-----LC----LA----------VA----S--L-G--------VRADDGLDFPEYDGEDRVVHLSS---KNYKATLKKYDVLAVF-YHDP-IEDDKA---------SRRQFEMEEL-ILE-----------LAAQV---LED--KGVGFGLLDAEHDASVAKKLGLDEEDSIYVFKDDEVIEYDGEFS----------ADTLVEFLLDVLEDP--------VEFIE---GNQELAAFENIDDEPKLIGYFKNEDSEHYKA----FEDAAEEFHPYIPFFATFDSKVAKKLSLKINEIDYYEPFHDEPI----TIPNKPN----SEEEIVDFLELHKRPTLRQLHPDSMYETW---DDDMDGIHIVAFAEEDDP-DGYEFLEILKEVAEDNTDNPDLSIIWIDPEDFPLL-IPYWEETFDIDLSRPHIGVVNVTD-ADSIWMEMDDE--EDLPTVDELEDWIE--DVLDGDINT
>CASQ1_AMPCAUD_Andrias_davidianus_DN424_c0_g1_i11
------------MKG---------------LW---L-----VVT-A-----LC----LA----------VI----S--L-G--------TRADDGLDFPEYDGEDRVIHLST---KNYKAALKKYDVLAVL-YHEP-IEEDKA---------SQRQFEMEEL-IFE-----------LAAQV---LED--KGVGFGLLDSEHDAAVAKKLGLDEEDSIYVFKDDEIIEYDGEFS----------ADTLVEFLLDVLEDP--------VEFIE---GNHELAAFENIEDDPKLIGYFKNEESEHYKA----FEDAAEEFHPFIPFFATFDSKVAKKLSLKLNEIDYYEPFHDEPV----TIPNKPN----SEKEIVDFLEEHKRPTLRKLQPDSMYETW---EDDMDGIHIVAFAEEDDP-DGYEFLEILKEVAEDNTDNPDLSIIWIDPEDFPLL-IPYWEETFNIDLSRPHIGVVNVTD-ADSIWLEMEDE--EDLPSVDELEDWIE--DVLDGDINT
>CASQ1_AMPANUR_Pelophylax_Pelophylax_P31231
------------MKG---------------PW---L-----VLA-A-----LC----LS----------LA----N--L-G--------PRGEDGLDFPEYDGEDRVIHISL---KNYKAALKKYEVLALL-YHEP-IGDDKA---------SQRQFEMEEL-ILE-----------LAAQV---LED--KGVGFGLVDSEDDAAVAKKLGLDEEDSIYVFKDDEMIEYDGEFS----------ADTLVEFLLDVLEDP--------VEFID---GSHELAAFENLDDEPKLIGYFKNEDSEHYKA----YEDAAEEFHPYIPFFATFDAKVAKTLTLKLNEIDYYEPFHDEPI----TIPSKPN----SEKEIVDFLHQHKRPTLRKLRPDSMYETW---EDDLNGIHIVAFAEEDDP-DGYEFLQIIKEVAEDNTDNPDLSIIWIDPEDFPLL-IPYWEEKFGIDLSRPHIGVVNVTD-ADSVWMDMDDE--EDLPTVDELEDWIE--DVLEGEVNT
>CASQ1_AMPANUR_Rana_temporaria_XP_040189289.1
------------MKG---------------PW---L-----VLA-A-----LC----LT----------LA----N--L-G--------ARGEDGLDFPEYDGEDRVIHISL---KNYKAALKKFEVLALL-YHEP-IEDDKA---------SQRQFEMEEL-ILE-----------LAAQV---LED--KGVGFGLVDSEHDAAVAKKLGLDEEDSIYVFKDDEMIEYDGEFS----------ADTLVEFLLDVLEDP--------VEFID---GNHELAAFENLDDEQKLIGYFKNEDSEHYKA----YEDAAEEFHPYIPFFATFDAKVAKKLTLKLNEVDYYEPFHDKPI----TIPNKPN----SEKEIVEFLHEHKRPTLRKLRPDSMYETW---EDDLNGIHIVAFAEEDDP-DGYEFLEIIKDVAEDNTDNPDLSIIWIDPEDFPLL-IPYWEEKFGIDLSRPHIGVVNVTD-ADSVWMDMDDE--EDLPTVDELEDWIE--DVLEGEVNT
>CASQ1_AMPANUR_Bufo_bufo_XP_040267379.1
------------MKG---------------LW---L-----VLG-A-----LC----LA----------LT----N--V-G--------ARADDGLDFPEYDGEDRVIHISL---KNYKAALKKYDVLALL-YHEP-IGDDKA---------SQRQFEMEEL-ILE-----------LAAQV---LED--KGVGFGLVDSEHDAAVAKKLGLDEEDSVYVFKDDEVIEYDGEFS----------ADTLVEFLLDVLEDP--------VEFID---GSHELAAFENIDDEPKLIGYFKNEESEHYKA----FEDAAEEFHPYIPFFATFDSKVAKKLTLKLNEIDYYEPFHDEPV----TIPNKPN----SEKEIVDFLHQHKRPTLRKLQPDSMYETW---EDDLNGIHIVAFAEEDDP-DGYEFLEILKEVAEDNTDNPDLSIIWIDPEDFPLL-IPYWEEKFGIDLSRPHIGVVNVTD-ADSVWMDMDDE--EDLPTVDELEDWIE--DVLDGDINT
>CASQ1_AMPANUR_Bufo_gargarizans_XP_044127427.1
------------MKG---------------LW---L-----VLA-A-----LC----LA----------LT----N--V-G--------ARPDNGLDFPEYDGEDRVIHISL---KNYKAALKKYDVLALL-YHEP-IEDDKA---------SQRQFEMEEL-ILE-----------LAAQV---LED--KGVGFGLVDSEQDAAVAKKLGLDEEDSIYVFKDDEVIEYDGEFS----------ADTLVEFLLDVLEDP--------VEFID---GSHELAAFENIDDEPKLIGYFKNEESEHYKA----FEDAAEEFHPYIPFFATFDSKVAKKLTLKLNEIDYYEPFHDEPV----TIPNKPN----SEKEIVDFLHQHKRPTLRKLQPDSMYETW---EDDLNGIHIVAFAEEDDP-DGYEFLEILKEVAEDNTDNPDLSIIWIDPEDFPLL-IPYWEEKFGIDLSRPHIGVVNVTD-ADSVWMDMDDE--EDLPTVDELEDWIE--DVLDGDINT
>CASQ1_AMPANUR_Hyla_sarda_XP_056400944.1
------------MKG---------------LW---L-----VLA-A-----FC----LA----------LV----N--L-G--------ARADDGLDFPEYDGEDRVIHINL---KNYKAALKKYEVLALL-YHEP-IEEDKA---------SKRQFEMEEL-ILE-----------LAAQV---LED--KGVGFGLVDSEEDAAVAKKLGLHEEDSIYVFKDDEIIEYDGEFS----------ADTLVEFLLDVLEDP--------VEFID---GSHELAAFENIEDEPKLIGYFKNEDSEHYKA----FEDAAEEFHPYIPFFATFDSKVAKKLTLKLNEIDYYEPFHDEPV----TIPNKPN----SEKEIVDFLHQHKRPTLRKLQPDSMYETW---EDDLNGIHIVAFAEEDDP-DGYEFLEIIKEVAEDNTDNPDLSIIWIDPEDFPLL-IPYWEEKFGIDLSRPHIGVVNVTD-ADSVWMDMDDE--EDLPTVDELEDWIE--DVLDGDINT
>CASQ1_AMPANUR_Bombina_bombina_XP_053561031.1
------------MKG---------------PW---L-----VLA-A-----LC----LT----------LA----N--L-G--------ARAEDGLDFPEYDGEDRVIHINL---KNYKAALKKYEVLALL-YHEP-IEDDKA---------SQRQFEMEEL-ILE-----------LAAQV---LED--KGVGFGLVDSEEDAAVAKKLGLGEEDSIYVFKDDEVIEYDGEFS----------ADTLVEFLLDVLEDP--------VEFID---GSHELAAFENIEDEPKLIGYFKNEESEHYKA----YEDAAEEFHPYIPFFATFDSKVAKKLTLKINEIDYYEPFHDEPL----TIPNKPN----SEKEIVDFLHLHKRPTLRKLKPDSMYETW---EDDLNGIHIVAFAEEDDP-DGYEFLELVKEVAEDNTDNPDLSIIWIDPEDFPLL-IPYWEDKFDIDLSRPHIGVVNVSD-ADSIWLEMDDE--EDLPTVDELEDWIE--DVLDGDINT
>CASQ1_AMPANUR_Spea_bombifrons_XP_053331187.1
------------MKG---------------PW---L-----VLA-A-----LC----LA----------LA----G--L-G--------ARAEDGLDFPEYDGEDRVININL---KNYKAALKKYEVLALL-YHEP-IEDDKA---------SQRQFEMEEL-ILE-----------LAAQV---LED--KGVGFGLVDSEKDTAVAKKLGIDEVDSIYVFKDDEVIEYDGEFS----------ADTLVEFLLDVLEDP--------VEFID---GSHELTAFENIEDEPKLIGYFKNEESEHYKA----FEDAAEEFHPYIPFFATFDSKVAKKLTLRLNEIDYYEPFHDEPV----TIPDKPN----SEKEIVDFLHLHKRPTLRKLHPDSMYETW---EDDLNGIHIVAFAEEDDP-DGYEFLEILKEVAEDNTDNPDLSIIWIDPEDFPLL-IPYWEEKFGIDLSRPHIGIVNVTD-ADSVWMDMDDE--EDLPSVDELEDWIE--DVLEGDINT
>CASQ1_AMPANUR_Pelobates_fuscus_XP_063295758.1
------------MKG---------------PW---L-----VLA-A-----LC----LA----------LA----S--L-G--------AWAEDGLNFPEYDGEDRVININL---KNYKAALKKYDVLALL-YHDP-IEDDKA---------SQRQFEMEEL-ILE-----------LAAQV---LED--KGVGFGLVDSEKDSAVAKKLGLHEEDSIYVFKDDEVIEYDGEFS----------ADTLVEFLLDVLEDP--------IEFID---GSHELAAFENLDDEPKLIGFFKNEDSEHYKA----YLDAAEEFHPYIPFFATFDSKVAKKLTLKLNEIDYYEPFHDEPV----TIPDKPN----SEKEIVEFLHLHKRPTLRKLRPDSMYETW---EDDLNGIHIVAFAEEDDP-DGYEFLEIIKEVAEDNTDNPDLSIIWIDPEDFPLL-IPYWEETFGIDLSRPHIGVVNVTD-ADSVWMDMDDE--EDLPTVDELEDWIE--DVLDGDINT
>CASQ1_AMPANUR_Xenopus_laevis_XP_018087000.1
------------MKG---------------PW---L-----VLA-A-----LC----LA----------LA----N--L-G--------AWAEDGLDFPEYDGEDRVIHISL---KNYKAALKKYDVLALL-YHEP-IEDDKA---------SQRQFEMEEL-IFE-----------LAAQV---LED--KGVGFGLVDSEKDAAVAKKLGLDEEDSIYVFKDDEIIEYDGEFC----------ADTLVEFLLDVLEDP--------IEFIE---GSHELAAFENIDEEQKLIGYFKNEDSEHYKA----YLDAAEEFHPYIPFFATFDSKVAKKLDLKINEIDYYEPFHDEPV----TIPNKPN----SEEEIVDFLHLHKRPTLRKLQPDSMYETW---EDDLDGIHIVAFAEEDDP-DGYEFLEIIKEVAEDNTDNPDLSIIWIDPEEFPLL-IPYWEETFGIDLSRPHIGVVNVTD-ADSVWMDMEDE--EDLPTVDELEDWIE--DVLEGDINT
>CASQ1_AMPANUR_Nanorana_parkeri_XP_018428564.1
------------DSR---------------LR---L-----SSV-A-----LC----LA----------LA----N--L-G--------ARCEDGLDFPEYDGEDRVIHISL---KNYKAALKKYEVLALL-YHEP-IEDDKA---------SQRQFEMEEL-ILE-----------LAAQV---LED--KGVGFGLVDSEHDAAVAKKLGLDEEDSIYVFKDDEIIEYDGEFS----------ADTLVEFILDVLEDP--------VEFID---GSHELAAFENIDDEPKLIGYFKNEDSEHYKA----YEDAAEEFHPYIPFFATFDPKVAKKLTLKINEIDYYEPFHDEPV----TIPNKPN----SEKEIVDFMHQHKRSVHTRTQPYSSYFLQ---EDDLNGIHIVAFAEEDDP-DGYEFLEIIKEVAEDNTNNPDLSIIWIDPEDFPLL-IPYWEEKFGIDLSRPHIGVVNVSD-ADSVWMDMDDE--EDLPTVDELEDWIE--DVLDGDINT
>CASQ1_AMPGYMN_Microcaecilia_unicolor_XP_030042968.1
------------MKG---------------LW---L-----VVV-V-----LW----LA----------VG----N--L-S--------VWGEEGLNFPVYDGEDRVIDVNF---KNYKSVMKKHEVMALY-YHEH-VGDDKA---------SQRQFEMEEL-ILE-----------LAAQV---LEN--KGIGFGLLDEDKDAAVAKKLGLEEVDSIYVFKDNEIIEYDGELA----------AHTLVEFLLDVLEDP--------VEFVD---GFQELEAFEKEEEDSKLIGYFKXEDSEHFKA----YEDAAEEFHPYISFYATFDGKVARKLSLKLNQIDYYEPFHSEPI----TIPNKPN----SEQEIVDFLEENKRPTLRKLKPDSMFNTW---EDDMDGIHIVAFAEEDDP-DGYEFLEIIKEVAEDNTDNPDLSIIWIDPEDFPLL-IPYWEETFGIDLSKPHIGIVNVTD-ADSVWLEMDDE--EDLPTVDELEEWIE--DVLEGEINT
>CASQ1_AMPGYMN_Geotrypetes_seraphini_XP_033778926.1
------------MRG---------------LW---L-----VVV-G-----LC----LA----------ME----N--L-G--------VWGEEGLNFPLYDGEDRVIDLNS---KNYKSVMKKHEVMALY-YHEH-VGDDKA---------SQRQFEMEEL-ILE-----------LAAQV---LEN--KGVGFGLLDEDKDAAVAKKLGLEEVDSIYVFKDNEIIEYDGELS----------ADTLVEFLLDVLEDP--------VEFVD---GFQELEAFEKEDEDPKLIGYFKNEDSEHFKA----YEDAAEEFHPYISFYATFDGKVAKKLNLKLNQIDYYEPFHDEPV----TIPNKPN----SEQEIVEFLEENKRPTLRKLKPDSMFNTW---EDDMDGIHIVAFAEEDDP-DGYEFLEIIKEVAEDNTDNPDLSIIWIDPEDFPLL-IPYWEETFGIDLSRPHIGIVNVTD-ADSVWLEMDDE--EDLPTVDELEEWIE--DVLEGEINT
>CASQ1_AVEAPOD_Apus_apus_DN776_c0_g1_i43
------------MGLW-------------GWA---L-----VLA-A-----LW----AG----------VP----G--G-S--------GGSGGGLAIPTPDGLSRVVPVTL---RNYKGLLQRFPVLAVL-H--------RP---------GRGHHEQPEL-VLE-----------LAAQV---LED--KGVGFGLIDSQEDAAVSKKLGLTEEGSIYVFKEDEVIEYDGELA----------ADTLVEFLLEVLEDP--------VEFID---GDHELRAFENIEDDPKLIGYFKNEDSEHFKA----FQAAAGQFHPFISFFATFDSKAAEQLTLRLNEINFYEPFMEQPL----PVPG-PS----SREQIVAFVEEHRRATLRKLKPESMYETW---EDDMDGIHIVAFAEADDP-DGFEFLEILKEVARDNTDNPDLSILWIDPEDFPLL-IPYWEETFDIDLSRPQIGVVNVTD-ADSVWMEMEDE--DDLPGPEELEQWLE--DVLAGEINT
>CASQ1_SARCOEL_Latimeria_chalumnae_XP_006001917.1
------------MKC---------------MW----------LA-L-----MA----LC----------A-----I--T-F--------SWAEEGLDFPEYDGEDRVIDVNA---KNYKQVLKEYDVLVLF-YHEP-VGKDKA---------SKRQFEMEEI-ILE-----------LAAQV---LED--EDVGFGLVDSDKDTLVAKKLGLKEEDSIYIFKDDEVIEYDGELA----------ADTLVEFIQDVLEDP--------VELIE---GVHELRAFHNIDDEPKVVGYFKNEDSEHFGA----FEDAAEEFHPYIPFFATFDSKIAKKLELKLNEIDYYEPFMDKPD----TIPHKPN----SEEEIVNFLEDHERPTLRKLRPDSMYETW---EDDMDGIHIVAFAEEDDP-DGFEFLEILKEVAEDNTDNPELSIIWIDPEDFPLL-IPYWEDTFDIDLSRPQIGVVNVTD-ADSVWMEMEDD--EDLPTADDLEEWIE--DVLSGEIST
>CASQ1_AVESTRU_Struthio_camelus_XP_009666306.1
-------------------------------W---------PLA-R-----LA----LVA--------WV-----L--G-P--------AGAEEGLDFPTYDGVDRVLAVTS---KNYKAMLKRFPVLALL-YHEP-VGSDRA---------AQRHFEMEEL-IL------------------------------------------------EEDSIYVFKEDEVIEYDGELA----------ADTLVEFLLDVLEDP--------VEFIE---GDHELQAFENIEEDPKLIGYFKNEDSEHFKA----FEEAAEEFHPYIPFFATFDSKVAKKLTLKLNEIDFYEPFMDEPV----TIPDKPN----SKEEIVEFVEEHKRPV-----------------------------------DGFEFLEILKDVAQDNTDNPDLSMIWIDPEDFPLL-IPYWEKTFNIDLSRPQIGVVNVTD-ADSVWLEMADE--DDLPSTAELEEWIE--DVLEGEINT
>CASQ1_AVETINA_Tinamus_guttatus_XP_010215544.1
------------MWAW--------------RW---------ALA-L-----LA----LVA--------LS-----P--G-P--------SGAEEGLDFPTYDGVDRVVAVTS---KNYKAMLKRYPVLALL-YHEP-VGSDRA---------AQRHFEMEEL-ILE-----------VP------WGQ--GHAGDGDTRGRGTHGVEER-GLTEEESIYVFKEDEVIEYDGELA----------ADTLVEFLLDVLEDP--------VEFIE---GDHELQAFENIEDEPKLIGYFKNEDSEHFKA----FEEAAEEFHPYIPFFATFDHKVAKKLTLKLNEIDFYEPFMEEPV----TIPDKPN----SKEEIVEFVEEHKR------------------EDDIDGIHIVAFAEEDDP-DGFEFLEILKDVAQDNTDNPDLSIIWIDPEDFPLL-VPYWEKTFNIDLSRPQIGVVNVTD-ADSVWLEMADE--DDLPSTAELEEWIE--DVLEGEINT
>CASQ1_ACTACIP_Acipenser_ruthenus_XP_034769353.1
------------MNL---------------GS---L-----LLA-A-----LC----LF----------SCGV--G--R-V--------CQAEEGLDFPEYDGKDRVHDLNT---KNFKAVMKKYDVMVIL-YHEP-VESDRA---------SQKQFQMEEL-ILELLTNRAALTYQLAAQVLDDLED--EDIGFGLVDSEKDAAVAKKLGMDEEDSIYIFTDDEVIEYDGELA----------ADTLVEFILDVIEDP--------VEFIE---GERELRAFENIEDEIKLVGYFKNENSEHYKE----YEDAAEEFHPYINFFATFEAKIAKKLDLKMNEVDFYEPFMDEPR----VIPGKPY----TEDEIVDYIEDHQRPTLRKLEPYNMYETW---EDDIDGFHIVAFAEEEDP-DGFEFLEILKEVAEDNTDNPDLSIIWVDPDDFPLL-VPYWEKTFDIDLSSPQIGVVNVTD-ADSVWLEMKDD--DDLPSAEELEDWIE--DVLDGDINT
>CASQ1_ACTACIP_Polyodon_spathula_XP_041088031.1
------------MKL---------------AW---L-----LLA-A-----LC----LF----------SCGV--G--R-V--------CQAEEGLDFPEYDGKDRVHDLNT---KNFKAVMKKYDVMVIL-YHEP-VESDRA---------SQKQFQMEEL-ILE-----------LAAQVLDDLED--EDIGFGLVDSEKDAAVAKKLGMDEEDTIYIFTDDEVIEYDGELA----------ADTLVKFILDVIEDP--------VEFIE---GEHELQAFKNIEDEIKLVGYFKNENSEHYKE----YEDAAEEFHPYINFFATFEAKIAKKLDLKMNEVDFYEPFMEEPR----VIPGKPY----TEDEIVDYIEDHQRPTLRKLEPYNMYETW---EDDIDGFHIVAFAEEEDP-DGFEFLEILKEVAEDNTDNPDLSIIWIDPDDFPLL-IPYWEKTFDIDLSAPQIGVVNVTD-ADSVWLEMKDD--DDLPSAEELEDWIE--DVLDGDINT
>CASQ1_ACTACIP_Polyodon_spathula_XP_041095362.1
------------MKL---------------AW---L-----LLA-A-----LC----LF----------SCGV--G--R-V--------CQAEEGLDFPEYDGKDRVHDLNT---KNFKAIMKKYDVMVIL-YHEP-VESDRA---------SQKQFQMEEL-ILE-----------LAAQVLDDLED--EDIGFGLVDSEKDAAVAKKLGMDEEDSIYIFTDDEVIEYDGELA----------ADTLVEFILDVIDDP--------VELIE---GERELRAFENIEDEIKLVGYFKNENSEHYKE----YEDAAEEFHPYINFFATFEAKIAKKLDLKMNEVDFYEPFMDEPR----LIPGKPY----TEDEIVDYIEDHQRPTLRKLEPYNMYETW---EDDIDGFHIVAFAEEEDP-DGFEFLEILKEVAEDNTDNPDLSIIWIDPDDFPLL-IPYWEKTFDIDLSAPQIGVVNVTD-ADSVWLEMKDE--DDLPSAEELEDWIE--DVLDGDINT
>CASQ1b_ACTPOLY_Polypterus_senegalus_XP_039597119.1
------------MNW---------------HW---L-----LLS-T-----LC----VL----------SC----G--R-G--------TWAEEGLDFPEYDGKDRVHDLHM---KNYKAVMKKYDVMVIL-YHEP-VEDDRA---------AQKQFQMEEL-ILELLTNPAALTYQLAAQVLEDLED--EDIGFGLVDTEKDAALAKKLGLDEVDSIYVFTEDEVIEYDGELA----------ADTLVEFILDVIEDP--------VEFIE---GDHELRAFENIDEEIKLVGFFKNEKSEHYKE----YEDAAEEFHPYINFFATFDPKIAKKLDLKLNEIDFYEPFMDEPI----LIPGKPY----TEEEIVDFIEEHERPTLRKLEPYNMYETW---EDDMDGIHIVAFAEEDDP-DGYEFLEILKEVAEDNTDNPDLSILWIDPDDFPLM-VPYWEKTFDIDLSMPQIGVVNVTD-ADSVWLEMDDD--DDLPSADELEDWIE--DVLEGDINT
>CASQ1_ACTPOLY_Erpetoichthys_calabaricus_XP_051775810.1
------------MNW---------------HW---L-----LLS-T-----LC----VL----------SC----G--R-G--------TWAEEGLDFPEYDGKDRVHDLHM---KNYKAVMKKYDVMVIL-YHEP-VEDDRA---------AQKQFQMEEL-ILELLTNPAALTYQLAAQVLEDLED--EDIGFGLVETEKDAALAKKLGLDEVDSIYVFTEDEVIEYDGELA----------ADTLVEFILDVIEDP--------VEFIE---GDHELRAFENIDEEIKLVGFFKNEKSEHYKE----YEDAAEEFHPYINFFATFDPKIAKKLDLKLNEIDFYEPFMDEPI----LIPGKPC----TEEEIVDFIEEHERPTLRKLEPYNMYETW---EDDMDGIHIVAFAEEDDP-DGYEFLEILKEVAEDNTDNPDLSILWIDPDDFPLM-VPYWEKTFDIDLSMPQIGVVNVTD-ADSVWLEMDDD--DDLPSADELEDWIE--DVLEGDINT
>CASQ1_AVECOTU_Coturnix_japonica_DN225_c0_g1_i6
------------MWG---C-----------RW---L------LA-L-----LA----LG----------A-----S--A-P--------GGAEEGLRFPSHDGAPRVVSVTA---LNHREALRSSAVLALL-LHRP----------------GGARSEREER-VLE-----------LAAQV---LED--KGVGFGLVDAEKEADTAQKLGMTEENSIYIFKGDEVIEYDGELS----------ADTLVEFLLDVLEDP--------VEFIE---GDHELHAFENIEEDPKVIGYFEGEESENFKA----FSAAAAEFHPYIPFFATFDPKVARKLTLKLNEIDFYEPFMEEPL----TLLTQPH----GREEIARFVEEHKRATLRKLKPESMYETW---EDDIDGIHIVAFAEEDDP-DGFEFLETLKDVARDHTENPKLSIIWIDPEDFPLL-IPFWEKTFGIDLSRPQIGVVNVTD-ADSVWLPMADE--NDLPDAAELDAWIG--AVLEGEVST
>CASQ1_AVEGALL_Crossoptilon_crossoptilon_DN961_c0_g1_i1
------------MLG---C-----------RW---L------LA-L-----LA----VG----------F-----P--P-P--------GGAEEGLRFPSHDGAPRVLSVTA---SNYRAALRGSPVVALL-LHRP-GGTRR---------------EREER-VLE-----------LAAQV---LED--KGVGFGFVDAEKDVATAQKLGMTEENSIYIFKGDEVIEYDGELS----------ADTLVEFLLDVLEDP--------VEFIE---GDHELRAFENIEEDPKVIGYFKGVESEYFKA----FSAAAAEFHPYIPFFATFDPKVARKLTLKLNEIDFYEPFMEEPL----TLPTPPQ----GKEEIAAFVEEHKRATLRKLKPESMYETW---EDDIDGIHIVAFAEEDDP-DGFEFLETLKEVARDNTDNPELSIIWIDPEDFPLL-IPFWEKTFGIDLSRPQIGVVNVTD-ADSVWLPMADE--DDLPDAAELEEWIE--DVLEGEIST
>CASQ1_AVEGALL_Phasianus_colchicus_XP_031464599.1
------------MLG---C-----------RW---L------LA-L-----LALL-TVG----------F-----P--N-P--------GGAEEGLRFPSHDGAPRVLSVTA---SNYRAALRGSPVVALL-LHRP-GGTRRE---------REERRDVEEL-MME-----------LAAQV---LED--KGVGFGFVDAEKDAATAQKLGMTEENSIYIFKGDEVIEYDGELS----------ADTLVEFLLDVLEDP--------VEFIE---GDHELRAFENIEEDPKVIGYFKGVESEYFKA----FSAAAAEFHPYIPFFATFDPKVARKLTLKLNEIDFYEPFMEEPL----TLPTPPQ----GKEEIAAFVEEHKRATLRKLKPESMYETW---EDDIDGIHIVAFAEEDDP-DGFEFLETLKEVARDNTDNPELSIIWIDPEDFPLL-IPFWEKTFGIDLSRPQIGVVNVTD-ADSVWLPMADE--DDLPDAAELEEWIE--DVLEGEIST
>CASQ1_AVEGALL_Gallus_gallus_XP_040546847.1
------------MWG---C-----------RW---L------LA-L-----LA----LG----------V-----P--P-P--------GGAEEGLRFPSHDGAVRVLSVTA---RNYRAALRGSPVVALL-LHRP-GGT---------------RSQREGR-VLE-----------LAAQV---LED--KGVGFGLVDVEKDAATAQKLGMTEENSIYIFKGDEMIEYDGELS----------ADTLVEFLLDVLEDP--------VEFIE---GDHELRAFENIEEDPKVIGYFAGGESEHFKA----FSAAAAEFHPYIPFFATFDPKVARKLTLKLNEIDFYEPFMEEPL----TLPAPPH----GKEEIAAFVGEHKRATLRKLKPESMYETW---EDDIDGIHIVAFAEEDDP-DGFEFLETLKEVARDNTDNPELSIIWIDPEDFPLL-IPFWEKTFGIDLSRPQIGVVNVTD-ADSVWLRMADE--DDLPDVAELEEWIE--DVLEGEINT
>CASQ1_AVEANSE_Aythya_ferina_DN965_c1_g1_i1
------------MRV----------------WG--L-----LLA-L-----LA----LG----------V-----A--A-G--------GGSRGGLRFPTHDGSGRLLPVPA---RDPPAALGRFPVLALL-YHGP-PAGNE----------AQRRLHTGEL-VLE-----------LAAQV---LED--RGVGFGLVDAQKEAAVAEKLGLTEENSIYIFKGDKVIEYDGELA----------ADTLVEFLLDVLEEP--------VEFIE---GDRELRAFENIEEDPKVIGYFEGKDSEHFKA----FEEAAAQFHPYVPFFATFDAKVAKKLTLKLNEVDFYEPFMEEPF----TLPARPP----GTEDIVAFVGGHRRTTLRKLKPKSMYETW---EDDINGIHIVAFAEEDDP-DGFEFLEILKDLARDNTDNPDLSIILIDPEDFPLL-IPYWEKTFNIDLSRPQIGVVNVTD-ADSVWLEM-DE--DDLPGAEELQEWIQ--DVLEGEIST
>CASQ1_AVEANSE_Netta_rufina_DN326_c0_g1_i10
------------MRV----------------WG--L-----LLA-L-----LA----LG----------V-----A--A-G--------GGSRGGLRFPTHDGSGRLLPVPA---RDPPAALGRFPVLALL-YHGP-PAGNE----------AQRRLHTGEL-VLE-----------LAAQV---LED--RGVGFGLVDAQKEAAVAEKLGLTEENSIYIFKGDKVIEYDGELA----------ADTLVEFLLDVLEEP--------VEFIE---GDRELQAFENIEEDPKVIGYFEGKDSEYFKA----FEEAAAQFHPYVPFFATFDAKVAKKLTLKLNEVDFYEPFMEEPL----TLPARPP----GTEDIVAFVGGHRRATLRKLKPKSMYETW---EDDINGIHIVAFAEEDDP-DGFEFLEILKDLARDNTDNPDLSIILIDPEDFPLL-IPYWEKTFNIDLSRPQIGVVNVTD-ADSVWLEM-DE--DDLPGAEELQEWIQ--DVLEGEIST
>CASQ1b_ACTSALM_Salmo_salar_NP_001133154.1
------------MKW---------------GW---V------FL-G-----AL----LS----------L-----G--N-M--------SWGEKGLEIPEYDGKDRVHDLNA---KNYKSVMKKYDVMVIY-YHAH-VENNKN---------AQKAFEMEEL-ALELLTSPAALTYQLAAQVLDDLDD--EDIGFGLVDEKKDLSVAKKLGLDEVESIYIFVDNEIIEYDGELA----------ADTLVEFLYDVIEDP--------VEIID---NERELKGFHNIDEDIKLVGYFKSEKSPHFIE----YDDAAEEFHPFIKFFATFDAKIAKKLKMKLNEVDFYEPFMEEPV----TIPGQPY----SEAELVDYIEEHDRPTLRKLEPHSMYETW---EDDIDGEHIVAFAEEDDP-DGYEFLEILKEVARENTDNADLSIIWIDPDDFPLL-VPYWEKTFGIDLGSPQIGVVDVED-ADSVWMEMDDD--EDMPTADELEDWIE--DVLSGKIDP
>CASQ1b2_ACTSALM_Oncorhynchus_mykiss_XP_021433439.2
------------MKW---------------GW---V------FL-G-----AL----LS----------L-----G--N-M--------SWGEKGLEIPEYDGKDRVHDLNA---KNYKSVMKKYDVMVIY-YHAH-VESNKN---------AQKAFEMEEL-ALELLTSPAALTYQLAAQVLDDLDD--EDIGFGLVDEKKDLSVAKKLGLDEVESIYIFVDNEIIEYDGELA----------ADTLVEFLYDVIEDP--------VEIID---NERELKGFHNIDEDIKLVGYFKSEKSPHFIE----YDDAAEEFHPFIKFFATFDAKIAKKLKMKLNEVDFYEPFMEEPV----TIPGQPY----SEAELVDYIEEHDRPTLRKLEPHSMYETW---EDDIDGEHIVAFAEEDDP-DGYEFLEILKEVARENTDNADLSIIWIDPDDFPLL-VPYWEKTFGIDLGSPQIGVVDVED-ADSVWMEMDDD--EDMPTADELEDWIE--DVLSGKIDP
>CASQ1b1_ACTSALM_Oncorhynchus_mykiss_XP_036845093.1
------------MKW---------------GW---V------FL-G-----AL----LS----------L-----G--S-L--------SWGEKGLEIPEYDGKDRVHDLNA---KNYKSVMKKYDVMVIY-YHAH-VENNKN---------AQKAFEMEEL-ALELLTSPAALTFQLAAQVLDDIDD--EDIGFGLVDEKKDLSVAKKLGLDEVESIYIFIDNEIIEYDGELA----------ADTLVEFLYDVIEDP--------VEIID---NERELKGFHNIDEDIKLVGYFKSEKSPHFIE----YDDAAEEFHPFIKFFATFDPKIAKKLNMKLNEVDFYEPFMEEPV----TIPGKPY----TEAELVDYIEEHDRPTLRKLEPHSMYETW---EDDIDGEHIVAFAEEDDP-DGFEFLEILKEVARENTDNPDLSIIWIDPDDFPLL-VPYWEKTFGIDLGSPQIGVVDVED-ADSVWMEMDDD--EDMPTADELEDWIE--DVLSGKIDP
>CASQ1b_ACTCICH_Neolamprologus_brichardi_XP_006808773.1
------------MKW---------------CW---V------FL-G-----VF----AS----------L-----G--T-L--------CWGEKGLEIPEYDGKDRVHELSA---KNYKSIMKKYDVMVLY-YHKN-VDGNRS---------AMKQLQIEEL-SLELITSQAAFIYQLAAQVLDDFDD--EDIGFGLVDEKKDAAVAKKLGLDEVDSIYIFADNEIIEYDGELA----------ADTLVEFLYDVIEDP--------VEIIG---NDRELKGFYNMDEVIRLVGYFKSERSSHFTE----YKDAAEEFHPFVKFYATFDPKIAKKLKLKINEVDFYEPFMDEPL----PIPGKPY----IESEIVEFIEQHDRPTLRKLEPYSMYEIW---EDDIDGEHIVAFAEEDDP-DGFEFLEILKEVARDNTDNPNLSIIWIDPDNFPLL-VPYWEKTFRIDLSSPQIGVVDVED-ADSVWMEMDDD--EDMPTADELEKWIE--DVLSGKIDP
>CASQ1b_ACTCICH_Haplochromis_burtoni_XP_005936358.1
------------MKW---------------CW---V------FL-G-----VF----AS----------L-----G--T-L--------CWGEKGLEIPEYDGKDRVHELSA---KNYKSIMKKYDVMVLY-YHKN-VDGNRS---------AMKQLQIEEI-ALELITSQAAFIYQLAAQVLDDFDD--EDIGFGLVDETKDAAVAKKLGLDEVESIYIFADNEIIEYDGELA----------ADTLVEFLYDVIEDP--------VEIIG---NDRELKGFYNMDEVIRLVGYFKSERSSHFTE----YKDAAEEFHPFVKFYATFDPKIAKKLKLKINEVDFYEPFMDEPM----PIPGKPY----IESEIVEFIEQHDRPTLRKLEPYSMYEIW---EDDIDGEHIVAFAEEDDP-DGFEFLEILKEVARDNTDNPNLSIIWIDPDNFPLL-VPYWEKTFRIDLSSPQIGVVDVED-ADSVWMEMDDD--EDMPTADELEKWIE--DVLSGKIDP
>CASQ1_ACTCICH_Oreochromis_niloticus_XP_019209575.1
------------MKW---------------CW---V------FL-G-----VF----AS----------L-----G--T-L--------SWGEKGLEIPEYDGKDRVHELSA---KNYKSIMKKYDVMVLY-YHKN-VDGNRS---------AMKQLQIEEL-ALELITSQAAFIYQLAAQVLDDFDD--EDIGFGLVDEKKDATVAKKLGLDEVESIYIFADNEIIEYDGELA----------ADTLVEFLYDVIEDP--------VEIIG---NDRELKGFHNMDEVIRLVGYFKSEKSSHFTE----YKDAAEEFHPFVKFYATFDPKIAKKLKLKINEVDFYEPFMDEPV----PIPGKPY----IESEIVEFIEQHDRTTLRKLEPYSMYEIW---EDDIDGEHIVAFAEEDDP-DGFEFLEILKEVARDNTDNPNLSIIWIDPDNFPLL-VPYWEKTFRIDLSSPQIGVVDVED-ADSVWMEMDDD--DDMPTADELEKWIE--DVLSGKIDP
>CASQ1_ACTCICH_Maylandia_zebra_XP_004563571.2
------------MKW---------------CW---V------FL-G-----VF----VS----------L-----G--T-L--------CWGEKGLEIPEYDGKDRVHELSA---KNYKSIMKKYDVMVLY-YHKN-VDGNRS---------AMKQLQIEEI-ALE-----------LAAQVLDDFDD--EDIGFGLVDEKKDAAVAKKLGLDEVESIYIFADNEIIEYDGELA----------ADTLVEFLYDVIEDP--------VEIIG---NDRELKGFYNMDEVIRLVGYFKSERSSHFTE----YNDAAEEFHPFVKFYATFDPKIAKKLKLKINEVDFYEPFMDEPM----PIPGKPY----IESEIVEFIEQHDRPTLRKLEPYSMYEIW---EDDIDGEHIVAFAEEDDP-DGFEFLEILKEVARDNTDNPNLSIIWIDPDNFPLL-VPYWEKTFRIDLSSPQIGVVDVED-ADSVWMEMDDD--EDMPTADELEKWIE--DVLSGKIDP
>CASQ1_ACTPLEU_Cynoglossus_semilaevis_XP_008316683.1
------------MKL---------------GL---V------FL-G-----VF----LS----------L-----V--T-L--------SWGEKGLEIPEYDGRDRVHNLSA---KNYKSIMKKYDVMVIY-YHKN-VDGDRG---------AKKQLQIEEL-ALE-----------LAAQVLDDLDD--EDIGFGLVDEKKDSAVAKRLGLDEVESIYIFVDNEIIEYDGELA----------ADTLVEFIYDVIEEP--------VEIID---NERELKGFYNMDEVIKLVGYFKSERSSHFIE----YDDAAEEFHPFVKFFATFDPKIARKLKLKINEVDFYEPFMEEPV----PIPGKPY----IESELVEFIEQHDRPTLRKLEPHSMYEIW---EDDINGEHIVAFAEEDDP-DGFEFLEILKEVARENTDNPNLSVIWIDPDDFPLL-VPYWEKTFRIDLSSPQIGVVDVED-ADSVWLDMDDH--DDMPTADELEQWIE--DVLSGKIDP
>CASQ1_ACTLABR_Labrus_bergylta_XP_020504473.1
------------MKW---------------GL---V------FL-G-----VF----LS----------L-----G--T-L--------SWGEKGLEIPEYDGKDRVHDLNA---KNYKSVMKKYDVMVIY-YHKC-VDGNRS---------AMKQFQIEEL-ALELTASQAAKTFQLAAQVLADLDD--EDIGFGLVDEKKDSAVAKKLGLDEVESIYIFADNEIIEYDGELA----------ADTIVEFLYDVIEDP--------VEVID---NERELKGFHNMDEVIKLVGYFKSEKSPHFIE----YDDAAEEFHPFVKFFAIFDPKIAKKLKLKMNEVDFYEPFMEEPV----TIPGKPY----LESELVDYIEQHDRPTLRKLEPHSMYEIW---EDDIDGEHIVAFAEEDDP-DGFEFLEILKEVARENTDNPNLSIIWIDPDNFPLL-VPYWERTFHIDLSSPQIGVVDVVD-ADSVWMEMDDD--DDMPTADELEQWIE--DVLSGKIDP
>CASQ1b_ACTCARA_Seriola_dumerili_XP_022623888.1
------------MKW---------------GW---V------FL-A-----VF----LS----------L-----G--T-L--------SWGEKGLEIPEYDGRDRVHALSA---KNYKSIMKKYDVMVIY-YHKN-VDGNRS---------AMKQFQIEEL-ALE-----------LAAQVLDDLDD--EDIGFGLVDEKKDTAVAKKLGLDEVESIYIFAENEIIEYDGELA----------ADTLVEFLYDVIEEP--------VEIID---NERELKGFHNNDEVIKLVGYFKSERSPHFIE----YDDAAEEFHPFVKFFATFDPKIAKKLKLKMNEVDFYEPFMEEPV----TIPGKPY----IESELVEYIEQHDRPTLRKLEPHSMYEIW---EDDIDGEHIVAFAEEDDP-DGFEFLEILKEVARENTDNPNLSIIWIDPDDFPLL-VPYWEKTFRIDLSSPQIGVVDVED-ADSVWMEMDDQ--DDMPTSDELEQWID--DVLSGKIDP
>CASQ1b_ACTCARA_Seriola_aureovittata_XP_056224372.1
------------MKW---------------GW---V------FL-A-----VF----LS----------L-----G--T-L--------SWGEKGLEIPEYDGRDRVHALSA---KNYKSIMKKYDVMVIY-YHKN-VDGNRS---------AMKQFQIEEL-ALELMTSPAANTFQLAAQVLDDLDD--EDIGFGLVDEKKDTAVAKKLGLDEVESIYIFAENEIIEYDGELA----------ADTLVEFLYDVIEEP--------VEIID---NERELKGFHNNDEVIKLVGYFKSERSPHFIE----YDDAAEEFHPFVKFFATFDPKIAKKLKLKMNEVDFYEPFMEESV----TIPGKPY----IESELVEYIEQHDRPTLRKLEPHSMYEIW---EDDIDGEHIVAFAEEDDP-DGFEFLEILKEVARENTDNPNLSIIWIDPDDFPLL-VPYWEKTFRIDLSSPQIGVVDVED-ADSVWMEMDDQ--DDMPTSDELEQWID--DVLSGKIDP
>CASQ1b_ACTANAB_Anabas_testudineus_XP_026209232.1
------------MKW---------------GW---I------FL-G-----VF----LS----------L-----G--T-L--------SWAEKGLEIPEYDGKDRVHALTA---KNYKSLMKKYDVMVIY-YHKN-VDGNRS---------AMKQFQIEEL-ALE-----------LAAQVLDDLDD--EDIGFGLVDEKKDSAVAKKLGLDEVESIYIFADDEIIEYDGELA----------ADTLVEFLYDVIEDP--------VEIID---NERELKGFHNMDEVIKLVGYFKSEKSPHFIE----YDDAAEEFHPFVKFFATFDPKIAKKLKLKLNEVDFYEPFMEEPV----TIPGKPY----IESELVEYIEQHDRPTLRKLEPHSMYEIW---EDDIDGEHIVAFAEEDDP-DGFEFLEILKEVARDNTDNPNLSIIWIDPDNFPLL-VPYWEKTFGIDLSSPQIGVVDVED-ADSVWMEMDDQ--DDMPTADELEQWIE--DVLSGKIDP
>CASQ1b_ACTBLEN_Salarias_fasciatus_XP_029942781.1
------------MKW---------------GW---V------FL-G-----VF----LS----------L-----G--A-L--------SWGEKGLEIPEYDGKDRVHTLTA---KNYKSIMKKYDVMVIY-YHKN-VAGNRS---------AMKQLQIEEL-ALELITSQAAIIFQLAAQVLDDLDD--EDIGFGLVDEKKDSAVAKKLGLDEVESIYIFADNEIIEYDGELA----------ADTLVEFIYDVIEDP--------VEIID---NERELKGFYNMDEVIKLVGYFKNEKSLHFIE----YDDAAEEFHPFVKFFATFDAKIARRLKLKMNEVDFYEPFMEEPV----TIPGKPY----IESELVEYIEQHDRPTLRKLEPHSMYEIW---EDDIDGEHIVAFAEEDDP-DGFEFLEILKEVARENNDNPNLSIIWIDPDDFPLL-VPYWEKTFRIDLSSPQIGVVDVED-ADSVWMEMDDD--DDMPTADELEQWID--DVLSGKIDP
>CASQ1b_ACTGOBI_Boleophthalmus_pectinirostris_XP_020793496.2
------------MKW---------------GW---V------IV-G-----VL----LT----------L-----G--A-L--------SWADTGLEIPEYDGKDRVHELTS---KNYKSIMKKYDVMVIY-YHKH-VQGNRA---------AMKQLQIEEL-ALE-----------LAAQVLDDLED--EDIGFALVDEKKGAAVAKKLGLDEVESIYVFADNEIIEYDGELA----------ADTLVEFLYDVIEDP--------VEIID---NERELKGFYNMDEVIKLVGYFKSEKSSHFIE----YDDAAEEFHPFVKFFATFDAKIAKKLKLKINEVDFYEPFMEEPV----TIPGKPY----IEDELVEYIEQHDRPTLRKLEPHSMYEIW---EDDIDGEHIVAFAEEDDP-DGFEFLEILKEVARENTDNPNLSIIWIDPDLFPLL-VPYWEKTFGIDLASPQIGVVDVED-ADSVWMEMDDD--DEMPTADELEQWIE--DVLSGKIDP
>CASQ1b_ACTCYPR_Kryptolebias_marmoratus_XP_017287551.1
------------MKW---------------SW---V------FL-G-----IF----LA----------L-----G--S-L--------SWGEKGLEIPEYDGKDRVHALTA---KNYKSLMKKYDVMVIY-YHKN-VDGNRS---------AMKQLQIEEL-ALE-----------LAAQVLDELED--EDIGFGLVDEKKASAVAKKLGLDEVESIYIFADNEIIEYDGELA----------ADTIVEFLYDVIEDP--------VEIID---NERELKGFYNMDEVIRLVGYFKNEKSSHFIE----YDDAAEEFHPFVKFFATFDPKIAKKLKLKINEVDFYEPFMDESV----TIPGKPY----IESELVEYIEQHDRPTLRKLEPHSMYEIW---EDDIDGEHIVAFAEEDDP-DGFEFLEILKEVAQDNTDNPNLSIIWIDPDNFPLL-VPYWEKTFGIDLSSPQIGVVDVKD-ADSVWMQMDDD--DEMPSADELEQWIE--DVLSGKIDP
>CASQ1_ACTCYPR_Austrofundulus_limnaeus_XP_013884466.1
------------MKW---------------GW---V------FL-G-----VF----LS----------L-----X--S-L--------SWAEKGLEIPEYDGKDRVHALTA---KNYKSIMKKYDVMVIY-YHKN-VDGNRG---------ATKQFQIEEM-ALE-----------LAAQVLDELED--EDIGFGLVDEKTASAVAKKLGLDEVESIYIFADNEIIEYDGELA----------ADTIVEFLYDVIEEP--------VEIID---NERELKGFYNLDDVIRLVGYFKSEKSPHYIE----YDDXAEEFHPFVKFYATFDPKIAKKLKLKLNEVDFYEPFMNEPV----TIPGKPY----IESELIEYIEQHDRPTLRKLEPHSMYEIW---EDDIDGEHIVAFAEEDDP-DGFEFLEILKEVAQDNTDDPNLSIIWIDPDNFPLL-VPYWEKTFGIDLSSPQIGVVDVKD-ADSVWMEMDDQ--DDMPSADELEQWIE--DVLSGKIDP
>CASQ1b_ACTCYPR_Xiphophorus_maculatus_XP_005810203.1
------------MKW---------------TW---V------FL-G----SYF----LS----------L-----G--A-P--------SLGEKGLEIPEYDGKDRVHTLTA---KNYKSIMRKYDVMVIY-YHKN-VDGNRS---------AMKQLQIEEL-ALE-----------LAAQVLDEFED--EDIGFGLVDEKKASAVAKKLGLDEVDSIYIFADNEIIEYDGELA----------ADTIVEFLYDVIEDP--------VEIID---NDRELKGFYNMDDVIKLVGYFKSERSPHFIE----YDDAAEEFHPFVKFFATFDPKIAKKLKLKVNEVDFYEPFMGEPV----TIPGKPY----IESELIEYIEQHDRPTLRKLQPHSMYEIW---EDDINGEHIVAFAEEDDP-DGFEFLEILKEVARDNTDDPNLSIIWIDPDNFPLL-VPYWERTFGIDLSSPQIGVVDVED-ADSVWMDMDDQ--DDMPTAEELEQWIE--DVLSGKIDP
>CASQ1_ACTCYPR_Poeciliopsis_prolifica_JAO56626.1
------------MKW---------------TW---V------FL-G----SYF----LS----------L-----V--A-V--------SFGEKGLEIPEYDGKDRVHTLTA---KNYKSIMREYDVMVIY-YHKN-VDGNRS---------AMKQLQIEEL-ALE-----------LAAQVLDEFED--EDIGFGLVDEKKASAVAKKLGLDEVDSIYIFADNEIIEYDGELA----------ADTIVEFLYDVIEDP--------VEIID---NDRELKGFYNMDDTIKLVGYFKSERSPHFIE----YDDAAEEFHPFVKFYATFDPKIAKRLKLKMNEVDFYEPFMGEPV----TIPGKPY----IESELVEYIEQHDRPTLRKLQPHSMYEIW---EDDINGEHIVAFAEEDDP-DGFEFLEILKEVARDNTDDPNLSIIWIDPDNFPLL-VPYWERTFGIDLSSPQIGVVDVQD-ADSVWMDMDDQ--DDMPTAEELEQWIE--DVLSGKIDP
>CASQ1_ACTCYPR_Poecilia_reticulata_XP_008420780.1
------------MKW---------------TW---V------FL-G----FYF----LS----------L-----G--A-L--------SLGEKGLEIPEYDGKDRVHTLIA---KNYKSIMRKYDVMVIY-YHKN-VDGNRS---------AMKQLQIEEL-ALE-----------LAAQVLDEFED--EDIGFGLVDEKKASAVAKKLGLDEVDSIYIFADNEIIEYDGELA----------ADTIVEFLYDVIEDP--------VEIID---NDRELKGFYNMDDIIKLVGYFKSERSSHFIE----YDDAAEEFHPFVKFFATFDPKIAKKLKLKMNEVDFYEPFMGEPV----TIPGKPY----IESEIVEYIEQHDRPTLRKLQPHSMYEIW---EDDINGEHIVAFAEEDDP-DGFEFLEILKEVARDNTDDPNLSIIWIDPDNFPLL-VPYWERTFGIDLSSPQIGVVDVKD-ADSVWMDMDDQ--DDMPTAEELEQWIE--DVLSGKIDP
>CASQ1b_ACTCYPR_Nothobranchius_furzeri_XP_015801803.2
------------MKW---------------GW---M------FL-G-----VF----LS----------L-----G--S-L--------SYGEKGLEIPEYDGKDRVHTLTA---KNYKSIMKMYDVMVIY-YHKN-VDGNRG---------AKKQLQIEEM-SLE-----------LAAQVLDELED--EDIGFGLVDEKKASAVAKKLGLDEVESIYIFADNEIIEYDGELA----------ADTIVEFLYDVIEDP--------VEIID---NDRELKGFYNMDDVIRLVGYFKSDRSPHFIE----YDDAAEEFHPFVKFYATFDPKIAKKLKLKINEVDFYEPFMDEPV----TIPGKPY----IESELIAYIEQHDRPTLRKLEPYSMYEIW---EDDIDGEHIVAFAEEDDP-DGFEFLEILKEVARDNTDNPNLSIIWIDPDNFPLL-VPYWEKTFGIALSSPQIGVVDVQD-ADSVWMEMDDQ--DDMPTADELEQWIE--DVLSGKIDP
>CASQ1b_ACTPLEU_Solea_senegalensis_XP_043876294.1
------------MKW---------------GW---V------FL-G-----VF----LS----------L-----G--A-L--------SWAEKGLESPEYDGKDRVHNLNT---KNYKSIMKKYDVMVIY-YHKN-VDGNRS---------ALKQLQIEKL-ALE-----------LAAQVLDELDD--EDIGFGLVDEKKDSAVAKKLGLEEVESIYIFADNEIIEYDGELA----------ADTLVEFIYDVIEDP--------VEIIG---NERELKGFFNLDEVIRLVGYFKSQRSVHFME----FDDAAEEFHPFVKFYATFDNKIARKLKLKLNEVDFYEPFMEEPD----TIPGKPY----IESELVDYIEQHDRPTLRKLEPHSMYEIW---EDDINGEHIVAFAEEDDP-DGFEFLEILKEVARENTDNPNLSIIWIDPDNFPLL-VPYWEKTFRIDLSTPQIGVVDVED-ADSVWMEMDDP--DDMPSADELEQWIE--DVLSGKIDP
>CASQ1_ACTSYNG_Hippocampus_comes_XP_019726635.1
------------MKW---------------IW---A------IL-G-----VL----LS----------L-----G--A-L--------ASCENGLQIPEYDGKDRVHDLSG---KNYKSIMKKYDVMVVY-YHKN-VHGDRN---------AIKQFQIEEL-ALE-----------LAAQVLDDLED--EDIGFGLVDEKKDSSVAKKLGLDEVESVYIFANDEIIEYDGEMA----------ADTLVEFLYDVMEEP--------VEIID---NERELKGFHNIDDVIKLVGYFKSEKSPHFIA----FDDAAEEFHPFIKFFATFDPKIAKKLKLKMNEVDFYEPFMEESD----TIPGKPY----TEAELVEYIEQHDRPTLRKLKPHSMYEIW---EDDIDGEHIVAFAEEDDP-DGFEFLEILKEVARENTDNPNLSIIWIDPDNFPLL-VPYWEKTFRIDLSSPKIGVVDVED-ADSVWMEMDDH--DEMPTADELERWIE--DVLSGKIDP
>CASQ1_ACTSYNB_Monopterus_albus_XP_020442443.1
------------MKW---------------GW---V------FL-G-----VF----LS----------L-----G--T-L--------SWGEAGLQVPEYDDKDRVHDLTA---KNYKSIMKKYDVMVIY-YHKN-VAGNRS---------AMKQLQIEEL-ALE-----------LAAQVLEDLAH--EDVGFGMVDEKKDSAVAKKLGLDEVESIYIFANNEIIEYDGELA----------ADTLVEFLYDVMEDP--------VEIID---NERELKGFYNIDEVIKLVGYFKSEKSPHFIE----YDDAAEEFHPFVKFYATFDPKIAKKLKLKLNEVDFYEPFMEESV----TIPGKPY----IESELVEYIEQHDRPTLRKLEPHSMYEIW---EDDIDGEHIVAFAEEDDA-DGFEFLEILKEVARKNTNNPNLSIIWIDPDNFPLL-VPYWEKTFRINLSVPQIGVVDVED-ADSVWMEMDDQ--DDMPTAEELEQWIE--DVLSGKIDP
>CASQ1_ACTBELO_Oryzias_latipes_XP_004080021.1
------------MK-----------------I---L------LL-G-----LF----FS----------F-----G--TLL--------SYGDQGLEIPEYDGKDRVHTLTA---KNYKSIMKSYDVMVIY-YHRN-VEGDRG---------AMKQLQIEEL-ALELITTQAALIFQLAAQVLDELED--EDIGFGLVDEKKATAVAKKLGLDEVESIYIFADNEIIEYDGELA----------ADTLVEFLYDVIENP--------VEVID---NDRELKGFFNMDDVIRLVGYFKNERSPHFIE----YDDAAEEFHPFVKFYATFDPKIAKKLKLKLNEVDFYEPFMEEPV----TIPGKPY----IESDIIEYIEQHERSTLRKLQPHSMYEIW---EDDIDGEHIVAFAEEDDP-DGFEFLEILKEVAQDNTDNPNLSIIWIDPDDFPLL-VPYWEKTFGIDLSSPQIGVVDVAD-ADSVWMDMDDQ--DDMPTSDELEQWIE--DVLSGKIDP
>CASQ1_ACTCLUP_Clupea_harengus_XP_031440904.1
------------MKW---------------AW---V------LL-G-----SV----LA----------L-----G--V-L--------TWGDKGLEIPTYDGKDRVHVLSN---SNYKSVMKKYDVMVLY-LHRH-VGQNRV---------AQKQFEMEEL-VLELITSPAALTYQLAAQVLDDMKD--EDIGFGLVDAKKDVAVAKKLGLEEVDSIYIFSDDEIIEYDGEMA----------AETLVEFLYDVVEEP--------VEIIF---NDRELKGFHNIDEDIKLVGYFKSERSSHFIE----FDDAAEEFHPFIKFFATFDLKIAKKLGLILNEVDFYEPFMDKPV----TIPGKPY----TEAELVDFIEENDRPTLRKLEGHSMYEIW---EDTMDGQHIVAFAEEDDP-DGYEFLEILKEVARENTMNPYLSIVWIDPDDFPLL-VPYWEKTFDIDLNSPQIGVVDVED-ADSIWLDMDDD--EDMPTAEELDDWIE--DVLAGNIDP
>CASQ1_ACTOSTE_Scleropages_formosus_XP_018619088.2
------------MKL---------------CL---L------IL-G-----VI----LT----------L-----G--R-L--------SWGEVGLEIPQYDGRDRVHDLNA---KNFRSVMEKYDVMVIY-YHQH-VRDSKA---------AEKQFEMEEL-ALELLTSPAALTYQLAAQVLDDLDD--EDIGFGLIDEKTDSDVARNLGLDEVESIYIFYDNEIIEYDGELA----------ADTLVEFLYDVIEDP--------VEIIY---NERELKGFHNIEEDIKLVGYFKNEKSPHFVE----YNDAAEEFHPFIKFFATFDAKIAKKLDLTMNEVDFYEPFMDRPV----TIPGKPY----IEAQLVAFIEDHDRPTLRKLEPHSMYETW---EDDINGQHIVAFAEEDDP-DGYEFLEILMEVAKENTDNPDLSIIWIDPDDFPLL-VPYWEKTFDIDLSSPQIGVIDVED-ADSVWLAMDDD--DDMPTGDELEEWIE--DVIEGRIVP
>CASQ1b_ACTCHAR_Astyanax_mexicanus_XP_049328388.1
------------MKW---------------GW---G------LA-G-----LL----LA----------C-----G--I-L--------SWGDRGLEVPEYDGKDRVHVMTN---KNYKTIMKKYDVMVIY-FHKA-VGQNLM---------ARQQFEVEEL-ALELLTSPAALTYQLAAQVLDDLDD--EDIGFGLVDEKRDAAVAKKLGLEEVDSIYIFADDEIIEYDGQMA----------ADTLVEFLYDVIEDP--------VEIID---NERELKGFYNLHEDTKLVGFFKSEKSRHFIE----FDDAAEEFHPFVKFFATFEPKIARKLKLNLNEVDFYEPFMEDPV----TIPGMPY----TEAEIVEYIEEHERPTLRKLEPHSMYETW---EDDINGQHIVAFAEETDP-DGFEFLEILKEVARENTENPDLSIIWIDPDDFPLL-VPYWEKTFGIDLSSPQIGVVDVKD-ADSVWMEMDDE--EDMPTAYELDSWIE--DVLAGKVDP
>CASQ1_ACTCYPR_Sinocyclocheilus_grahami_XP_016110892.1
------------MKW---------------GW---L------LL-G-----VL----LT----------C-----A--Y-L--------CWSEKGLEFPEYDGKDRVHQLTI---KNYKSVMKRYDVMVIY-YHKA-VGEDRM---------SRKQFEVEEL-ALE-----------LAAQVLDDLED--EDIGFGLVDSKKDRAVAQKLGLLEVDSIYIFADDEIIEYDGELA----------ADTLLEFLYDVIEEP--------VEIIS---NDRELKGFHHIEEDIKLMGYFKSAKSSHFIE----YDDAAEEFHPFIKFFATFEPKIAKKLNLKMNEVDFYEPFMNKPV----SIPGKPY----MEDNIVSFIEEHDRPTLRKLKPHSMYEIW---EDDINGQHIVAFAEESDP-DGYEFLEILKEVAQENTENPDLSIIWIDPDDFPLM-VPYWEKTFGIDLSSPQIGVVDVED-ADSVWMEMDDE--ENMPTADELDTWIE--DVMSGRINP
>CASQ1b_ACTCYPR_Sinocyclocheilus_rhinocerous_XP_016391193.1
------------MKW---------------GW---L------LL-G-----VL----LT----------F-----A--Y-L--------CWSEKGLEFPEYDGKDRVHQLTI---KNYKSVMKRYDVMVIY-YHKA-VGEDRM---------SRKQFEVEEL-ALE-----------LAAQVLDDFED--EDIGFGLVDSKKDRAVAKKLGLLEVDSIYIFADDEIIEYDGELA----------ADTLLEFLYDVIEEP--------VEIIS---NDRELKGFHHIEEDIKLMGYFKSAKSSHFIE----YDDAAEEFHPFIKFFATFEQKIAKKLNLKMNEVDFYEPFMNKPV----SIPGKPY----MEDDIVSFIEEHDRPTLRKLEPHSMYEIW---EDDINGQHIVAFAEESDP-DGYEFLEILKEVAQENTENPDLSIIWIDPDDFPLM-VPYWEKTFGIDLSSPQIGVVDVED-ADSVWMEMDDE--ENMPTADELDTWIE--DVMSGRINP
>CASQ1b_ACTCYPR_Danio_aesculapii_XP_056318468.1
------------MKW---------------RW---V------IL-G-----VL----LS----------L-----G--Y-Q--------CWSETGLDFPEYDGKDRVHQLTA---KNYKSVMKKYDVMVIY-LHKP-VGEDRM---------ARKQFEVEEL-ALELLTSPAALTYQLAAQVLDGLDD--EDIGFGLLDSKKDRAVAKKLGMLEVDSIYIFADDEIIEYDGALA----------ADTLLEFLYDVIEDP--------VEIIS---NDRELKGFHNIEEDMKLMGFFKSNKSPHFIE----YDDAAEEFHPFIKFFATFEPKIAKKLNLKMNEVDFYEPFMNQPV----TIPGKPY----MEDDIVNFIEDHDRPTLRKLEPHSMYEIW---EDDINGQHIVAFAEESDP-DGYEFLEILKEVAQENTENPELSIIWIDPDDFPLM-VPYWEKTFGIDLSSPQIGVVDVEN-ADSVWMEMDDD--EHMPTADQLDAWIE--DVMTGNINP
>CASQ1b_ACTCYPR_Danio_rerio_NP_001070192.1
------------MKW---------------RW---V------IW-G-----VL----LS----------L-----G--Y-Q--------CWSETGLDFPEYDGKDRVHQLTA---KNYKSVMKKYDVMVIY-LHKP-VGEDRM---------ARKQFEVEEL-ALE-----------LAAQVLDGLDD--EDIGFGLVDSKKDRAVAKKLGMLEVDSIYIFADDEIIEYDGALA----------ADTLLEFLYDVIEDP--------VEIIS---NDRELKGFHNIEEDMKLMGFFKSNKSPYFIE----YDDAAEEFHPFIKFFATFEPKIAKKLNLKMNEVDFYEPFMDKPV----TIPGKPY----MEDDIINFIEDHDRPTLRKLEPHSMYEIW---EDDINGQHIVAFAEESDP-DGYEFLEILKEVAQENTENPELSIIWIDPDDFPLM-VPYWEKTFGIDLSSPQIGVVDVEN-ADSVWMEMDDE--EHMPTADQLDAWIE--DVMTGNINP
>CASQ1a_ACTSALM_Salmo_salar_NP_001135153.1
------------MNW---------------SW---V------LM-A-----VL----LS----------C-----G--G-L--------SWGEQGLDFPEYDGMDRVIELTT---KNYKSVMKTHDVMVLY-YHEH-PGSDAV---------AQKQFEIEEL-ALE-----------LAAQVLDDLDD--EDIGFGLVDEKKGSVVAKKLGLEEADSIYIFTENEIIEYDGELA----------ADTIVEFIYDVLEDP--------VEIIE---NDPEVKGFHNIEEDIKLVGYFKSEKSEHYLA----YVDAAEEFHPHIKFFATFTPKVAKDLGLKVNEVDFYEPFIDEPI----VIPGKPY----TEEELVEYIEDHDRPTLRKMEPDNMYEIW---EDDIDGEHIIAFAEEDDP-DGFEFLEILKEVAEEHNDNPNLSIVWIDPDDFPLL-VPYWEKTFGIDLGSPQIGVVDVED-ADSVWMEIDND--DDLPSADELEEWIE--DVLSDEIDP
>CASQ1a1_ACTSALM_Oncorhynchus_mykiss_XP_036842123.1
------------MNW---------------SW---V------LM-A-----VL----LS----------C-----G--G-L--------SWGEQGLDFPEYDGMDRVIELTN---KNYKSVMKTHDVMVLY-YHEH-PGSDAV---------AQKQFEIEEL-ALE-----------LAAQVLDDLDD--EDIGFGLVDEKKGSVVAKKLGLEEADSIYIFTENEIIEYDGELA----------ADTIVEFIYDVLEDP--------VEIIE---NDSEVKGFHNIEEDIKLVGYFKSEKSEHYLA----YVDAAEEFHPHIKFFATFTPKVAKDLGLKVNEVDFYEPFIDEPI----VIPGKPY----TEEELVEYIEDHDRPTLRKMEPDNMYEIW---EDDIDGEHIIAFAEEDDP-DGFEFLEILKEVAEEHNDNPNLSIVWIDPDDFPLL-VPYWEKTFGIDLGSPQIGVVDVED-ADSVWMEIDND--DDLPSADELEEWIE--DVLSDEIDP
>CASQ1a2_ACTSALM_Oncorhynchus_mykiss_XP_036821995.1
------------MNW---------------SW---V------VV-A-----VL----LS----------C-----G--G-P--------SWGEEGLDFPEYDGTDRVIELTA---KNYKSEMKKYDVMVLY-YHEH-PGTDTV---------SQKQFEIEEL-ALE-----------LAAQVLDDLDD--EEIGFCLVDEKKGSIVAKKLGLEEVDSIYIFTEDEIIEYDGELA----------ADTIVEFIFDVLEDP--------VEIIE---KDGEVKGFHNNEEDIKLVGYFKSEKSEHYLA----YVDAAEEFHPHIKFFATFTPKVAKDLGLKVNEVDFYEPFIDEPI----VIPGKPY----TEEELVAYIEDHDRPTMRKMEPDNMYEIW---EDDIDGEHIIAFAEEDDP-DGFEFLEILKEVAEEHNDNPNLSIVWIDPDDFPLL-VPYWEKTFGIDLGSPQIGVVDVED-ADSVWMEIDDD--DDLPSADELEEWIE--DVLSDEIDP
>CASQ1_ACTBELO_Oryzias_latipes_XP_004079083.1
------------MKW---------------TW---V------LV-A-----VL----LS----------F-----G--G-F--------SLCKDALDFLEYDGKDRVHNLNA---KNYKSVMKKYDVMVLY-YHDH-PGSSRV---------AQRQFETEEL-ALE-----------RVAQVLDNFED--EDIGVGLIDAKLDKVVAKKLGLKESDSIFIFSDDEVIEYDGELE----------AHTLVEFIYDLLEDP--------VEIID---NNRELRGFENIEEDIKLVGYFKSHKSEHFEA----FADAAEEFHPHIKFFATFNSKVAKALELKLNEVDFYEPFIEDPI----VIPGKPY----SEKELVKFIESNDRPTLRKLQPYNLYEIW---DDDIGGEHIVAFAEEADV-DGFEFLEILKHVAEDNKDNPNLSIVWIDPDDFPLL-VPHWEKTFGIDLSHPQIGVIEADD-ADSVWWDMDDG--ADLPSVNELEDWIE--DVLSGDIDP
>CASQ1_ACTCYPR_Poecilia_formosa_XP_007552620.1
------------MKW---------------TW---V------LV-A-----VL----LS----------F-----G--G-Q--------SLAKETLDFPEYDGKDRVHNLNA---KNYKSVMRKYDVMVVY-YHDH-PGSSRV---------AQKQFEAEEL-ALE-----------RAAQVLDEFED--EDIGVGLIDAKLDKVVAKKLGLEESDSIFIFTDDEVVEYDGELE----------AHTLVEFIYDVLEDP--------VEIID---NSRELKGFESIEEDIKLVGYFKSHKSEHFEA----FADAAEEFHPHIKFFATFNPKVAKALELKLNEVDFYESFIENPV----VIPGKPY----SEKELVKFIENNDRPTLRKLKPSNVYEIW---DDDVGGEHIVAFAEEADI-DGFEFLHKLKQVAEDNTDNPNLSILWIDPDDFPLL-LPHWEKTFGIDLSHPQIGVIEADD-ADSVWMDIDNG--EDLPSVDELEDWLE--DVLSGDIDP
>CASQ1_ACTCYPR_Poecilia_reticulata_XP_008431180.1
------------MKW---------------TW---V------LV-A-----VL----LS----------F-----G--G-Q--------SLAKESLDFPEYDGKDRVHNLNA---KNYKSVMRKYDVMVVY-YHDH-PGSSRV---------AQRQFETEEL-ALE-----------RAAQVLDEFED--EDIGVGLIDAKLDKVVAKKLGLEESDSIFIFTDDEVIEYDGELE----------AHTLVEFIYDVLEDP--------VEIID---NSRELKGFESIEEDIKLVGYFKSHKSEHFEA----FADAAEEFHPHIKFFATFNPKVAKALELKLNEVDFYESFIENPV----VIPGKPY----SEKELVKFIENNDRPTLRKLKPSNVYEIW---DDDVGGEHIVAFAEEADI-DGFEFLHKLKQVAEDNTDNPNLSILWIDPDDFPLL-LPHWEKTFGIDLSHPQIGVIEADD-ADSVWMDIDNG--EDLPSVDELEDWLE--DVLSGDIDP
>CASQ1_ACTCYPR_Poecilia_latipinna_XP_014880520.1
------------MKW---------------TW---V------LV-A-----VL----LS----------F-----G--G-Q--------SLAKESLDYPEYDGKDRVHNLNA---KNYKSVMRKYDVMVVY-YHDH-PGSSRV---------AQKQFEAEEL-ALE-----------RAAQVLDEFED--EDIGVGLIDAKLDKVVAKKLGLEESDSIFIFTDDEVVEYDGELE----------AHTLVEFIYDVLEDP--------VEIID---NSRELKGFESIEEDIKLVGYFKSHKSEHFEA----FADAAEEFHPHIKFFATFNPKVAKALELKLNEVDFYESFIENPV----VIPGKPY----SEKELVKFIENNDRPTLRKLKPSNVYEIW---DDDVGGEHIVAFAEEADI-DGFEFLHKLKQVAEDNTDNPNLSILWIDPDDFPLL-LPHWEKTFGIDLSHPQIGVIEADD-ADSVWMDIDNG--EDLPSVDELEDWLE--DVLSGDIDP
>CASQ1a_ACTCYPR_Poeciliopsis_prolifica_XP_054889435.1
------------MKW---------------TW---V------LV-A-----VL----LS----------F-----G--G-Q--------SLCKDSLDFPEYDGKDRVHNLNA---KNYKSVMRKYDVMVVY-YHDH-PGSSRV---------AQRQFETEEL-ALE-----------RAAQVLDEFED--EDIGVGLIDAKLDKVVAKKLGLEESDSIFIFTDDEVIEYDGELE----------ADTLVEFIYDVLEDP--------VEIID---NSRELKGFESIEEDIKLVGYFKSHKSEHFEA----FADAAEEFHPHIKFFATFNPKVAKALELKLNEVDFYESFIENPV----VIPGKPY----SEKELVKFIENNDRPTLRKLKPSNLYEIW---DDDVGGEHIVAFAEEADI-DGFEFLHKLKQVAEDNTENPDLSILWIDPDDFPLL-LPHWEKTFGIDLSHPQIGVIEADD-ADSVWMDIDNG--EDLPSVDELEEWLE--DVLSGDIDP
>CASQ1a_ACTCYPR_Xiphophorus_maculatus_XP_023190500.1
------------MKW---------------TW---V------LV-A-----VL----LS----------F-----G--G-Q--------SLATESLDFPEYDGKDRVHNLDA---KNYKSVMRKYDVMVVY-YHDH-PGSSRV---------AQRQFETEEL-ALE-----------RAAQVLDEFED--EDIGVGLIDAKLDKVVAKKLGLEESDSIFIFTDDEVIEYDGELE----------ADTLVEFIYDVLEDP--------VEIID---NSRELKGFESIEEDIKLVGYFKSHKSEHFEA----FADAAEEFHPHIKFFATFNPKVAKALELKLDEVDFYESFIENPV----VIPGKPY----SEKELVKFIENNDRPTLRKLKPSNLYEIW---DDDVGGEHIVAFAEESDI-DGFEFLHKLKQVAEDNTDNPNLSILWIDPDDFPLL-LPHWEKTFGIDLSHPQIGVIEADD-ADSVWMDIDNG--EDLPSVDELEEWLE--DVLSGDIDP
>CASQ1a_ACTCYPR_Nothobranchius_furzeri_XP_015812888.2
------------MKW---------------RW---V------LV-A-----VL----LS----------F-----G--G-L--------SLGKDSLDFPEYDGKDRVHDLNA---KNYKSVMKKYDVMVVY-YHDH-PGSSRV---------AQRQFETEEL-ALE-----------RVAQVLSEFDD--EDIGVGLIDAKLDKVVAKKLDLDESDSIFIITDDETIEYDGELE----------AHTLVEFIYDVLEDP--------VEIID---NNRELKGFENIEEDIKLVGYFKSHKSEHFEA----FADAAEEFHPHVKFFATFNPKVAKSLGLKLNEVDFYEPFMDDPK----VIPGKPY----SEKELVKFIEDNDRPTLRKLQPHNLYEIW---ADDIGGEHIVAFAEEADI-DGFEFLQILKHVAQDNTENPNLSIVWIDPDDFPLL-VPHWEKTFGIDLSHPQIGVIEADD-ADSVWMDMDDG--EDLPSVDDLEDWLE--DVLSGDIDP
>CASQ1a_ACTPERC_Lates_calcarifer_XP_018533020.1
------------MKW---------------TW---V------FV-A-----VL----LS----------F-----G--G-L--------SLGKESLDFPEYDGKDRVHDLNA---KNYKSVMKKYDVMVVY-YHDH-PGSSRV---------AQKQFEIEEL-ALE-----------LVAQVLDEFDD--EDIGVGLIDAKHDKAVAKKLGLDESDSIFIFTEDEVIEYDGELA----------ADTIVEFIYDVLEDP--------VEIID---NSKELKGFENIEEDIKLVGYFKSHKSEHFEA----FADAAEEFHPHIKFFATFNPKVAKALELKLNEVDFYEPFMDDPV----VIPGKPY----SEDELVKFIEDNDRPTLRKLQPHNMYEIW---DDDVDGEHIIAFAEEADP-DGFEFLEILKQVAEDNTDNPDLSIVWIDPDDFPLL-LPHWEKTFGIDLSSPQIGVVDADD-ADSVWMDMDDG--EDLPSVDELEDWIE--DALSGEIDP
>CASQ1a_ACTBLEN_Salarias_fasciatus_XP_029971256.1
------------MKW---------------TW---V------LV-A-----VL----LS----------F-----G--G-L--------SLGKDSLDFPEYDGKDRVHHLSA---KNYKSVMKKYDVMVLY-YHDH-PGSSRV---------AQRQFEIEEL-ALE-----------LAAQVLDEFDD--EDVGVGLIDAKLDKAVAKKLGLEESDSIFIFTDDEVIEYDGELA----------ADTLVEFIYDVLEDP--------VEIID---NSKELKGFENIEEDIKLVGYFKSHKSEHFEA----YADAAEEFHPHIKFFATFNPKVAKALELKLNEVDFYEPFMDDPV----VIPGKPY----TEEELVDFIEDNDRPTLRKLQPHNMYEIW---DDDVDGEHIIAFAEESDP-DGYEFLEILKQVAEDNTDNPDLSIVWIDPDDFPLL-LPHWEKTFGIDLSSPQIGVVDADD-ADSVWLDMDDG--EDLPSVDELEDWIE--DALSGEIDP
>CASQ1a_ACTANAB_Anabas_testudineus_XP_026230414.1
------------MKW---------------TW---V------LV-A-----VL----LF----------F-----G--G-V--------SLGKESLDFPEYDGKDRVHDLNA---KNYKSVMKKYDVMVVY-YHDH-VGSSRV---------AQRQFEIEEL-ALE-----------LAAQVLDEFDD--EDIGVGLIDAKHDKAVAKKLGLEESDSIFIFTDDEVIEYDGELA----------ADTLVEFIYDVLEDP--------VEIID---NSRELKGFENVEEDIKLVGYFKSHKSEHFEA----FVDAAEEFHPHIQFFATFNPKVAKALELKLNEVDFYEPFIDDPV----VIPGKPY----TEDELVKFIEDNDRPTLRKLQPHNMYEIW---EDDIDDEHIIAFAEESDP-DGFEFLEILKQVAKDNTENPDLSIVWIDPDDFPLL-LPHWEKTFGIDLSSPQIGIVDTDD-ADSVWMDMDDG--EDLPTVDELEDWIE--DALSGEIDP
>CASQ1_ACTANAB_Betta_splendens_XP_028988602.1
------------MKW---------------TW---V------L--A-----VL----MS----------F-----G--G-L--------SLGKDSLDFPEYDGKDRVHDLNA---KNYKSVMKKYDVMVVY-YHDP-VGSSRV---------AQRQFEIEEL-ALE-----------LAAQVLDEFDD--EDIGVGLIDAKHDKAVAKKLGLKESDSIFIFTEDEVIEYDGELA----------ADTLVEFIYDVLEDP--------VEIID---NSKELKGFENVEEDIKLVGYFKSHKSEHFEA----FADAAEEFHPHISFFATFNPKIAKALELKLNEVDFYEPFIDDPV----VIPGKPY----SEDELIKFIEDNDRPTLRKLQPHNIYEIW---ADDIDDEHIIAFAEESDP-DGFEFLEILKQVAKDNTDNPDLSIVWIDPDDFPLL-LPHWEKTFGIDLSSPQIGVVDTDD-ADSVWMDMDDG--EDIPSVDELEDWIE--DALSGEIDP
>CASQ1_ACTACAN_Larimichthys_crocea_XP_010740467.2
------------MKW---------------TW---V------LV-V-----VL----LS----------F-----G--G-L--------SLGKESLDFPEYDGKDRVHDLNG---KNYKSVMKKYDVMVVY-YHDH-PGSSRV---------AQKQFEIEEM-ALE-----------LAAQVLDEFED--EDIGVGLIDAKHDKAVAKKLGLDESDSIFIFTDDEVIEYDGELA----------ADTLVDFIYDVIEDP--------VEIID---NNRELKGFENIEEDIKLVGYFKSHKSEHFEA----FADAAEEFHPHIKFFATFSAKVAKALDMKLNEVDFYEPFMDDPV----VIPGKPY----SEDELVKFIEANDRPTLRKLQPHNMYEIW---DDDVGGEHIIAFAEEADP-DGFEFLEILKQVAEDNTDNPDLSIVWIDPDDFPLL-LPHWEKTFDIDLSHPQIGVVDADD-ADSVWMDMDDG--EDLPSVDELEDWIE--DALSGEVDP
>CASQ1_ACTPLEU_Paralichthys_olivaceus_XP_019960278.1
------------MKW---------------TW---V------LV-A-----VL----LS----------V-----A--G-L--------SLGKDSLDFPEYDGKDRVHDLNT---KNYKSVMKKYDVMVVY-YHDH-PGSSRV---------AQRQFEIEEL-ALE-----------LAAQVLDEFDD--EDIGVGLIDAKHDKVVAKKLGLDESDSIFIFTDDEVIEYDGELA----------ADTLVEFIFDVLEDP--------VEIID---NSKELKGFKNIEEDIKLVGYFKSHKSEHFEA----FADAAEEFHPHISFFATFNTKVAKALDLKLNEVDFYEPFMDDPV----VIPGKPY----TEDELVKFIEDNDRPTLRKLQPHNMYEIW---DDDMDGEHIIAFAEEADP-DGYEFLEILKQVAEDNTDNPDLSIVWIDPDDFPLL-LPHWEKTFGIDLSSPQIGVVDTDD-ADSVWMDMDDG--EDLPSVDELEDWIE--DALSGVIDP
>CASQ1a_ACTCARA_Seriola_dumerili_XP_022603835.1
------------MKW---------------TW---V------LV-A-----VL----LS----------F-----G--G-L--------SLGKDCLDFPEYDGKDRVHDLNA---KNYKSVMKKYDVMVVY-YHDH-PGSSRV---------AQRQFDIEEL-ALE-----------LVAQVLDEFDD--EDIGVGLIDAKHDKVVAKKLGLDESDSIFIFTDDEVIEYDGELA----------ADTIVEFIFDVLEDP--------VEIID---NSMELKGFKHIEEDIKLVGYFKSHKSEHFEA----FADAAEEFHPHIKFYATFSPKVAKALELKLNEVDFYEPFMDDPV----VIPGKPY----TEDELVKFIEHNDRPTLRKLQPYNMYEIW---EDDVDGEHIIAFAEESDP-DGFEFLEILKQVAEDNTDNPHLSIVWIDPDDFPLL-VPHWEKIFDIDLSSPQIGVVDADD-ADSVWMDMDDD--DDLPSADELEDWIE--DVLSGEIDP
>CASQ1a_ACTCARA_Seriola_aureovittata_XP_056248536.1
------------MKW---------------TW---V------LV-A-----VL----LS----------F-----G--G-L--------SLGKDCLDFPEYDGKDRVHDLNA---KNYKSVMKKYDVMVVY-YHDH-PGSSRV---------AQRQFDIEEL-ALE-----------LVAQVLDEFDD--EDIGVGLIDAKHDKFVAKKLGLDESDSIFIFTDDEVIEYDGELA----------ADTIVEFIFDVLEDP--------VEIID---NTMELKGFHHIEEDIKLVGYFKSHKSEHFEA----FADAAEEFHPHIKFYATFSPKVAKALDLKLNEVDFYEPFMDDPV----VIPGKPY----TEDELVKFIEHNDRPTLRKLQPYNMYEIW---EDDVDGEHIIAFAEESDP-DGFEFLEILKQVAEDNTHNPHLSIVWIDPDDFPLL-VPHWEKIFDIDLSSPQIGVVEADD-ADSVWMDMDDD--DELPSADELEDWIE--DVLSGEIDP
>CASQ1_ACTPLEU_Solea_senegalensis_XP_043890699.1
------------MKW---------------TW---V------LV-A-----VL----LS----------F-----G--G-F--------SLGKDSLDFPEYDGKDRVHDLNA---KNYKSVMKKYDVMVVY-YHDH-PGSSRV---------AQRQFEIEEL-ALE-----------LAAQVLDEFDD--EDIGVGLIDAKHDKAVAKKLGLDESDSIFVFTDDEVIEYDGELA----------ADTLVEFIFDVLEDP--------VEILD---NSKELKAFRNIEEDIKLVGYFKSHKSEHFDA----YADAAEEFHPHIQFFATFNPKVAKALDLKLNEVDFYEPFMDDPV----VVPGKPY----TEDELVKFIEDNDRPTLRKLQPHNMYEIW---ADDVDGEHIIAFAEEADP-DGYEFLEILKEVAEDNTDHPHLSIVWIDPDDFPLL-VPHWEKIFGIDLSSPQIGVVDADD-ADSVWMDMDDD--EDLPSEEELEDWIE--DVLSGEIDP
>CASQ1_ACTSYNG_Hippocampus_comes_XP_019720342.1
------------MKW---------------TW---V------FV-A-----VL----LS----------F-----A--G-L--------SLGKDSLDFPEYDGKDRVHDLHL---KNYKSVMKKYDIMVVY-YHDH-PASSRV---------AQKQFEIEEL-SLE-----------LAAQVLEEFDD--EDIGVGLIDAKIDKALAKKLGLEESDSIFIFTDDEVIEYDGELA----------ADTLVEFIFDLLEDP--------VEIID---NSRELKGFENIEEDIKLVGYFKSHKSEHFEA----FADAAEEFHPHIKFYATFNAKIAKALDLKLNEVDFYEPFMNDPV----VIPGKPY----TEEELVKFIEDNDRPTLRKLQPHNMYEIW---DDPVDGEHIVAFAEESDP-DGFEFLEILKEVAEDNTEHPHLSIVWIDPDDFPLL-VPHWEKIFGIDLSTPQIGVVEADD-ADSVWMDMGEGNDDDMPSVDELEDWIE--DVLSGKIDP
>CASQ1a_ACTCICH_Haplochromis_burtoni_XP_014192716.2
------------MKW---------------TW---V------LV-V-----VL----LS----------F-----G--S-I--------SLGKESLDFPEYDGKDRVHDLNA---KNYKSVMKKYDIMVVY-YHDH-PGSSRA---------AQRQFDIEEL-ALE-----------LAAQVLDEFED--EDIGVGLIDAKHDKAVAKKLGLDESDSIFVFTDDEVIEYDGELA----------ADTLVEFIYDVLEDP--------VEIID---NSKELKGFKNIEEDIKLVGYFKSHKSEHFEA----YADAAEEFHPHILFYATFSPKVAKALDLKLNEVDFYEPFMDEPV----VVPGKPY----SEKELVKFIEDHDRPTLRKLQPHNMYEIW---EDDVDGEHIIAFAEESDP-DGFEFLEILKQVAEDNTDNPDLSIVWIDPDDFPLL-LPHWEKTFGIDLSHPQIGVVEADD-VSNI---------------------------LSMTLLP
>CASQ1_ACTCYPR_Sinocyclocheilus_anshuiensis_XP_016316567.1
------------MKW---------------NL---V------FL-G-----LL----LT----------F-----G--Q-L--------SWGQKGMDIPEYDGKDRVHDLNA---KNYKSVMKKYDVMVVY-YHEH-VGSSKV---------SQKQFQIEEL-ALE-----------LAAQVLEDFDD--EDIGIGLLDEKTDKAVAKKLGLDEADSIYIFIEDEVIEYDGELA----------ADTLVEFLFDVIEDP--------VEIID---NVRELKGFHNIEEDIKLVGFFKSQKSEHYHE----YEDAAEEFHPHIKFFATFSPKVAKSLDLKLNEVDFYEPFMDEPV----VIPGKPY----SEKELVEFIEDNDRPTLRKMQPHNMYEIW---EDALDGEHIIAFAEEGDP-DGFEFLEIVKEVAEDNTDNPNLSIVWIDPDDFPLL-VPYWEKTFDIDLSSPQIGVVEVDD-AESIWFDMDDG--DDMPTVDELEDWLE--DVLENKIDP
>CASQ1a_ACTCYPR_Danio_aesculapii_XP_056334901.1
------------MKW---------------NL---V------FL-G-----LL----LT----------F-----G--Q-L--------SWGQKGMDIPEYDGKDRVHELNA---KNYKSVMKKYDVMVVY-YHEH-VGSSKV---------AQKQFQIEEL-ALE-----------LAAQVLADFDD--EDIGIGLLDEKTDKAVAKKLGLDEADSIFIFIEDEVIEYDGELA----------ADTLVEFIYDVIEDP--------VEIIG---NMREMKGFDNIEEDIKLVGFFKNAKSDHYHE----YEDAAEEFHPHIKFFATFNPKVALKLGLKLNEVDFYEPFMDKPV----VIPGKPY----SEKELVKFIEDNDRPTLRKMQPHNMYEIW---EDALDGEHIIAFAEEGDP-DGFEFLEIVKEVAEDNTENPDLSIIWIDPDDFPLL-VHYWEKTFDIDLSSPQIGVVEVDD-AESIWYDMDD---DDMPTVDELEDWLE--DVLENKIDP
>CASQ1a_ACTCYPR_Danio_rerio_NP_001003620.2
------------MKW---------------NL---V------FL-G-----LL----LT----------F-----G--Q-L--------SWGQKGMDIPEYDGKDRVHELNA---KNYKSVMKKYDVMVVY-YHEH-VGSSKV---------AQKQFQIEEL-ALE-----------LAAQVLADFDD--EDIGIGLLDEKTDKAVAKKLGLDEADSIFIFIEDEVIEYDGELA----------ADTLVEFIYDVIEDP--------VEIIG---NVREMKGFNNIEEDIKLVGFFKSAKSDHYHE----YEDAAEEFHPHIKFFATFNPKVALKLGLKLNEVDFYEPFMDKPV----VIPGKPY----SEKELVRFIEDNDRPTLRKMQPHNMYEIW---EDALDGEHIIAFAEEGDP-DGFEFLEIVKEVAEDNTENPDLSIIWIDPDDFPLL-VHYWEKTFDIDLSSPQIGVVEVDD-AESIWFDMDD---DDMPTVDELEDWLE--DVLENKIDP
>CASQ1b_ACTANGU_Conger_conger_KAJ8268567.1
------------MKW---------------GW---L------LL-G-----VL----LS----------C-----G--G-L--------GWGEKGLDFPEYDGKDRVHDLHA---KNFKSVMRQYDVMVIY-YHEH-VGASKA---------AQKQFEMEEL-ALE-----------FAAQVLEDHDE--EEIGFGLVDEKKDFIVAKKLDLDEVDNVYIFTEDEVYEYDGELA----------ADTLVEFIYDVLEDA--------VEFIE---NERELRYFEDIEEDIKLIGYFKNEKSEHFDE----YEDAAEEFHPAIRFFATFNGKVAKKLDMKLNEVDFYEPFMDEPV----TIPGKPY----TEAELVDFIEDHDRPTLRKLEPYNMYNIW---EDDVDGEHIIAFAEEADP-DGFEFLDILKEVAEDNTDNPDLSILWIDPDDFPLL-VPYWEKTFGIDLSSPQIGVVDVAD-VSKDYF--------------------------------
>CASQ1a_ACTCHAR_Astyanax_mexicanus_XP_022533623.2
------------MQW---------------KL---V------VL-G-----LL----LS----------F-----G--Q-M--------SWGHEAMIIPEYDGKERVHVLTI---KNYKSVMRKYDLMVLY-YHEH-VGPSKV---------AKKQFEIEEL-ALE-----------LAAQV---LEDLVEDVGFALLDAKKNRDVAKKLGLQEADSIYIFIEDEVIEYDGELT----------ADTLVEFLYDVIDNP--------VEVID---NSNELKGFHSLEEDIKLVGYFKHVRSKHYGV----FKDAAEEFHPHVKFFATFNPKVAKDLHLNMNEVDFYEPFIHNPL----SIPGKPY----TEEDLVNFIEENNRPTLRKLKPHNMYEIW---EDDLDGEHIIAFAEEDDP-DGFEFLEILKEVAEENTHNPDLSIIWIDPDEFPLL-VPYWEKTFDIDLSSPKIGVVDVVD-ADSIWLEMDDH--DDMPTPAELEDWLM--DVLEGEIDP
>CASQ2_CHOSTEG_Stegostoma_tigrinum_DN1720_c0_g1_i9
------------MNT---------------IW---L------CL-A-----TF----FV----------A-----C--I-S--------CRAEDGLEFPRYDGKDRVADVDM---KNYQKILEKYDILCLL-YHASVPAGDKV---------AQKRFDRVEL-VLE-----------LAAQV---LQD--KNIGFGLVDEKKDAKLAKKLGLIEIGSVYIFKDDHLIEYDGELS----------PEVLVAFLLDVMEDP--------VEIIE---SRAEVRSFERTDEVIKLIGYFKSEASEHYKA----FEDAAEHFHPYIKFFATFNKGVAKKLSLKMNEVDFYEPFMDDSV----TIPDKPH----SEEEIVEFIQEHKRSTLRKLRPEDVFETW---EDDMDGIQIVAFAEEEDP-DGYEFLSILKEVAKENTNNPDLSIVWIDPDDFPLL-FTYWEKTFKIDLHKPQIGIVNVTD-ADSVWMDIKDD--DDLPSTDELEEWLH--DVLSGKVNT
>CASQ2_CHOOREC_Stegostoma_fasciatum_XP_048396050.1
------------MST---------------IW---L------CL-A-----TF----FV----------A-----C--I-S--------CRAEDGLEFPRYDGKDRVADVDM---KNYQKILEKYDILCLL-YHASVPAGDKV---------AQKRFDRVEL-VLE-----------LAAQV---LQD--KNIGFGLVDEKKDAKLAKKLGLIEIGSVYIFKDDHLIEYDGELS----------PEVLVAFLLDVMEDP--------VEIIE---SRAEVRSFERTDEVIKLIGYFKSEASEHYKA----FEDAAEHFHPYIKFFATFNKGVAKKLSLKMNEVDFYEPFMDDSV----TIPDKPH----SEEEIVEFIQEHKRSTLRKLRPEDVFETW---EDDMDGIQIVAFAEEEDP-DGYEFLSILKEVAKENTNNPDLSIVWIDPDDFPLL-FTYWEKTFKIDLHKPQIGIVNVTD-ADSVWMDIKDD--DDLPSTDELEEWLH--DVLSGKVNT
>CASQ2_CHOOREC_Rhincodon_typus_XP_048458941.1
------------MNA---------------IW---L------CL-A-----TF----FV----------A-----C--I-S--------CRAEDGLEFPRYDGKDRVADVDM---KNYQKILEKYDILCLL-YHASVPAGDKV---------AQKRFDRVEL-VLE-----------LAAQV---LQD--KNIGFGLVDEKKDAKLAKKLGLIEIGSVYIFKDDHLIEYDGELS----------PEVLVAFLLDVMEDP--------VEIIE---SRAEVRSFERTDEVIKLIGYFKSEASEHYKA----FEDAAEHFHPYIKFFATFNKGVAKKLSLKMNEVDFYEPFMDDSV----TIPDKPH----SEEEIVEFIQEHKRSTLRKLRPEDVFETW---EDDMDGIQIVAFAEEEDP-DGYEFLSILKEVARENTNNPDLSIVWIDPDDFPLL-FTYWEKTFKIDLHKPQIGIVNVTD-ADSVWMDIKDD--DDLPSTDELEEWLH--DVLSGKVNT
>CASQ2_CHOOREC_Chiloscyllium_punctatum_GCC27307.1
------------MNA---------------VW---L------CL-A-----AV----FV----------A-----C--I-S--------CRAEDGLEFPRYDGKDRVADVDM---KNYQKILEKYDILCLL-YHASVPAGDKV---------AQKRFDRAEL-VLE-----------LAAQV---LQD--KNIGFGLVDEKKDAKLAKKLGLIEIGSVYIFKDDHLIEYDGELS----------SEVLVAFLLDVMEDP--------VEIIE---SRAEVRSFERTDEVIKLIGYFKSEVSEHYKA----FEDAAEHFHPYIKFFATFNKGVAKKLSLKMNEVDFYEPFMDDSV----TIPDKPH----SEEEIVEFIQEHKRSTLRKLRPEDVFETW---EDDMDGIQIVAFAEEEDP-DGYEFLSILKEVARENTNNPDLSIVWIDPDDFPLL-FTYWEKTFKIDLHKPQIGIVNVTD-ADSVWMDIKDD--DDLPSTDELEEWLH--DVLSGKVNT
>CASQ2_CHOLAMN_Carcharodon_carcharias_XP_041067619.1
------------MNA---------------VW---L------CL-A-----TF----SV----------A-----C--I-S--------CRAEDGLEFPRYDGKDRVANVDM---KNYQKILEKYDILCLL-YHASVPAGDKV---------AQRRFDRAEL-VLE-----------LAAQV---LQD--KNVGFGLVDEKKDAKLAKKLGLIEIGSVYIFKDDHLIEYDGELS----------SEVLVAFLLDVTEDP--------VEIIE---TRAEVRSFERTDEVIKLIGYFKSEVSEHYKA----FEDAAEHFHPYIRFFATFNKGVAKKLSLKMNEVDFYEPFMDDSV----TIPDKPH----SEEEIVEFIQEHKRSTLRKLRPEDVFETW---EDDMDGIQIVAFAEEEDP-DGYEFLSILKEVARENTNNPDLSIVWIDPDDFPLL-FTYWERTFKIDLHKPQIGVVNVTD-ADSVWMDIRDD--DDLPSTDELEEWLH--DVLSGKVNT
>CASQ2_CHOCARC_Scyliorhinus_canicula_XP_038657970.1
------------MNA---------------VW---L------CL-A-----TF----SA----------A-----C--I-S--------CRAEDGLEFPRYDGKDRVVHVDM---KNYQKLLEKYDILCLM-YHASVSAGDKV---------AQRRFDRAEL-VLE-----------MAAQV---LQA--KNIGFGLVDEKKDVKLAKKLGLIELGSVYIFKEDHLIEYDGELS----------SEVLVAFLLDVTEDP--------VEIIE---SRAEVRSFERTDEVIKLIGYFKSEVSEHYKA----FEDAAEHFHPYIRFFATFNKVVAKKLSLKMNEVDFYEPFMDDSV----TIPDKPH----SEEEIVEFIQEHKRSTLRKLRPEDVFETW---EDDMDGIQIVAFAEEEDP-DGYEFLSILKEVARDNTDNPDLSIVWIDPDDFPLL-FTYWERTFKIDLHRPQMGVVNVTD-ADSIWMDIKDD--DDLPSSDELEEWLH--DVLSGKVNT
>CASQ2_CHORAJI_Amblyraja_radiata_XP_032888901.1
------------MKG---------------TW---L------CL-A-----VF----SL----------A-----C--L-C--------CRAEDGLHFPRYDGKDRVGIVDM---KNYQKLLQKYDILCLM-YHQAVPAGDKV---------AQKRFDRAEL-VLE-----------MAAQV---LQD--KNVGFGLVDEKKEAKVAKKLGLIELGSVYIFKGDHLIEYDGELS----------PDVLVSFLLDVTEDP--------VELIE---TRAEVRSFERTDEVIKLIGYFKSESSENYKA----FEDAAEHFHPYIRFFATFNKVVAKKLSLKMNEVDFYEPFMGDSI----TIPDKPH----SEEEIVEFIQEHKRSTLRKLRPEDVFETW---EDDMDGIQIVAFAEEEDP-DGYEFLTILKEVARENTNNPDLSIVWIDPDDFPLL-FTYWEKTFKIDLHRPQIGVVNVTD-ADSIWMDIKDD--DDLPSAEELEEWLL--DVLSGKVNT
>CASQ2_CHORAJI_Leucoraja_erinacea_XP_055500647.1
------------MKG---------------TW---L------CL-A-----VF----SL----------A-----C--L-C--------CRAEDGLHFPRYDGKDRVGIVDM---KNYQKLLQKYDILCLM-YHQAVPAGDKV---------AQKRFDRAEL-VLE-----------MAAQV---LQD--KNVGFGLVDEKKEAKVAKKLGLIEVGSVYIFKGDHLIEYDGELS----------PDVLVSFLLDVTEDP--------VELIE---TRAEVRSFERTDEVIKLIGYFKSESSENYKA----FEDAAEHFHPYIRFFATFNKGVAKKLSLKMNEVDFYEPFMDDSI----TIPDKPH----SEEEIVEFIQEHKRSTLRKLRPEDVFETW---EDDIDGIQIVAFAEEEDP-DGYEFLTILKEVARENTNNPDLSIVWIDPDDFPLL-FTYWEKTFKIDLHRPQIGVVNVTD-ADSIWMDIKDD--DDLPSAEELEEWLL--DVLSGKVNT
>CASQ2_CHORHIN_Pristis_pectinata_XP_051870094.1
------------MKG---------------AW---L------CL-A-----TL----SL----------A-----C--L-S--------CRAEDGLEFPRYDGRDRVGTVDM---KNYQKLLEKYDILCLL-YHEAVPAGDKV---------AQRRFDRVEL-VLE-----------LAAQV---LQE--KNVGFGLVDEKKDAKVAKKLGLIEVGSVYIFKGDHLIEYDGELS----------PEVLVSFLLDVTEDP--------VEIIE---TRAEVRSFERTDEVIKLIGYFKSEVSEHYKA----FEDAAEHFHPYIKFFATFNKGVAKKLSLKMNEVDFYEPFMGDSV----TIPDKPH----SEEEIVEFIQEHKRSTLRKLRPEDVFETW---EDDMDGIQIVAFAEEEDP-DGYEFLSILKEVARENTNNPDLSIVWIDPDDFPLL-FTYWEKTFKIDLHRPQIGVVNVTD-ADSVWMDIKDD--DDLPSADELEEWLL--DVLSGKVNT
>CASQ2_CHOMYLI_Mobula_hypostoma_XP_062906820.1
------------MKG---------------AW---L------CF-A-----TL----SL----------A-----C--L-S--------SKAEDGLQFPRYDGKDRVGTVDM---KNYQKLFEKYDILCLL-YHEAVPAGDKV---------AQKRFDRAEM-VLE-----------LAAQV---LQD--KNVGFALVDEKKDAKVAKKLGLIEVGSVYIFKGDHLIEFDGELS----------AEVLVSFLLDVTEDP--------VEIIE---TRGEVRSFERTDEVIKLIGYFKSEASEHYKA----FEDAAEHFHPYIKFFATFNKGVAKKLSLKMNEVDFYEPFMGDSV----TIPDKPC----SEEEIVEFIQEHKRSTLRKLRPEDVFETW---EDDMDGIQIVAFAEEEDP-DGYEFLSILKEVARENTNNPDLSIVWIDPDDFPLL-FTYWEKTFKINLHRPQIGVVNVTD-ADSVWMDIKDD--DDLPSPDELEEWLL--DVLSGKVNT
>CASQ2_CHOCHIM_Callorhinchus_millii_DN2967_c1_g1_i1
------------MSV---------------GW---L------YL-V-----TF----CL----------T-----C--T-C--------CRAEKGLEIPRYDGKDRVIDIDM---KNYQKVMKKFDVLCLL-YHEAIPAGDKV---------AQKRFDLVEL-VLE-----------MAAQV---LQE--KDVGFGLVDEKKDAKLAKKLGLIETGSLYIFKEDNLIEYDGELS----------ADVLVEFLLDLAEEP--------VEIIE---VDVEIQSFLRIEDEIKLIGYFKSEDSEHYKA----FEGAAEHFHPYIHFFATFDKGVAKKLSMKMNEVDFYEPFMDEPI----TIPDKPH----SEEEIVEFIQEQKRSTLRKLRPENMFETW---EDDMDGIHIVAFAEEEDP-DGYEFLAILKEVAKDNTDNPELSIIWIDPDDFPLL-FTYWEKVFKIDLHKPQIGVVNVTD-ADSVWMDIKDE--DELPSVDELEDWIH--DVLSGKVNT
>CASQ2_CHOCHIM_Callorhinchus_milii_XP_007889783.2
------------MSV---------------GW---L------YL-V-----TF----CL----------T-----C--T-C--------CRAEKGLEIPRYDGKDRVIDIDM---KNYQKVMKKFDVLCLL-YHEAIPAGDKV---------AQKRFDLVEL-VLE-----------MAAQV---LQE--KDVGFGLVDEKKDAKLAKKLGLIETGSLYIFKEDNLIEYDGELS----------ADVLVEFLLDLAEEP--------VEIIE---VDVEIQSFLRIEDEIKLIGYFKSEDSEHYKA----FEGAAEHFHPYIHFFATFDKGVAKKLSMKMNEVDFYEPFMDEPI----TIPDKPH----SEEEIVEFIQEQKRSTLRKLRPENMFETW---EDDMDGIHIVAFAEEEDP-DGYEFLAILKEVAKDNTDNPELSIIWIDPDDFPLL-FTYWEKVFKIDLHKPQIGVVNVTD-ADSVWMDIKDE--DELPSVDELEDWIH--DVLSGKVNT
>CASQ2_DIPLEPI_Lepidosiren_paradox_DN791_c0_g1_i1
------------MKA---------------LY---F------FL-L-----AI----FH----------V-----I--C-F--------CSAEEGLAFPTYDGVDRVIHIND---KNYKQALKKFDMLCLL-YHEP-VAADKV---------SQKQFQMVEL-VLE-----------LAAQV---LED--KRIGFGLVDSEKDVKVAKKLGLIEEGSIYVFKDENVIEFDGELS----------ADILVEFLLDLTEDP--------VEIIN---NVLELRAFDMIDEETKLFGYFKDEDSEHYKA----FEEAAENFQPYIKFFATFNKGIAKRLSLKMNEVDFFEPFMDDSV----TIPDKPY----TEDEIVEFINEHKRATLRKLRPEDMFETW---EDDMDGIHIVAFAEEDDP-DGFEFLEILKEVAKDNTNNPDLSILWIDPDDFPLL-ITYWEKTFNIDLFKPQIGVVNVTD-ADSIWMEIKDD--DDLPSAKELEEWVE--DVLSGKINT
>CASQ2_SARCERA_Protopterus_annectens_XP_043928874.1
------------MKA---------------LY---F------FS-L-----MI----LH----------V-----L--C-F--------CNAEDGLTFPTYDGVDRVIHIND---KNYKQALKKFDMLCLL-YHEP-VAADKV---------SQKQFQMVEL-VLE-----------LAAQV---LED--KRIGFGLVDSEKDAKVAKKLGLIEEGSIYVFKDENVIEFDGELS----------ADILVEFLLDLTEDP--------VEIIN---NVLELRAFDMIDDEIKLFGYFKDETSEHYKA----FEEAAEHFQPYIKFFATFHKGIAKRLSLKMNEVDFFEPFMDESV----TIPDKPY----TEDEIVEFINEHKRATLRKLRPEDMFETW---EDDMDGIHIVAFAEEDDP-DGFEFLEILKEVAKDNTNNPDLSIVWIDPDDFPLL-ITYWEKTFNIDLFKPQIGVVNVTD-ADSIWMEIKDD--DDLPSAKELEEWVE--DVLSGKINT
>CASQ2_AVECHRO_Chroicocephalus_ridibundus_DN2071_c0_g2_i2
------------MKA---------------TC----------WI-L-----AG----FY----------L-----L--F-C--------CKAEEGLNFPTYDGKDRVIDLNE---KNYKQALKKYDMLCLL-FHEP-VSSDKV---------SQKQFQMTEM-VLE-----------LAAQV---LEP--RSIGFGMVDSKKDAKLAKKLGLVEEGSLYVFKEERLIEFDGELA----------TDVLVEFLLDLLEDP--------VEIIN---SKLELQAFDQIDEEIKLIGYFKGEDSEHYKA----FEEAAEHFQPYIKFFATFDKGVAKKLGLKMNEVDFYEPFMDEPV----HIPDKPY----TEEELVEFVKEHKRATLRKLRPEDMFETW---EDDMDGIHIVAFAEEDDP-DGFEFLEILKQVARDNTDNPDLSIVWIDPDDFPLL-ITYWEKTFKIDLFRPQIGVVNVTD-ADSIWMEIRDD--DDLPTAEELEDWIE--DVLSGKINT
>CASQ2_AVECHAR_Chroicocephalus_maculipennis_NWT38715.1
------------MKA---------------TC----------WI-L-----AG----FY----------L-----L--F-C--------CKAEEGLNFPTYDGKDRVIDLNE---KNYKQALKKYDMLCLL-FHEP-VSSDKV---------SQKQFQMTEM-VLE-----------LAAQV---LEP--RSIGFGMVDSKKDAKLAKKLGLVEEGSLYVFKEERLIEFDGELA----------TDVLVEFLLDLLEDP--------VEIIN---SKLELQAFDQIDEEIKLIGYFKGEDSEHYKA----FEEAAEHFQPYIKFFATFDKGVAKKLGLKMNEVDFYEPFMDEPV----HIPDKPY----TEEELVEFVKEHKRATLRKLRPEDMFETW---EDDMDGIHIVAFAEEDDP-DGFEFLEILKQVARDNTDNPDLSIVWIDPDDFPLL-ITYWEKTFKIDLFRPQIGVVNVTD-ADSIWMEIRDD--DDLPTAEELEDWIE--DVLSGKINT
>CASQ2_AVECHAR_Rissa_tridactyla_NXV28881.1
------------MKA---------------TC----------WI-L-----AG----FY----------L-----L--F-C--------CKAEEGLNFPTYDGKDRVIDLNE---KNYKQALKKYDMLCLL-FHEP-VSSDKV---------SQKQFQMTEM-VLE-----------LAAQV---LEP--RSIGFGMVDSKKDAKLAKKLGLVEEGSLYVFKEERLIEFDGELA----------TDVLVEFLLDLLEDP--------VEIIN---SKLELQAFDQIDEEIKLIGYFKGEDSEHYKA----FEEAAEHFQPYIKFFATFDKGVAKKLGLKMNEVDFYEPFMDEPV----HIPDKPY----TEEELVEFVKEHKRATLRKLRPEDMFETW---EDDMDGIHIVAFAEEDDP-DGFEFLEILKQVARDNTDNPDLSIVWIDPDDFPLL-ITYWEKTFKIDLFRPQIGVVNVTD-ADSIWMEIRDD--DDLPTAEELEDWIE--DVLSGKINT
>CASQ2_AVECHAR_Phaetusa_simplex_NXW30691.1
------------MKA---------------TC----------WI-L-----AG----FY----------L-----L--F-C--------CKAEEGLNFPTYDGKDRVIDLNE---KNYKQALKKYDMLCLL-FHEP-ISSDKV---------SQKQFQMTEM-VLE-----------LAAQV---LEP--RSIGFGMVDSKKDAKLAKKLGLVEEGSLYVFKEERLIEFDGELA----------TDVLVEFLLDLLEDP--------VEIIN---SKLELQAFDQIDEEIKLIGYFKGEDSEHYKA----FEEAAEHFQPYIKFFATFDKGVAKKLGLKMNEVDFYEPFMDEPV----HIPDKPY----TEEELVEFVKEHKRATLRKLRPEDMFETW---EDDMDGIHIVAFAEEDDP-DGFEFLEILKQVARDNTDNPDLSIVWIDPDDFPLL-ITYWEKTFKIDLFRPQIGVVNVTD-ADSIWMEIRDD--DDLPTAEELEDWIE--DVLSGKINT
>CASQ2_AVEFALC_Falco_cherrug_XP_005433385.1
------------MKA---------------TC----------WI-L-----AG----FY----------L-----L--F-C--------CKAEEGLNFPTYDGKDRVIDLNE---KNYKQALKKYDMLCLL-FHEP-VSSDKV---------SQKQFQMTEM-VLE-----------LAAQV---LEP--RSIGFGMVDSKKDAKLAKKLGLVEEGSLYVFKEERLIEFDGELA----------TDVLVEFLLDLLEDP--------VEIIN---SKLELQAFDQIDEEIKLIGYFKGEDSEHYKA----FEEAAEHFQPYIKFFATFDKGVAKKLGLKMNEVDFYEPFMDEPV----HIPDKPY----TEEELVEFVKEHKRATLRKLRPEDMFETW---EDDMEGIHIVAFAEEDDP-DGFEFLEILKQVARDNTDNPDLSIVWIDPDDFPLL-ITYWEKTFKIDLFRPQIGVVNVTD-ADSIWMEIRDD--DDLPTAEELEDWIE--DVLSGKINT
>CASQ2_AVECHAR_Charadrius_vociferus_XP_009878204.1
------------MKA---------------TC----------WI-L-----AG----FY----------L-----L--F-C--------CKAEEGLNFPTYDGKDRVIDLNE---KNYKQALKKYDMLCLL-FHEP-VSSDKV---------SQKQFQMTEM-VLE-----------LAAQV---LEP--RSIGFGMVDSKKDAKLAKKLGLVEEGSLYVFKEERLIEFDGELA----------TDVLVEFLLDLLEDP--------VEIIN---SKLELQAFDQIDEEIKLIGYFKGEDSEHYKA----FEEAAEHFQPYIKFFATFDKGVAKKLGLKMNEVDFYEPFMDEPV----HIPDKPY----TEEELVEFVKEHKRATLRKLRPEDMFETW---EDDMEGIHIVAFAEEDDP-DGFEFLEILKQVARDNTDNPDLSIVWIDPDDFPLL-ITYWEKTFKIDLFRPQIGVVNVTD-ADSIWMEIRDD--DDLPTAEELEDWIE--DVLSGKINT
>CASQ2_AVEOTID_Chlamydotis_macqueenii_XP_010127422.1
------------MKA---------------TC----------WI-L-----AG----FY----------L-----L--F-C--------CKAEEGLNFPTYDGKDRVIDLNE---KNYKQALKKYDMLCLL-FHEP-VSSDKV---------SQKQFQMTEM-VLE-----------LAAQV---LEP--RSIGFGMVDSKKDAKLAKKLGLVEEGSLYVFKEERLIEFDGELA----------TDVLVEFLLDLLEDP--------VEIIN---SKLELQAFDQIDEEIKLIGYFKGEDSEHYKA----FEEAAEHFQPYIKFFATFDKGVAKKLGLKMNEVDFYEPFMDEPV----HIPDKPY----TEEELVEFVKEHKRATLRKLRPEDMFETW---EDDMEGIHIVAFAEEDDP-DGFEFLEILKQVARDNTDNPDLSIVWIDPDDFPLL-ITYWEKTFKIDLFRPQIGVVNVTD-ADSIWMEIRDD--DDLPTAEELEDWIE--DVLSGKINT
>CASQ2_AVECHAR_Calidris_pugnax_XP_014812699.1
------------MKA---------------TC----------WI-L-----AG----FY----------L-----L--F-C--------CKAEEGLNFPTYDGKDRVIDLNE---KNYKQALKKYDMLCLL-FHEP-VSSDKV---------SQKQFQMTEM-VLE-----------LAAQV---LEP--RSIGFGMVDSKKDAKLAKKLGLVEEGSLYVFKEERLIEFDGELA----------TDVLVEFLLDLLEDP--------VEIIN---SKLELQAFDQIDEEIKLIGYFKGEDSEHYKA----FEEAAEHFQPYIKFFATFDKGVAKKLGLKMNEVDFYEPFMDEPV----HIPDKPY----TEEELVEFVKEHKRATLRKLRPEDMFETW---EDDMEGIHIVAFAEEDDP-DGFEFLEILKQVARDNTDNPDLSIVWIDPDDFPLL-ITYWEKTFKIDLFRPQIGVVNVTD-ADSIWMEIRDD--DDLPTAEELEDWIE--DVLSGKINT
>CASQ2_AVEFALC_Falco_rusticolus_XP_037246473.1
------------MKA---------------TC----------WI-L-----AG----FY----------L-----L--F-C--------CKAEEGLNFPTYDGKDRVIDLNE---KNYKQALKKYDMLCLL-FHEP-VSSDKV---------SQKQFQMTEM-VLE-----------LAAQV---LEP--RSIGFGMVDSKKDAKLAKKLGLVEEGSLYVFKEERLIEFDGELA----------TDVLVEFLLDLLEDP--------VEIIN---SKLELQAFDQIDEEIKLIGYFKGEDSEHYKA----FEEAAEHFQPYIKFFATFDKGVAKKLGLKMNEVDFYEPFMDEPV----HIPDKPY----TEEELVEFVKEHKRATLRKLRPEDMFETW---EDDMEGIHIVAFAEEDDP-DGFEFLEILKQVARDNTDNPDLSIVWIDPDDFPLL-ITYWEKTFKIDLFRPQIGVVNVTD-ADSIWMEIRDD--DDLPTAEELEDWIE--DVLSGKINT
>CASQ2_AVEFALC_Falco_naumanni_XP_040452873.1
------------MKA---------------TC----------WI-L-----AG----FY----------L-----L--F-C--------CKAEEGLNFPTYDGKDRVIDLNE---KNYKQALKKYDMLCLL-FHEP-VSSDKV---------SQKQFQMTEM-VLE-----------LAAQV---LEP--RSIGFGMVDSKKDAKLAKKLGLVEEGSLYVFKEERLIEFDGELA----------TDVLVEFLLDLLEDP--------VEIIN---SKLELQAFDQIDEEIKLIGYFKGEDSEHYKA----FEEAAEHFQPYIKFFATFDKGVAKKLGLKMNEVDFYEPFMDEPV----HIPDKPY----TEEELVEFVKEHKRATLRKLRPEDMFETW---EDDMEGIHIVAFAEEDDP-DGFEFLEILKQVARDNTDNPDLSIVWIDPDDFPLL-ITYWEKTFKIDLFRPQIGVVNVTD-ADSIWMEIRDD--DDLPTAEELEDWIE--DVLSGKINT
>CASQ2_AVEFALC_Falco_peregrinus_XP_055665285.1
------------MKA---------------TC----------WI-L-----AG----FY----------L-----L--F-C--------CKAEEGLNFPTYDGKDRVIDLNE---KNYKQALKKYDMLCLL-FHEP-VSSDKV---------SQKQFQMTEM-VLE-----------LAAQV---LEP--RSIGFGMVDSKKDAKLAKKLGLVEEGSLYVFKEERLIEFDGELA----------TDVLVEFLLDLLEDP--------VEIIN---SKLELQAFDQIDEEIKLIGYFKGEDSEHYKA----FEEAAEHFQPYIKFFATFDKGVAKKLGLKMNEVDFYEPFMDEPV----HIPDKPY----TEEELVEFVKEHKRATLRKLRPEDMFETW---EDDMEGIHIVAFAEEDDP-DGFEFLEILKQVARDNTDNPDLSIVWIDPDDFPLL-ITYWEKTFKIDLFRPQIGVVNVTD-ADSIWMEIRDD--DDLPTAEELEDWIE--DVLSGKINT
>CASQ2_AVEFALC_Falco_biarmicus_XP_056198034.1
------------MKA---------------TC----------WI-L-----AG----FY----------L-----L--F-C--------CKAEEGLNFPTYDGKDRVIDLNE---KNYKQALKKYDMLCLL-FHEP-VSSDKV---------SQKQFQMTEM-VLE-----------LAAQV---LEP--RSIGFGMVDSKKDAKLAKKLGLVEEGSLYVFKEERLIEFDGELA----------TDVLVEFLLDLLEDP--------VEIIN---SKLELQAFDQIDEEIKLIGYFKGEDSEHYKA----FEEAAEHFQPYIKFFATFDKGVAKKLGLKMNEVDFYEPFMDEPV----HIPDKPY----TEEELVEFVKEHKRATLRKLRPEDMFETW---EDDMEGIHIVAFAEEDDP-DGFEFLEILKQVARDNTDNPDLSIVWIDPDDFPLL-ITYWEKTFKIDLFRPQIGVVNVTD-ADSIWMEIRDD--DDLPTAEELEDWIE--DVLSGKINT
>CASQ2_AVECHAR_Aenaria_interpres_NXK20862.1
------------MKA---------------TC----------WI-L-----AG----FY----------L-----L--F-C--------CKAEEGLNFPTYDGKDRVIDLNE---KNYKQALKKYDMLCLL-FHEP-VSSDKV---------SQKQFQMTEM-VLE-----------LAAQV---LEP--RSIGFGMVDSKKDAKLAKKLGLVEEGSLYVFKEERLIEFDGELA----------TDVLVEFLLDLLEDP--------VEIIN---SKLELQAFDQIDEEIKLIGYFKGEDSEHYKA----FEEAAEHFQPYIKFFATFDKGVAKKLGLKMNEVDFYEPFMDEPV----HIPDKPY----TEEELVEFVKEHKRATLRKLRPEDMFETW---EDDMEGIHIVAFAEEDDP-DGFEFLEILKQVARDNTDNPDLSIVWIDPDDFPLL-ITYWEKTFKIDLFRPQIGVVNVTD-ADSIWMEIRDD--DDLPTAEELEDWIE--DVLSGKINT
>CASQ2_AVECHAR_Himantopus_himantopus_NXN63684.1
------------MKA---------------TC----------WI-L-----AG----FY----------L-----L--F-C--------CKAEEGLNFPTYDGKDRVIDLNE---KNYKQALKKYDMLCLL-FHEP-VSSDKI---------SQKQFQMTEM-VLE-----------LAAQV---LEP--RSIGFGMVDSKKDAKLAKKLGLVEEGSLYVFKEERLIEFDGELA----------TDVLVEFLLDLLEDP--------VEIIN---SKLELQAFDQIDEEIKLIGYFKGEDSEHYKA----FEEAAEHFQPYIKFFATFDKGVAKKLGLKMNEVDFYEPFMDEPV----HIPDKPY----TEEELVEFVKEHKRATLRKLRPEDMFETW---EDDMEGIHIVAFAEEDDP-DGFEFLEILKQVARDNTDNPDLSIVWIDPDDFPLL-ITYWEKTFKIDLFRPQIGVVNVTD-ADSIWMEIRDD--DDLPTAEELEDWIE--DVLSGKINT
>CASQ2_AVECHAR_Ibidorhyncha_struthersii_NXA29296.1
------------MKA---------------TC----------WI-L-----AG----FY----------L-----L--F-C--------CKAEEGLNFPTYDGKDRVIDLNE---KNYKQALKKYDMLCLL-FHEP-ISSDKV---------SQKQFQMTEM-VLE-----------LAAQV---LEP--RSIGFGMVDSKKDAKLAKKLGLVEEGSLYVFKEERLIEFDGELA----------TDVLVEFLLDLLEDP--------VEIIN---SKLELQAFDQIDEEIKLIGYFKGEDSEHYKA----FEEAAEHFQPYIKFFATFDKGVAKKLGLKMNEVDFYEPFMDEPV----HIPDKPY----TEEELVEFVKEHKRATLRKLRPEDMFETW---EDDMEGIHIVAFAEEDDP-DGFEFLEILKQVARDNTDNPDLSIVWIDPDDFPLL-ITYWEKTFKIDLFRPQIGVVNVTD-ADSIWMEIRDD--DDLPTAEELEDWIE--DVLSGKINT
>CASQ2_AVEOTID_Lophotis_ruficrista_NXE05386.1
------------MKA---------------TC----------WI-L-----AG----FY----------L-----L--F-C--------CKAEEGLNFPTYDGKDRVIDLNE---KNYKQALKKYDMLCLL-FHEP-VSSDKV---------SQKQFQMTEM-VLE-----------LAAQV---LEP--RSIGFGMVDSKKDAKLAKKLGLVEEGSLYVFKEERLIEFDGELA----------TDVLVEFLLDLLEDP--------VEIIN---SKLELQAFDQIDEEIKLIGYFKGEDSEHYKA----FEEAAEHFQPYIKFFATFDKGVAKKLGLKMNEVDFYEPFMDEPV----HIPDKPY----TEEELVEFVKEHKRATLRKLRPEDMFETW---EDDMEGIHIVAFAEEDDP-DGFEFLEILKQVARDNTDNPDLSIVWIDPDDFPLL-ITYWEKTFKIDLFRPQIGVVNVTD-ADSVWMEIRDD--DDLPTAEELEDWIE--DVLSGKINT
>CASQ2_AVECHAR_Pedionomus_torquatus_NWW54073.1
------------MKA---------------TC----------WI-L-----AG----FY----------L-----L--F-C--------CKAEEGLNFPTYDGKDRVIDLNE---KNYKQALKKYDMLCLL-FHEP-VSSDKV---------SQKQFQMTEM-VLE-----------LAAQV---LEP--RSIGFGMVDSKKDAKLAKKLGLVEEGSLYVFKEERLIEFDGELA----------TDVLVEFLLDLLEDP--------VEIIN---SKLELQAFDQIDEEIKLIGYFKGEDSEHYKA----FEEAAEHFQPYVKFFATFDKGVAKKLGLKMNEVDFYEPFMDEPV----HIPDKPY----TEEELVEFVKEHKRATLRKLRPEDMFETW---EDDMEGIHIVAFAEEDDP-DGFEFLEILKQVARDNTDNPDLSIVWIDPDDFPLL-ITYWEKTFKIDLFRPQIGVVNVTD-ADSIWMEIRDD--DDLPTAEELEDWIE--DVLSGKINT
>CASQ2_AVEPROC_Thalassarche_chlororhynchos_NXU32506.1
------------MKA---------------TC----------WI-L-----AG----FY----------L-----L--F-C--------CKAEEGLNFPTYDGKDRVIDLNE---KNYKQALKKYDMLCLL-FHEP-VSSDKV---------SQKQFQMTEM-VLE-----------LAAQV---LEP--RSIGFGMVDSKKDAKLAKKLGLVEEGSLYVFKEERLIEFDGELA----------TDVLVEFLLDLLEDP--------VEILN---SKLELQAFDQIDEEIKLIGYFKGEDSEHYKA----FEEAAEHFQPYIKFFATFDKGVAKKLGLKMNEVDFYEPFMDEPV----HIPDKPY----TEEELVEFVKEHKRATLRKLRPEDMFETW---EDDMEGIHIVAFAEEDDP-DGFEFLEILKQVARDNTDNPDLSIVWIDPDDFPLL-ITYWEKTFKIDLFRPQIGVVNVTD-ADSIWMEIRDD--DDLPTAEELEDWIE--DVLSGKINT
>CASQ2_AVEPROC_Oceanodroma_tethys_NXH68907.1
------------MKA---------------TC----------WI-L-----AG----FY----------L-----L--F-C--------CKAEEGLNFPTYDGKDRVIDLNE---KNYKQALKKYDMLCLL-FHEP-VSSDKV---------SQKQFQMTEM-VLE-----------LAAQV---LEP--RSIGFGMVDSKKDAKLAKKLGLVEEGSLYVFKEERLIEFDGELA----------TDVLVEFLLDLLEDP--------VEILN---SKLELQAFDQIDEEIKLIGYFKGEDSEHYKA----FEEAAEHFQPYIKFFATFDKGVAKKLGLKMNEVDFYEPFMDEPV----HIPDKPY----TEEELVEFVKEHKRATLRKLRPEDMFETW---EDDMEGIHIVAFAEEDDP-DGFEFLEILKQVARDNTDNPDLSIVWIDPDDFPLL-ITYWEKTFKIDLFRPQIGVVNVTD-ADSVWMEIRDD--DDLPTAEELEDWIE--DVLSGKINT
>CASQ2_AVEPROC_Oceanites_oceanicus_NXF43866.1
------------MKA---------------TC----------WI-L-----AG----FY----------L-----L--F-C--------CKAEEGLNFPTYDGKDRVIDLNE---KNYKQALKKYDMLCLL-FHEP-VSSDKV---------SQKQFQMTEM-VLE-----------LAAQV---LEP--RSIGFGMVDSKKDAKLAKKLGLVEEGSLYVFKEERLIEFDGELA----------TDVLVEFLLDLLEDP--------VEILN---SKLELQAFDQIDDEIKLIGYFKGEDSEHYKA----FEEAAEHFQPYIKFFATFDKGVAKKLGLKMNEVDFYEPFMDEPV----HIPDKPY----TEEELVEFVKEHKRATLRKLRPEDMFETW---EDDMEGIHIVAFAEEDDP-DGFEFLEILKQVARDNTDNPDLSIVWIDPDDFPLL-ITYWEKTFKIDLFRPQIGVVNVTD-ADSIWMEIRDD--DDLPTAEELEDWIE--DVLSGKINT
>CASQ2_AVECHAR_Pluvianellus_socialis_NXT56794.1
------------MKA---------------TC----------WI-L-----AG----FY----------L-----L--F-C--------CKAEEGLNFPTYDGKDRVIDLNE---KNYKQALKKYDMLCLL-FHEP-VSSDKV---------SQKQFQMTEM-VLE-----------LAAQV---LEP--RSIGFGMVDSKKDAKLAKKLGLVEEGSLYVFKEERLIEFDGELA----------TDVLVEFLLDLLEDP--------VEIIN---SKLELQAFDQIDDEIKLIGYFKGEDSEHYKA----FEEAAEHFQPYIKFFATFDKGVAKKLGLKMNEVDFYEPFMDEPV----HIPDKPY----TEEELVEFVKEHKRATLRKLRPEDMFETW---EDDMEGIHIVAFAEEDDP-DGFEFLEILKQVARDNTDNPDLSIVWIDPDDFPLL-ITYWEKTFKIDLFRPQIGVVNVTD-ADSIWMEIRDD--DDLPTAEELEDWIE--DVLSGKINT
>CASQ2_AVECHAR_Rostratula_benghalensis_NXJ68201.1
------------MKA---------------TC----------WI-L-----AG----FY----------L-----L--F-C--------CKAEEGLNFPTYDGKDRVIDLNE---KNYKQALKKYDMLCLL-FHEP-VSSDKV---------SQKQFQMTEM-VLE-----------LAAQV---LEP--RSIGFGMVDSKKDAKLAKKLGLVEEGSLYVFKDERLIEFDGELA----------TDVLVEFLLDLLEDP--------VEIIN---SKLELQAFDQIDEEIKLIGYFKGEDSEHYKA----FEEAAEHFQPYIKFFATFDKGVAKKLGLKMNEVDFYEPFMDEPV----HIPDKPY----TEEELVEFVKEHKRATLRKLRPEDMFETW---EDDMEGIHIVAFAEEDDP-DGFEFLEILKQVARDNTDNPDLSIVWIDPDDFPLL-ITYWEKTFKIDLFRPQIGVVNVTD-ADSIWMEIRDD--DDLPTAEELEDWIE--DVLSGKINT
>CASQ2_AVEOTID_Ardeotis_kori_NXE26595.1
------------MKA---------------TC----------WI-L-----AG----FY----------L-----L--F-C--------CKAEEGLNFPTYDGKDRVIDLNE---KNYKQALKKYDMLCLL-FHEP-VSSDKA---------SQKQFQMTEM-VLE-----------LAAQV---LEP--RSIGFGMVDSKKDAKLAKKLGLVEEGSLYVFKEERLIEFDGELA----------TDVLVEFLLDLLEDP--------VEIIN---SKLELQAFDQIDEEIKLIGYFKGEDSEHYKA----FEEAAEHFQPYIKFFATFDKGVAKKLGLKMNEVDFYEPFMDEPV----HIPDKPY----TEEELVEFVKEHKRATLRKLRPEDMFETW---EDDMDGIHIVAFAEEDDP-DGFEFLEILKQVARDNTDNPDLSIVWIDPDDFPLL-ITYWEKTFKIDLFRPQIGVVNVTD-ADSIWMEIRDD--DDLPTAEELEDWIE--DVLSGKINT
>CASQ2_AVECHAR_Rynchops_niger_NXN56183.1
------------MKV---------------TC----------WI-L-----AG----FY----------L-----L--F-C--------CKAEEGLNFPTYDGKDRVIDLNE---KNYKQALKKYDMLCLL-FHEP-VSSDKV---------SQKQFQMTEM-VLE-----------LAAQV---LEP--RSIGFGMVDSKKDAKLAKKLGLVEEGSLYVFKEERLIEFDGELA----------TDVLVEFLLDLLEDP--------VEIIN---SKLELQAFDQIDEEIKLIGYFKGEDSEHYKA----FEEAAEHFQPYIKFFATFDKGVAKKLGLKMNEVDFYEPFMDEPV----HIPDKPY----TEEELVEFVKEHKRATLRKLRPEDMFETW---EDDMDGIHIVAFAEEDDP-DGFEFLEILKQVARDNTDNPDLSIVWIDPDDFPLL-ITYWEKTFKIDLFRPQIGVVNVTD-ADSIWMEIRDD--DDLPTAEELEDWIE--DVLSGKINT
>CASQ2_AVEOPIS_Opisthocomus_hoazin_XP_009939951.1
------------MKT---------------TC----------WI-L-----AG----FY----------L-----L--F-C--------CKAEEGLNFPTYDGKDRVIDLNE---KNYKQALKKYDMLCLL-FHEP-VSSDKV---------SQKQFQMTEM-VLE-----------LAAQV---LEP--RSIGFGMVDSKKDAKLAKKLGLVEEGSLYVFKEERLIEFDGELA----------TDVLVEFLLDLLEDP--------VEIIN---SKLELQAFDQIDEEIKLIGYFKGEDSEHYKA----FEEAAEHFQPYIKFFATFDKGVAKKLGLKMNEVDFYEPFMDEPV----HIPDKPY----TEEELVEFVKEHKRATLRKLRPEDMFETW---EDDMEGIHIVAFAEEDDP-DGFEFLEILKQVARDNTDNPDLSIVWIDPDDFPLL-ITYWEKTFKIDLFRPQIGVVNVTD-ADSIWMEIRDD--DDLPTAEELEDWIE--DVLSGKINT
>CASQ2_AVEPELE_Egretta_garzetta_XP_009637383.1
------------MKV---------------TC----------WI-L-----AG----FY----------L-----L--F-C--------CKAEEGLNFPTYDGKDRVIDLNE---KNYKQALKKYDMLCLL-FHEP-VSSDKV---------SQKQFQMTEM-VLE-----------LAAQV---LEP--RSIGFGMVDSKKDAKLAKKLGLVEEGSLYVFKEERLIEFDGELA----------TDVLVEFLLDLLEDP--------VEIIN---SKLELQAFDQIDEEIKLIGYFKGEDSEHYKA----FEEAAEHFQPYIKFFATFDKGVAKKLGLKMNEVDFYEPFMDEPV----HIPDKPY----TEEELVEFVKEHKRATLRKLRPEDMFETW---EDDMEGIHIVAFAEEDDP-DGFEFLEILKQVARDNTDNPDLSIVWIDPDDFPLL-ITYWEKTFKIDLFRPQIGVVNVTD-ADSIWMEIRDD--DDLPTAEELEDWIE--DVLSGKINT
>CASQ2_AVECHAR_Chionis_minor_NWY50723.1
------------MKV---------------TC----------WI-L-----AG----FY----------L-----L--F-C--------CKAEEGLNFPTYDGKDRVIDLNE---KNYKQALKKYDMLCLL-FHEP-VSSDKV---------SQKQFQMTEM-VLE-----------LAAQV---LEP--RSIGFGMVDSKKDAKLAKKLGLVEEGSLYVFKEERLIEFDGELA----------TDVLVEFLLDLLEDP--------VEIIN---SKLELQAFDQIDEEIKLIGYFKGEDSEHYKA----FEEAAEHFQPYIKFFATFDKGVAKKLGLKMNEVDFYEPFMDEPV----HIPDKPY----TEEELVEFVKEHKRATLRKLRPEDMFETW---EDDMEGIHIVAFAEEDDP-DGFEFLEILKQVARDNTDNPDLSIVWIDPDDFPLL-ITYWEKTFKIDLFRPQIGVVNVTD-ADSIWMEIRDD--DDLPTAEELEDWIE--DVLSGKINT
>CASQ2_AVESTEA_Steatornis_caripensis_NWX42993.1
------------MKV---------------TC----------WI-L-----AG----FY----------L-----L--F-C--------CKAEEGLNFPTYDGKDRVIDLNE---KNYKQALKKYDMLCLL-FHEP-VSSDKV---------SQKQFQMTEM-VLE-----------LAAQV---LEP--RSIGFGMVDSKKDAKLAKKLGLVEEGSLYVFKEERLIEFDGELA----------TDVLVEFLLDLLEDP--------VEIIN---SKLELQAFDQIDEEIKLIGYFKGEDSEHYKA----FEEAAEHFQPYIKFFATFDKGVAKKLGLKMNEVDFYEPFMDEPV----HIPDKPY----TEEELVEFVKEHKRATLRKLRPEDMFETW---EDDMEGIHIVAFAEEDDP-DGFEFLEILKQVARDNTDNPDLSIVWIDPDDFPLL-ITYWEKTFKIDLFRPQIGVVNVTD-ADSIWMEIRDD--DDLPTAEELEDWIE--DVLSGKINT
>CASQ2_AVESULI_Fregata_magnificens_NWH55512.1
------------MKV---------------TC----------WI-L-----AG----FY----------L-----L--F-C--------CKAEEGLNFPTYDGKDRVIDLNE---KNYKQALKKYDMLCLL-FHEP-VSSDKV---------SQKQFQMTEM-VLE-----------LAAQV---LEP--RSIGFGMVDSKKDAKLAKKLGLVEEGSLYVFKEERLIEFDGELA----------TDVLVEFLLDLLEDP--------VEIIN---SKLELQAFDQIDEEIKLIGYFKGEDSEHYKA----FEEAAEHFQPYIKFFATFDKGVAKKLGLKMNEVDFYEPFMDEPV----HIPDKPY----TEEELVEFVKEHKRATLRKLRPEDMFETW---EDDMEGIHIVAFAEEDDP-DGFEFLEILKQVARDNTDNPDLSIVWIDPDDFPLL-ITYWEKTFKIDLFKPQIGVVNVTD-ADSIWMEIRDD--DDLPTAEELEDWIE--DVLSGKINT
>CASQ2_AVEPELE_Phalacrocorax_carbo_XP_009503013.1
------------MKV---------------TC----------WI-L-----AG----FY----------L-----L--F-C--------CKAEEGLNFPTYDGKDRVIDLNE---KNYKQALKKYDMLCLL-FHEP-VSSDKV---------SQKQFQMTEM-VLE-----------LAAQV---LEP--RSIGFGMVDSKKDAKLAKKLGLVEEGSLYVFKEERLIEFDGELA----------TDVLVEFLLDLLEDP--------VEIIN---NKLELQAFDQIDEEIKLIGYFKGEDSEHYKA----FEEAAEHFQPYIKFFATFDKGVAKKLGLKMNEVDFYEPFMDEPV----HIPDKPY----TEEELVEFVKEHKRATLRKLRPEDMFETW---EDDMEGIHIVAFAEEDDP-DGFEFLEILKQVARDNTDNPDLSIVWIDPDDFPLL-ITYWEKTFKIDLFRPQIGVVNVTD-ADSIWMEIRDD--DDLPTAEELEDWIE--DVLSGKINT
>CASQ2_AVESULI_Anhinga_anhinga_NXC72693.1
------------MKV---------------TC----------WI-L-----AG----FY----------L-----L--F-C--------CKAEEGLNFPTYDGKDRVIDLNE---KNYKQALKKYDMLCLL-FHEP-VSSDKV---------SQKQFQMTEM-VLE-----------LAAQV---LEP--RSIGFGMVDSKKDAKLAKKLGLVEEGSLYVFKEERLIEFDGELA----------TDVLVEFLLDLLEDP--------VEIIN---NKLELQAFDQIDEEIKLIGYFKGEDSEHYKA----FEEAAEHFQPYIKFFATFDKGVAKKLGLKMNEVDFYEPFMDEPV----HIPDKPY----TEEELVEFVKEHKRATLRKLRPEDMFETW---EDDMEGIHIVAFAEEDDP-DGFEFLEILKQVARDNTDNPDLSIVWIDPDDFPLL-ITYWEKTFKIDLFRPQIGVVNVTD-ADSIWMEIRDD--DDLPTAEELEDWIE--DVLSGKINT
>CASQ2_AVEACCI_Haliaeetus_leucocephalus_XP_010565749.1
------------MKV---------------TC----------WI-L-----AG----FY----------L-----L--F-C--------CKAEEGLNFPTYDGKDRVIDLNE---KNYKQALKKYDMLCLL-FHEP-VSSDKV---------SQKQFQMTEM-VLE-----------LAAQV---LEP--RSIGFGMVDSKKDAKLAKKLGLIEEGSLYVFKEERLIEFDGELA----------TDVLVEFLLDLLEDP--------VEIIN---NKLELQAFDQIDEEIKLIGYFKGEDSEHYKA----FEEAAEHFQPYIKFFATFDKGVAKKLGLKMNEVDFYEPFMDEPV----HIPDKPY----TEEELVEFVKEHKRATLRKLRPEDMFETW---EDDMEGIHIVAFAEEDDP-DGFEFLEILKQVARDNTDNPDLSIVWIDPDDFPLL-ITYWEKTFKIDLFRPQIGVVNVTD-ADSIWMEIRDD--DDLPTAEELEDWIE--DVLSGKINT
>CASQ2_AVEACCI_Haliaeetus_albicilla_NWZ46303.1
------------MKV---------------TC----------WI-L-----AG----FY----------L-----L--F-C--------CKAEEGLNFPTYDGKDRVIDLNE---KNYKQALKKYDMLCLL-FHEP-VSSDKV---------SQKQFQMTEM-VLE-----------LAAQV---LEP--RSIGFGMVDSKKDAKLAKKLGLIEEGSLYVFKEERLIEFDGELA----------TDVLVEFLLDLLEDP--------VEIIN---NKLELQAFDQIDEEIKLIGYFKGEDSEHYKA----FEEAAEHFQPYIKFFATFDKGVAKKLGLKMNEVDFYEPFMDEPV----HIPDKPY----TEEELVEFVKEHKRATLRKLRPEDMFETW---EDDMEGIHIVAFAEEDDP-DGFEFLEILKQVARDNTDNPDLSIVWIDPDDFPLL-ITYWEKTFKIDLFRPQIGVVNVTD-ADSIWMEIRDD--DDLPTAEELEDWIE--DVLSGKINT
>CASQ2_AVECHAR_Stercorarius_parasiticus_NXG94932.1
------------MKV---------------TC----------WI-L-----AG----FY----------L-----L--F-C--------CKAEEGLNFPTYDGKDRVIDLNE---KNYKQALKKYDMLCLL-FHEP-VGSDKV---------SQKQFQMTEM-VLE-----------LAAQV---LEP--RSIGFGMVDSKKDAKLAKKLGLVEEGSLYVFKEERLIEFDGELA----------TDVLVEFLLDLLEDP--------VEIIN---SKLELQAFDQIDEEIKLIGYFKGEDSEHYKA----FEEAAEHFQPYIKFFATFDKGVAKKLGLKMNEVDFYEPFMDEPV----HIPDKPY----TEEELVEFVKEHKRATLRKLRPEDMFETW---EDDMEGIHIVAFAEEDDP-DGFEFLEILKQVARDNTDNPDLSIVWIDPDDFPLL-ITYWEKTFKIDLFRPQIGVVNVTD-ADSIWMEIRDD--DDLPTAEELEDWIE--DVLSGKINT
>CASQ2_AVEACCI_Accipiter_gentilis_XP_049680508.1
------------MKA---------------TC----------WI-L-----AG----FY----------L-----L--F-C--------CKAEEGLNFPTYDGKDRVIDLNE---KNYKQALKKYDMLCLL-FHEP-VSSDKV---------SQKQFQMTEM-VLE-----------LAAQV---LEP--RSIGFGMVDSKKDAKLAKKLGLVEEGSLYVFKEERLIEFDGELA----------TDVLVEFLLDLLEDP--------VEIIN---NKLELQAFDQIDEEIKLIGYFKGEDSEHYKA----FEEAAEHFQPYIKFFATFDKGVAKKLGLKMNEVDFYEPFMDEPV----HIPDKPY----TEEELVEFVKEHKRATLRKLRPEDMFETW---EDDMEGIHIVAFAEEDDP-DGFEFLEILKQVARDNTDNPDLSIVWIDPDDFPLL-ITYWEKTFKIDLFRPQIGVVNVTD-ADSIWMEIRDD--DDLPTAEELEDWIE--DVLSGKINT
>CASQ2_AVECHAR_Glareola_pratincola_NXY73389.1
------------MKA---------------TC----------WI-L-----AG----FY----------L-----L--F-C--------CKAEEGLNFPTYDGKDRVIDLNE---KNYKQALKKYDMLCLL-FHEP-VSSDKV---------SQKQFQMTEM-VLE-----------LAAQV---LEP--RSIGFGMVDSKKDAKLAKKLGLVEEGSLYVFKEERLIEFDGELA----------TDVLVEFLLDLLEDP--------VEIIN---NKLELQAFDQIDEEIKLIGYFKGEDSEHYKA----FEEAAEHFQPYIKFFATFDKGVAKKLGLKMNEVDFYEPFMDEPV----HIPDKPY----TEEELVEFVKEHKRATLRKLRPEDMFETW---EDDMEGIHIVAFAEEDDP-DGFEFLEILKQVARDNTDNPDLSIVWIDPDDFPLL-ITYWEKTFKIDLFRPQIGVVNVTD-ADSIWMEIRDD--DDLPTAEELEDWIE--DVLSGKINT
>CASQ2_AVEACCI_Circaetus_pectoralis_NXW14488.1
------------MKA---------------TC----------WI-L-----AG----FY----------L-----L--F-C--------CKAEEGLNFPTYDGKDRVIDLNE---KNYKQALKKYDMLCLL-FHEP-VSSDKV---------SQKQFQMTEM-VLE-----------LAAQV---LEP--RSIGFGMVDSKKDAKLAKKLGLVEEGSLYVFKEERLIEFDGELA----------TDVLVEFLLDLLEDP--------VEIIN---NKLELQAFDQIDEEIKLIGYFKGEDSEHYKA----FEEAAEHFQPYIKFFATFDKGVAKKLGLKMNEVDFYEPFMDEPV----HIPDKPY----TEEELVEFVKEHKRATLRKLRPEDMFETW---EDDMEGIHIVAFAEEDDP-DGFEFLEILKQVARDNTDNPDLSIVWIDPDDFPLL-ITYWEKTFKIDLFRPQIGVVNVTD-ADSIWMEIRDD--DDLPTAEELEDWIE--DVLSGKINT
>CASQ2_AVEACCI_Gymnogyps_californianus_XP_050765982.1
------------MKA---------------TC----------WI-L-----AG----FY----------L-----L--F-C--------CKAEEGLNFPTYDGKDRVIDLNE---KNYKQALKKYDMLCLL-FHEP-VSSDKV---------SQKQFQMTEM-VLE-----------LAAQV---LEP--RSIGFGMVDSKKDAKLAKKLGLVEEGSLYVFKEERLIEFDGELA----------TDVLVEFLLDLLEDP--------VEIIN---NKLELQAFDQIDEEIKLIGYFKGEDSEHYKA----FEEAAEHFQPYIKFFATFDKGVAKKLGLKMNEVDFYEPFMDEPV----HIPDKPY----TEEELVEFVKEHKRATLRKLRPEDMFETW---EDDMEGIHIVAFAEEDDP-DGFEFLEILKQVARDNTDNPDLSIVWIDPDDFPLL-ITYWEKTFKIDLFRPQIGVVNVTD-ADSVWMEIRDD--DDLPTAEELEDWIE--DVLSGKINT
>CASQ2_AVEGRUI_Grus_americana_XP_054685444.1
------------MRA---------------TC----------WI-L-----AG----FY----------L-----L--F-C--------CKAEEGLNFPTYDGKDRVIDLNE---KNYKQALKKYDMLCLL-FHEP-VSSDKV---------SQKQFQMTEM-VLE-----------LAAQV---LEP--RSIGFGMVDSKKDAKLAKKLGLVEEGSLYVFKEERLIEFDGELA----------TDVLVEFLLDLLEDP--------VEIIN---NKLELQAFDQIDEEIKLIGYFKGEDSEHYKA----FEEAAEHFQPYIKFFATFDKGVAKKLGLKMNEVDFYEPFMDEPV----HIPDKPY----TEEELVEFVKEHKRATLRKLRPEDMFETW---EDDMEGIHIVAFAEEDDP-DGFEFLEILKQVARDNTDNPDLSIVWIDPDDFPLL-ITYWEKTFKIDLFRPQIGVVNVTD-ADSIWMEIRDD--DDLPTAEELEDWIE--DVLSGKINT
>CASQ2_AVEGRUI_Aramus_guarauna_NXO51962.1
------------MRA---------------TC----------WI-L-----AG----FY----------L-----L--F-C--------CKAEEGLNFPTYDGKDRVIDLNE---KNYKQALKKYDMLCLL-FHEP-VSSDKV---------SQKQFQMTEM-VLE-----------LAAQV---LEP--RSIGFGMVDSKKDAKLAKKLGLVEEGSLYVFKEERLIEFDGELA----------TDVLVEFLLDLLEDP--------VEIIN---NKLELQAFDQIDEEIKLIGYFKGEDSEHYKA----FEEAAEHFQPYIKFFATFDKGVAKKLGLKMNEVDFYEPFMDEPV----HIPDKPY----TEEELVEFVKEHKRATLRKLRPEDMFETW---EDDMEGIHIVAFAEEDDP-DGFEFLEILKQVARDNTDNPDLSIVWIDPDDFPLL-ITYWEKTFKIDLFRPQIGVVNVTD-ADSIWMEIRDD--DDLPTAEELEDWIE--DVLSGKINT
>CASQ2_AVECATH_Cathartes_melambrotus_DN1839_c1_g1_i3
------------MKA---------------TC----------WI-L-----AG----FY----------L-----L--F-C--------CKAEEGLNFPTYDGKDRVIDLNE---KNYKQALKKYDMLCLL-FHEP-VSSDKV---------SQKQFQMTEM-VLE-----------LAAQV---LEP--RSIGFGMVDSKKDAKLAKKLGLVEEGSLYVFKEDRLIEFDGELA----------TDVLVEFLLDLLEDP--------VEIIN---NKLELQAFDQIDEEIKLIGYFKGEDSEHYKA----FEEAAEHFQPYIKFFATFDKGVAKKLGLKMNEVDFYEPFMDEPV----HIPDKPY----TEEELVEFVKEHKRATLRKLRPEDMFETW---EDDMEGIHIVAFAEEDDP-DGFEFLEILKQVARDNTDNPDLSIVWIDPDDFPLL-ITYWEKTFKIDLFRPQIGVVNVTD-ADSVWMEIRDD--DDLPTAEELEDWIE--DVLSGKINT
>CASQ2_AVECICO_Cathartes_aura_KFP58043.1
------------MKA---------------TC----------WI-L-----AG----FY----------L-----L--F-C--------CKAEEGLNFPTYDGKDRVIDLNE---KNYKQALKKYDMLCLL-FHEP-VSSDKV---------SQKQFQMTEM-VLE-----------LAAQV---LEP--RSIGFGMVDSKKDAKLAKKLGLVEEGSLYVFKEDRLIEFDGELA----------TDVLVEFLLDLLEDP--------VEIIN---NKLELQAFDQIDEEIKLIGYFKGEDSEHYKA----FEEAAEHFQPYIKFFATFDKGVAKKLGLKMNEVDFYEPFMDEPV----HIPDKPY----TEEELVEFVKEHKRATLRKLRPEDMFETW---EDDMEGIHIVAFAEEDDP-DGFEFLEILKQVARDNTDNPDLSIVWIDPDDFPLL-ITYWEKTFKIDLFRPQIGVVNVTD-ADSVWMEIRDD--DDLPTAEELEDWIE--DVLSGKINT
>CASQ2_AVEACCI_Aquila_chrysaetos_XP_029876383.1
------------MKA---------------TC----------WI-L-----AG----FY----------L-----L--F-C--------CKAEEGLNFPTYDGKDRVIDLNE---KNYKQALKKYDMLCLL-FHEP-VSSDKV---------SQKQFQMTEM-VLE-----------LAAQV---LEP--RSIGFGMVDSKKDAKLAKKLGLVEEGSLYVFKEERLIEFDGELA----------TDVLVEFLLDLLEDP--------VEIIN---NKLELQAFDQIDEEIKLIGYFKGEDSEHYKA----FEEAAEHFQPYIKFFATFDKGVAKKLGLKMNEVDFYEPFMDEPV----HIPDKPY----TEEELVEFVKEHKRATLRKLRPEDMFETW---EDDMEGIHIVAFAEEDDP-DGFEFLEILKQVARDNTDNPDLSIVWIDPDDFPLL-ITYWEKTFKIDLFRPQIGVVNVTD-ADSIWMEIRDD--DDLPTAEELEDWIE--DVLSGKINT
>CASQ2_AVEGAVI_Gavia_stellata_XP_009813227.1
------------MKA---------------TC----------WI-L-----AG----FY----------L-----L--F-C--------CKAEEGLNFPTYDGKDRVIDLNE---KNYKQALKKYDMLCLL-FHEP-VSSDKV---------SQKQFQMTEM-VLE-----------LAAQV---LEP--RSIGFGMVDSKKDAKLAKKLGLVEEGSLYVFKEERLIEFDGELA----------TDVLVEFLLDLLEDP--------VEIIN---NKLELQAFDQIDEEIKLIGYFKGEDSEHYKA----FEEAAEHFQPYIKFFATFDKGVAKKLGLKMNEVDFYEPFMDEPV----HIPDKPY----TEEELVEFVKEHKRATLRKLRPEDMFETW---EDDMEGIHIVAFAEEDDP-DGFEFLEILKQVARDNTDNPDLSIVWIDPDDFPLL-ITYWEKTFKIDLFRPQIGVVNVTD-ADSVWMEIRDD--DDLPTAEELEDWIE--DVLSGKINT
>CASQ2_AVEPELE_Balaeniceps_rex_NXS43879.1
------------MKA---------------IC----------WI-L-----AG----FY----------L-----L--F-C--------CKAEEGLNFPTYDGKDRVIDLNE---KNYKQALKKYDMLCLL-FHEP-VSSDKV---------SQKQFQMTEM-VLE-----------LAAQV---LEP--RSIGFGMVDSKKDAKLAKKLGLVEEGSLYVFKEERLIEFDGELA----------TDVLVEFLLDLLEDP--------VEIIN---NKLELQAFDQIDEEIKLIGYFKGEDSEHYKA----FEEAAEHFQPYIKFFATFDKGVAKKLGLKMNEVDFYEPFMDEPV----HIPDKPY----TEEELVEFVKEHKRATLRKLRPEDMFETW---EDDMEGIHIVAFAEEDDP-DGFEFLEILKQVARDNTDNPDLSIVWIDPDDFPLL-ITYWEKTFKIDLFRPQIGVVNVTD-ADSVWMEIRDD--DDLPTAEELEDWIE--DVLSGKINT
>CASQ2_AVESTRI_Athene_cunicularia_XP_026712510.1
------------MKA---------------TC----------WI-L-----AG----FY----------L-----L--F-C--------CKAEEGLNFPTYDGKDRVIDLNE---KNYKQALKKYDMLCLL-FHEP-VSSDKV---------SQKQFQMTEM-VLE-----------LAAQV---LEP--RSIGFGMVDSKKDAKLAKKLGLVEEGSLYVFKEERLIEFDGELS----------TDVLVEFLLDLLEDP--------VEIIN---NKLELQAFDQIDEEIKLIGYFKGEDSEHYKA----FEEAAEHFQPYIKFFATFDKGVAKKLGLKMNEVDFYEPFMDEPV----HIPDKPY----TEEELVEFVKEHKRATLRKLRPEDMFETW---EDDMEGIHIVAFAEEDDP-DGFEFLEILKQVARDNTDNPDLSIVWIDPDDFPLL-ITYWEKTFKIDLFKPQIGVVNVTD-ADSIWMEIRDD--DDLPTAEELEDWIE--DVLSGKINT
>CASQ2_AVEPTER_Pterocles_burchelli_NWU66022.1
------------MKA---------------TC----------WI-L-----AG----FY----------L-----L--F-C--------CKAEEGLNFPTYDGKDRVIDLNE---KNYKQALKKYDMLCLL-FHEP-VSSDKV---------SQKQFQMTEM-VLE-----------LAAQV---LEP--RSIGFGMVDSKKDAKLAKKLGLVEEGSLYVFKEERLIEFDGELA----------TDVLVEFLLDLLEDP--------VEIIN---SKLELQAFDQIDEEIKLIGYFKGEDSEHYRA----FEEAAEHFQPYIKFFATFDKGVAKKLGLKMNEVDFYEPFMDEPV----HIPDKPY----TEEELVEFVKEHRRATLRKLRPEDMFETW---EDDMEGIHIVAFAEEDDP-DGFEFLEILKQVARDNTDNPDLSIVWIDPDDFPLL-ITYWEKTFKIDLFRPQIGVVNVTD-ADSVWMDIRDD--DDLPTAEELEDWIE--DVLSGKINT
>CASQ2_AVEPTER_Syrrhaptes_paradoxus_NXT27999.1
------------MKA---------------TC----------WI-L-----AG----FY----------L-----L--F-C--------CKAEEGLNFPTYDGKDRVIDLNE---KNYKQALKKYDMLCLL-FHEP-VSSDKV---------SQKQFQMTEM-VLE-----------LAAQV---LEP--RSIGFGMVDSKKDAKLAKKLGLVEEGSLYVFKEERLIEFDGELA----------TDVLVEFLLDLLEDP--------VEIIN---SKLELQAFDQIDEEIKLIGYFKGEDSEHYRA----FEEAAEHFQPYIKFFATFDKGVAKKLGLKMNEVDFYEPFMDEPV----HIPDKPY----TEEELVEFVKEHRRATLRKLRPEDMFETW---EDDMEGIHIVAFAEEDDP-DGFEFLEILKQVARDNTDNPDLSIVWIDPDDFPLL-ITYWEKTFKIDLFRPQIGVVNVTD-ADSIWMDIRDD--DDLPTAEELEDWIE--DVLSGKINT
>CASQ2_AVEFALC_Herpetotheres_cachinnans_NXK02548.1
------------MKA---------------TC----------WI-L-----AG----FY----------L-----L--F-C--------CKAEEGLNFPTYDGKDRVIDLNE---KNYKQALKKYDMLCLL-FHEP-VSSDKV---------SQKQFQMTEM-VLE-----------LAAQV---LEP--RSIGFGMVDSKKDAKLAKKLGLVEEGSLYVFKEERLIEFDGELA----------TDVLVEFLLDLLEDP--------VEIIN---SKLELQAFDQIDEEIKLIGYFKGEDSEHYKA----FEEAAEHFQPYIKFFATFDKGVAKKLGLKMNEVDFYEPFMDEPV----HIPDKPY----TEEELVEFVKEHKRATLRKLRPEDMFETW---EDDMEGIHIVAFAEEDDP-DGFEFLEILKQVARDNTDNPDLSIVWIDPDDFPLL-ITYWEKTFKIDLFRPQIGVVNVTD-ADSVWMDIRDD--DDLPTAEELEDWIE--DVLSGKINT
>CASQ2_AVESPHE_Pygoscelis_adeliae_XP_009327647.1
------------MKA---------------TC----------WI-L-----AG----FY----------L-----L--F-C--------CKAEEGLNFPTYDGKDRVIDLNE---KNYKQALKKYDMLCLL-FHEP-VSSDKV---------SQKQFQMTEM-VLE-----------LAAQV---LEP--RSIGFGMVDSKKDAKLAKKLGLVEEGSLYVFKEERLIEFDGELA----------TDVLVEFLLDLLEDP--------VEILN---SKLELQAFDQMDDEIKLIGYFKGEDSEHYKA----FEEAAEHFQPYIKFFATFDKGVAKKLGLKMNEVDFYEPFMDEPV----HIPDKPY----TEEELVEFVKEHKRATLRKLRPEDMFETW---EDDMEGIHIVAFAEEDDP-DGFEFLEILKQVARDNTDNPDLSIVWIDPDDFPLL-ITYWEKTFKIDLFRPQIGVVNVTD-ADSVWMDIRDD--DDLPTAEELEDWIE--DVLSGKINT
>CASQ2_AVESPHE_Pygoscelis_papua_KAF1436677.1
------------MKA---------------TC----------WI-L-----AG----FY----------L-----L--F-C--------CKAEEGLNFPTYDGKDRVIDLNE---KNYKQALKKYDMLCLL-FHEP-VSSDKV---------SQKQFQMTEM-VLE-----------LAAQV---LEP--RSIGFGMVDSKKDAKLAKKLGLVEEGSLYVFKEERLIEFDGELA----------TDVLVEFLLDLLEDP--------VEILN---SKLELQAFDQMDDEIKLIGYFKGEDSEHYKA----FEEAAEHFQPYIKFFATFDKGVAKKLGLKMNEVDFYEPFMDEPV----HIPDKPY----TEEELVEFVKEHKRATLRKLRPEDMFETW---EDDMEGIHIVAFAEEDDP-DGFEFLEILKQVARDNTDNPDLSIVWIDPDDFPLL-ITYWEKTFKIDLFRPQIGVVNVTD-ADSVWMDIRDD--DDLPTAEELEDWIE--DVLSGKINT
>CASQ2_AVESPHE_Spheniscus_magellanicus_KAF1407821.1
------------MKA---------------TC----------WI-L-----AG----FY----------L-----L--F-C--------CKAEEGLNFPTYDGKDRVIDLNE---KNYKQALKKYDMLCLL-FHEP-VSSDKV---------SQKQFQMTEM-VLE-----------LAAQV---LEP--RSIGFGMVDSKKDAKLAKKLGLVEEGSLYVFKEERLIEFDGELA----------TDVLVEFLLDLLEDP--------VEILN---SKLELQAFDQIDDEIKLIGYFKGEDSEHYKA----FEEAAEHFQPYIKFFATFDKGVAKKLGLKMNEVDFYEPFMDEPV----HIPDKPY----TEEELVEFVKEHKRATLRKLRPEDMFETW---EDDMEGIHIVAFAEEDDP-DGFEFLEILKQVARDNTDNPDLSIVWIDPDDFPLL-ITYWEKTFKIDLFRPQIGVVNVTD-ADSVWMDIRDD--DDLPTAEELEDWIE--DVLSGKINT
>CASQ2_AVESPHE_Eudyptula_minor_KAF1513562.1
------------MKA---------------TC----------WI-L-----AG----FY----------L-----L--F-C--------CKAEEGLNFPTYDGKDRVIDLNE---KNYKQALKKYDMLCLL-FHEP-VSSDKV---------SQKQFQMTEM-VLE-----------LAAQV---LEP--RSIGFGMVDSKKDAKLAKKLGLVEEGSLYVFKEERLIEFDGELA----------TDVLVEFLLDLLEDP--------VEILN---SKLELQAFDQIDDEIKLIGYFKGEDSEHYKA----FEEAAEHFQPYIKFFATFDKGVAKKLGLKMNEVDFYEPFMDEPV----HIPDKPY----TEEELVEFVKEHKRATLRKLRPEDMFETW---EDDMEGIHIVAFAEEDDP-DGFEFLEILKQVARDNTDNPDLSIVWIDPDDFPLL-ITYWEKTFKIDLFRPQIGVVNVTD-ADSVWMDIRDD--DDLPTAEELEDWIE--DVLSGKINT
>CASQ2_AVESPHE_Eudyptula_novaehollandiae_KAF1487468.1
------------MKA---------------TC----------WI-L-----AG----FY----------L-----L--F-C--------CKAEEGLNFPTYDGKDRVIDLNE---KNYKQALKKYDMLCLL-FHEP-VSSDKV---------SQKQFQMTEM-VLE-----------LAAQV---LEP--RSIGFGMVDSKKDAKLAKKLGLVEEGSLYVFKEERLIEFDGELA----------TDVLVEFLLDLLEDP--------VEILN---SKLELQAFDQIDDEIKLIGYFKGEDSEHYKA----FEEAAEHFQPYIKFFATFDKGVAKKLGLKMNEVDFYEPFMDEPV----HIPDKPY----TEEELVEFVKEHKRATLRKLRPEDMFETW---EDDMEGIHIVAFAEEDDP-DGFEFLEILKQVARDNTDNPDLSIVWIDPDDFPLL-ITYWEKTFKIDLFRPQIGVVNVTD-ADSVWMDIRDD--DDLPTAEELEDWIE--DVLSGKINT
>CASQ2_AVESPHE_Eudyptes_schlegeli_KAF1554292.1
------------MKV---------------TC----------WI-L-----AG----FY----------L-----L--F-C--------CKAEEGLNFPTYDGKDRVIDLNE---KNYKQALKKYDMLCLL-FHEP-VSSDKV---------SQKQFQMTEM-VLE-----------LAAQV---LEP--RSIGFGMVDSKKDAKLAKKLGLVEEGSLYVFKEERLIEFDGELA----------TDVLVEFLLDLLEDP--------VEILN---SKLELQAFDQIDDEIKLIGYFKGEDSEHYKA----FEEAAEHFQPYIKFFATFDKGVAKKLGLKMNEVDFYEPFMDEPV----HIPDKPY----TEEELVEFVKEHKRATLRKLRPEDMFETW---EDDMEGIHIVAFAEEDDP-DGFEFLEILKQVARDNTDNPDLSIVWIDPDDFPLL-ITYWEKTFKIDLFRPQIGVVNVTD-ADSVWMDIRDD--DDLPTAEELEDWIE--DVLSGKINT
>CASQ2_AVESPHE_Pygoscelis_antarcticus_KAF1474738.1
------------MKA---------------TC----------WI-L-----AG----FY----------L-----L--F-C--------CKAEEGLNFPTYDGKDRVIDLNE---KNYKQALKKYDMLCLL-FHEP-VSSDKV---------SQKQFQMTEM-VLE-----------LAAQV---LEP--RSIGFGMVDSKKDAKLAKKLGLVEEGSLYVFKEERLIEFDGELA----------TDVLVEFLLDLLEDP--------VEILN---SKLELQAFDQMDDEIKLIGYFKGEDSEHYKA----FEEAAEHFQPYIKFFATFDKGVAKKLGLKMNEVDFYEPFMDEPV----HIPDKPY----TEEELVEFVKEHKRATLRKLRPEDMFETW---EDDMEGIHIVAFAEEDDP-DGFEFLEILKQVARDNTDNPDLSIVWIDPDDFPLL-ITYWEKTFKIDLFRPQIGVVNVTD-ADSVWMDIRDD--DDLPTAEELEDWIE--DVLSGKINT
>CASQ2_AVEPELE_Nipponia_nippon_XP_009458808.1
------------MKV---------------TC----------WI-L-----AG----FY----------L-----L--F-C--------CKAEEGLNFPTYDGKDRVIDLNE---KNYKQALKKYDMLCLL-FHEP-VSSDKV---------SQKQFQMTEM-VLE-----------LAAQV---LEP--RSIGFGMVDSKKDAKLAKKLGLVEEGSLYVFKEERLIEFDGELA----------TDVLVEFLLDLLEDP--------VEIIN---SKLELQAFDQIDEEIKLIGYFKGEDSEHYKA----FEEAAEHFQPYIKFFATFDKGVAKKLGLKMNEVDFYEPFMDEPV----HIPDKPY----TEEELVEFVKEHKRATLRKLRPEDMFETW---EDDMEGIHIVAFAEEDDP-DGFEFLEILKQVARDNTDNPDLSIVWIDPDDFPLL-ITYWEKTFKIDLFRPQIGVVNVTD-ADSVWMEIRDD--DDLPTAEELEDWIE--DVLSGKINT
>CASQ2_AVECICO_Ciconia_maguari_NXJ38990.1
------------MRA---------------TC----------WI-L-----AG----FY----------L-----L--F-C--------CKAEEGLNFPTYDGKDRVIDLNE---KNYKQALKKYDMLCLL-FHEP-VSSDKV---------SQKQFQMTEM-VLE-----------LAAQV---LEP--RSIGFGMVDSKKDAKLAKKLGLVEEGSLYVFKEERLIEFDGELA----------TDVLVEFLLDLLEDP--------VEIIN---SKLELQAFDQIDEEIKLIGYFKGEDSEHYKA----FEEAAEHFQPYIKFFATFDKGVAKKLGLKMNEVDFYEPFMDEPV----HIPDKPY----TEEELVEFVKEHKRATLRKLRPEDMFETW---EDDMEGIHIVAFAEEDDP-DGFEFLEILKQVARDNTDNPDLSIVWIDPDDFPLL-ITYWEKTFKIDLFRPQIGVVNVTD-ADSIWMEIRDD--DDLPTAEELEDWIE--DVLSGKINT
>CASQ2_AVEPELE_Scopus_umbretta_NXX57644.1
------------MKA---------------IC----------WI-L-----AG----FY----------L-----L--F-C--------CKAEEGLNFPTYDGKDRVIDLNE---KNYKQALKKYDMLCLL-FHEP-VSSDKV---------SQKQFQMTEM-VLE-----------LAAQV---LEP--RSIGFGMVDSKKDAKLAKKLGLVEEGSLYVFKEERLIEFDGELA----------TDVLVEFLLDLLEDP--------VEIIN---SKLELQAFDQIDEEIKLIGYFKGEDSEHYKA----FEEAAEHFQPYIKFFATFDKGVAKKLGLKMNEVDFYEPFMDEPV----HIPDKPY----TEEELVEFVKEHKRATLRKLRPEDMFETW---EDDMEGIHIVAFAEEDDP-DGFEFLEILKQVARDNTDNPDLSIVWIDPDDFPLL-ITYWEKTFKIDLFRPQIGVVNVTD-ADSIWMEIRDD--DDLPTAEELEDWIE--DVLSGKINT
>CASQ2_AVECHAR_Turnix_velox_NXU52442.1
------------MKA---------------TC----------WI-L-----AG----FY----------L-----L--V-C--------CKAEEGLNFPTYDGKDRVIDLNE---KNYKQALKKYDMLCLL-FHEP-VSSDKV---------SQKQFQMTEM-VLE-----------LAAQV---LEP--RSIGFGMVDSKKDAKLAKKLGLVEEGSLYVFKEERLIEFDGELA----------TDVLVEFLLDLLEDP--------VEIIN---SKLELQAFDQIDEEIKLIGYFKGEDSEHYKA----FEEAAEHFQPYIKFFATFDKGVAKKLGLKMNEVDFYEPFMDEPV----HIPDKPY----TEEELVEFVKEHKRATLRKLRPEDMFETW---EDDMEGIHIVAFAEEDDP-DGFEFLEILKQVARDNTDNPDLSIVWIDPDDFPLL-ITYWEKTFKIDLFRPQIGVVNVTD-ADSIWMEIRDD--DDLPTAEELEDWIE--DVLSGKINT
>CASQ2_AVELEPT_Leptosomus_discolor_XP_009947775.1
------------MKA---------------TC----------WV-L-----AG----FY----------L-----L--F-C--------CKAEEGLNFPTYDGKDRVIDLNE---KNYKQALKKYDMLCLL-FHEP-VSSDKV---------SQKQFQMTEM-VLE-----------LAAQV---LEP--RSIGFGMVDSKKDAKLAKKLGLIEEGSLYVFKEERLIEFDGELA----------TDVLVEFLLDLLEDP--------VEIIN---NKLELQAFDQIDEEIKLIGYFKGEDSEHYKA----FEEAAEHFQPYIKFFATFDKGVAKKLGLKMNEVDFYEPFMDEPV----HIPDKPY----TEEELVEFVKEHKRATLRKLRPEDMFETW---EDDMEGIHIVAFAEEDDP-DGFEFLEILKQVARDNTDNPDLSIVWIDPDDFPLL-ITYWEKTFKIDLFRPQIGVVNVTD-ADSIWMEIRDD--DDLPTAEELEDWIE--DVLSGKINT
>CASQ2_AVEMILV_Milvago_chimachima_DN525_c0_g1_i1
------------MKA---------------TC----------WI-L-----AG----FY----------L-----L--F-C--------CKAEEGLNFPTYDGKDRVIDLNE---KNYKQALKKYDMLCLL-FHEP-VSSDKV---------SQKQFQMTEM-VLE-----------LAAQV---LEP--RRIGFGMVDSKKDAKLAKKLGLVEEGSLYVFKEERLIEFDGELA----------TDVLVEFLLDLLEDP--------VEIIN---NKLELQAFDQIDEEIKLIGYFKGEDSEHYKA----FEEAAEHFQPYIKFFATFDKGVAKKLGLKMNEVDFYEPFMDEPV----HIPDKPY----TEEELVEFVKEHKRATLRKLRPEDMFETW---EDDMEGIHIVAFAEEDDP-DGFEFLEILKQVARDNTDNPDLSIVWIDPDDFPLL-ITYWEKTFKIDLFRPQIGVVNVTD-ADSIWMEIRDD--DDLPTAEELEDWIE--DVLSGKINT
>CASQ2_AVENYCT_Nyctibius_bracteatus_NXF30804.1
------------MKV---------------TC----------WI-L-----AG----FY----------L-----L--F-C--------CKAEEGLNFPTYDGKDRVIDLNE---KNYKQALKKYDMLCLL-FHEP-VSSDKV---------SQKQFQMTEM-VLE-----------LAAQV---LEP--RSIGFGMVDSKKDAKLAKKLGLVEEGSLYVFKEERLIEFDGELA----------TDVLVEFLLDLLEDP--------VEIIN---NKLELQAFDQIDEEIKLIGYFKGEDSEHYKA----FEEAAEHFQPYIKFFATFDKGVAKKLGLKMNEVDFYEPFMDEPV----HIPDKPY----TEEELVEFVKEHKRATLRKLRPEDMFETW---EDDMEGIHIVAFAEEDDP-DGFEFLEILKQVARDNTDNPDLSIVWIDPDDFPLL-ITYWEKTFKIDLFRPQIGVVNVTD-ADSVWMEITDD--DDLPTAEELEDWIE--DVLSGKINT
>CASQ2_AVECAPR_Antrostomus_carolinensis_XP_010163205.1
------------MKA---------------TC----------WI-L-----AG----FY----------L-----L--F-C--------CKAEEGLNFPTYDGKDRVIDLNE---KNYKQALKKYDMLCLL-FHEP-VSSDKV---------SQKQFQMTEM-VLE-----------LAAQV---LEP--RSIGFGMVDSKKDAKLAKKLGLVEEGSLYVFKEERLIEFDGELA----------TDVLVEFLLDLLEDP--------VEIIN---NKLELQAFDQIDDEIKLIGYFKGEDSEHYKA----FEEAAEHFQPYIKFFATFDKGVAKKLGLKMNEVDFYEPFMEEPV----HIPDKPY----TEEELVEFVKEHKRATLRKLRPEDMFETW---EDDMEGIHIVAFAEEDDP-DGFEFLEILKQVARDNTDNPDLSIVWIDPDDFPLL-ITYWEKTFKIDLFRPQIGVVNVTD-ADSIWMEIRDD--DDLPTAEELEDWIE--DVLSGKINT
>CASQ2_AVECAPR_Chordeiles_acutipennis_NXL56949.1
------------MKA---------------TC----------WI-L-----AG----FY----------L-----L--F-C--------CKAEEGLNFPTYDGKDRVIDLNE---KNYKQALKKYDMLCLL-FHEP-VSSDKV---------SQKQFQMTEM-VLE-----------LAAQV---LEP--RSIGFGMVDSKKDAKLAKKLGLVEEGSLYVFKEERLIEFDGELA----------TDVLVEFLLDLLEDP--------VEIIN---NKLELQAFDQIDDEIKLIGYFKGEDSEHYKA----FEEAAEHFQPYIKFFATFDKGVAKKLGLKMNEVDFYEPFMEEPV----HIPDKPY----TEEELVEFVKEHKRATLRKLRPEDMFETW---EDDMEGIHIVAFAEEDDP-DGFEFLEILKQVARDNTDNPDLSIVWIDPDDFPLL-ITYWEKTFKIDLFRPQIGVVNVTD-ADSIWMEIRDD--DDLPTAEELEDWIE--DVLSGKINT
>CASQ2_AVESULI_Sula_dactylatra_NWI23863.1
------------MKV---------------TC----------WI-L-----AG----FY----------L-----L--F-C--------CKAEEGLNFPTYDGKDRVIDLNE---KNYKQALKKYDMLCLL-FHEP-VGSDKV---------SQKQFQMTEM-VLE-----------LAAQV---LEP--RSIGFGMVDSKKDAKLAKKLGLVEEGSLYVFKEERLIEFDGELA----------TDVLVEFLLDLLEDP--------VEIIN---NKLELQAFDQIDEEIKLIGYFKGEDSEHYKA----FEEAAEHFQPYIKFFATFDKGVAKKLGLKMNEVDFYEPFMDEPV----HIPDKPY----TEEELVEFVKEHKRATLRKLRPEDMFETW---EDDMEGIHIVAFAEEDDP-DGFEFLEILKQVARDNTDNPDLSIVWIDPDDFPLL-ITYWEKTFKIDLFRPQIGVVNVTD-ADSIWMEIRDD--DDLPTAEELEDWIE--DVLSGKINT
>CASQ2_AVESTRU_Struthio_camelus_XP_009673527.1
------------MKA---------------TC----------WI-L-----AG----FY----------L-----L--F-C--------CKAEEGLNFPTYDGKDRVIDLNE---KNYKQALKKYDMLCLL-FHEP-VGSDKV---------SQKQFQMTEM-VLE-----------LAAQV---LEP--RSIGFGMVDSKKDAKLAKKLGLVEEGSLYVFKEERLIEFDGELA----------TDVLVEFLLDLLEDP--------VEIIN---SKLELQAFDQIDEEIKLIGYFKGEDSEHYKA----FEEAAEHFQPYIKFFATFDKGVAKKLGLKMNEVDFYEPFMDEPV----HIPDKPY----TEEELVEFVKEHKRATLRKLRPEDMFETW---EDDMEGIHIVAFAEEDDP-DGFEFLEILKQVARDNTDNPDLSIVWIDPDDFPLL-ITYWEKTFKIDLFRPQIGVVNVTD-ADSIWMEIRDD--DDLPTAEELEDWIE--DVLSGKINT
>CASQ2_AVEGRUI_Psophia_crepitans_NXI93445.1
------------MKV---------------IC----------WI-L-----AG----FY----------L-----L--F-C--------CKAEEGLNFPTYDGKDRVIDLNE---KNYKQALKKYDMLCLL-FHEP-VSSDKV---------SQKQFQMTEM-VLE-----------LAAQV---LEP--RSIGFGMVDSKKDAKLAKKLGLVEEGSLYVFKEERLIEFDGELA----------TDVLVEFLLDLLEDP--------VEIIN---NKLELQAFDQIDEEIKLIGYFKGEDSEHYKA----FEEAAEHFQPYIKFFATFDKGVAKKLGLKMNEVDFYEPFMDEPV----HIPDKPY----TEEELVEFVKEHKRATLRKLRPEDMFETW---EDDMDGIHIVAFAEEDDP-DGFEFLEILKQVARDNTDNPDLSIVWIDPDDFPLL-ITYWEKTFKIDLFRPQIGVVNVTD-ADSIWMEIRDD--DDLPTAEELEDWIE--DVLSGKINT
>CASQ2_AVECARI_Chunga_burmeisteri_NWS51245.1
------------MKA---------------TC----------WI-L-----AG----FY----------L-----L--F-C--------CKAEEGLNFPTYDGKDRVIDLNE---KNYKQALKKYDMLCLL-FHEP-VSSDKV---------SQKQFQMTEM-VLE-----------LAAQV---LEP--RSIGFGMVDSKKDAKLAKKLGLIEEGSLYVFKEERLIEFDGELA----------TDVLVEFLLDLLEDP--------VEIIN---NKLELQAFDQIDEEIKLIGYFKGEDSEHYKA----FEEAAEHFQPYIKFFATFDKGVAKKLGLKMNEVDFYEPFMDEPV----HIPDKPY----TEEELVEFVKEHKRATLRKLRPEDMFETW---EDDMDGIHIVAFAEEDDP-DGFEFLEILKQVARDNTDNPDLSIVWIDPDDFPLL-ITYWEKTFKIDLFRPQIGVVNVTD-ADSIWMEIRDD--DDLPTAEELEDWIE--DVLSGKINT
>CASQ2_AVECORA_Eurystomus_gularis_NXW61577.1
------------MKA---------------TC----------WI-L-----AG----FY----------L-----L--F-C--------CKAEEGLNFPTYDGKDRVIDLNE---KNYKQALKKYDMLCLL-FHEP-VSSDKV---------SQKQFQMTEM-VLE-----------LAAQV---LEP--RSIGFGMVDSKKDAKLAKKLGLVEEGSLYVFKDERIIEFDGELA----------TDVLVEFLLDLLEDP--------VEIIN---NKLELQAFDQIDEEIKLIGYFKGEDSEHYKA----FEEAAEHFQPYIKFFATFDKGVAKKLGLKMNEVDFYEPFMDEPV----HIPDKPY----TEEELVEFVKEHKRATLRKLRPEDMFETW---EDDMEGIHIVAFAEEDDP-DGFEFLEILKQVARDNTDNPDLSIVWIDPDDFPLL-ITYWEKTFKIDLFRPQIGVVNVTD-ADSIWMDIRDD--DDLPTAEELEDWIE--DVLSGKINT
>CASQ2_AVECASU_Dromaius_novaehollandiae_XP_025966360.1
------------MKA---------------TC----------WI-L-----AG----FY----------L-----L--F-C--------CKAEEGLNFPTYDGKDRVIDLNE---KNYKQALKKYDMLCLL-FHEP-VSSDKV---------SQKQFQMTEM-VLE-----------LAAQV---LEP--RSIGFGMVDSKKDAKLAKKLGLVEEGSLYVFKEERLIEFDGELA----------TDVLVEFLLDLLEDP--------VEIIN---SKLELQAFDQIDEEIKLIGYFKGEDSEHYKA----FEEAAEHFQPYIKFFATFDKGVAKKLGLKMNEVDFYEPFMDEPV----HIPDKPY----TEEELVEFVKEHKRATLRKLRPEDMFETW---EDDMEGIHIVAFAEEDDP-DGFEFLEILKQVARENTDNPDLSIVWIDPDDFPLL-ITYWEKTFKIDLFRPQIGVVNVTD-ADSVWMEIRDD--DDLPTAEELEDWIE--DVLSGKINT
>CASQ2_AVECASU_Casuarius_casuarius_NXE45864.1
------------MKA---------------TC----------WI-L-----AG----FY----------L-----L--F-C--------CKAEEGLNFPTYDGKDRVIDLNE---KNYKQALKKYDMLCLL-FHEP-VSSDKV---------SQKQFQMTEM-VLE-----------LAAQV---LEP--RSIGFGMVDSKKDAKLAKKLGLVEEGSLYVFKEERLIEFDGELA----------TDVLVEFLLDLLEDP--------VEIIN---SKLELQAFDQIDEEIKLIGYFKGEDSEHYKA----FEEAAEHFQPYIKFFATFDKGVAKKLGLKMNEVDFYEPFMDEPV----HIPDKPY----TEEELVEFVKEHKRATLRKLRPEDMFETW---EDDMEGIHIVAFAEEDDP-DGFEFLEILKQVARENTDNPDLSIVWIDPDDFPLL-ITYWEKTFKIDLFRPQIGVVNVTD-ADSIWMEIRDD--DDLPTAEELEDWIE--DVLSGKINT
>CASQ2_AVEMUSO_Tauraco_erythrolophus_XP_009979335.1
------------MKA---------------TC----------WI-L-----AG----FY----------L-----L--F-C--------CKAEEGLNFPTYDGKDRVIDLNE---KNYKQALKKYDMLCLL-FHEP-VSSDKV---------SQKQFQMTEM-VLE-----------LAAQV---LEP--RSIGFGMVDSKKDAKLAKKLGLVEEGSLYVFKEERLIEFDGELA----------TDVLVEFLLDLLEDP--------VEIIN---NKLELQAFDQIDEEIKLIGYFKGEDSEHYKA----FEEAAEHFQPYIKFFATFDKGVAKKLGLKMNEVDFYEPFMDEPV----HIPDKPY----TEEELVEFVKEHRRATLRKLRPEDMFETW---DDDMEGIHIVAFAEEDDP-DGYEFLEILKQVARDNTDNPDLSIVWIDPDDFPLL-ITYWEKTFKIDLFRPQIGVVNVTD-ADSVWMEIRDD--DDLPTAEELEDWIE--DVLSGKINT
>CASQ2_AVEMUSO_Corythaixoides_concolor_NXJ95758.1
------------MKA---------------TC----------WI-L-----AG----FY----------L-----L--F-C--------CKAEEGLNFPTYDGKDRVIDLNE---KNYKQALKKYDMLCLL-FHEP-VSSDKV---------SQKQFQMTEM-VLE-----------LAAQV---LEP--RSIGFGMVDSKKDAKLAKKLGLVEEGSLYVFKEERLIEFDGELA----------TDVLVEFLLDLLEDP--------VEIIN---NKLELQAFDQIDEEIKLIGYFKGEDSEHYKA----FEEAAEHFQPYIKFFATFDKGVAKKLGLKMNEVDFYEPFMDEPV----HIPDKPY----TEEELVEFVKEHRRATLRKLRPEDMFETW---DDDMEGIHIVAFAEEDDP-DGFEFLEILKQVARDNTDNPDLSIVWIDPDDFPLL-ITYWEKTFKIDLFKPQIGVVNVTD-ADSIWMEIRDD--DDLPTAEELEDWIE--DVLSGKINT
>CASQ2_AVESTRI_Tyto_alba_XP_032861075.2
------------MKS---------------TC----------WI-L-----AG----FY----------L-----L--F-C--------CKAEEGLNFPTYDGKDRVIDLNE---KNYKQALKKYDMLCLL-FHEP-VSSDKV---------SQKQFQMTEM-VLE-----------LAAQV---LEP--RSIGFGMVDSKKDAKLAKKLGLVEEGSLYVFKEERLIEFDGELA----------TDVLVEFLLDLLEDP--------VEIIN---NKLELQAFDQIDEEIKLIGYFKGEDSEHYKA----FEEAAEHFQPYIKFFATFDKGVAKKLGLKMNEVDFYEPFMDEPV----HIPDKPY----TEEELVEFVKEHRRATLRKLRPEDMFETW---EDDMEGIHIVAFAEEDDP-DGFEFLEILKQVARDNTDNPDLSIVWIDPDDFPLL-ITYWEKTFKIDLFRPQIGVVNVTD-ADSVWMDIRDD--DDLPTAEELEDWIE--DVLSGKINT
>CASQ2_AVECOLU_Columba_livia_XP_005511504.1
------------MKA---------------TF----------WI-L-----AG----FY----------L-----L--F-C--------CKAEEGLNFPTYDGKDRVIDLNE---KNYKQALKKYDMLCLL-FHEP-VSSDKV---------SQKQFQMTEM-VLE-----------LAAQV---LEP--RSIGFGMVDSKKDAKLAKKLGLVEEGSLYVFKDERLIEFDGELA----------TDVLVEFLLDLLEDP--------VEIIN---NKLELQAFDQIDEEIKLIGYFKGEDSEHYKA----FEEAAEHFQPYIKFFATFDKGVAKKLGLKMNEVDFYEPFMDEPV----HIPDKPY----TEEELVEFVMEHKRATLRKLRPEDMFETW---EDDMEGIHIVAFAEEDDP-DGFEFLEILKQVARDNTDNPDLSIVWIDPDDFPLL-ITYWEKTFKIDLFRPQIGIVNVTD-ADSVWMDIRDD--DDLPTAEELEDWIE--DVLSGKINT
>CASQ2_AVECOLU_Patagioenas_fasciata_OPJ66613.1
------------MKA---------------TC----------WI-L-----AG----FY----------L-----L--F-C--------CKAEEGLNFPTYDGKDRVIDLNE---KNYKQALKKYDMLCLL-FHEP-VSSDKA---------SQKQFQMTEM-VLE-----------LAAQV---LEP--RSIGFGMVDSKKDAKLAKKLGLVEEGSLYVFKEERLIEFDGELA----------TDVLVEFLLDLLEDP--------VEIIN---SKLELQAFDQIDEEIKLIGYFKGEDSEHYKA----FEEAAEHFQPYIKFFATFDKGVAKKLGLKMNEVDFYEPFMDEPV----HIPDKPY----TEEELVEFVMEHKRATLRKLRPEDMFETW---EDDMEGIHIVAFAEEDDP-DGFEFLEILKQVARDNTDNPDLSIVWIDPDDFPLL-ITYWEKTFKIDLFRPQIGIVNVTD-ADSVWMDIRDD--DDLPTPEELEDWIE--DVLSGKINT
>CASQ2_AVECOLU_Caloenas_nicobarica_NWX10122.1
------------MKA---------------TC----------WI-L-----AG----FY----------L-----L--F-C--------CKAEEGLNFPTYDGKDRVIDLNE---KNYKQALKKYDMLCLL-FHEP-VSSDKV---------SQKQFQMTEM-VLE-----------LAAQV---LEP--RSIGFGMVDSKKDAKLAKKLGLVEEGSLYVFKEERLIEFDGELA----------TDVLVEFLLDLLEDP--------VEIIN---NKLELQAFDQIDEEIKLIGYFKGEDSEHYKA----FEEAAEHFQPYIKFFATFDKGVAKKLGLKMNEVDFYEPFMDEPV----HIPDKPY----TEEELVEFVMEHKRATLRKLRPEDMFETW---EDDMEGIHIVAFAEEDDP-DGFEFLEILKQVARDNTDNPDLSIVWIDPDDFPLL-ITYWEKTFKIDLFRPQIGIVNVTD-ADSVWMDIRDD--DDLPTAEELEDWIE--DVLSGKINT
>CASQ2_AVECOLU_Alopecoenas_beccarii_NXW84717.1
------------MKV---------------TC----------WI-L-----AG----FY----------L-----L--F-C--------CNAEEGLNFPTYDGKDRVIDLNE---KNYKQALKKYDMLCLL-FHEP-VSSDKV---------SQKQFQMTEM-VLE-----------LAAQV---LEP--RSIGFGMVDSKKDAKLAKKLGLVEEGSLYVFKEERLIEFDGELA----------TDVLVEFLLDLLEDP--------VEIIN---SKLELQAFDQIDEEIKLIGYFKGEDSEHYKA----FEEAAEHFQPYIKFFATFDKGVAKKLGLKMNEVDFYEPFMDEPV----HIPDKPY----TEEELVEFVMEHKRATLRKLRPEDMFETW---EDDMEGIHIVAFAEEDDP-DGFEFLEILKQVARDNTDNPDLSIVWIDPDDFPLL-ITYWEKTFKIDLFRPQIGIVNVTD-ADSVWMDIRDD--DDLPTAEELEDWIE--DVLSGKINT
>CASQ2_AVEPODI_Podiceps_cristatus_KFZ67055.1
------------MKV---------------IC----------WV-L-----AG----FY----------L-----L--F-C--------CKAEEGLNFPTYDGKDRVIDLNE---KNYKQALKKYDMLCLL-FHEP-VSSDKV---------SQKQFQMTEM-VLE-----------LAAQV---LEP--RSIGFGMVDSKKDAKLAKKLGLVEEGSLYVFKEERLIEFDGELA----------TDVLVEFLLDLLEDP--------VEIIN---SKLELQAFDQIDDEIKLIGYFKGEDSEHYKA----FEEAAEHFQPYIKFFATFDKGVAKKLGLKMNEVDFYEPFMDEPV----HIPDKPY----TEEELVEFVKEHKRATLRKLRPEDMFETW---EDDMEGIHIVAFAEEDDP-DGFEFLEILKQVARDNTDNPDLSIVWIDPDDFPLL-ITYWEKTFKIDLFRPQIGVVNVTD-ADSIWMEIRDD--DDLPTAEELEDWIE--DVLSGKINT
>CASQ2_AVEPODI_Podilymbus_podiceps_NXL43437.1
------------MKA---------------IC----------WV-L-----AG----FY----------L-----L--F-C--------CKAEEGLNFPTYDGKDRVIDLNE---KNYKQALKKYDMLCLL-FHEP-VSSDKV---------SQKQFQMTEM-VLE-----------LAAQV---LEP--RSIGFGMVDSKKDAKLAKKLGLVEEGSLYVFKEERLIEFDGELA----------TDVLVEFLLDLLEDP--------VEIIN---SKLELQAFDQIDDEIKLIGYFKGEDSEHYKA----FEEAAEHFQPYIKFFATFDKGVAKKLGLKMNEVDFYEPFMDEPV----HIPDKPY----TEEELVEFVKEHKRATLRKLRPEDMFETW---EDDMDGIHIVAFAEEDDP-DGFEFLEILKQVARDNTDNPDLSIVWIDPDDFPLL-ITYWEKTFKIDLFRPQIGVVNVTD-ADSIWMEIRDD--DDLPTAEELEDWIE--DVLSGKINT
>CASQ2_AVEBUCE_Rhinopomastus_cyanomelas_NXO03887.1
------------MKV---------------IC----------WI-L-----AG----FY----------L-----L--F-C--------CKAEEGLNFPTYDGKDRVIDLNE---KNYKQALKKYDMLCLL-FHEP-VGSDKV---------SQKQFQMTEM-VLE-----------LAAQV---LEP--RSIGFGMVDSKKDAKLAKKLGLVEEGSLYVFKEERLIEFDGELA----------TDVLVEFLLDLLEDP--------VEVIN---SKLELQAFDQIDDEIKLIGYFKGEDSEHYKA----FEEAAEHFQPYIKFFATFDKGVAKKLGLKMNEVDFYEPFMDEPV----HIPDKPY----TEEELVEFVKEHKRATLRKLRPEDMFETW---EDDMEGIHIVAFAEEDDP-DGFEFLEILKQVARDNTDNPDLSIVWIDPDDFPLL-ITYWEKTFKIDLFRPQIGVVNVTD-ADSIWMDIRDD--DDLPTAEELEDWIE--DVLSGKINT
>CASQ2_AVEGRUI_Zapornia_atra_NXT81494.1
------------MKV---------------IC----------WI-L-----AG----FY----------L-----L--F-C--------CKAEEGLNFPTYDGKDRVIDLNE---KNYKQALKKYDMLCLL-FHEP-VSSDKV---------SQKQFQMTEM-VLE-----------LAAQV---LEP--RSIGFGMVDSKKDAKLAKKLGLVEEGSLYVFKEERLIEFDGELS----------TDVLVEFLLDLLEDP--------VEIIN---SKLELQAFDQIDDEIKLIGYFKGEDSEHYKA----FEEAAEHFQPYIKFFATFDKGVAKKLGLKMNEVDFYEPFMDEPV----HIPDKPY----TEEELVEFVKEHKRATLRKLRPEDMFETW---EDDMEGIHIVAFAEEDDP-DGFEFLEILKQVARDNTENPDLSIVWIDPDDFPLL-ITYWEKTFKIDLFRPQIGVVNVTD-ADSIWMEIRDD--DDLPTAEELEDWIE--DVLSGKINT
>CASQ2_AVETROG_Apaloderma_vittatum_XP_009873068.1
------------MKV---------------TC----------WI-L-----AG----FY----------L-----L--Y-C--------CKAEEGLNFPTYDGKDRVIDLNE---KNYKQALKKYDMLCLL-FHEP-VSSDKV---------SQKQFQMTEM-VLE-----------LAAQV---LEP--RSIGFGMVDSKKDAKLAKKLGLVEEGSLYVFKDERLIEFDGELA----------TDVLVEFLLDLLEDP--------VEIIN---SKLELQAFDQIDDEIKLIGFFKGEDSEHYKA----FEEAAEHFQPYIKFFATFDKGVAKKLGLKMNEVDFYEPFMDEPV----HIPDKPY----SEEELVEFVKEHKRATLRKLRPEDMFETW---EDDMEGIHIVAFAEEDDP-DGFEFLEILKQVARDNTDNPDLSIVWIDPDDFPLL-ITYWEKTFKIDLFRPQIGVVNVTD-ADSIWMEIRDD--DDLPTAEELEDWIE--DVLSGKINT
>CASQ2_AVETROG_Trogon_melanurus_NXJ81231.1
------------MKV---------------TC----------WI-L-----AG----FY----------L-----L--Y-C--------CKAEEGLNFPTYDGKDRVIDLNE---KNYKQALKKYDMLCLL-FHEP-VSSDKV---------SQKQFQMTEM-VLE-----------LAAQV---LEP--RSIGFGMVDSKKDAKLAKKLGLVEEGSLYVFKDERLIEFDGELA----------TDVLVEFLLDLLEDP--------VEIIN---SKLELQAFDQIDDEIKLIGFFKGEDSEHYKA----FEEAAEHFQPYIKFFATFDKGVAKKLGLKMNEVDFYEPFMDEPV----HIPDKPY----SEEELVEFVKEHKRATLRKLRPEDMFETW---EDDMEGIHIVAFAEEDDP-DGFEFLEILKQVARDNTDNPDLSIVWIDPDDFPLL-ITYWEKTFKIDLFRPQIGVVNVTD-ADSIWMEIRDD--DDLPTAEELEDWIE--DVLSGKINT
>CASQ2_AVECORA_Halcyon_senegalensis_NXD78664.1
------------MKV---------------TC----------WI-L-----AG----FY----------L-----L--F-C--------CKAEEGLNFPTYDGKDRVIDLNE---KNYKQALKKYDMLCLL-FHEP-VSSDKV---------SQKQFQMTEM-VLE-----------LAAQV---LEP--RSIGFGMVDSKKDAKLAKKLGLVEEGSLYVFKDERLIEFDGELA----------TDVLVEFLLDLLEDP--------VEIIN---SKLELQAFDQIDDEIKLIGYFKGEDSEHYKA----FEEAAEHFQPYIKFFATFDKGVAKKLGLKMNEVDFYEPFMDEPV----HIPDKPY----SEEELVEFVKEHKRATLRKLRPEDMFETW---EDDMEGIHIVAFAEEDDP-DGFEFLEILKQVARDNTDNPDLSIVWIDPDDFPLL-ITYWEKTFKIDLFRPQIGVVNVTD-ADSIWMDIRDD--DDLPTAEELEDWIE--DVLSGKINT
>CASQ2_AVEBUCE_Buceros_rhinoceros_XP_010134032.1
------------MRA---------------TC----------WI-L-----AG----FY----------L-----L--F-C--------CKAEEGLNFPTYDGKDRVIDLNE---KNYKQALKKYDMLCLL-FHEP-VSSDKV---------SQKQFQMTEM-VLE-----------LAAQV---LEP--RSIGFGMVDSKKDAKLAKKLGLIEEGSLYVFKDDRLIEFDGELA----------TDVLVEFLLDLLEDP--------VEIIN---NKLELQAFDQIDDEIKLIGYFKGEDSEHYKA----FEEAAEHFQPYIKFFATFDKGVAKKLGLKMNEVDFYEPFMDEPV----HIPDKPY----SEEELVEFVKEHRRATLRKLRPEDMFETW---EDDMDGIHIVAFAEEDDP-DGFEFLEILKQVARDNTDNPDLSIVWIDPDDFPLL-ITYWEKTFKIDLFKPQIGVVNVTD-ADSIWMEIRDD--DDLPTAEELEDWIE--DVLSGKINT
>CASQ2_AVEBUCE_Bucorvus_abyssinicus_NWR54080.1
------------MRA---------------TC----------WI-L-----AG----FY----------L-----L--F-C--------CKAEEGLNFPTYDGKDRVIDLNE---KNYKQALKKYDMLCLL-FHEP-VSSDKV---------SQKQFQMTEM-VLE-----------LAAQV---LEP--RSIGFGMVDSKKDAKLAKKLGLVEEGSLYVFKDDRLIEFDGELA----------TDVLVEFLLDLLEDP--------VEIIN---NKLELQAFDQIDDEIKLIGYFKGEDSEHYKA----FEEAAEHFQPYIKFFATFDKGVAKKLGLKMNEVDFYEPFMDEPV----HIPDKPY----TEEELVEFVKEHRRATLRKLRPEDMFETW---EDDMEGIHIVAFAEEDDP-DGFEFLEILKQVARDNTDNPDLSIVWIDPDDFPLL-ITYWEKTFKIDLFRPQIGVVNVTD-ADSIWMEIRDD--DDLPTAEELEDWIE--DVLSGKINT
>CASQ2_AVEMESI_Mesitornis_unicolor_XP_010184806.1
------------MKA---------------TC----------WI-L-----AG----FY----------L-----L--F-C--------CKAEEGLNFPTYDGKDRVIDLNE---KNYKQALKKYDMLCLL-FHEP-VSSDKV---------SQKQFQMTEM-VLE-----------LAAQV---LEP--RSIGFGMVDSKKDAKLAKKLGLVEEGSLYVFKDERLIEFDGELS----------TDVLVEFLLDLLEDP--------VEIIN---SKLELQAFDQIDEEIKLIGYFKGEDSEHYKA----FEEAAEHFQPYIKFFATFDKGVAKKLGLKINEVDFYEPFMDEPV----HIPDKPY----TEEELVEFVTEHKRATLRKLRPEDMFETW---EDDMEGIHIVAFAEEDDP-DGFEFLEILKQVARDNTDNPDLSIVWIDPDDFPLL-ITYWEKTFKIDLFRPQIGVVNVTD-ADSIWMEIRDD--DDLPTAEELEDWIE--DVLSGKINT
>CASQ2_AVECORA_Baryphthengus_martii_NXG72886.1
------------MKA---------------TC----------WI-L-----AG----FY----------L-----L--F-C--------CKAEEGLNFPTYDGKDRVIDLNE---KNYKQALKKYDMLCLL-FHEP-VSSDKV---------SQKQFQMTEM-VLE-----------LAAQV---LEP--RSIGFGMVDSKKDAKLAKKLGLVEEGSLYVFKDERLIEFDGELA----------TDVLVEFLLDLLEDP--------VEIIN---NKLELQAFDQIDDEIKLIGYFKGEDSEHYKA----FEEAAEHFQPYIKFFATFDKGVAKKLGLKMNEVDFYEPFMDEPV----HIPDKPY----SEEELVEFVTEHKRATLRKLRPEDMFETW---EDDMEGIHIVAFAEEDDP-DGFEFLEILKQVARDNTDNPDLSIVWIDPDDFPLL-ITYWEKTFKIDLFRPQIGVVNVTD-ADSIWMEIRDD--DDLPTAEELEDWIE--DVLSGKINT
>CASQ2_AVEPROC_Pelecanoides_urinatrix_NXT41952.1
------------MKA---------------TC----------WI-L-----AG----FY----------L-----L--F-C--------CKAEEGLNFPTYDGKDRVIDLNE---KNYKQALKKYDMLCLL-FHEP-VSSDKV---------SQKQFQMTEM-VLE-----------LAAQV---LEP--RSIGFGMVDSKKDAKLAKKLGLVEEGSLYVFKEERLIEFDGELA----------TDVLVEFLLDLLEDP--------VEILN---SKLELQAFDQIDEEIKLIGYFKGEDSEHYKA----FEEAAEHFQPYIKFFATFDKGVAKKLGLKMNEVDFYEPFMDEPV----HIPDKPY----TEEELVEFVKEHKRATLRKLRPEDMFETW---EDDMEGIHIVAFAEEDDP-DGFEFLEILKQVARDNTDNPDLSIVWIDPDDFPLL-ITYWEKTFKIDLFRPQIGVVNVTD-ADSVWMEIRDD--DDLPSAEELEDWIE--DVLSGKINT
>CASQ2_AVEGALL_Alectura_lathami_NXL91560.1
------------MKA---------------TC----------WI-L-----AG----FC----------L-----L--F-C--------CKAEEGLNFPTYDGKDRVIDLNE---KNYKQALKKYDMLCLL-FHEP-VSSDKV---------SQKQFQMTEM-VLE-----------LAAQV---LEP--RSIGFGMVDSKKDAKLAKKLGLVEEGSLYVFKEERLIEFDGELA----------TDVLVEFLLDLLEDP--------VEIIN---NKLELQAFDQIDEEIKLIGYFKGEDSEHYKA----FEEAAEHFQPYIKFFATFDKGVAKKLGLKMNEVDFYEPFMDEPV----HIPDKPY----TEEELVEFVKEHKRATLRKLRPEDMFETW---EDDMEGIHIVAFAEEDDP-DGFEFLEILKQVARDNTDNPDLSIVWIDPDDFPLL-ITYWEKTFKIDLFRPQIGVVNVTD-ADSIWMEIRDD--DDLPTAEELEDWIE--DVLSGKINT
>CASQ2_AVEANSE_Cygnus_atratus_XP_035396572.1
------------MKA---------------TC----------WI-L-----AG----FC----------L-----L--F-C--------CKAEEGLNFPTYDGKDRVIDLNE---KNYKQALKKYDMLCLL-FHEP-VSSDKV---------SQKQFQMTEM-VLE-----------LAAQV---LEP--RSIGFGMVDSKKDAKLAKKLGLVEEGSLYVFKEERLIEFDGELA----------TDVLVEFLLDLLEDP--------VEIIN---NKLELQAFDQIDEEIKLIGYFKGEDSEHYKA----FEEAAEHFQPYIKFFATFDKGVAKKLGLKMNEVDFYEPFMDEPV----HIPDKPY----TEEELVEFVKEHKRATLRKLRPEDMFETW---EDDMEGIHIVAFAEEDDP-DGFEFLEILKQVARDNTDNPDLSIVWIDPDDFPLL-ITYWEKTFKIDLFRPQIGVVNVTD-ADSVWMEIRDD--DDLPSAEELEDWIE--DVLSGKINT
>CASQ2_AVEANSE_Cygnus_olor_XP_040427464.1
------------MKA---------------TC----------WI-L-----AG----FC----------L-----L--F-C--------CKAEEGLNFPTYDGKDRVIDLNE---KNYKQALKKYDMLCLL-FHEP-VSSDKV---------SQKQFQMTEM-VLE-----------LAAQV---LEP--RSIGFGMVDSKKDAKLAKKLGLVEEGSLYVFKEERLIEFDGELA----------TDVLVEFLLDLLEDP--------VEIIN---NKLELQAFDQIDEEIKLIGYFKGEDSEHYKA----FEEAAEHFQPYIKFFATFDKGVAKKLGLKMNEVDFYEPFMDEPV----HIPDKPY----TEEELVEFVKEHKRATLRKLRPEDMFETW---EDDMEGIHIVAFAEEDDP-DGFEFLEILKQVARDNTDNPDLSIVWIDPDDFPLL-ITYWEKTFKIDLFRPQIGVVNVTD-ADSVWMEIRDD--DDLPSAEELEDWIE--DVLSGKINT
>CASQ2_AVEANSE_Anser_indicus_DN964_c5_g1_i2
------------MKA---------------TC----------WI-L-----AG----FC----------L-----L--F-C--------CKAEEGLNFPTYDGKDRVIDLNE---KNYKQALKKYDMLCLL-FHEP-VSSDKV---------SQKQFQMTEM-VLE-----------LAAQV---LEP--RSIGFGMVDSKKDAKLAKKLGLVEEGSLYVFKEERLIEFDGELA----------TDVLVEFLLDLLEDP--------VEIIN---SKLELQAFDQIDEEIKLIGYFKGEDSEHYKA----FEEAAEHFQPYIKFFATFDKGVAKKLGLKMNEVDFYEPFMDEPV----HIPDKPY----TEEELVEFVKEHKRATLRKLRPEDMFETW---EDDMEGIHIVAFAEEDDP-DGFEFLEILKQVARDNTDNPDLSIVWIDPDDFPLL-ITYWEKTFKIDLFRPQIGVVNVTD-ADSVWMEIRDD--DDLPSAEELEDWIE--DVLSGKINT
>CASQ2_AVEANSE_Netta_rufina_DN2044_c0_g1_i14
------------MKA---------------TC----------WI-L-----AG----FC----------L-----L--F-C--------CKAEEGLNFPTYDGKDRVIDLNE---KNYKQALKKYDMLCLL-FHEP-VSSDKV---------SQKQFQMTEM-VLE-----------LAAQV---LEP--RSIGFGMVDSKKDAKLAKKLGLVEEGSLYVFKEERLIEFDGELA----------TDVLVEFLLDLLEDP--------VEIIN---SKLELQAFDQIDEEIKLIGYFKGEDSEHYKA----FEEAAEHFQPYIKFFATFDKGVAKKLGLKMNEVDFYEPFMDEPV----HIPDKPY----TEEELVEFVKEHKRATLRKLRPEDMFETW---EDDMEGIHIVAFAEEDDP-DGFEFLEILKQVARDNTDNPDLSIVWIDPDDFPLL-ITYWEKTFKIDLFRPQIGVVNVTD-ADSVWMEIRDD--DDLPSAEELEDWIE--DVLSGKINT
>CASQ2_AVEANSE_Asarcornis_scutulata_NWZ32874.1
------------MKA---------------TC----------WI-L-----AG----FC----------L-----L--F-C--------CKAEEGLNFPTYDGKDRVIDLNE---KNYKQALKKYDMLCLL-FHEP-VSSDKV---------SQKQFQMTEM-VLE-----------LAAQV---LEP--RSIGFGMVDSKKDAKLAKKLGLVEEGSLYVFKEERLIEFDGELA----------TDVLVEFLLDLLEDP--------VEIIN---SKLELQAFDQIDEEIKLIGYFKGEDSEHYKA----FEEAAEHFQPYIKFFATFDKGVAKKLGLKMNEVDFYEPFMDEPV----HIPDKPY----TEEELVEFVKEHKRATLRKLRPEDMFETW---EDDMEGIHIVAFAEEDDP-DGFEFLEILKQVARDNTDNPDLSIVWIDPDDFPLL-ITYWEKTFKIDLFRPQIGVVNVTD-ADSVWMEIRDD--DDLPSAEELEDWIE--DVLSGKINT
>CASQ2_AVEANSE_Aythya_fuligula_XP_032063503.1
------------MKA---------------TC----------WI-L-----AG----FC----------L-----L--F-C--------CKAEEGLNFPTYDGKDRVIDLNE---KNYKQALKKYDMLCLL-FHEP-VSSDKV---------SQKQFQMTEM-VLE-----------LAAQV---LEP--RSIGFGMVDSKKDAKLAKKLGLVEEGSLYVFKEERLIEFDGELA----------TDVLVEFLLDLLEDP--------VEIIN---SKLELQAFDQIDEEIKLIGYFKGEDSEHYKA----FEEAAEHFQPYIKFFATFDKGVAKKLGLKMNEVDFYEPFMDEPV----HIPDKPY----TEEELVEFVKEHKRATLRKLRPEDMFETW---EDDMEGIHIVAFAEEDDP-DGFEFLEILKQVARDNTDNPDLSIVWIDPDDFPLL-ITYWEKTFKIDLFRPQIGVVNVTD-ADSVWMEIRDD--DDLPSAEELEDWIE--DVLSGKINT
>CASQ2_AVEANSE_Anas_platyrhynchos_XP_038037325.1
------------MKA---------------TC----------WI-L-----AG----FC----------L-----L--F-C--------CKAEEGLNFPTYDGKDRVIDLNE---KNYKQALKKYDMLCLL-FHEP-VSSDKV---------SQKQFQMTEM-VLE-----------LAAQV---LEP--RSIGFGMVDSKKDAKLAKKLGLVEEGSLYVFKEERLIEFDGELA----------TDVLVEFLLDLLEDP--------VEIIN---SKLELQAFDQIDEEIKLIGYFKGEDSEHYKA----FEEAAEHFQPYIKFFATFDKGVAKKLGLKMNEVDFYEPFMDEPV----HIPDKPY----TEEELVEFVKEHKRATLRKLRPEDMFETW---EDDMEGIHIVAFAEEDDP-DGFEFLEILKQVARDNTDNPDLSIVWIDPDDFPLL-ITYWEKTFKIDLFRPQIGVVNVTD-ADSVWMEIRDD--DDLPSAEELEDWIE--DVLSGKINT
>CASQ2_AVEANSE_Oxyura_jamaicensis_XP_035170684.1
------------MKV---------------TC----------WI-L-----AG----FC----------L-----L--F-C--------CKAEEGLNFPTYDGKDRVIDLNE---KNYKQALKKYDMLCLL-FHEP-VSSDKV---------SQKQFQMTEM-VLE-----------LAAQV---LEP--RSIGFGMVDSKKDAKLAKKLGLVEEGSLYVFKEERLIEFDGELA----------TDVLVEFLLDLLEDP--------VEIIN---SKLELQAFDQIDEEIKLIGYFKGEDSEHYKA----FEEAAEHFQPYIKFFATFDKGVAKKLGLKMNEVDFYEPFMDEPV----HIPDKPY----TEEELVEFVKEHKRATLRKLRPEDMFETW---EDDMEGIHIVAFAEEDDP-DGFEFLEILKQVARDNTDNPDLSIVWIDPDDFPLL-ITYWEKTFKIDLFRPQIGVVNVTD-ADSVWMEIRDD--DDLPSAEELEDWIE--DVLSGKINT
>CASQ2_AVEANSE_Chauna_torquata_NXK48398.1
------------MKA---------------TC----------WI-L-----AG----FC----------L-----L--F-C--------CKAEEGLNFPTYDGKDRVIDLNE---KNYKQALKKYDMLCLL-FHEP-VSSDKV---------SQKQFQMTEM-VLE-----------LAAQV---LEP--RSIGFGMVDSKKDAKLAKKLGLVEEGSLYVFKEERLIEFDGELA----------TDVLVEFLLDLLEDP--------VEIIN---NKLELQAFDQIDEEIKLIGYFKGEDSEHYRA----FEEAAEHFQPYIKFFATFDKGVAKKLGLKMNEVDFYEPFMDEPV----HIPDKPY----TEEELVEFVKEHKRATLRKLRPEDMFETW---EDDMEGIHIVAFAEEDDP-DGFEFLEILKQVARDNTDNPDLSIVWIDPDDFPLL-ITYWEKTFKIDLFRPQIGVVNVTD-ADSVWMEIRDD--DDLPTAEELEDWIE--DVLSGKINT
>CASQ2_AVEANSE_Anseranas_semipalmata_NXI67063.1
------------MKV---------------TC----------WI-L-----AG----FC----------L-----L--F-C--------CKAEEGLNFPTYDGKDRVIDLNE---KNYKQALKKYDMLCLL-FHEP-VSSDKV---------SQKQFQMTEM-VLE-----------LAAQV---LEP--RSIGFGMVDSKKDAKLAKKLGLVEEGSLYVFKEERLIEFDGELA----------TDVLVEFLLDLLEDP--------VEIIN---NKLELQAFDQIDEEIKLIGYFKGEDSEHFKA----FEEAAEHFQPYIKFFATFDKGVAKKLGLKMNEVDFYEPFMDEPV----HIPDKPY----TEEELVEFVKEHKRATLRKLRPEDMFETW---EDDMEGIHIVAFAEEDDP-DGFEFLEILKQVARDNTDNPDLSIVWIDPDDFPLL-ITYWEKTFKIDLFRPQIGVVNVTD-ADSIWMEIRDD--DDLPTAEELEDWIE--DVLSGKINT
>CASQ2_AVECOLI_Colius_striatus_XP_010209082.1
------------MKA---------------TC----------WI-L-----AG----FC----------L-----L--F-C--------CKAEEGLNFPTYDGKDRVIDLNE---KNYKQALKKYDMLCLL-FHEP-VSSDKV---------SQKQFQMTEM-VLE-----------LAAQV---LEP--RSIGFGMVDSKKDAKLAKKLGLVEEGSLYVFKEERLIEFDGELA----------TDVLVEFLLDLLEDP--------VEIIN---SKLELQAFDQIDEEIKLIGYFKGEDSEHYKA----FEEAAEHFQPYIKFFATFDKGVAKKLGLKMNEVDFYEPFMDEPV----HIPDKPY----TEEELVEFVTEHRRATLRKLRPEDMFETW---EDDMEGIHIVAFAEEDDP-DGFEFLEILKQVARDNTDNPDLSIVWIDPDDFPLL-ITYWEKTFKIDLFRPQIGVVNVTD-ADSVWMEIRDD--DDLPTAEELEDWIE--DVLSGKINT
>CASQ2_AVEGALL_Crossoptilon_crossoptilon_DN1090_c0_g1_i1
------------MKA---------------TC----------WI-L-----AG----FC----------L-----L--F-C--------CKAEEGLNFPTYDGKDRVIDLNE---KNYKHALKKYDMLCLL-FHEP-VSSDRV---------SQKQFQMTEM-VLE-----------LAAQV---LEP--RSIGFGMVDSKKDAKLAKKLGLVEEGSLYVFKEERLIEFDGELA----------TDVLVEFLLDLLEDP--------VEIIN---SKLELQAFDQIDDEIKLIGYFKGEDSEHYKA----FEEAAEHFQPYVKFFATFDKGVAKKLGLKMNEVDFYEPFMDDPV----HIPDKPY----TEEELVEFVKEHKRATLRKLRPEDMFETW---EDDMEGIHIVAFAEEDDP-DGFEFLEILKQVARDNTDNPDLSIVWIDPDDFPLL-ITYWEKTFKIDLFRPQIGIVNVTD-ADSVWMEIRDD--DDLPTAEELEDWIE--DVLSGKINT
>CASQ2_AVEGALL_Phasianus_colchicus_XP_031468958.1
------------MKA---------------TC----------WI-L-----AG----FC----------L-----L--F-C--------CKAEEGLNFPTYDGKDRVIDLNE---KNYKHALKKYDMLCLL-FHEP-VSSDRV---------SQKQFQMTEM-VLE-----------LAAQV---LEP--RSIGFGMVDSKKDAKLAKKLGLVEEGSLYVFKEERLIEFDGELA----------TDVLVEFLLDLLEDP--------VEIIN---SKLELQAFDQIDDEIKLIGYFKGEDSEHYKA----FEEAAEHFQPYVKFFATFDKGVAKKLGLKMNEVDFYEPFMDDPV----HIPDKPY----TEEELVEFVKEHKRATLRKLRPEDMFETW---EDDMEGIHIVAFAEEDDP-DGFEFLEILKQVARDNTDNPDLSIVWIDPDDFPLL-ITYWEKTFKIDLFRPQIGIVNVTD-ADSVWMEIRDD--DDLPTAEELEDWIE--DVLSGKINT
>CASQ2_AVEGALL_Meleagris_gallopavo_XP_003202767.1
------------MRA---------------TC----------WI-L-----AG----FC----------L-----L--F-C--------CKAEEGLNFPTYDGKDRVIDLNE---KNYKHALKKYDMLCLL-FHEP-VSSDRV---------SQKQFQMTEM-VLE-----------LAAQV---LEP--RSIGFGMVDSKKDAKLAKKLGLVEEGSLYVFKEERLIEFDGELA----------TDVLVEFLLDLLEDP--------VEIIN---SKLELQAFDQIDDEIKLIGYFKGEDSEHYKA----FEEAAEHFQPYIKFFATFDKGVAKKLGLKMNEVDFYEPFMDDPV----HIPDKPY----TEEELVEFVKEHKRATLRKLRPEDMFETW---EDDMEGIHIVAFAEEDDP-DGFEFLEILKQVARDNTDNPDLSIVWIDPDDFPLL-ITYWEKTFKIDLFRPQIGIVNVTD-ADSVWMEIRDD--DDLPTAEELEDWIE--DVLSGKINT
>CASQ2_AVEGALL_Gallus_gallus_NP_989857.2
------------MKA---------------TC----------WI-L-----AG----FC----------L-----L--F-C--------CKAEEGLNFPTYDGKDRVIDLNE---KNYKHALKKYDMLCLL-FHEP-VSSDRV---------SQKQFQMTEM-VLE-----------LAAQV---LEP--RSIGFGMVDSKKDAKLAKKLGLVEEGSLYVFKEERLIEFDGELA----------TDVLVEFLLDLLEDP--------VEIIN---SKLELQAFDQIDDEIKLIGYFKGEDSEHYKA----FEEAAEHFQPYVKFFATFDKGVAKKLGLKMNEVDFYEPFMDEPV----HIPDKPY----TEEELVEFVKEHKRATLRKLRPEDMFETW---EDDMEGIHIVAFAEEDDP-DGFEFLEILKQVARDNTDNPDLSIVWIDPDDFPLL-ITYWEKTFKIDLFRPQIGIVNVTD-ADSVWMEIRDD--DDLPTAEELEDWIE--DVLSGKINT
>CASQ2_AVEGALL_Numida_meleagris_XP_021253651.1
------------MKV---------------TC----------WI-L-----AG----FC----------L-----L--F-C--------CKAEEGLNFPTYDGKDRVIDLNE---KNYKQALKKYDMLCLL-FHEP-VSSDRV---------SQKQFQMTEM-VLE-----------LAAQV---LEP--RSIGFGMVDSKKDAKLAKKLGLVEEGSLYVFKEERLIEFDGELA----------TDVLVEFLLDLLEDP--------VEVIN---SKLELQAFDQIDDEIKLIGYFKGEDSEHYKA----FEEAAEHFQPYIKFFATFDKGVAKKLGLKMNEVDFYEPFMDEPV----HIPDKPY----TEEELVEFVKEHKRATLRKLRPEDMFETW---EDDMEGIHIVAFAEEDDP-DGFEFLEILKQVARDNTDNPDLSIVWIDPDDFPLL-ITYWEKTFKIDLFRPQIGIVNVTD-ADSVWMEIRDD--DDLPTAEELEDWIE--DVLSGKINT
>CASQ2_AVEGALL_Colinus_virginianus_OXB83372.1
------------MKA---------------TC----------WI-L-----AG----FC----------L-----L--F-C--------CKAEEGLNFPTYDGKDRVIDLNE---KNYKQALKKYDMLCLL-FHEP-VSSDRV---------SQKQFQMTEM-VLE-----------LAAQV---LEP--RSIGFGMVDSKKDAKLAKKLGLVEEGSLYVFKEERLIEFDGELA----------TDVLVEFLLDLLEDP--------VEVIN---SKLELQAFDQIDDEIKLIGYFKGEDSEHYKA----FEEAAEHFQPYIKFFATFDKGVAKKLGLKMNEVDFYEPFMDDPV----HIPDKPY----TEEELVEFVKEHKRATLRKLRPEDMFETW---EDDMEGIHIVAFAEEDDP-DGFEFLEILKQVARDNTDNPDLSIVWIDPDDFPLL-ITYWEKTFKIDLFRPQIGIVNVTD-ADSVWMEIRDD--DDLPTAEELEDWIE--DVLSGKINT
>CASQ2_AVECOTU_Coturnix_japonica_DN659_c0_g3_i3
------------MKA---------------TC----------WI-L-----AG----FC----------L-----L--F-C--------CKAEEGLNFPTYDGKDRVIDLNE---KNYKSALKKYDMLCLL-FHEP-VGSDRV---------SQKQFQMTEM-VLE-----------LAAQV---LEP--RSIGFGMVDSKKDAKLAKKLGLVEEGSLYVFKEERLIEFDGELA----------TDVLVEFLLDLLEDP--------VEVIN---SKLELQAFDQIDDEIKLIGYFKGEDSEHYKA----FEEAAEHFQPYVKFFATFDKGVAKKLGLKMNEVDFYEPFMDDPV----HIPDKPY----TEEELVEFVKEHKRATLRKLRPEDMFETW---EDDMEGIHIVAFAEEDDP-DGFEFLEILKQVARDNTDNPDLSIVWIDPDDFPLL-ITYWEKTFKIDLFRPQIGIVNVTD-ADSVWMDIRDD--DDLPTAEELEDWIE--DVLSGKINT
>CASQ2_AVEGALL_Coturnix_japonica_XP_015730549.1
------------MKA---------------TC----------WI-L-----AG----FC----------L-----L--F-C--------CKAEEGLNFPTYDGKDRVIDLNE---KNYKSALKKYDMLCLL-FHEP-VGSDRV---------SQKQFQMTEM-VLE-----------LAAQV---LEP--RSIGFGMVDSKKDAKLAKKLGLVEEGSLYVFKEERLIEFDGELA----------TDVLVEFLLDLLEDP--------VEVIN---SKLELQAFDQIDDEIKLIGYFKGEDSEHYKA----FEEAAEHFQPYVKFFATFDKGVAKKLGLKMNEVDFYEPFMDDPV----HIPDKPY----TEEELVEFVKEHKRATLRKLRPEDMFETW---EDDMEGIHIVAFAEEDDP-DGFEFLEILKQVARDNTDNPDLSIVWIDPDDFPLL-ITYWEKTFKIDLFRPQIGIVNVTD-ADSVWMDIRDD--DDLPTAEELEDWIE--DVLSGKINT
>CASQ2_AVEOTID_Otis_tarda_DN284_c0_g2_i2
------------MKA---------------TC----------WI-L-----AG----FY----------L-----L--F-C--------CKAEEGLNFPTYDGKDRVIDLNE---KNYKQALKKYDMLCLL-FHEP-VSSDKV---------SQKQFQMTEM-VLE-----------LAAQV---LEP--RSIGFGMVDSKKDAKLAKKLGLVEEGSLYVFKEDRLIEFDGELA----------TDVLVEFLLDLLEDP--------VEIIN---SKLELQAFDQIDEEIKLIGYFKGEDSEHYKA----FEEAAEHFQPYIKFFATFDKGVAKKLGLKMNEVDFYEPFMDEPV----HIPDKPY----TEEELVEFVKEHKRATLRKLRPEDMFETW---EDDMEGIHIVAFAEEDDP-DGFEFLEILKQVARDNTDNPDLSIVWIDPDDFPLL-ITYWEKTFKIDLFRPQIGVVNVTD-ADSIWMEIRDD--DDLPTAEELEDWIE--DVLSGKINT
>CASQ2_AVECOLI_Urocolius_indicus_NXX82254.1
------------MKA---------------TC----------WI-L-----AG----FY----------L-----L--F-C--------CKAEEGLNFPTYDGKDRVIDLNE---KNYKQALKKYDMLCLL-FHEP-VSSDKV---------SQKQFQMTEM-VLE-----------LAAQV---LEP--RSIGFGMVDSKKDAKLAKKLGLVEEGSLYVFKEERLIEFDGELA----------TDVLVEFLLDLLEDP--------VEIIN---SKLELQAFDQIDEEIKLIGYFKGEDSEHYRA----FEEAAEHFQPYIKFFATFDKGVAKKLGLKMNEVDFYEPFMDEPV----HIPDKPY----TEEELVEFVTEHRRATLRKLRPEDMFETW---EDDMDGIHIVAFAEEDDP-DGFEFLEILKQVARDNTDNPDLSIVWIDPDDFPLL-ITYWEKTFKIDLFRPQIGVVNVTD-ADSIWMEIRDD--DDLPTAEELEDWIE--DVLSGKINT
>CASQ2_AVEACCI_Harpia_Harpyja_XP_052650140.1
------------MKA---------------TC----------WI-L-----AG----FY----------L-----L--F-F--------CKAEEGLNFPTYDGKDRVIDLNE---KNYKQALKKYDMLCLL-FHEP-VSSDKV---------SQKQFQMTEM-VLE-----------LAAQV---LEP--RSIGFGMVDSKKDAKLAKKLGLVEEGSLYVFKEERLIEFDGELA----------TDVLVEFLLDLLEDP--------VEIIN---NKLELQAFDQIDEEIKLIGYFKGEDSEHYKA----FEEAAEHFQPYIKFFATFDKGVAKKLGLKMNEVDFYEPFMDEPV----HIPDKPY----TEEELVEFVTEHKRATLRKLRPEDMFETW---EDDMEGIHIVAFAEEDDP-DGFEFLEILKQVARDNTDNPDLSIVWIDPDDFPLL-ITYWEKTFKIDLFRPQIGVVNVTD-ADSIWMEIRDD--DDLPTAEELEDWIE--DVLSGKINT
>CASQ2_AVERHEI_Rhea_pennata_XP_062451203.1
------------MKA---------------TC----------WI-L-----AG----FY----------L-----L--F-C--------CKAEEGLHFPTYDGKDRVIDLNE---KNYKQALKKYDMLCLL-FHEP-VSSDKV---------SQKQFQMTEM-VLE-----------LAAQV---LEP--RSIGFGMVDSKKDAKLAKKLGLVEEGSLYVFKEERLIEFDGELA----------TDVLVEFLLDLLEDP--------VEIIN---SKLELQAFDQIDEEIKLIGYFKGEDSEHYKA----FEEAAEHFQPYIKFFATFDKGVAKKLGLKMNEVDFYEPFMDEPV----HIPDKPY----TEEELVEFVKEHKRATLRKLRPEDMFETW---EDDMEGIHIVAFAEEDDP-DGFEFLEILKQVARDNTDNPDLSIVWIDPDDFPLL-ITYWEKTFKIDLFRPQIGVVNVTD-ADSVWMEIRDD--DDLPTAEELEDWIE--DVLSGKINT
>CASQ2_AVESPHE_Aptenodytes_forsteri_XP_009272809.1
------------MKA---------------TC----------WI-L-----AG----FY----------L-----L--F-C--------CKAEEGLNFPTYDGKDRVIDLNE---KNYKQALKKYDMLCLL-FHEP-VSSDKV---------SQKQFQMTEM-VLE-----------LAAQV---LEP--RSIGFGMVDSKKDAKLAKKLGLVEEGSLYVFKEERLIEFDGELA----------TDVLVEFLLDLLEDP--------VEILS---SKLELQAFDQIDDEIKLIGYFKGEDSEHYKA----FEEAAEHFQPYIKFFATFDKGVAKKLGLKMNEVDFYEPFMDEPV----HIPDKPY----TEEELVEFVKEHRRATLRKLRPEDMFETW---EDDMEGIHIVAFAEEDDP-DGFEFLEILKQVARDNTDNPDLSIVWIDPDDFPLL-ITYWEKTFKIDLFRPQIGVVNVTD-ADSVWMDIRDD--DDLPSAEELEDWIE--DVLSGKINT
>CASQ2_AVESPHE_Aptenodytes_patagonicus_DN1485_c0_g1_i1
------------MKA---------------TC----------WI-L-----AG----FY----------L-----L--F-C--------CKAEEGLNFPTYDGKDRVIDLNE---KNYKQALKKYDMLCLL-FHEP-VSSDKV---------SQKQFQMTEM-VLE-----------LAAQV---LEP--RSIGFGMVDSKKDAKLAKKLGLVEEGSLYVFKEERLIEFDGELA----------TDVLVEFLLDLLEDP--------VEILS---SKLELQAFDQIDDEIKLIGYFKGEDSEHYKA----FEEAAEHFQPYIKFFATFDKGVAKKLGLKMNEVDFYEPFMDEPV----HIPDKPY----TEEELVEFVKEHRRATLRKLRPEDMFETW---EDDMEGIHIVSFAEEDDP-DGFEFLEILKQVARDNTDNPDLSIVWIDPDDFPLL-ITYWEKTFKIDLFRPQIGVVNVTD-ADSVWMDIRDD--DDLPSAEELEDWIE--DVLSGKINT
>CASQ2_AVESPHE_Spheniscus_mendiculus_KAF1410633.1
------------MKA---------------TC----------WI-L-----AG----FY----------L-----L--C-C--------CKAEEGLNFPTYDGKDRVIDLNE---KNYKQALKKYDMLCLL-FHEP-VSSDKV---------SQKQFQMTEM-VLE-----------LAAQV---LEP--RSIGFGMVDSKKDAKLAKKLGLVEEGSLYVFKEERLIEFDGELA----------TDVLVEFLLDLLEDP--------VEILN---SKLELQAFDQIDDEIKLIGYFKGEDSEHYKA----FEEAAEHFQPYIKFFATFDKGVAKKLGLKMNEVDFYEPFMDEPV----HIPDKPY----TEEELVEFVKEHKRATLRKLRPEDMFETW---EDDMEGIHIVAFAEEDDP-DGFEFLEILKQVARDNTDNPDLSIVWIDPDDFPLL-ITYWEKTFKIDLFRPQIGVVNVTD-ADSVWMDIRDD--DDLPTAEELEDWIE--DVLSGKINT
>CASQ2_AVECHAR_Larus_fuscus_DN28356_c1_g1_i1
------------MKA---------------TC----------WI-L-----AG----FY----------L-----L--F-C--------CKAEEGLNFPTYDGKDRVIDLNE---KNYKQALKKYDMLCLL-FHEP-VSSDKV---------SQKQFQMTEM-VLE-----------LAAQV---LEP--RSIGFGMVDSKKDAKLAKKLGLVEEGSLYVFKEERLIEFDGELA----------TDVLVEFLLDLLEDP--------VEIIN---SKLELQAFDEIDEEIKLIGYFKGEDSEHYKA----FEEAAEHFQPYIKFFATFDKGVAKKLGLKMNEVDFYEPFMDEPV----HIPDKPY----TEEELVEFVKEHKRATLRKLRPEDMFETW---EDDMDGIHIVAFAEEDDP-DGFEFLEILKQVARDNTDNPDLSIVWIDPDDFPLL-ITYWEKTFKIDLFRPQIGVVNVTD-ADSIWMEIRDD--DDLPTAEELEDWIE--DVLSGKINT
>CASQ2_AVEAEGO_Aegotheles_bennettii_NWX22680.1
------------MKT---------------TC----------WI-L-----AG----FY----------L-----L--F-C--------CKAEEGLNFPTYDGKDRVIDLNE---KNYKQALKKYDMLCLL-FHEP-VSSDKV---------SQKQFQMTEM-VLE-----------LAAQV---LEP--RSIGFGMVDSKKDAKLAKKLGLVEEGSLYVFKEERLIEFDGELA----------TDVLVEFLLDLLEDP--------VEIIN---NKLELQAFDQIDEEIKLIGYFKGEDSEHYKA----FEEAAEHFQPYIKFFATFDKGVAKKLGLKMNEVDFYEPFMEEPV----HIPDKPY----TEEELVEFVKEHKRATLRKLRPEDMFETW---EDDMEGIHIVAFAEEDDP-DGFEFLEILKQVARDNTDNPDLSIVWIDPDDFPLL-ITYWEKTFKIDLFKPQIGVVNVTD-ADSVWMEISDD--DDLPTAEELEDWIE--DVLSGKINT
>CASQ2_AVEPICI_Pogoniulus_pusillus_XP_063999421.1
------------MKV---------------IC----------WI-L-----AG----FY----------L-----L--F-C--------CKAEEGLNFPTYDGKDRVIDLNE---KNYKQALKKYDMLCLL-FHEP-VSSDKV---------SQKQFQMTEM-VLE-----------LAAQV---LEP--RSIGFGMVDSKKDAKLAKKLGLVEEGSLYVFKDERLIEFDGELA----------TDVLVEFLLDLLEDP--------VEVIN---SKLELQAFDQIDDEIKLIGYFKGEDSEHYKA----FEEAAEQFQPYIKFFATFDKGVAKKLGLKMNEVDFYEPFMDEPV----HIPDKPY----SEEELVEFVKEHKRATLRKLRPEDMFETW---EDDMEGIHIVAFAEEDDP-DGFEFLEILKQVARDNTDNPDLSIVWIDPDDFPLL-ITYWEKTFKIDLFRPQIGVVNVTD-ADSIWMEITDD--DDLPTAEELEDWIE--DVLSGKINT
>CASQ2_AVEPICI_Dryobates_pubescens_XP_054019171.1
------------MKV---------------IC----------WI-L-----AG----FY----------L-----L--F-C--------CKAEEGLNFPTYDGKDRVIDLNE---KNYKQALKKYDMLCLL-FHEP-VGSDKV---------SQKQFQMTEM-VLE-----------LAAQV---LEP--RSIGFGMVDSKKDAKLAKKLGLVEEGSLYVFKDERLIEFDGELA----------TDVLVEFLLDLLEDP--------VEVIN---SKLELQAFDQIDEEIKLIGYFKGEDSEHYKA----FEEAAEHFQPYIKFFATFDKGVAKKLGLKMNEVDFYEPFMDEPV----HIPDKPY----SEEELVEFVKEHKRATLRKLRPEDMFETW---EDDMEGIHIVAFAEEDDP-DGFEFLEILKQVARDNTDNPDLSIVWIDPDDFPLL-ITYWEKTFKIDLFRPQIGVVNVTD-ADSVWMEITDD--DDLPTAEELEDWIE--DVLSGKINT
>CASQ2_AVEPASS_Acanthisitta_chloris_XP_009074786
------------MKA---------------TC----------WI-L-----AG----FY----------L-----L--F-C--------CKAEEGLNFPTYDGKDRVIDLNE---KNYKQALKKYDMLCLL-FHEP-VSSDRI---------SQKQFQMTEM-VLE-----------LAAQV---LEP--RSIGFGMVDSKKDAKLAKKLGLFEEGSLYVFKDERLIEFDGELA----------TDVLVEFLLDLLEDP--------VEVIN---SKLELQAFDQIDDEIKLIGYFKGEDSEHFKA----FEEAAEQFQPYIKFFATFDKGVAKKLGLKMNEVDFYEPFMDEPV----HIPDKPY----SEEELVDFVREHKRATLRKLRPEDMFETW---EDDMEGIHIVAFAEEDDP-DGFEFLEILKQVARDNTDNPDLSIVWIDPDDFPLL-ITYWEKTFKIDLFRPQIGVVNVTD-ADSIWMEITDD--DDLPTAEELEDWIE--DVLSGKINT
>CASQ2_AVEPASS_Manacus_vitellinus_DN2017_c0_g1_i2
------------MKA---------------TC----------WI-L-----AG----FY----------L-----L--F-C--------CKAEEGLNFPTYDGKDRVIDLNE---KNYKQALKKYDMLCLL-FHEP-VSSDKV---------SQKQFQMIEM-VLE-----------LAAQV---LEP--RSIGFGMVDSKKDAKLAKKLGLLEEGSLYVFKDERLIEFDGELA----------TDVLVEFLLDLLEDP--------VEVIN---SKLELQAFDQIDDEIKLIGYFKGEDSEHFKA----FEEAAEQFQPYIKFFATFDKGVAKKLGLKMNEVDFYEPFMDEPV----HIPDKPY----TEEELVEFVREHRRATLRKLRPEDMFETW---EDDMEGIHIVAFAEEDDP-DGFEFLEVLKQVARDNTDNPDLSIVWIDPDDFPLL-ITYWEKTFKIDLFRPQIGVVNVTD-ADSIWMDIRDD--DDLPTAEELEDWIE--DVLSGKINT
>CASQ2_AVEPASS_Manacus_vitellinus_XP_008920773.1
------------MKA---------------TC----------WI-L-----AG----FY----------L-----L--F-C--------CKAEEGLNFPTYDGKDRVIDLNE---KNYKQALKKYDMLCLL-FHEP-VSSDKV---------SQKQFQMIEM-VLE-----------LAAQV---LEP--RSIGFGMVDSKKDAKLAKKLGLLEEGSLYVFKDERLIEFDGELA----------TDVLVEFLLDLLEDP--------VEVIN---SKLELQAFDQIDDEIKLIGYFKGEDSEHFKA----FEEAAEQFQPYIKFFATFDKGVAKKLGLKMNEVDFYEPFMDEPV----HIPDKPY----TEEELVEFVREHRRATLRKLRPEDMFETW---EDDMEGIHIVAFAEEDDP-DGFEFLEVLKQVARDNTDNPDLSIVWIDPDDFPLL-ITYWEKTFKIDLFRPQIGVVNVTD-ADSIWMDIRDD--DDLPTAEELEDWIE--DVLSGKINT
>CASQ2_AVEPASS_Manacus_candei_XP_051635633.1
------------MKA---------------TC----------WI-L-----AG----FY----------L-----L--F-C--------CKAEEGLNFPTYDGKDRVIDLNE---KNYKQALKKYDMLCLL-FHEP-VSSDKV---------SQKQFQMTEM-VLE-----------LAAQV---LEP--RSIGFGMVDSKKDAKLAKKLGLLEEGSLYVFKDERLIEFDGELA----------TDVLVEFLLDLLEDP--------VEVIN---SKLELQAFDQIDDEIKLIGYFKGEDSEHFKA----FEEAAEQFQPYIKFFATFDKGVAKKLGLKMNEVDFYEPFMDEPV----HIPDKPY----TEEELVEFVREHRRATLRKLRPEDMFETW---EDDMEGIHIVAFAEEDDP-DGFEFLEVLKQVARDNTDNPDLSIVWIDPDDFPLL-ITYWEKTFKIDLFRPQIGVVNVTD-ADSIWMDIRDD--DDLPTAEELEDWIE--DVLSGKINT
>CASQ2_AVEPASS_Mionectes_oleagineus_DN3423_c0_g1_i4
------------MKA---------------TC----------WI-L-----AG----FY----------L-----L--F-C--------CKAEEGLNFPTYDGKDRVIDLNE---KNYKQALKKYDMLCLL-FHEP-VSSDKI---------SQKQFQMTEM-VLE-----------LAAQV---LEP--RSIGFGMVDSKKDAKLAKKLGLLEEGSLYVFKDERLIEFDGELA----------TDVLVEFLLDLLEDP--------VEVIN---SKLELQAFDQIDDEIKLIGYFKGEDSEHFKA----FEEAAEQFQPYIKFFATFDKGVAKKLGLKMNEVDFYEPFMDEPV----HIPDKPY----TEEELVEFVRDHRRATLRKLRPEDMFETW---EDDMEGIHIVAFAEEDDP-DGFEFLEILKQVARDNTDNPDLSIVWIDPDDFPLL-ITYWEKTFKIDLFRPQIGVVNVTD-ADSIWMDIRDD--DDLPTAEELEDWIE--DVLSGKINT
>CASQ2_AVEPASS_Mionectes_macconnelli_NWS95780.1
------------MKA---------------TC----------WI-L-----AG----FY----------L-----L--F-C--------CKAEEGLNFPTYDGKDRVIDLNE---KNYKQALKKYDMLCLL-FHEP-VSSDKI---------SQKQFQMTEM-VLE-----------LAAQV---LEP--RSIGFGMVDSKKDAKLAKKLGLLEEGSLYVFKDERLIEFDGELA----------TDVLVEFLLDLLEDP--------VEVIN---SKLELQAFDQIDDEIKLIGYFKGEDSEHFKA----FEEAAEQFQPYIKFFATFDKGVAKKLGLKMNEVDFYEPFMDEPV----HIPDKPY----TEEELVEFVRDHRRATLRKLRPEDMFETW---EDDMEGIHIVAFAEEDDP-DGFEFLEILKQVARDNTDNPDLSIVWIDPDDFPLL-ITYWEKTFKIDLFRPQIGVVNVTD-ADSIWMDIRDD--DDLPTAEELEDWIE--DVLSGKINT
>CASQ2_AVEPASS_Tachuris_rubrigastra_NWR31730.1
------------MKA---------------TC----------WI-L-----AG----FY----------L-----L--F-C--------CKAEEGLNFPTYDGKDRVIDLNE---KNYKQALKKYDMLCLL-FHEP-VSSDKV---------SQKQFQMTEM-VLE-----------LAAQV---LEP--RSIGFGMVDSKKDAKLAKKLGLLEEGSLYVFKDERLIEFDGELA----------TDVLVEFLLDLLEDP--------VEVIN---SKLELQAFDQIDDEIKLIGYFKGEDSEHFKA----FEEAAEQFQPYIKFFATFDKGVAKKLGLKMNEVDFYEPFMDEPV----HIPDKPY----TEEELVEFVRDHRRATLRKLRPEDMFETW---EDDMEGIHIVAFAEEDDP-DGFEFLEILKQVARDNTDNPDLSIVWIDPDDFPLL-ITYWEKTFKIDLFRPQIGVVNVTD-ADSIWMDIRDD--DDLPTAEELEDWIE--DVLSGKINT
>CASQ2_AVEPASS_Neopipo_cinnamomea_NWQ62316.1
------------MKA---------------TC----------WI-L-----AG----FY----------L-----L--F-C--------CKAEEGLNFPTYDGKDRVIDLNE---KNYKQALKKYDMLCLL-FHEP-VSSDKI---------SQKQFQMTEM-VLE-----------LAAQV---LEP--RSIGFGMVDSKKDAKLAKKLGLLEEGSLYVFKDERLIEFDGELA----------TDVLVEFLLDLLEDP--------VEVIN---SKLELQAFDQIDDEIKLIGYFKGEDSEHFKA----FEEAAEQFQPYIKFFATFDKGVAKKLGLKMNEVDFYEPFMDEPV----HIPDKPY----TEEELVEFVRDHRRATLRKLRPEDMFETW---EDDLEGIHIVAFAEEDDP-DGFEFLEILKQVARDNTDNPDLSIVWIDPDDFPLL-ITYWEKTFKIDLFRPQIGVVNVTD-ADSIWMDIRDD--DDLPTAEELEDWIE--DVLSGKINT
>CASQ2_AVEPASS_Onychorhynchus_coronatus_NWU75921.1
------------MKA---------------TC----------WI-L-----AG----FY----------L-----L--F-C--------CKAEEGLNFPTYDGKDRVIDLNE---KNYKQALKKYDMLCLL-FHEP-VSSDKV---------SQKQFQMTEM-VLE-----------LAAQV---LEP--RSIGFGMVDSKKDAKLAKKLGLLEEGSLYVFKDERLIEFDGELA----------TDVLVEFLLDLLEDP--------VEVIN---SKLELQAFDQIDDEIKLIGYFKGEDSEHFKA----FEEAAEQFQPYIKFFATFDKGVAKKLGLKMNEVDFYEPFMDEPV----HIPDKPY----TEEELVEFVRDHRRATLRKLRPEDMFETW---EDDMEGIHIVAFAEEDDP-DGFEFLEILKQVARDNTDNPDLSIVWIDPDDFPLL-ITYWEKTFKIDLFRPQIGVVNVTD-ADSIWMDIRDD--DDLPTAEELEDWIE--DVLSGKINT
>CASQ2_AVEPASS_Xenopipo_atronitens_DN673_c0_g1_i1
------------MKA---------------TC----------WI-L-----AG----FY----------L-----L--F-C--------CKAEEGLNFPTYDGKDRVIDLNE---KNYKQALKKYDMLCLL-FHEP-VSSDKV---------SQKQFQMTEM-VLE-----------LAAQV---LEP--RSIGFGMVDSKKDAKLAKKLGLLEEGSLYVFKDERLIEFDGELA----------TDVLVEFLLDLLEDP--------VEVIN---SKLELQAFDQIDDEIKLIGYFKGEDSEHFKA----FEEAAEQFQPYIKFFATFDKGVAKKLGLKMNEVDFYEPFMDEPV----HIPDKPY----TEEELVEFVREHRRATLRKLRPEDMFETW---EDDMEGIHIVAFAEEDDP-DGFEFLEILKQVARDNTDNPDLSIVWIDPDDFPLL-ITYWEKTFKIDLFRPQIGVVNVTD-ADSIWMDIRDD--DDLPTAEELEDWIE--DVLSGKINT
>CASQ2_AVEPASS_Neopelma_chrysocephalum_XP_027537019.1
------------MKA---------------TC----------WI-L-----AG----FY----------L-----L--F-C--------CKAEEGLNFPTYDGKDRVIDLNE---KNYKQALKKYDMLCLL-FHEP-VSSDKV---------SQKQFQMTEM-VLE-----------LAAQV---LEP--RSIGFGMVDSKKDAKLAKKLGLLEEGSLYVFKDERLIEFDGELA----------TDVLVEFLLDLLEDP--------VEVIN---SKLELQAFDQIDDEIKLIGYFKGEDSEHFKA----FEEAAEQFQPYIKFFATFDKGVAKKLGLKMNEVDFYEPFMDEPV----HIPDKPY----TEEELVEFVREHRRATLRKLRPEDMFETW---EDDMEGIHIVAFAEEDDP-DGFEFLEILKQVARDNTDNPDLSIVWIDPDDFPLL-ITYWEKTFKIDLFRPQIGVVNVTD-ADSIWMDIRDD--DDLPTAEELEDWIE--DVLSGKINT
>CASQ2_AVEANSE_Empidonax_traillii_XP_027734685.1
------------MKA---------------TC----------WI-L-----AG----FY----------L-----L--F-C--------CKAEEGLNFPTYDGKDRVIDLNE---KNYKQALKKYDMLCLL-FHEP-VSSDKV---------SQKQFQMTEM-VLE-----------LAAQV---LEP--RSIGFGMVDSKKDAKLAKKLGLLEEGSLYVFKDERLIEFDGELA----------TDVLVEFLLDLLEDP--------VEVIN---SKLELQAFDQIDDEIKLIGYFKGEDSEHFKA----FEEAAEQFQPYIKFFATFDKGVAKKLGLKMNEVDFYEPFMDEPV----HIPDKPY----TEEELVEFVREHRRATLRKLRPEDMFETW---EDDMEGIHIVAFAEEDDP-DGFEFLEILKQVARDNTDNPDLSIVWIDPDDFPLL-ITYWEKTFKIDLFRPQIGVVNVTD-ADSIWMDIRDD--DDLPTAEELEDWIE--DVLSGKINT
>CASQ2_AVEPASS_Pitangus_sulphuratus_KAJ7400368.1
------------MKA---------------TC----------WI-L-----AG----FY----------L-----L--F-C--------CKAEEGLNFPTYDGKDRVIDLNE---KNYKQALKKYDMLCLL-FHEP-VSSDKV---------SQKQFQMTEM-VLE-----------LAAQV---LEP--RSIGFGMVDSKKDAKLAKKLGLLEEGSLYVFKDERLIEFDGELA----------TDVLVEFLLDLLEDP--------VEIIN---SKLELQAFDQIDDEIKLIGYFKGEDSEHFKA----FEEAAEQFQPYIKFFATFDKGVAKKLGLKMNEVDFYEPFMDEPV----HIPDKPY----TEEELVEFVREHRRATLRKLRPEDMFETW---EDDMEGIHIVAFAEEDDP-DGFEFLEILKQVARDNTDNPDLSIVWIDPDDFPLL-ITYWEKTFKIDLFRPQIGVVNVTD-ADSIWMDIRDD--DDLPTAEELEDWIE--DVLSGKINT
>CASQ2_AVEPASS_Corapipo_altera_XP_027509375.1
------------MKA---------------TC----------WI-L-----AG----FY----------L-----L--F-C--------CKAEEGLNFPTYDGKDRVIDLNE---KNYKQALKKYDMLCLL-FHEP-VSSDKV---------SQKQFQMTEM-VLE-----------LAAQV---LEP--RSIGFGMVDSKKDAKLAKRLGLLEEGSLYVFKDERLIEFDGELA----------TDVLVEFLLDLLEDP--------VEVIN---SKLELQAFDQIDDEIKLIGYFKGEDSEHFKA----FEEAAEQFQPYIKFFATFDKGVAKKLGLKMNEVDFYEPFMDEPV----HIPDKPY----TEEELVEFVREHRRATLRKLRPEDMFETW---EDDMEGIHIVAFAEEDDP-DGFEFLEILKQVARDNTDNPDLSIVWIDPDDFPLL-ITYWEKTFKIDLFRPQIGVVNVTD-ADSIWMDIRDD--DDLPTAEELEDWIE--DVLSGKINT
>CASQ2_AVEPASS_Myiozetetes_cayanensis_XP_050189233.1
------------MKA---------------TC----------WI-L-----AG----FY----------L-----L--F-C--------CKAEEGLNFPTYDGKDRVIDLNE---KNYKQALKKYDMLCLL-FHEP-VSSDKV---------SQKQFQMTEM-VLE-----------LAAQV---LEP--RSIGFGMVDSKKDAKLAKKLGLIEEGSLYVFKDERLIEFDGELA----------TDVLVEFLLDLLEDP--------VEIIN---SKLELQAFDQIDDEIKLIGYFKGEDSEHFKA----FEEAAEQFQPYIKFFATFDKGVAKKLGLKMNEVDFYEPFMDEPV----HIPDKPY----TEEELVEFVKEHRRATLRKLRPEDMFETW---EDDMEGIHIVAFAEEDDP-DGFEFLEILKQVARDNTDNPDLSIVWIDPDDFPLL-ITYWEKTFKIDLFRPQIGVVNVTD-ADSIWMDIRDD--DDLPTAEELEDWIE--DVLSGKINT
>CASQ2_AVEPASS_Tyrannus_savana_NXM04622.1
------------MKA---------------TC----------WI-L-----AG----FY----------L-----L--F-C--------CKAEEGLNFPTYDGKDRVIDLNE---KNYKQALKKYDMLCLL-FHEP-VSSDKV---------SQKQFQMTEM-VLE-----------LAAQV---LEP--RSIGFGMVDSKKDAKLAKKLGLLEEGSLYVFKDERLIEFDGELA----------TDVLVEFLLDLLEDP--------VEIIN---SKLELQAFDQIDDEIKLIGYFKGEDSEHFKA----FEEAAEQFQPYIKFFATFDKGVAKKLGLKMNEVDFYEPFMDEPV----HIPDKPY----TEEELVEFVKEHRRATLRKLRPEDMFETW---EDDMEGIHIVAFAEEDDP-DGFEFLEILKQVARDNTDNPDLSIVWIDPDDFPLL-ITYWEKTFKIDLFRPQIGVVNVTD-ADSIWMDIRDD--DDLPTAEELEDWIE--DVLSGKINT
>CASQ2_AVEPASS_Lepidothrix_coronata_XP_017670266.1
------------MKA---------------TC----------WI-L-----AG----FY----------L-----L--F-C--------CKAEEGLNFPTYDGKDRVIDLNE---KNYKQALKKYDMLCLL-FHEP-VSSDKV---------SQKQFQMTEM-VLE-----------LAAQV---LEP--RSIGFGMVDSKKDAKLAKKLGLLEEGSLYVFKDERLIEFDGELA----------TDVLVEFLLDLLEDP--------VEVIN---SKLELQAFDQIDDEIKLIGYFKGEDSEHFKA----FEEAAEQFQPYIKFFATFDKGVAKKLGLKMNEVDFYEPFMDEPV----HIPDKPY----TEEELVEFVREHRRATLRKLRPEDMFETW---EDDMDGIHIVAFAEEDDP-DGFEFLEILKQVARDNTDNPDLSIVWIDPDDFPLL-ITYWEKTFKIDLFRPQIGVVNVTD-ADSIWMDIRDD--DDLPTAEELEDWIE--DVLSGKINT
>CASQ2_AVEPASS_Grallaria_varia_NXG13545.1
------------MKA---------------TC----------WI-L-----AG----FY----------L-----L--F-C--------CKAEEGLNFPTYDGKDRVIDLNE---KNYKQALKKYDMLCLL-FHEP-VSSDKV---------SQKQFQMTEM-VLE-----------LAAQV---LEP--RSIGFGMVDSKKDAKLAKKLGLLEEGSLYVFKDERLIEFDGELA----------TDVLVEFLLDLLEDP--------VEVIN---SKLELQAFDQIDDEIKLIGYFKGEDSEHFKA----FEEAAEQFQPYIKFFATFDKGVAKKLGLKMNEVDFYEPFMEEPV----HIPDKPY----TEEELVEFVKEHRRATLRKLRPEDMFETW---EDDMEGIHIVAFAEEDDP-DGFEFLEILKQVARDNTDNPDLSIVWIDPDDFPLL-ITYWEKTFKIDLFRPQIGVVNVTD-ADSIWMDIRDD--DDLPTAEELEDWIE--DVLSGKINT
>CASQ2_AVEPASS_Pipra_filicauda_XP_027586238.1
------------MKA---------------TC----------WI-L-----AG----FY----------L-----L--F-C--------CKAEEGLNFPTYDGKDRVIDLNE---KNYKQALKKYDMLCLL-FHEP-VSSDKV---------SQKQFQMTEM-VLE-----------LAAQV---LEP--RSIGFGMVDSKKDAKLAKKLGLLEEGSLYVFKDERLIEFDGELA----------TDVLVEFLLDLLEDP--------VEVIN---SKLELQAFDQIDDEIKLIGYFKGEDSEHFKA----FEEAAEQFQPYIKFFATFDKGVAKKLGLKMNEVDFYEPFMDEPV----HIPDKPY----TEEELVEFVREHRRATLRKLRPEDMFETW---EDDMEGIHIVAFAEEDDP-DGFEFLEVLKQVARDNTDNPDLSIVWIDPDDFPLL-ITYWEKTFKIDLFRPQIGVVNVTD-ADSIWMDIRDD--DDLPTAEELEDWIE--DVLSGKINT
>CASQ2_AVEPASS_Climacteris_rufus_NWW78985.1
------------MKA---------------TC----------WI-L-----AG----FY----------L-----L--F-C--------CKAEEGLNFPTYDGKDRVIDLNE---KNYKQALKKYDMLCLL-FHEP-VSSDKV---------SQKQFQMTEM-VLE-----------LAAQV---LEP--RSIGFGMVDSKKDAKLAKKLGLLEEGSLYVFKDERLIEFDGELS----------TDVLVEFLLDLLEDP--------VEIIN---SKLELQAFDQIDDEIKLIGYFKGEDSEHFKA----FEEAAEQFQPYIKFFATFDKGVAKKLGLKMNEVDFYEPFMDEPV----HIPDKPY----TEEELVDFVKEHRRATLRKLRPEDMFETW---EDDMEGIHIVAFAEEDDP-DGFEFLEILKQVARDNTDNPDLSIVWIDPDDFPLL-ITYWEKTFKIDLFRPQIGVVNVTD-ADSIWMDIRDD--DDLPTAEELEDWIE--DVLSGKINT
>CASQ2_AVEPASS_Piprites_chloris_NXK38142.1
------------MKA---------------TC----------WI-L-----AG----FY----------L-----L--F-C--------CNAEEGLNFPTYDGKDRVIDLNE---KNYKQALKKYDMLCLL-FHEP-VSSDKV---------SQKQFQMTEM-VLE-----------LAAQV---LEP--RSIGFGMVDSKKDAKLAKKLGLLEEGSLYVFKDERLIEFDGELA----------TDVLVEFLLDLLEDP--------VEVIN---SKLELQAFDQIDDEIKLIGYFKGEDSEHFKA----FEEAAEQFQPYIKFFATFDKGVAKKLGLKMNEVDFYEPFMDEPV----HIPDKPY----TEEELVEFVRDHRRATLRKLRPEDMFETW---EDDMDGIHIVAFAEEDDP-DGFEFLEILKQVARDNTDNPDLSIVWIDPDDFPLL-ITYWEKTFKIDLFRPQIGVVNVTD-ADSIWMDIRDD--DDLPTAEELEDWIE--DVLSGKINT
>CASQ2_AVEPASS_Pachyramphus_minor_NWS20604.1
------------MKA---------------TC----------WI-L-----AG----FY----------L-----L--F-C--------CKAEEGLNFPTYDGKDRVIDLNE---KNYKQALKKYDMLCLL-FHEP-VSSDKV---------SQKQFQMTEM-VLE-----------LAAQV---LEP--RSIGFGMVDSKKDAKLAKKLGLLEEGSLYVFKDERLIEFDGELA----------TDVLVEFLLDLLEDP--------VEVIN---SKLELQAFDQIDDEIKLIGYFKGEDSEHFKA----FEEAAEHFQPYIKFFATFDKGVAKKLGLKMNEVDFYEPFMDEPV----HIPDKPY----TEEELVEFVRDHRRATLRKVRPEDMFETW---EDDMEGIHIVAFAEEDDP-DGFEFLEILKQVARDNTDNPDLSIVWIDPDDFPLL-ITYWEKTFKIDLFRPQIGVVNVTD-ADSIWMDIRDD--DDLPTAEELEDWIE--DVLSGKINT
>CASQ2_AVEPASS_Atrichornis_clamosus_NXY14204.1
------------MKA---------------TC----------WI-L-----AG----FY----------L-----L--F-C--------CKAEEGLNFPTYDGKDRVIDLNE---KNYKQALKKYDMLCLL-FHEP-VSSDKV---------SQKQFQMTEM-VLE-----------LAAQV---LEP--RSIGFGMVDSKKDAKLAKKLGLLEEGSLYVFKDERLIEFDGELS----------TDVLVEFLLDLLEDP--------VEVIN---SKLELQAFDQIDDEIKLIGYFKGEDSEHFKA----FEEAAEQFQPYIKFFATFDKGVAKKLGLKMNEVDFYEPFMDEPV----HIPDKPY----TEEELVDFVREHKRATLRKLRPEDMFETW---EDDMEGIHIVAFAEEDDP-DGFEFLEILKQVARDNTDNPDLSIVWIDPDDFPLL-ITYWEKTFKIDLFRPQIGVVNVTD-ADSIWMDIRDD--DDLPTAEELEDWIE--DVLSGKINT
>CASQ2_AVEPASS_Menura_novaehollandiae_NXE90066.1
------------MKV---------------TC----------WI-L-----AG----FY----------L-----L--F-C--------CKAEEGLNFPTYDGKDRVIDLNE---KNYKQALKKYDMLCLL-FHEP-VSSDKV---------SQKQFQMTEM-VLE-----------LAAQV---LEP--RSIGFGMVDSKKDAKLAKKLGLLEEGSLYVFKDERLIEFDGELS----------TDVLVEFLLDLLEDP--------VEIIN---NKLELQAFDQIDEEIKLIGYFKGEDSEHFKA----FEEAAEQFQPYIKFFATFDKGVAKKLGLKMNEVDFYEPFMDEPV----HIPDKPY----TEEELVDFVREHKRATLRKLRPEDMFETW---EDDMEGIHIVAFAEEDDP-DGFEFLEILKQVARDNTDNPDLSIVWIDPDDFPLL-ITYWEKTFKIDLFRPQIGVVNVTD-ADSIWMDIRDD--DDLPTAEELEDWIE--DVLSGKINT
>CASQ2_AVEPASS_Cephalopterus_ornatus_NWU15063.1
------------MKA---------------TC----------WI-L-----AG----FY----------L-----L--F-C--------CKAEEGLNFPTYDGKDRVIDLNE---KNYKQALKKYDMLCLL-FHEP-VSSDKA---------SQKQFQMTEM-VLE-----------LAAQV---LEP--RSIGFGMVDSKKDAKLAKKLGLLEEGSLYVFKDDRLIEFDGELA----------TDVLVEFLLDLLEDP--------VEIIN---SKLELQAFDQIDDEIKLIGYFKGEDSEHFKA----FEEAAEQFQPYIKFFATFDKGVAKKLGLKMNEVDFYEPFMDEPV----HIPDKPY----TEEELVEFVREHRRATLRKLRPEDMFETW---EDDMEGIHIVAFAEEDDP-DGFEFLEILKQVARDNTDNPDLSIVWIDPDDFPLL-ITYWEKTFKIDLFKPQIGVVNVTD-ADSIWMDIRDD--DDLPTAEELEDWIE--DVLSGKINT
>CASQ2_AVEPASS_Vidua_chalybeata_XP_053790257.1
------------MKA---------------IC----------WI-L-----AG----FY----------L-----L--F-C--------CKAEEGLNFPTYDGKDRVIDLNE---KNYKQALKKYDMLCLL-FHEP-VSSDKV---------SQKQFQMTEM-VLE-----------LAAQV---LEP--RSIGFGMVDSKKDAKLAKKLGLLEEGSLYVFKDERLVEFDGELS----------ADVLVEFLLDLLEDP--------VEVIN---SKLELQAFDQIDDEIKLIGYFKGEDSEHFKA----FEEAAEHFQPYVKFFATFDKGVAKKLGLKMNEVDFYEPFMDEPV----HIPDKPY----SEEELVDFVREHRRATLRKLRPEDMFETW---EDDMEGIHIVAFAEEDDP-DGFEFLEILKQVARDNTDNPDLSIVWIDPDDFPLL-ITYWEKTFKIDLFRPQIGVVNVTD-ADSVWMDIRDD--DDLPTAEELEDWIE--DVLSGKINT
>CASQ2_AVEPASS_Vidua_macroura_XP_053825649.1
------------MKA---------------IC----------WI-L-----AG----FY----------L-----L--F-C--------CKAEEGLNFPTYDGKDRVIDLNE---KNYKQALKKYDMLCLL-FHEP-VSSDKV---------SQKQFQMTEM-VLE-----------LAAQV---LEP--RSIGFGMVDSKKDAKLAKKLGLLEEGSLYVFKDERLVEFDGELS----------ADVLVEFLLDLLEDP--------VEVIN---SKLELQAFDQIDDEIKLIGYFKGEDSEHFKA----FEEAAEHFQPYVKFFATFDKGVAKKLGLKMNEVDFYEPFMDEPV----HIPDKPY----SEEELVDFVREHRRATLRKLRPEDMFETW---EDDMEGIHIVAFAEEDDP-DGFEFLEILKQVARDNTDNPDLSIVWIDPDDFPLL-ITYWEKTFKIDLFRPQIGVVNVTD-ADSVWMDIRDD--DDLPTAEELEDWIE--DVLSGKINT
>CASQ2_AVEPASS_Agelaius_phoeniceus_XP_054483985.1
------------MKA---------------IC----------WI-L-----AG----FY----------L-----L--F-C--------CKAEEGLNFPTYDGKDRVIDLNE---KNYKQALKKYDMLCLL-FHEP-VSSDKV---------SQKQFQMTEM-VLE-----------LAAQV---LEP--RSIGFGMVDSKKDAKLAKKLGLLEEGSLYVFKDERLVEFDGELS----------ADVLVEFLLDLLEDP--------VEIIN---SKLELQAFDQIDDEIKLIGYFKGEDSEHFKA----FEEAAEHFQPYVKFFATFDKGVAKKLGLKMNEVDFYEPFMDEPV----HIPDKPY----SEEELVDFVREHRRATLRKLRPEDMFETW---EDDMEGIHIVAFAEEDDP-DGFEFLEILKQVARDNTDNPDLSIVWIDPDDFPLL-ITYWEKTFKIDLFRPQIGVVNVTD-ADSVWMDIRDD--DDLPTAEELEDWIE--DVLSGKINT
>CASQ2_AVEPASS_Illadopsis_cleaveri_NXM54587.1
------------MKA---------------IC----------WI-L-----AG----FY----------L-----L--F-C--------CKAEEGLNFPTYDGKDRVIDLNE---KNYKQALKKYDMLCLL-FHEP-VSSDKV---------SQKQFQMTEM-VLE-----------LAAQV---LEP--RSIGFGMVDSKKDAKLAKKLGLLEEGSLYVFKDERLIEFDGELS----------ADVLVEFLLDLLEDP--------VEVIN---SKLELQAFDQIDDEIKLIGYFKGEDSEHFKA----FEEAAEHFQPYVKFFATFDKGVAKKLGLKMNEVDFYEPFMDEPV----HIPDKPY----SEEELVDFVREHRRATLRKLRPEDMFETW---EDDMEGIHIVAFAEEDDP-DGFEFLEILKQVARDNTDNPDLSIVWIDPDDFPLL-ITYWEKTFKIDLFRPQIGVVNVTD-ADSVWMDIRDD--DDLPTAEELEDWIE--DVLSGKINT
>CASQ2_AVEPASS_Rhipidura_dahli_NXI76082.1
------------MKA---------------IC----------WI-L-----AG----FY----------L-----L--F-C--------CKAEEGLNFPTYDGKDRVIDLNE---KNYKQALKKYDMLCLL-FHEP-VSSDKV---------SQKQFQMTEM-VLE-----------LAAQV---LEP--RSIGFGMVDSKKDAKLAKKLGLLEEGSLYVFKDERLIEFDGELS----------ADVLVEFLLDLLEDP--------VEVIN---SKLELQAFDQIDDEIKLIGYFKGEDSEHFKA----FEEAAEHFQPYVKFFATFDKGVAKKLGLKMNEVDFYEPFMDEPV----HIPDKPY----SEEELVDFVREHRRATLRKLRPEDMFETW---EDDMEGIHIVAFAEEDDP-DGFEFLEILKQVARDNTDNPDLSIVWIDPDDFPLL-ITYWEKTFKIDLFRPQIGVVNVTD-ADSIWMDIRDD--DDLPTAEELEDWIE--DVLSGKINT
>CASQ2_AVEPASS_Myiagra_hebetior_NXH26069.1
------------MKA---------------IC----------WI-L-----AG----FY----------L-----L--F-C--------CKAEEGLNFPTYDGKDRVIDLNE---KNYKQALKKYDMLCLL-FHEP-VSSDKV---------SQKQFQMTEM-VLE-----------LAAQV---LEP--RSIGFGMVDSKKDAKLAKKLGLLEEGSLYVFKDERLIEFDGELS----------ADVLVEFLLDLLEDP--------VEVIN---SKLELQAFDQIDDEIKLIGYFKGEDSEHFKA----FEEAAEHFQPYVKFFATFDKGVAKKLGLKMNEVDFYEPFMDEPV----HIPDKPY----SEEELVDFVKEHRRATLRKLRPEDMFETW---EDDMEGIHIVAFAEEDDP-DGFEFLEILKQVARDNTDNPDLSIVWIDPDDFPLL-ITYWEKTFKIDLFRPQIGVVNVTD-ADSIWMDIRDD--DDLPTAEELEDWIE--DVLSGKINT
>CASQ2_AVEPASS_Molothrus_ater_XP_036248613.1
------------MKA---------------IC----------WI-L-----AG----FY----------L-----L--F-C--------CKAEEGLNFPTYDGKDRVIDLNE---KNYKQALKKYDMLCLL-FHEP-VSSDKV---------SQKQFQMTEM-VLE-----------LAAQV---LEP--RSIGFGMVDSKKDAKLAKKLGLLEEGSLYVFKDERLVEFDGELS----------ADVLVEFLLDLLEDP--------VEIIN---SKLELQAFDQIDDEIKLIGYFKGEDSEHFKA----FEEAAEHFQPYVKFFATFDKGVAKKLGLKMNEVDFYEPFMDEPV----HIPDKPY----SEEELVDFVREHRRATLRKLRPEDMFETW---EDDMEGIHIVAFAEEDDP-DGFEFLEILKQVARDNTDNPDLSIVWIDPDDFPLL-ITYWEKTFKIDLFRPQIGVVNVTD-ADSVWMDIRDD--DDLPTAEELEDWIE--DVLSGKINT
>CASQ2_AVEPASS_Pyrgilauda_ruficollis_XP_041319689.1
------------MKA---------------IC----------WI-L-----AG----FY----------L-----L--F-C--------CKAEEGLNFPTYDGKDRVIDLNE---KNYKQALKKYDMLCLL-FHEP-VGSDKV---------SQKQFQMTEM-VLE-----------LAAQV---LEP--RSIGFGMVDSKKDAKLAKKLGLLEEGSLYVFKDERLVEFDGELA----------ADVLVEFLLDLLEDP--------VEVIN---SKLELQAFDQIDDEIKLIGYFKGEDSEHFKA----FEEAAEHFQPYVKFFATFDKGVAKKLGLKMNEVDFYEPFMDEPV----HIPDKPY----SEEELVDFVREHRRATLRKLRPEDMFETW---EDDMEGIHIVAFAEADDP-DGFEFLEILKQVARDNTDNPDLSIVWIDPDDFPLL-ITYWEKTFKIDLFRPQIGVVNVTD-ADSVWMDIRDD--DDLPTAEELEDWIE--DVLSGKINT
>CASQ2_AVEPASS_Onychostruthus_taczanowskii_XP_041266825.1
------------MKA---------------IC----------WI-L-----AG----FY----------L-----L--F-C--------CKAEEGLNFPTYDGKDRVIDLNE---KNYKQALKKYDMLCLL-FHEP-VGSDKV---------SQKQFQMTEM-VLE-----------LAAQV---LEP--RSIGFGMVDSKKDAKLAKKLGLLEEGSLYVFKDERLVEFDGELA----------ADVLVEFLLDLLEDP--------VEVIN---SKLELQAFDQIDDEIKLIGYFKGEDSEHFKA----FEEAAEHFQPYVKFFATFDKGVAKKLGLKMNEVDFYEPFMDEPV----HIPDKPY----SEEELVDFVREHRRATLRKLRPEDMFETW---EDDMEGIHIVAFAEEDDP-DGFEFLEILKQVARDNTDNPDLSIVWIDPDDFPLL-ITYWEKTFKIDLFRPQIGVVNVTD-ADSVWMDIRDD--DDLPTAEELEDWIE--DVLSGKINT
>CASQ2_AVEPASS_Aegithalos_concinnus_DN2780_c0_g1_i1
------------MKA---------------IC----------WI-L-----AG----FY----------L-----L--F-C--------CKAEEGLNFPTYDGKDRVIDLNE---KNYKQALKKYDMLCLL-FHEP-VSSDKV---------SQKQFQMTEM-VLE-----------LAAQV---LEP--RSIGFGMVDSKKDAKLAKKLGLLEEGSLYVFKDERLVEFDGELS----------ADVLVEFLLDLLEDP--------VEVIN---SKLELQAFDQIDDEIKLIGYFKGEDSEHFKA----FEEAAEQFQPYVKFFATFDKGVAKKLGLKMNEVDFYEPFMDEPV----HIPDKPY----SEEELVDFVREHRRATLRKLRPEDMFETW---EDDMEGIHIVAFAEEDDP-DGFEFLEILKQVARDNTDNPDLSIVWIDPDDFPLL-ITYWEKTFKIDLFRPQIGVVNVTD-ADSIWMDIRDD--DDLPTAEELEDWIE--DVLSGKINT
>CASQ2_AVEPASS_Aegithalos_iouschistos_DN2488_c0_g1_i1
------------MKA---------------IC----------WI-L-----AG----FY----------L-----L--F-C--------CKAEEGLNFPTYDGKDRVIDLNE---KNYKQALKKYDMLCLL-FHEP-VSSDKV---------SQKQFQMTEM-VLE-----------LAAQV---LEP--RSIGFGMVDSKKDAKLAKKLGLLEEGSLYVFKDERLVEFDGELS----------ADVLVEFLLDLLEDP--------VEVIN---SKLELQAFDQIDDEIKLIGYFKGEDSEHFKA----FEEAAEQFQPYVKFFATFDKGVAKKLGLKMNEVDFYEPFMDEPV----HIPDKPY----SEEELVDFVREHRRATLRKLRPEDMFETW---EDDMEGIHIVAFAEEDDP-DGFEFLEILKQVARDNTDNPDLSIVWIDPDDFPLL-ITYWEKTFKIDLFRPQIGVVNVTD-ADSIWMDIRDD--DDLPTAEELEDWIE--DVLSGKINT
>CASQ2_AVEPASS_Dicaeum_eximium_NXH47025.1
------------MKA---------------IC----------WI-L-----AG----FY----------L-----L--F-C--------CKAEEGLNFPTYDGKDRVIDLNE---KNYKQALKKYDMLCLL-FHEP-VSSDKV---------SQKQFQMTEM-VLE-----------LAAQV---LEP--RSIGFGMVDSKKDAKLAKKLGLLEEGSLYVFKDERLVEFDGELS----------ADVLVEFLLDLLEDP--------VEVIN---SKLELQAFDQIDDEIKLIGYFKGEDSEHFKA----FEEAAEQFQPYVKFFATFDKGVAKKLGLKMNEVDFYEPFMDEPV----HIPDKPY----SEEELVDFVREHRRATLRKLRPEDMFETW---EDDMEGIHIVAFAEEDDP-DGFEFLEILKQVARDNTDNPDLSIVWIDPDDFPLL-ITYWEKTFKIDLFRPQIGVVNVTD-ADSIWMDIRDD--DDLPTAEELEDWIE--DVLSGKINT
>CASQ2_AVEPASS_Anthoscopus_minutus_NXQ63536.1
------------MKA---------------VC----------WI-L-----AG----FY----------L-----L--F-C--------CKAEEGLNFPTYDGKDRVIDLNE---KNYKQALKKYDMLCLL-FHEP-VSSDKV---------SQKQFQMTEM-VLE-----------LAAQV---LEP--RSIGFGMVDSKKDAKLAKKLGLLEEGSLYVFKDERLVEFDGELS----------ADVLVEFLLDLLEDP--------VEVIN---SKLELQAFDQIDDEIKLIGYFKGEDSEHFKA----FEEAAEQFQPYVKFFATFDKGVAKKLGLKMNEVDFYEPFMDEPV----HIPDKPY----SEEELVDFVREHRRATLRKLRPEDMFETW---EDDMEGIHIVAFAEEDDP-DGFEFLEILKQVARDNTDNPDLSIVWIDPDDFPLL-ITYWEKTFKIDLFRPQIGVVNVTD-ADSIWMDIRDD--DDLPTAEELEDWIE--DVLSGKINT
>CASQ2_AVEPASS_Hypocryptadius_cinnamomeus_NXR89910.1
------------MKA---------------IC----------WI-L-----AG----FY----------L-----L--F-C--------CKAEEGLNFPTYDGKDRVIDLNE---KNYKQALKKYDMLCLL-FHEP-VSSDKV---------SQKQFQMTEM-VLE-----------LAAQV---LEP--RSIGFGMVDSKKDAKLAKKLGLLEEGSLYVFKDERLVEFDGELS----------ADVLVEFLLDLLEDP--------VEVIN---SKLELQAFDQIDDEIKLIGYFKGEDSEHFKA----FEEAAEQFQPYVKFFATFDKGVAKKLGLKMNEVDFYEPFMDEPV----HIPDKPY----SEEELVDFVREHRRATLRKLRPEDMFETW---EDDMEGIHIVAFAEEDDP-DGFEFLEILKQVARDNTDNPDLSIVWIDPDDFPLL-ITYWEKTFKIDLFRPQIGVVNVTD-ADSVWMDIRDD--DDLPTAEELEDWIE--DVLSGKINT
>CASQ2_AVEPASS_Melospiza_melodia_DN5723_c0_g3_i2
------------MKA---------------IC----------WI-L-----AG----FY----------L-----L--F-C--------CKAEEGLNFPTYDGKDRVIDLNE---KNYKQALKKYDMLCLL-FHEP-VSSDKV---------SQKQFQMTEM-VLE-----------LAAQV---LEP--RSIGFGMVDSKKDAKLAKKLGLLEEGSLYVFKDERLVEFDGELS----------ADVLVEFLLDLLEDP--------VEIIN---SKLELQAFDQIDDEIKLIGYFKGEDSEHFKA----FEEAAEQFQPYVKFFATFDKGVAKKLGLKMNEVDFYEPFMDEPV----HIPDKPY----SEEELVDFVREHRRATLRKLRPEDMFETW---EDDMEGIHIVAFAEEDDP-DGFEFLEILKQVARDNTDNPDLSIVWIDPDDFPLL-ITYWEKTFKIDLFRPQIGVVNVTD-ADSVWMDIRDD--DDLPTAEELEDWIE--DVLSGKINT
>CASQ2_AVEPASS_Zonotrichia_albicollis_XP_005486173.1
------------MKA---------------IC----------WI-L-----AG----FY----------L-----L--F-C--------CKAEEGLNFPTYDGKDRVIDLNE---KNYKQALKKYDMLCLL-FHEP-VSSDKV---------SQKQFQMTEM-VLE-----------LAAQV---LEP--RSIGFGMVDSKKDAKLAKKLGLLEEGSLYVFKDERLVEFDGELS----------ADVLVEFLLDLLEDP--------VEIIN---SKLELQAFDQIDDEIKLIGYFKGEDSEHFKA----FEEAAEQFQPYVKFFATFDKGVAKKLGLKMNEVDFYEPFMDEPV----HIPDKPY----SEEELVDFVREHRRATLRKLRPEDMFETW---EDDMEGIHIVAFAEEDDP-DGFEFLEILKQVARDNTDNPDLSIVWIDPDDFPLL-ITYWEKTFKIDLFRPQIGVVNVTD-ADSVWMDIRDD--DDLPTAEELEDWIE--DVLSGKINT
>CASQ2_AVEPASS_Geospiza_fortis_XP_005420625.1
------------MKA---------------IC----------WI-L-----AG----FY----------L-----L--F-C--------CKAEEGLNFPTYDGKDRVIDLNE---KNYKQALKKYDMLCLL-FHEP-VSSDKV---------SQKQFQMTEM-VLE-----------LAAQV---LEP--RSIGFGMVDSKKDAKLAKKLGLLEEGSLYVFKDERLVEFDGELS----------ADVLVEFLLDLLEDP--------VEIIN---SKLELQAFDQIDDEIKLIGYFKGEDSEHFKA----FEEAAEQFQPYVKFFATFDKGVAKKLGLKMNEVDFYEPFMDEPV----HIPDKPY----SEEELVDFVREHRRATLRKLRPEDMFETW---EDDMEGIHIVAFAEEDDP-DGFEFLEILKQVARDNTDNPDLSIVWIDPDDFPLL-ITYWEKTFKIDLFRPQIGVVNVTD-ADSVWMDIRDD--DDLPTAEELEDWIE--DVLSGKINT
>CASQ2_AVEPASS_Camarhynchus_parvulus_XP_030800940.1
------------MKA---------------IC----------WI-L-----AG----FY----------L-----L--F-C--------CKAEEGLNFPTYDGKDRVIDLNE---KNYKQALKKYDMLCLL-FHEP-VSSDKV---------SQKQFQMTEM-VLE-----------LAAQV---LEP--RSIGFGMVDSKKDAKLAKKLGLLEEGSLYVFKDERLVEFDGELS----------ADVLVEFLLDLLEDP--------VEIIN---SKLELQAFDQIDDEIKLIGYFKGEDSEHFKA----FEEAAEQFQPYVKFFATFDKGVAKKLGLKMNEVDFYEPFMDEPV----HIPDKPY----SEEELVDFVREHRRATLRKLRPEDMFETW---EDDMEGIHIVAFAEEDDP-DGFEFLEILKQVARDNTDNPDLSIVWIDPDDFPLL-ITYWEKTFKIDLFRPQIGVVNVTD-ADSVWMDIRDD--DDLPTAEELEDWIE--DVLSGKINT
>CASQ2_AVEPASS_Melozone_crissalis_XP_054125894.1
------------MKA---------------IC----------WI-L-----AG----FY----------L-----L--F-C--------CKAEEGLNFPTYDGKDRVIDLNE---KNYKQALKKYDMLCLL-FHEP-VSSDKV---------SQKQFQMTEM-VLE-----------LAAQV---LEP--RSIGFGMVDSKKDAKLAKKLGLLEEGSLYVFKDERLVEFDGELS----------ADVLVEFLLDLLEDP--------VEIIN---SKLELQAFDQIDDEIKLIGYFKGEDSEHFKA----FEEAAEQFQPYVKFFATFDKGVAKKLGLKMNEVDFYEPFMDEPV----HIPDKPY----SEEELVDFVREHRRATLRKLRPEDMFETW---EDDMEGIHIVAFAEEDDP-DGFEFLEILKQVARDNTDNPDLSIVWIDPDDFPLL-ITYWEKTFKIDLFRPQIGVVNVTD-ADSVWMDIRDD--DDLPTAEELEDWIE--DVLSGKINT
>CASQ2_AVEPASS_Melospiza_georgiana_XP_057901544.1
------------MKA---------------IC----------WI-L-----AG----FY----------L-----L--F-C--------CKAEEGLNFPTYDGKDRVIDLNE---KNYKQALKKYDMLCLL-FHEP-VSSDKV---------SQKQFQMTEM-VLE-----------LAAQV---LEP--RSIGFGMVDSKKDAKLAKKLGLLEEGSLYVFKDERLVEFDGELS----------ADVLVEFLLDLLEDP--------VEIIN---SKLELQAFDQIDDEIKLIGYFKGEDSEHFKA----FEEAAEQFQPYVKFFATFDKGVAKKLGLKMNEVDFYEPFMDEPV----HIPDKPY----SEEELVDFVREHRRATLRKLRPEDMFETW---EDDMEGIHIVAFAEEDDP-DGFEFLEILKQVARDNTDNPDLSIVWIDPDDFPLL-ITYWEKTFKIDLFRPQIGVVNVTD-ADSVWMDIRDD--DDLPTAEELEDWIE--DVLSGKINT
>CASQ2_AVEPASS_Ammospiza_caudacuta_XP_058681064.1
------------MKA---------------IC----------WI-L-----AG----FY----------L-----L--F-C--------CKAEEGLNFPTYDGKDRVIDLNE---KNYKQALKKYDMLCLL-FHEP-VSSDKV---------SQKQFQMTEM-VLE-----------LAAQV---LEP--RSIGFGMVDSKKDAKLAKKLGLLEEGSLYVFKDERLVEFDGELS----------ADVLVEFLLDLLEDP--------VEIIN---SKLELQAFDQIDDEIKLIGYFKGEDSEHFKA----FEEAAEQFQPYVKFFATFDKGVAKKLGLKMNEVDFYEPFMDEPV----HIPDKPY----SEEELVDFVREHRRATLRKLRPEDMFETW---EDDMEGIHIVAFAEEDDP-DGFEFLEILKQVARDNTDNPDLSIVWIDPDDFPLL-ITYWEKTFKIDLFRPQIGVVNVTD-ADSVWMDIRDD--DDLPTAEELEDWIE--DVLSGKINT
>CASQ2_AVEPASS_Leptocoma_aspasia_NXL79746.1
------------MKA---------------IC----------WI-L-----AG----FY----------L-----L--F-C--------CKAEEGLNFPTYDGKDRVIDLNE---KNYKQALKKYDMLCLL-FHEP-VSSDKV---------SQKQFQMTEM-VLE-----------LAAQV---LEP--RSIGFGMVDSKKDAKLAKKLGLLEEGSLYVFKDERLVEFDGELS----------ADVLVEFLLDLLEDP--------VEIIN---SKLELQAFDQIDDEIKLIGYFKGEDSEHFKA----FEEAAEQFQPYVKFFATFDKGVAKKLGLKMNEVDFYEPFMDEPV----HIPDKPY----SEEELVDFVREHRRATLRKLRPEDMFETW---EDDMEGIHIVAFAEEDDP-DGFEFLEILKQVARDNTDNPDLSIVWIDPDDFPLL-ITYWEKTFKIDLFRPQIGVVNVTD-ADSVWMDIRDD--DDLPTAEELEDWIE--DVLSGKINT
>CASQ2_AVEPASS_Nesospiza_acunhae_NWZ95087.1
------------MKA---------------IC----------WI-L-----AG----FY----------L-----L--F-C--------CKAEEGLNFPTYDGKDRVIDLNE---KNYKQALKKYDMLCLL-FHEP-VSSDKV---------SQKQFQMTEM-VLE-----------LAAQV---LEP--RSIGFGMVDSKKDAKLAKKLGLLEEGSLYVFKDERLVEFDGELS----------ADVLVEFLLDLLEDP--------VEIIN---SKLELQAFDQIDDEIKLIGYFKGEDSEHFKA----FEEAAEQFQPYVKFFATFDKGVAKKLGLKMNEVDFYEPFMDEPV----HIPDKPY----SEEELVDFVREHRRATLRKLRPEDMFETW---EDDMEGIHIVAFAEEDDP-DGFEFLEILKQVARDNTDNPDLSIVWIDPDDFPLL-ITYWEKTFKIDLFRPQIGVVNVTD-ADSVWMDIRDD--DDLPTAEELEDWIE--DVLSGKINT
>CASQ2_AVEPASS_Elachura_formosa_NXD26677.1
------------MKA---------------IC----------WI-L-----AG----FY----------L-----L--F-C--------CKAEEGLNFPTYDGKDRVIDLNE---KNYKQALKKYDMLCLL-FHEP-VSSDKV---------SQKQFQMTEM-VLE-----------LAAQV---LEP--RSIGFGMVDSKKDAKLAKKLGLLEEGSLYVFKDERLVEFDGELS----------ADVLVEFLLDLLEDP--------VEVIN---SKLELQAFDQIDDEIKLIGYFKGEDSEHFKA----FEEAAEQFQPYIKFFATFDKGVAKKLGLKMNEVDFYEPFMDEPV----HIPDKPY----SEEELVDFVREHRRATLRKLRPEDMFETW---EDDMEGIHIVAFAEEDDP-DGFEFLEILKQVARDNTDNPDLSIVWIDPDDFPLL-ITYWEKTFKIDLFRPQIGVVNVTD-ADSIWMDIRDD--DDLPTAEELEDWIE--DVLSGKINT
>CASQ2_AVEPASS_Hylia_prasina_NWU43035.1
------------MKA---------------IC----------WI-L-----AG----FY----------L-----L--F-C--------CKAEEGLNFPTYDGKDRVIDLNE---KNYKQALKKYDMLCLL-FHEP-VSSDKV---------SQKQFQMTEM-VLE-----------LAAQV---LEP--RSIGFGMVDSKKDAKLAKKLGLLEEGSLYVFKDERLVEFDGELS----------ADVLVEFLLDLLEDP--------VEVIN---SKLELQAFDQIDDEIKLIGYFKGEDSEHFKA----FEEAAEQFQPYIKFFATFDKGVAKKLGLKMNEVDFYEPFMDEPV----HIPDKPY----SEEELVDFVREHRRATLRKLRPEDMFETW---EDDMEGIHIVAFAEEDDP-DGFEFLEILKQVARDNTDNPDLSIVWIDPDDFPLL-ITYWEKTFKIDLFRPQIGVVNVTD-ADSVWMDIRDD--DDLPTAEELEDWIE--DVLSGKINT
>CASQ2_AVEPASS_Orthonyx_spaldingii_NXC09542.1
------------MKA---------------IC----------WI-L-----AG----FY----------L-----L--F-C--------CKAEEGLNFPTYDGKDRVIDLNE---KNYKQALKKYDMLCLL-FHEP-VSSDKV---------SQKQFQMTEM-VLE-----------LAAQV---LEP--RSIGFGMVDSKKDAKLAKKLGLLEEGSLYVFKDERLIEFDGELS----------ADVLVEFLLDLLEDP--------VEVIN---SKLELQAFDQIDDEIKLIGYFKGEDSEHFKA----FEEAAEQFQPYIKFFATFDKGVAKKLGLKMNEVDFYEPFMDEPV----HIPDKPY----SEEELVDFVREHRRATLRKLRPEDMFETW---EDDMEGIHIVAFAEEDDP-DGFEFLEILKQVARDNTDNPDLSIVWIDPDDFPLL-ITYWEKTFKIDLFRPQIGVVNVTD-ADSIWMDIRDD--DDLPTAEELEDWIE--DVLSGKINT
>CASQ2_AVEPASS_Taeniopygia_guttata_XP_002188512.1
------------MKA---------------VC----------WI-L-----AG----FY----------L-----L--F-C--------CKAEEGLNFPTYDGKDRVIDLNE---KNYKQALKKYDMLCLL-FHEP-VSSDKV---------SQKQFQMTEM-VLE-----------LAAQV---LEP--RSIGFGMVDSKKDAKLAKKLGLLEEGSLYVFKDERLVEFDGELS----------ADVLVEFLLDLLEDP--------VEVIN---SKLELQAFDQIDDEIKLIGYFKGEDSEHFKA----FEEAAEQFQPYVKFFATFDKGVAKKLGLKMNEVDFYEPFMDEPV----HIPDKPY----SEEELVDFVREHRRATLRKLRPEDMFETW---EDDMEGIHIVAFAEEDDP-DGFEFLEILKQVARDNTDNPDLSIVWIDPDDFPLL-ITYWEKTFKIDLFRPQIGIVNVTD-ADSVWMDIRDD--DDLPTAEELEDWIE--DVLSGKINT
>CASQ2_AVEPASS_Lonchura_striata_XP_021404514.1
------------MKA---------------VC----------WI-L-----AG----FY----------L-----L--F-C--------CKAEEGLNFPTYDGKDRVIDLNE---KNYKQALKKYDMLCLL-FHEP-VSSDKV---------SQKQFQMTEM-VLE-----------LAAQV---LEP--RSIGFGMVDSKKDAKLAKKLGLLEEGSLYVFKDERLVEFDGELS----------ADVLVEFLLDLLEDP--------VEVIN---SKLELQAFDQIDDEIKLIGYFKGEDSEHFKA----FEEAAEQFQPYVKFFATFDKGVAKKLGLKMNEVDFYEPFMDEPV----HIPDKPY----SEEELVDFVREHRRATLRKLRPEDMFETW---EDDMEGIHIVAFAEEDDP-DGFEFLEILKQVARDNTDNPDLSIVWIDPDDFPLL-ITYWEKTFKIDLFRPQIGIVNVTD-ADSVWMDIRDD--DDLPTAEELEDWIE--DVLSGKINT
>CASQ2_AVEPASS_Motacilla_alba_XP_037985749.1
------------MKA---------------IC----------WI-L-----AG----FY----------L-----L--F-C--------CKAEEGLNFPTYDGKDRVIDLNE---KNYKQALKKYDMLCLL-FHEP-VSSDKV---------SQKQFQMTEL-VLE-----------LAAQV---LEP--RSIGFGMVDSKKDAKLAKKLGLLEEGSLYVFKDERLVEFDGELS----------ADVLVEFLLDLLEDP--------VEVIN---SKLELQAFDQIDDEIKLIGYFKGEDSEHFKA----FEEAAEQFQPYVKFFATFDKGVAKKLGLKMNEVDFYEPFMDEPV----HIPDKPY----SEEELVDFVREHRRATLRKLRPEDMFETW---EDDMEGIHIVAFAEEDDP-DGFEFLEILKQVARDNTDNPDLSIVWIDPDDFPLL-ITYWEKTFKIDLFRPQIGVVNVTD-ADSVWMDIRDD--DDLPTAEELEDWIE--DVLSGKINT
>CASQ2_AVEPASS_Hirundo_rustica_XP_039910510.1
------------MKA---------------IC----------WI-L-----AG----FY----------L-----L--F-C--------CKAEEGLNFPTYDGKDRVIDLNE---KNYKQALKKYDMLCLL-FHEP-VSSDKV---------SQKQFQMTEL-VLE-----------LAAQV---LEP--RSIGFGMVDSKKDAKLAKKLGLLEEGSLYVFKDERLVEFDGELS----------ADVLVEFLLDLLEDP--------VEVIN---SKLELQAFDQIDDEIKLIGYFKGEDSEHFKA----FEEAAEQFQPYVKFFATFDKGVAKKLGLKMNEVDFYEPFMDEPV----HIPDKPY----SEEELVDFVREHRRATLRKLRPEDMFETW---EDDMEGIHIVAFAEEDDP-DGFEFLEILKQVARDNTDNPDLSIVWIDPDDFPLL-ITYWEKTFKIDLFRPQIGVVNVTD-ADSVWMDIRDD--DDLPTAEELEDWIE--DVLSGKINT
>CASQ2_AVEPASS_Prunella_himalayana_NWT63744.1
------------MKA---------------IC----------WI-L-----AG----FY----------L-----L--F-C--------CKAEEGLNFPTYDGKDRVIDLNE---KNYKQALKKYDMLCLL-FHEP-VSSDKV---------SQKQFQMTEM-VLE-----------LAAQV---LEP--RSIGFGMVDSKKDAKLAKKLGLLEEGSLYVFKDERLVEFDGELS----------ADVLVEFLLDLLEDP--------VEVIN---SKLELQAFDQIDDEIKLIGYFKGEDSEHFKA----FEEAAEQFQPYVKFFATFDKGVAKKLGLKMNEVDFYEPFMDEPV----HIPDKPY----TEEELVDFVREHRRATLRKLRPEDMFETW---EDDMEGIHIVAFAEEDDP-DGFEFLEILKQVARDNTDNPDLSIVWIDPDDFPLL-ITYWEKTFKIDLFRPQIGVVNVTD-ADSVWMDIRDD--DDLPTAEELEDWIE--DVLSGKINT
>CASQ2_AVEPASS_Haemorhous_mexicanus_XP_059694043.1
------------MKA---------------IC----------WI-L-----AG----FY----------L-----L--F-C--------CKAEEGLNFPTYDGKDRVIDLNE---KNYKQALKKYDMLCLL-FHEP-VSSDKV---------SQKQFQMTEM-VLE-----------LAAQV---LEP--RSIGFGMVDSKKDAKLAKKLGLVEEGSLYVFKDERLVEFDGELS----------ADVLVEFLLDLLEDP--------VEVIN---SKLELQAFDQIDDEIKLIGYFKGEDSEHFKA----FEEAAEQFQPYVKFFATFDKGVAKKLGLKMNEVDFYEPFMDEPV----HIPDKPY----SEEELVDFVREHRRATLRKLRPEDMFETW---EDDMEGIHIVAFAEEDDP-DGFEFLEILKQVARDNTDNPDLSIVWIDPDDFPLL-ITYWEKTFKIDLFRPQIGVVNVTD-ADSVWMDIRDD--DDLPTAEELEDWIE--DVLSGKINT
>CASQ2_AVEPASS_Promerops_cafer_NWX55375.1
------------MKA---------------IC----------WI-L-----AG----FY----------L-----L--F-C--------CKAEEGLNFPTYDGKDRVIDLNE---KNYKQALKKYDMLCLL-FHEP-VSSDKV---------SQKQFQMTEM-VLE-----------LAAQV---LEP--RSIGFGMVDSKKDAKLAKKLGLVEEGSLYVFKDERLVEFDGELS----------ADVLVEFLLDLLEDP--------VEVIN---SKLELQAFDQIDDEIKLIGYFKGEDSEHFKA----FEEAAEQFQPYVKFFATFDKGVAKKLGLKMNEVDFYEPFMDEPV----HIPDKPY----SEEELVDFVREHRRATLRKLRPEDMFETW---EDDMEGIHIVAFAEEDDP-DGFEFLEILKQVARDNTDNPDLSIVWIDPDDFPLL-ITYWEKTFKIDLFRPQIGVVNVTD-ADSIWMDIRDD--DDLPTAEELEDWIE--DVLSGKINT
>CASQ2_AVEPASS_Sinosuthora_webbiana_NWR00920.1
------------MKA---------------IC----------WI-L-----AG----FY----------L-----L--F-C--------CKAEEGLNFPTYDGKDRVIDLNE---KNYKQALKKYDMLCLL-FHEP-VSSDKV---------SQKQFQMTEM-VLE-----------LAAQV---LEP--RSIGFGMVDSKKDAKLAKKLGLIEEGSLYVFKDERLVEFDGELS----------ADVLVEFLLDLLEDP--------VEVIN---SKLELQAFDQIDDEIKLIGYFKGEDSEHFKA----FEEAAEQFQPYVKFFATFDKGVAKKLGLKMNEVDFYEPFMDEPV----HIPDKPY----SEEELVDFVREHRRATLRKLRPEDMFETW---EDDMEGIHIVAFAEEDDP-DGFEFLEILKQVARDNTDNPDLSIVWIDPDDFPLL-ITYWEKTFKIDLFRPQIGVVNVTD-ADSIWMDIRDD--DDLPTAEELEDWIE--DVLSGKINT
>CASQ2_AVEPASS_Nicator_chloris_NXX28561.1
------------MKA---------------IC----------WI-L-----AG----FY----------L-----L--F-C--------CKAEEGLNFPTYDGKDRVIDLNE---KNYKQALKKYDMLCLL-FHEP-VSSDKV---------SQKQFQMTEM-VLE-----------LAAQV---LEP--RSIGFGMVDSKKDAKLAKKLGLIEEGSLYVFKDERLVEFDGELS----------ADVLVEFLLDLLEDP--------VEVIN---SKLELQAFDQIDDEIKLIGYFKGEDSEHFKA----FEEAAEQFQPYIKFFATFDKGVAKKLGLKMNEVDFYEPFMDEPV----HIPDKPY----SEEELVDFVREHRRATLRKLRPEDMFETW---EDDMEGIHIVAFAEEDDP-DGFEFLEILKQVARDNTDNPDLSIVWIDPDDFPLL-ITYWEKTFKIDLFRPQIGVVNVTD-ADSVWMDIRDD--DDLPTAEELEDWIE--DVLSGKINT
>CASQ2_AVEPASS_Pomatostomus_ruficeps_NXS34853.1
------------MKA---------------IC----------WI-L-----AG----FY----------L-----L--F-C--------CKAEEGLNFPTYDGKDRVIDLNE---KNYKQALKKYDMLCLL-FHEP-VSSDKV---------SQKQFQMTEM-VLE-----------LAAQV---LEP--RSIGFGMVDSKKDAKLAKKLGLIEEGSLYVFKDERLIEFDGELS----------ADVLVEFLLDLLEDP--------VEVIN---SKLELQAFDQIDDEIKLIGYFKGEDSEHFKA----FEEAAEQFQPYVKFFATFDKGVAKKLGLKMNEVDFYEPFMDEPV----HIPDKPY----SEEELVDFVREHRRATLRKLRPEDMFETW---EDDMEGIHIVAFAEEDDP-DGFEFLEILKQVARDNTDNPDLSIVWIDPDDFPLL-ITYWEKTFKIDLFRPQIGVVNVTD-ADSVWMDIRDD--DDLPTAEELEDWIE--DVLSGKINT
>CASQ2_AVEPASS_Certhia_familiaris_NXC94645.1
------------MKA---------------IC----------WI-L-----AG----FY----------L-----L--F-C--------CKAEEGLNFPTYDGKDRVIDLNE---KNYKQALKKYDMLCLL-FHEP-VSSDKV---------SQKQFQMTEM-VLE-----------LAAQV---LEP--RSIGFGMVDSKKDAKLAKKLGLIEEGSLYVFKDERLVEFDGELS----------ADVLVEFLLDLLEDP--------VEVIN---SKLELQAFDQIDDEIKLIGYFKGEDSEHFKA----FEEAAEQFQPYVKFFATFDKGVAKKLGLKMNEVDFYEPFMDEPV----HIPDKPY----SEEELVDFVREHRRATLRKLRPEDMFETW---EDDMEGIHIVAFAEEDDP-DGFEFLEILKQVARDNTDNPDLSIVWIDPDDFPLL-ITYWEKTFKIDLFRPQIGVVNVTD-ADSIWMDIRDD--DDLPTAEELEDWIE--DVLSGKINT
>CASQ2_AVEPASS_Rhadina_sibilatrix_NXR62716.1
------------MKA---------------IC----------WI-L-----AG----FY----------L-----L--F-C--------CKAEEGLNFPTYDGKDRVIDLNE---KNYKQALKKYDMLCLL-FHEP-VSSDKV---------SQKQFQMTEM-VLE-----------LAAQV---LEP--RSIGFGMVDSKKDAKLAKKLGLVEEGSLYVFKDERLVEFDGELS----------ADVLVEFLLDLLEDP--------VEVIN---SKLELQAFDQIDDEIKLIGYFKGEDSEHFKA----FEEAAEQFQPYVKFFATFDKGVAKKLGLKMNEVDFYEPFMDEPV----HIPDKPY----SEEELVDFVREHRRATLRKLRPEDMFETW---EDDMEGIHIVAFAEEDDP-DGFEFLEILKQVARDNTDNPDLSIVWIDPDDFPLL-ITYWEKTFKIDLFRPQIGVVNVTD-ADSIWMDIRDD--DDLPTAEELEDWIE--DVLSGKINT
>CASQ2_AVEPASS_Pardaliparus_venustulus_DN2399
------------MKA---------------IC----------WI-L-----AG----FY----------L-----L--F-C--------CKAEEGLNFPTYDGKDRVIDLNE---KNYKQALKKYDMLCLL-FHEP-VSSDKV---------SQKQFQMTEM-VLE-----------LAAQV---LEP--RSIGFGMVDSKKDAKLAKRLGLVEEGSLYVFKDERLVEFDGELS----------ADVLVEFLLDLLEDP--------VEVIN---SKLELQAFDQIDDEIKLIGYFKGEDSEHYKA----FEEAAEQFQPYVKFFATFDKGVAKKLGLKMNEVDFYEPFMDEPV----HIPDKPY----SEEELVDFVREHRRATLRKLRPEDMFETW---EDDMEGIHIVAFAEEDDP-DGFEFLEILKQVARDNTDNPDLSIVWIDPDDFPLL-ITYWEKTFKIDLFRPQIGVVNVTD-ADSVWMDIRDD--DDLPTAEELEDWIE--DVLSGKINT
>CASQ2_AVEPASS_Periparus_rubidiventris_DN4020_c2_g1_i1
------------MKA---------------IC----------WI-L-----AG----FY----------L-----L--F-C--------CKAEEGLNFPTYDGKDRVIDLNE---KNYKQALKKYDMLCLL-FHEP-VSSDKV---------SQKQFQMTEM-VLE-----------LAAQV---LEP--RSIGFGMVDSKKDAKLAKKLGLVEEGSLYVFKDERLVEFDGELS----------ADVLVEFLLDLLEDP--------VEVIN---SKLELQAFDQIDDEIKLIGYFKGEDSEHYKA----FEEAAEQFQPYVKFFATFDKGVAKKLGLKMNEVDFYEPFMDEPV----HIPDKPY----SEEELVDFVREHRRATLRKLRPEDMFETW---EDDMEGIHIVAFAEEDDP-DGFEFLEILKQVARDNTDNPDLSIVWIDPDDFPLL-ITYWEKTFKIDLFRPQIGVVNVTD-ADSVWMDIRDD--DDLPTAEELEDWIE--DVLSGKINT
>CASQ2_AVEPASS_Poecile_palustris_c0_g1_i1
------------MKA---------------IC----------WI-L-----AG----FY----------L-----L--F-C--------CKAEEGLNFPTYDGKDRVIDLNE---KNYKQALKKYDMLCLL-FHEP-VSSDKV---------SQKQFQMTEM-VLE-----------LAAQV---LEP--RSIGFGMVDSKKDAKLAKKLGLVEEGSLYVFKDERLVEFDGELS----------ADVLVEFLLDLLEDP--------VEVIN---SKLELQAFDQIDDEIKLIGYFKGEDSEHYKA----FEEAAEQFQPYVKFFATFDKGVAKKLGLKMNEVDFYEPFMDEPV----HIPDKPY----SEEELVDFVREHRRATLRKLRPEDMFETW---EDDMEGIHIVAFAEEDDP-DGFEFLEILKQVARDNTDNPDLSIVWIDPDDFPLL-ITYWEKTFKIDLFRPQIGVVNVTD-ADSVWMDIRDD--DDLPTAEELEDWIE--DVLSGKINT
>CASQ2_AVEPASS_Pseudopodoces_humilis_XP_005523950.1
------------MKA---------------IC----------WI-L-----AG----FY----------L-----L--F-C--------CKAEEGLNFPTYDGKDRVIDLNE---KNYKQALKKYDMLCLL-FHEP-VSSDKV---------SQKQFQMTEM-VLE-----------LAAQV---LEP--RSIGFGMVDSKKDAKLAKKLGLVEEGSLYVFKDERLVEFDGELS----------ADVLVEFLLDLLEDP--------VEVIN---SKLELQAFDQIDDEIKLIGYFKGEDSEHYKA----FEEAAEQFQPYVKFFATFDKGVAKKLGLKMNEVDFYEPFMDEPV----HIPDKPY----SEEELVDFVREHRRATLRKLRPEDMFETW---EDDMEGIHIVAFAEEDDP-DGFEFLEILKQVARDNTDNPDLSIVWIDPDDFPLL-ITYWEKTFKIDLFRPQIGVVNVTD-ADSVWMDIRDD--DDLPTAEELEDWIE--DVLSGKINT
>CASQ2_AVEPASS_Cyanistes_caeruleus_XP_023796787.1
------------MKA---------------IC----------WI-L-----AG----FY----------L-----L--F-C--------CKAEEGLNFPTYDGKDRVIDLNE---KNYKQALKKYDMLCLL-FHEP-VSSDKV---------SQKQFQMTEM-VLE-----------LAAQV---LEP--RSIGFGMVDSKKDAKLAKKLGLVEEGSLYVFKDERLVEFDGELS----------ADVLVEFLLDLLEDP--------VEVIN---SKLELQAFDQIDDEIKLIGYFKGEDSEHYKA----FEEAAEQFQPYVKFFATFDKGVAKKLGLKMNEVDFYEPFMDEPV----HIPDKPY----SEEELVDFVREHRRATLRKLRPEDMFETW---EDDMEGIHIVAFAEEDDP-DGFEFLEILKQVARDNTDNPDLSIVWIDPDDFPLL-ITYWEKTFKIDLFRPQIGVVNVTD-ADSVWMDIRDD--DDLPTAEELEDWIE--DVLSGKINT
>CASQ2_AVEPASS_Parus_major_XP_015500828.1
------------MKA---------------IC----------WV-L-----AG----FY----------L-----L--F-C--------CKAEEGLNFPTYDGKDRVIDLNE---KNYKQALKKYDMLCLL-FHEP-VSSDKV---------SQKQFQMTEM-VLE-----------LAAQV---LEP--RSIGFGMVDSKKDAKLAKKLGLVEEGSLYVFKDERLVEFDGELS----------ADVLVEFLLDLLEDP--------VEVIN---SKLELQAFDQIDDEIKLIGYFKGEDSEHYKA----FEEAAEQFQPYVKFFATFDKGVAKKLGLKMNEVDFYEPFMDEPV----HIPDKPY----SEEELVDFVREHRRATLRKLRPEDMFETW---EDDMEGIHIVAFAEEDDP-DGFEFLEILKQVARDNTDNPDLSIVWIDPDDFPLL-ITYWEKTFKIDLFRPQIGVVNVTD-ADSVWMDIRDD--DDLPTAEELEDWIE--DVLSGKINT
>CASQ2_AVEPASS_Lophophanes_dichrous_DN966_c1_g1_i1
------------MKA---------------IC----------WI-L-----AG----FY----------L-----L--F-C--------CKAEEGLNFPTYDGKDRVIDLNE---KNYKQALKKYDMLCLL-FHEP-VSSDKV---------SQKQFQMTEM-VLE-----------LAAQV---LEP--RSIGFGMVDSKKDAKLAKKLGLVEEGSLYVFKDERLVEFDGELS----------ADVLVEFLLDLLEDP--------VEVIN---SKLELQAFDQIDDEIKLIGYFKGEDSEHYKA----FEEAAEQFQPYVKFFATFDKGVAKKLGLKMNEVDFYEPFMDEPV----HIPDKPY----SEEELVDFVREHRRATLRKLRPEDMFETW---EDDMEGIHIVAFAEEDDP-DGFEFLEILKQVARDNTDNPDLSIVWIDPDDFPLL-ITYWEKTFKIDLFRPQIGVVNVTD-ADSVWMDIRDD--DDLPTAEELEDWIE--DVLSGKINT
>CASQ2_AVEPASS_Sylvietta_virens_NXK62297.1
------------MKA---------------IC----------WI-L-----AG----FY----------L-----L--F-C--------CKAEEGLNFPTYDGKDRVIDLNE---KNYKQALKKYDMLCLL-FHEP-VSSDKV---------AQKQFQMTEM-VLE-----------LAAQV---LEP--RSIGFGMVDSKKDAKLAKKLGLVEEGSLYVFKDERLVEFDGELS----------ADVLVEFLLDLLEDP--------VEVIN---SKLELQAFDQIDDEIKLIGYFKGEDSEHFKA----FEEAAEQFQPYIKFFATFDKGVAKKLGLKMNEVDFYEPFMDEPV----HIPDKPY----SEEELVDFVREHRRATLRKLRPEDMFETW---EDDMEGIHIVAFAEEDDP-DGFEFLEILKQVARDNTDNPDLSIVWIDPDDFPLL-ITYWEKTFKIDLFRPQIGVVNVTD-ADSIWMDIRDD--DDLPTAEELEDWIE--DVLSGKINT
>CASQ2_AVEPASS_Ficedula_albicollis_XP_005038676.1
------------MKA---------------IC----------WI-L-----AG----FY----------L-----L--F-C--------CKAEEGLNFPTYDGKDRVIDLNE---KNYKQALKKYDMLCLL-FHEP-VSSDKV---------SQKQFQMTEM-VLE-----------LAAQV---LEP--RSIGFGMVDSKKDAKLARKLGLVEEGSLYVFKDERLVEFDGELS----------ADVLVEFLLDLLEDP--------VEVIN---SKLELQAFDQIDDEIKLIGYFKGEDSEHFKA----FEEAAEQFQPYIKFFATFDKGVAKKLGLKMNEVDFYEPFMDEPV----HIPDKPY----SEEELVDFVREHRRATLRKLRPEDMFETW---EDDMEGIHIVAFAEEDDP-DGFEFLEILKQVARDNTDNPDLSIVWIDPDDFPLL-ITYWEKTFKIDLFRPQIGVVNVTD-ADSIWMDIRDD--DDLPTAEELEDWIE--DVLSGKINT
>CASQ2_AVEPASS_Buphagus_erythrorhynchus_NXT97927.1
------------MKA---------------IC----------WI-L-----AG----FY----------L-----L--F-C--------CKAEEGLNFPTYDGKDRVIDLNE---KNYKQALKKYDMLCLL-FHEP-VSSDKV---------SQKQFQMTEM-VLE-----------LAAQV---LEP--RSIGFGMVDSKKDAKLARKLGLLEEGSLYVFKDERLVEFDGEMS----------ADVLVEFLLDLLEDP--------VEVIN---SKLELQAFDQIDDEIKLIGYFKGEDSEHFKA----FEEAAEQFQPYIKFFATFDKGVAKKLGLKMNEVDFYEPFMDEPV----HIPDKPY----SEEELVDFVREHRRATLRKLRPEDMFETW---EDDMEGIHIVAFAEEDDP-DGFEFLEILKQVARDNTDNPDLSIVWIDPDDFPLL-ITYWEKTFKIDLFRPQIGVVNVTD-ADSIWMDIRDD--DDLPTAEELEDWIE--DVLSGKINT
>CASQ2_AVEPASS_Copsychus_sechellarum_NXD43584.1
------------MKA---------------IC----------WI-L-----AG----FY----------L-----L--F-C--------CKAEEGLNFPTYDGKDRVIDLNE---KNYKQALKKYDMLCLL-FHEP-VSSDKV---------SQKQFQMTEM-VLE-----------LAAQV---LEP--RSIGFGMVDSKKDAKLARKLGLVEEGSLYVFKDERLVEFDGELS----------ADVLVEFLLDLLEDP--------VEVIN---SKLELQAFDQIDDEIKLIGYFKGEDSEHFKA----FEEAAEQFQPYIKFFATFDKGVAKKLGLKMNEVDFYEPFMDEPV----HIPDKPY----SEEEIVDFVREHRRATLRKLRPEDMFETW---EDDMEGIHIVAFAEEDDP-DGFEFLEILKQVARDNTDNPDLSIVWIDPDDFPLL-ITYWEKTFKIDLFRPQIGVVNVTD-ADSIWMDIRDD--DDLPTAEELEDWIE--DVLSGKINT
>CASQ2_AVEPASS_Oenanthe_oenanthe_NXM86741.1
------------MKA---------------IC----------WI-L-----AG----FY----------L-----L--F-C--------CKAEEGLNFPTYDGKDRVIDLNE---KNYKQALKKYDMLCLL-FHEP-VSSDKV---------SQKQFQMTEM-VLE-----------LAAQV---LEP--RSIGFGMVDSKKDAKLARKLGLVEEGSLYVFKDERLVEFDGELS----------ADVLVEFLLDLLEDP--------VEVIN---SKLELQAFDQIDDEIKLIGYFKGEDSEHFKA----FEEAAEQFQPYIKFFATFDKGVAKKLGLKMNEVDFYEPFMDEPV----HIPDKPY----SEEELVDFVREHRRATLRKLRPEDMFETW---EDDMEGIHIVAFAEEDDP-DGFEFLEILKQVARDNTDNPDLSIVWIDPDDFPLL-ITYWEKTFKIDLFKPQIGVVNVTD-ADSIWMDIRDD--DDLPTAEELEDWIE--DVLSGKINT
>CASQ2_AVEPASS_Chloebia_gouldiae_RLV90947.1
------------MKA---------------IC----------WI-L-----AG----FY----------L-----L--F-C--------CKAEEGLNFPTYDGKDRVIDLNE---KNYKQALKKYDMLCLL-FHEP-VSSDKV---------SQKQFQMTEM-VLE-----------LAAQV---LEP--RSIGFGMVDSKKDAKLAKKLGLLEEGSLYVFKDERLVEFDGELS----------ADVLVEFLLDLLEDP--------VEVIN---SKLELQAFDQIDDEIKLIGYFKGEDSEHFKA----FEEAAEQFQPYVKFFATFDKGVAKKLGLKMNEVDFYEPFMDEPV----HIPDKPY----SEEELVDFVREHRRATLRKLRPEDMFETW---EDDMEGIHIVAFAEEDDP-DGFEFLEILKQVARDNTDNPDLSIVWIDPDDFPLL-ITYWEKTFKIDLFRPQIGIVNVTD-ADSVWMDIRDD--DDLPTAEELEDWIE--DVLSGKINT
>CASQ2_AVEPASS_Chloropsis_cyanopogon_NXP59136.1
------------MKA---------------IC----------WI-L-----AG----FY----------L-----L--F-C--------CKAEEGLNFPTYDGKDRVIDLNE---KNYKQALKKYDMLCLL-FHEP-VSSDKV---------SQKQFQMTEM-VLE-----------LAAQV---LEP--RSIGFGMVDSKKDAKLAKKLGLLEEGSLYVFKDERLVEFDGELS----------ADVLVEFLLDLLEDP--------VEVIN---SKLELQAFDQIDDEIKLIGYFKGEDSEHFKA----FEEAAEQFQPYVKFFATFDKGVAKKLGLKMNEVDFYEPFMDEPV----HIPDKPY----SEEELVDFVREHRRATLRKLRPEDMFETW---EDDMEGIHIVAFAEEDDP-DGFEFLEILKQVARDNTDNPDLSIVWIDPDDFPLL-ITYWEKTFKIDLFRPQIGVVNVTD-ADSVWMDIRDD--DDLPTAEELEDWIE--DVLSGKINT
>CASQ2_AVEPASS_Pardalotus_punctatus_NXU14013.1
------------MKA---------------IC----------WI-L-----AG----FY----------L-----L--F-C--------CKAEEGLNFPTYDGKDRVIDLNE---KNYKQALKKYDMLCLL-FHEP-VSSDKV---------SQKQFQMTEM-VLE-----------LAAQV---LEP--RSIGFGMVDSKKDAKLAKKLGLLEEGSLYVFKDERLVEFDGELS----------ADVLVEFLLDLLEDP--------VEVIN---SKLELQAFDQIDDEIKLIGYFKGEDSEHFKS----FEEAAEQFQPYVKFFATFDKGVAKKLGLKMNEVDFYEPFMDEPV----HIPDKPY----SEEELVDFVREHRRATLRKLRPEDMFETW---EDDMEGIHIVAFAEEDDP-DGFEFLEILKQVARDNTDNPDLSIVWIDPDDFPLL-ITYWEKTFKIDLFRPQIGVVNVTD-ADSIWMDIRDD--DDLPTAEELEDWIE--DVLSGKINT
>CASQ2_AVEPASS_Chloropsis_hardwickii_NWH33327.1
------------MKA---------------IC----------WI-L-----AG----FY----------L-----L--F-C--------CKAEEGLNFPTYDGKDRVIDLNE---KNYKQALKKYDMLCLL-FHEP-VSSDKV---------SQKQFQMTEM-VLE-----------LAAQV---LEP--RSIGFGMVDSKKDAKLAKKLGLLEEGSLYVFKDERLVEFDGELS----------ADVLVEFLLDLLEDP--------VEVIN---SKLELQAFDQIDDEIKLIGYFKGEDSEHFKA----FEEAAEQFQPYVKFFATFDKGVAKKLGLKMNEVDFYEPFMDEPV----HIPDKPY----SEEELVDFVREHRRATLRKLRPEDMFETW---EDDMEGIHIVAFAEEDDP-DGFEFLEILKQVARDNTDNPDLSIVWIDPDDFPLL-ITYWEKTFKIDLFRPQIGVVNVTD-ADSIWMDIRDD--DDLPTAEELEDWIE--DVLSGKINT
>CASQ2_AVEPASS_Tichodroma_muraria_NWI04725.1
------------MKA---------------TC----------WI-L-----AG----FY----------L-----L--F-C--------CKAEEGLNFPTYDGKDRVIDLNE---KNYKQALKKYDMLCLL-FHEP-VSSDKV---------SQKQFQMTEM-VLE-----------LAAQV---LEP--RSIGFGMVDSKKDAKLAKKLGLLEEGSLYVFKDERLVEFDGELS----------ADVLVEFLLDLLEDP--------VEVIN---SKLELQAFDQIDDEIKLIGYFKGEDSEHFKA----FEEAAEQFQPYVKFFATFDKGVAKKLGLKMNEVDFYEPFMDEPV----HIPDKPY----SEEELVDFVREHRRATLRKLRPEDMFETW---EDDMEGIHIVAFAEEDDP-DGFEFLEILKQVARDNTDNPDLSIVWIDPDDFPLL-ITYWEKTFKIDLFRPQIGVVNVTD-ADSVWMDIRDD--DDLPTAEELEDWIE--DVLSGKINT
>CASQ2_AVEPASS_Chaetops_frenatus_NXT60710.1
------------MKA---------------TC----------WI-L-----AG----FY----------L-----L--F-C--------CKAEEGLNFPTYDGKDRVIDLNE---KNYKQALKKYDMLCLL-FHEP-VSSDKV---------SQKQFQMTEM-VLE-----------LAAQV---LEP--RSIGFGMVDSKKDAKLAKKLGLIEEGSLYVFKDERLIEFDGELS----------ADVLVEFLLDLLEDP--------VEVIN---SKLELQAFDQIDDEIKLIGYFKGEDSEHFKA----FEEAAEQFQPYIKFFATFDKGVAKKLGLKMNEVDFYEPFMDEPV----HIPDKPY----SEEELVDFVKEHRRATLRKLRPEDMFETW---EDDMEGIHIVAFAEEDDP-DGFEFLEILKQVARDNTDNPDLSIVWIDPDDFPLL-ITYWEKTFKIDLFRPQIGVVNVTD-ADSIWMDIRDD--DDLPTAEELEDWIE--DVLSGKINT
>CASQ2_AVEPASS_Pteruthius_melanotis_NXY05138.1
------------MKA---------------IC----------WI-L-----AG----FY----------L-----L--F-C--------CKAEEGLNFPTYDGKDRVIDLNE---KNYKQALKKYDMLCLL-FHEP-VSSDKV---------SQKQFQMTEM-VLE-----------LAAQV---LEP--RSIGFGMVDSKKDAKLAKKLGLVEEGSLYVFKDERLIEFDGELS----------ADVLVEFLLDLLEDP--------VEVIN---SKLELQAFDQIDDEIKLIGYFKGEDSEHFKA----FEEAAEQFQPYIKFFATFDKGVAKKLGLKMNEVDFYEPFMDEPV----HIPDKPY----SEEELVDFVKEHRRATLRKLRPEDMFETW---EDDMEGIHIVAFAEEDDP-DGFEFLEILKQVARDNTDNPDLSIVWIDPDDFPLL-ITYWEKTFKIDLFRPQIGVVNVTD-ADSIWMDIRDD--DDLPTAEELEDWIE--DVLSGKINT
>CASQ2_AVEPASS_Vireo_altiloquus_NWT10700.1
------------MKA---------------IC----------WI-L-----AG----FY----------L-----L--F-C--------CKAEEGLNFPTYDGKDRVIDLNE---KNYKQALKKYDMLCLL-FHEP-VSSDKV---------SQKQFQMTEM-VLE-----------MAAQV---LEP--RSIGFGMVDSKKDAKLAKKLGLIEEGSLYVFKDERLIEFDGELS----------ADVLVEFLLDLLEDP--------VEVIN---SKLELQAFDQIDDEIKLIGYFKGEDSEHFKA----FEEAAEQFQPYVKFFATFDKGVAKKLGLKMNEVDFYEPFMDEPV----HIPDKPY----SEEELVDFVKEHRRATLRKLRPEDMFETW---EDDMEGIHIVAFAEEDDP-DGFEFLEILKQVARDNTDNPDLSIVWIDPDDFPLL-ITYWEKTFKIDLFRPQIGVVNVTD-ADSVWMDIRDD--DDLPTAEELEDWIE--DVLSGKINT
>CASQ2_AVEPASS_Hippolais_icterina_NXR56019.1
------------MKA---------------IC----------WI-L-----AG----FY----------L-----L--F-C--------CKAEEGLNFPTYDGKDRVIDLNE---KNYKQALKKYDMLCLL-FHEP-VSSDKV---------SQKQFQMTEM-VLE-----------LAAQV---LEP--RSIGFGMVDSKKDAKLAKKLGLLEEGSLYVFKDERLVEFDGELS----------ADVLVEFLLDLLEDP--------VEVIN---SKLELQAFDQIDDEIKLIGYFKGEDSEHFKA----FEEAAEQFQPYVKFFATFDKGVAKKLGLKMNEVDFYEPFMDEPV----HIPDKPY----SEEELVEFVKEHRRATLRKLRPEDMFETW---EDDMEGIHIVAFAEEDDP-DGFEFLEILKQVARDNTDNPDLSIVWIDPDDFPLL-ITYWEKTFKIDLFRPQIGVVNVTD-ADSIWMDIRDD--DDLPTAEELEDWIE--DVLSGKINT
>CASQ2_AVEPASS_Mohoua_ochrocephala_NXA70543.1
------------MKA---------------IC----------WI-L-----AG----FY----------L-----L--F-C--------CKAEEGLNFPTYDGKDRVIDLNE---KNYKQALKKYDMLCLL-FHEP-VSSDKV---------SQKQFQMTEM-VLE-----------LAAQV---LEP--RSIGFGMVDSKKDAKLAKKLGLLEEGSLYVFKDERLIEFDGELS----------ADVLVEFLLDLLEDP--------VEVIN---SKLELQAFDQLDDEIKLIGYFKGEDSEHFKA----FEEAAEQFQPYVKFFATFDKGVAKKLGLKMNEVDFYEPFMDEPV----HIPDKPY----SEEELVDFVKEHRRATLRKLRPEDMFETW---EDDMEGIHIVAFAEEDDP-DGFEFLEILKQVARDNTDNPDLSIVWIDPDDFPLL-ITYWEKTFKIDLFRPQIGVVNVTD-ADSIWMDIRDD--DDLPTAEELEDWIE--DVLSGKINT
>CASQ2_AVEPASS_Picathartes_gymnocephalus_NWI46886.1
------------MKA---------------IC----------WI-L-----AG----FY----------L-----L--F-C--------CKAEEGLNFPTYDGKDRVIDLNE---KNYKQALKKYDMLCLL-FHEP-VSSDKV---------SQKQFQMTEM-VLE-----------LAAQV---LEP--RSIGFGMVDSKKDAKLAKKLGLLEEGSLYVFKDERLIEFDGELS----------ADVLVEFLLDLLEDP--------VEVIN---SKLELQAFDQIDDEMKLIGYFKGEDSEHFKA----FEEAAEQFQPYVKFFATFDKGVAKKLGLKMNEVDFYEPFMDEPV----HIPDKPY----SEEELVEFVKEHRRATLRKLRPEDMFETW---EDDMEGIHIVAFAEEDDP-DGFEFLEILKQVARDNTDNPDLSIVWIDPDDFPLL-ITYWEKTFKIDLFRPQIGVVNVTD-ADSVWMDIRDD--DDLPTAEELEDWIE--DVLSGKINT
>CASQ2_AVEPASS_Origma_solitaria_NWV30353.1
------------MKA---------------SC----------WI-L-----AG----FY----------L-----L--F-C--------CKAEEGLNFPTYDGKDRVIDLNE---KNYKQALKKYDMLCLL-FHEP-VSSDKV---------SQKQFQMTEM-VLE-----------LAAQV---LEP--RSIGFGMVDSKKDAKLAKKLGLLEEGSLYVFKDERLIEFDGELS----------ADVLVEFLLDLLEDP--------VEVIN---SKLELQAFDQIDDEIKLIGYFKGEDSEHFKS----FEEAAEQFQPYIKFFATFDKGVAKKLGLKMNEVDFYEPFMDEPV----HIPDKPY----SEEELVDFVREHRRATLRKLRPEDMFETW---EDDMEGIHIVAFAEEDDP-DGFEFLEILKQVARDNTDNPDLSIVWIDPDDFPLL-ITYWEKTFKIDLFRPQIGVVNVTD-ADSIWMDIRDD--DDLPTAEELEDWIE--DVLSGKINT
>CASQ2_AVEPASS_Aleadryas_rufinucha_NXC61268.1
------------MKA---------------IC----------WI-L-----AG----FY----------L-----L--F-C--------CKAEEGLNFPTYDGKDRVIDLNE---KNYKQALKKYDMLCLL-FHEP-VSSDKI---------SQKQFQMTEM-VLE-----------LAAQV---LEP--RSIGFGMVDSKKDAKLAKKLGLVEEGSLYVFKDERLVEFDGELS----------ADVLVEFLLDLLEDP--------VEVIN---SKLELQAFDQIDDEIKLIGYFKGEDSEHFKA----FEEAAEQFHPYIKFFATFDKGVAKKLGLKMNEVDFYEPFMDEPV----HIPDKPY----SEEELVDFVREHRRATLRKLRPEDMFETW---EDDMEGIHIVAFAEEDDP-DGFEFLEILKQVARDNTDNPDLSIVWIDPDDFPLL-ITYWEKTFKIDLFRPQIGVVNVTD-ADSIWMDIRDD--DDLPTAEELEDWIE--DVLSGKINT
>CASQ2_AVEPASS_Falcunculus_frontatus_NWW16575.1
------------MKA---------------IC----------WI-L-----AG----FY----------L-----L--F-C--------CKAEEGLNFPTYDGKDRVIDLNE---KNYKQALKKYDMLCLL-FHEP-VSSDKI---------SQKQFQMTEM-VLE-----------LAAQV---LEP--RSIGFGMVDSKKDAKLAKKLGLVEEGSLYVFKDERLVEFDGELS----------ADVLVEFLLDLLEDP--------VEVIN---SKLELQAFDQIDDEIKLIGYFKGEDSEHFKA----FEEAAEQFHPYIKFFATFDKGVAKKLGLKMNEVDFYEPFMDEPV----HIPDKPY----SEEELVDFVREHRRATLRKLRPEDMFETW---EDDMEGIHIVAFAEEDDP-DGFEFLEILKQVARDNTDNPDLSIVWIDPDDFPLL-ITYWEKTFKIDLFRPQIGVVNVTD-ADSVWMDIRDD--DDLPTAEELEDWIE--DVLSGKINT
>CASQ2_AVEPASS_Eulacestoma_nigropectus_NXB41503.1
------------MKA---------------IC----------WI-L-----AG----FY----------L-----L--F-C--------CKAEEGLNFPTYDGKDRVIDLNE---KNYKQALKKYDMLCLL-FHEP-VTSDKI---------SQKQFQMTEL-VLE-----------LAAQV---LEP--RSIGFGMVDSKKDAKLAKKLGLVEEGSLYVFKDERLIEFDGELS----------ADVLVEFLLDLLEDP--------VEVIN---SKLELQAFDQIDDEIKLIGYFKGEDSEHFKA----FEEAAEQFQPYIKFFATFDKGVAKKLGLKMNEVDFYEPFMDEPV----HIPDKPY----SEEELVDFVREHRRATLRKLRPEDMFETW---EDDMEGIHIVAFAEEDDP-DGFEFLEILKQVARDNTDNPDLSIVWIDPDDFPLL-ITYWEKTFKIDLFRPQIGVVNVTD-ADSIWMDIRDD--DDLPTAEELEDWIE--DVLSGKINT
>CASQ2_AVEPASS_Oenanthe_melanoleuca_XP_056341260.1
------------MKA---------------IC----------WI-L-----AG----FY----------L-----L--F-C--------CKAEEGLNFPTYDGKDRVIDLNE---KNYKQALKKYDMLCLL-FHEP-VSSDKV---------SQKQFQMTEM-VLE-----------LAAQV---LEP--RSIGFGMVDSKKDAKLARKLGLVEEGSLYVFKDERLVEFDGELS----------ADVLVEFLLDLLEDP--------VEVIN---SKLELQAFDQIDDEIKLIGYFKGEDSEHFKA----FEEAAEQFQPYIKFFATFDKGVAKKLGLKLNEVDFYEPFMDEPV----HIPDKPY----SEEELVDFVREHRRATLRKLRPEDMFETW---EDDMEGIHIVAFAEEDDP-DGFEFLEILKQVARDNTDNPDLSIVWIDPDDFPLL-ITYWEKTFKIDLFRPQIGVVNVTD-ADSIWMDIRDD--DDLPTAEELEDWIE--DVLSGKINT
>CASQ2_AVEPASS_Serinus_canaria_XP_009100823.1
------------MKA---------------IC----------WI-L-----AG----FY----------L-----L--F-C--------CKAEEGLNFPTYDGKDRVIDLNE---KNYKQALKKYDMLCLL-FHEP-VGSDKV---------SQKQFQMTEL-VLE-----------LAAQV---LEP--RSIGFGMVDSKKDAKLAKKLGLVEEGSLYVFKDERLVEFDGELS----------ADVLVEFLLDLLEDP--------VEVIN---SKLELQAFDQIDDEIKLIGYFKGEDSEHFKA----FEEAAEQFQPYVKFFATFDKGVAKKLGLKMNEVDFYEPFMDEPV----HIPDKPY----SEEELVDFVREHRRATLRKLRPEDMFETW---EDDMEGIHIVAFAEEDDP-DGFEFLEILKQVARDNTDNPDLSIVWIDPDDFPLL-ITYWEKTFKIDLFRPQIGVVNVTD-ADSVWMDIRDD--DDLPTAEELEDWIE--DVLSGKINT
>CASQ2_AVEPASS_Oreocharis_arfaki_NWW05874.1
------------MKA---------------IC----------WI-L-----AG----FY----------L-----L--F-C--------CKAEEGLNFPTYDGKDRVIDLNE---KNYKQALKKYDMLCLL-FHEP-VSSDKV---------SQKQFQMTEM-VLE-----------LAAQV---LEP--RSIGFGMVDSKKDAKLAKKLGLVEEGSLYVFKDERLIEFDGELA----------TDVLVEFLLDLLEDP--------VEVIN---SKLELQAFDQIDDEIKLIGYFKGEDSEHFKA----FEEAAEQFQPYIKFFATFDKGVAKKLGLKMNEVDFYEPFMDEPV----HIPDKPY----SEEELVDFVREHRRATLRKLRPEDMFETW---EDDMEGIHIVAFAEEDDP-DGFEFLEILKQVARDNTDNPDLSIVWIDPDDFPLL-ITYWEKTFKIDLFRPQIGVVNVTD-ADSVWMDIRDD--DDLPTAEELEDWIE--DVLSGKINT
>CASQ2_AVEPASS_Daphoenositta_chrysoptera_DN395_c1_g3_i2
------------MKA---------------IC----------WI-V-----AG----FY----------L-----L--F-C--------CKAEEGLNFPTYDGKDRVIDLNE---KNYKQALKKYDMLCLL-FHEP-VSSDKV---------SQKQFQMTEM-VLE-----------LAAQV---LEP--RSIGFGMVDSKKDAKLAKKLGLVEEGSLYVFKDERLVEFDGELS----------ADVLVEFLLDLLEDP--------VEVIN---SKLELQAFDQIDEEIKLIGYFKGEDSEHFKA----FEEAAEQFQPYIKFFATFDKGVAKKLGLKMNEVDFYEPFMDEPV----HIPDKPY----SEEELVDFVREHRRATLRKLRPEDMFETW---EDDMEGIHIVAFAEEDDP-DGFEFLEILKQVARDNTDNPDLSIVWIDPDDFPLL-ITYWEKTFKIDLFRPQIGVVNVTD-ADSVWMDIRDD--DDLPTAEELEDWIE--DVLSGKINT
>CASQ2_AVEPASS_Toxostoma_redivivum_NWS79462.1
------------MKA---------------IC----------WI-L-----AG----FY----------L-----L--F-C--------CKAEEGLNFPTYDGKDRVIDLNE---KNYKQALKKYDMLCLL-FHEP-VSSDKV---------SQKQFQMTEM-VLE-----------LAAQV---LEP--RSIGFGMVDSKKDAKLARKLGLLEEGSLYVFKDERLVEFDGEMS----------ADVLVEFLLDLLEDP--------VEVIN---SKLELQAFDQIDDEIKLIGYFKGEDSEHFKA----FEEAAEQFQPYIKFFATFDKGVAKKLGLKMNEVDFYEPFMDEPV----HIPDKPY----SEEELVDFVREHRRATLRKLRPEDMFETW---EDDMEGIHIVAFAEEDDP-DGFEFLEILKQVARDNTDNPDLSIVWIDPDDFPLL-ITYWEKTFKIDLFRPQIGVVNVTD-ADSIWMDIRDD--DDLPTAEELEDWIE--DVLSGKINT
>CASQ2_AVEPASS_Malurus_elegans_NWV60560.1
------------MKA---------------IC----------WI-L-----AG----FY----------L-----L--F-C--------CKAEEGLNFPTYDGKDRVIDLNE---KNYKQALKKYDMLCLL-FHEP-VSSDKI---------SQKQFQMTEM-VLE-----------LAAQV---LEP--RSIGFGMVDSKKDAKLAKKLGLLEEGSLYVFKDERLIEFDGELS----------ADVLVEFLLDLLEDP--------VEVIN---SKLELQAFDQIDDEIKLIGYFKGEDSEHFKA----FEEAAEQFQPYIKFFATFDKGVAKKLGLKMNEVDFYEPFMDEPV----HIPDKPY----SEEELVDFVREHRRATLRKLRPEDMFETW---EDDMEGIHIVAFAEEDDP-DGFEFLEILKQVARDNTDNPDLSIVWIDPDDFPLL-ITYWEKTFDIDLFRPQIGVVNVTD-ADSVWMDIRDD--DDLPTAEELEDWIE--DVLSGKINT
>CASQ2_AVEPASS_Catharus_ustulatus_XP_032908201.1
------------MKA---------------IC----------WI-V-----AG----FY----------L-----L--F-C--------CKAEEGLNFPTYDGKDRVIDLNE---KNYKQALKKYDMLCLL-FHEP-VSSDKV---------SQKQFQMTEM-VLE-----------LAAQV---LEP--RSIGFGMVDSKKDAKLARKLGLLEEGSLYVFKDERLVEFDGELS----------ADVLVEFLLDLLEDP--------VEVIN---SKLELQAFDQIDDEIKLIGYFKGEDSEHFKA----FEEAAEQFQPYIKFFATFDKGVAKKLGLKMNEVDFYEPFMDEPV----HIPDKPY----SEEELVDFVREHRRATLRKLRPEDMFETW---EDDMEGIHIVAFAEEDDP-DGFEFLEILKQVARDNTDNPDLSIVWIDPDDFPLL-ITYWEKTFKIDLFRPQIGVVNVTD-ADSIWMDIRDD--DDLPTAEELEDWIE--DVLSGKINT
>CASQ2_AVEPASS_Corvus_brachyrhynchos_XP_008629966.1
------------MKA---------------IC----------WI-L-----AG----FY----------L-----L--F-C--------CKAEEGLNFPTYDGKDRVIDLNE---KNYKQALKKYDMLCLL-FHEP-VSSDKA---------SQKQFQMTEM-VLE-----------LAAQV---LEP--RSIGFGMVDSKKDAKLAKKLGLFEEGSLYVFKDERLIEFDGELS----------ADVLVEFLLDLLEDP--------VEVIN---SKLELQAFDQIDDEIKLIGYFKGEDSEHFKA----FEEAAEHFQPYVKFFATFDKGVAKKLGLKMNEVDFYEPFMDEPV----HIPDKPY----SEEELVDFVREHRRATLRKLRPEDMYETW---EDDMEGIHIVAFAEEDDP-DGFEFLEILKQVARDNTDNPDLSIVWIDPDDFPLL-ITYWEKTFKIDLFRPQIGVVNVTD-ADSVWMDIRDD--DDLPTAEELEDWIE--DVLSGKINT
>CASQ2_AVEPASS_Corvus_cornix_XP_010394267.1
------------MKA---------------IC----------WI-L-----AG----FY----------L-----L--F-C--------CKAEEGLNFPTYDGKDRVIDLNE---KNYKQALKKYDMLCLL-FHEP-VSSDKA---------SQKQFQMTEM-VLE-----------LAAQV---LEP--RSIGFGMVDSKKDAKLAKKLGLFEEGSLYVFKDERLIEFDGELS----------ADVLVEFLLDLLEDP--------VEVIN---SKLELQAFDQIDDEIKLIGYFKGEDSEHFKA----FEEAAEHFQPYVKFFATFDKGVAKKLGLKMNEVDFYEPFMDEPV----HIPDKPY----SEEELVDFVREHRRATLRKLRPEDMYETW---EDDMEGIHIVAFAEEDDP-DGFEFLEILKQVARDNTDNPDLSIVWIDPDDFPLL-ITYWEKTFKIDLFRPQIGVVNVTD-ADSVWMDIRDD--DDLPTAEELEDWIE--DVLSGKINT
>CASQ2_AVEPASS_Corvus_kubaryi_XP_041887691.1
------------MKA---------------IC----------WI-L-----AG----FY----------L-----L--F-C--------CKAEEGLNFPTYDGKDRVIDLNE---KNYKQALKKYDMLCLL-FHEP-VSSDKA---------SQKQFQMTEM-VLE-----------LAAQV---LEP--RSIGFGMVDSKKDAKLAKKLGLFEEGSLYVFKDERLIEFDGELS----------ADVLVEFLLDLLEDP--------VEVIN---SKLELQAFDQIDDEIKLIGYFKGEDSEHFKA----FEEAAEHFQPYVKFFATFDKGVAKKLGLKMNEVDFYEPFMDEPV----HIPDKPY----SEEELVDFVREHRRATLRKLRPEDMYETW---EDDMEGIHIVAFAEEDDP-DGFEFLEILKQVARDNTDNPDLSIVWIDPDDFPLL-ITYWEKTFKIDLFRPQIGVVNVTD-ADSVWMDIRDD--DDLPTAEELEDWIE--DVLSGKINT
>CASQ2_AVEPASS_Corvus_hawaiiensis_XP_048151424.1
------------MKA---------------IC----------WI-L-----AG----FY----------L-----L--F-C--------CKAEEGLNFPTYDGKDRVIDLNE---KNYKQALKKYDMLCLL-FHEP-VSSDKA---------SQKQFQMTEM-VLE-----------LAAQV---LEP--RSIGFGMVDSKKDAKLAKKLGLFEEGSLYVFKDERLIEFDGELS----------ADVLVEFLLDLLEDP--------VEVIN---SKLELQAFDQIDDEIKLIGYFKGEDSEHFKA----FEEAAEHFQPYVKFFATFDKGVAKKLGLKMNEVDFYEPFMDEPV----HIPDKPY----SEEELVDFVREHRRATLRKLRPEDMYETW---EDDMEGIHIVAFAEEDDP-DGFEFLEILKQVARDNTDNPDLSIVWIDPDDFPLL-ITYWEKTFKIDLFRPQIGVVNVTD-ADSVWMDIRDD--DDLPTAEELEDWIE--DVLSGKINT
>CASQ2_AVEPASS_Campylorhamphus_procurvoides_NXC34901.1
------------MKV---------------TC----------WI-L-----AG----FY----------L-----L--F-C--------CTAEEGLKFPTYDGKDRVIDLNE---KNYKQALKKYDMLCLL-FHEP-VGSDKV---------SQKQFQMTEM-VLE-----------LAAQV---LEP--RSIGFGMVDSKKDAKLAKRLGLLEEGSLYVFKDERLIEFDGELA----------TDVLVEFLLDLLEDP--------VEVIN---SKLELQAFDQIDDEIKLIGYFKGEDSEHFKA----FEEAAEQFQPYIKFFATFDKGVAKKLGLKMNEVDFYEPFMDEPV----HIPDKPY----TEDELVEFVREHRRATLRKLRPEDMFETW---EDDMEGIHIVAFAEEDDP-DGYEFLEILKQVARDNTDNPDLSIVWIDPDDFPLL-ITYWEKTFKIDLFRPQIGVVNVTD-ADSVWMDIRDD--DDLPTAEELEDWIE--DVLSGKINT
>CASQ2_AVEPASS_Formicarius_rufipectus_NXK87932.1
------------MKA---------------TC----------WI-L-----AG----FY----------L-----L--F-C--------CKAEEGLKFPTYDGKDRVIDLNE---KNYKQALKKYDMLCLL-FHEP-VSSDKV---------SQKQFQMTEM-VLE-----------LAAQV---LEP--RSIGFGMVDSKKDAKLAKRLGLLEEGSLYVFKDERLIEFDGELA----------TDVLVEFLLDLLEDP--------VEVIN---SKLELQAFDQIDDEIKLIGYFKGEDSEHFKA----FEEAAEQFQPYIKFFATFDKGVAKKLGLKMNEVDFYEPFMDEPV----HIPDKPY----TEDELVEFVREHRRATLRKLRPEDMFETW---EDDMEGIHIVAFAEEDDP-DGFEFLEILKQVARDNTDNPDLSIVWIDPDDFPLL-ITYWEKTFKIDLFRPQIGVVNVTD-ADSIWMDIRDD--DDLPTAEELEDWIE--DVLSGKINT
>CASQ2_AVEPASS_Furnarius_figulus_NWR91747.1
------------MKV---------------TC----------WI-L-----AG----FY----------L-----F--F-C--------CKAEEGLKFPTYDGKDRVIDLNE---KNYKQALKKYDMLCLL-FHEP-VSSDKI---------SQKQFQMTEM-VLE-----------LAAQV---LEP--RSIGFGMVDSKKDAKLAKRLGLLEEGSLYVFKDERLIEFDGELA----------TDVLVEFLLDLLEDP--------VEVIN---SKLELQAFDQIDDEIKLIGYFKGEDSEHFKA----FEEAAEQFQPYIKFFATFDKGVAKKLGLKMNEVDFYEPFMDEPV----HIPDKPY----TEDELVEFVREHRRATLRKLRPEDMFETW---EDDMEGIHIVAFAEEDDP-DGFEFLEILKQVARDNTDNPDLSIVWIDPDDFPLL-ITYWEKTFKIDLFRPQIGVVNVTD-ADSIWMDIRDD--DDLPTAEELEDWIE--DVLSGKINT
>CASQ2_AVEPASS_Malurus_melanocephalus_XP_057232238.1
------------MKA---------------IC----------WI-L-----AG----FY----------L-----L--F-C--------CKAEEGLNFPTYDGKDRVIDLNE---KNYKQALKKYDMLCLL-FHEP-VSSDKI---------SQKQFQMTEM-VLE-----------LAAQV---LEP--RSIGFGMVDSKKDAKLAKKLGLLEEGSLYVFKDERLIEFDGELS----------ADVLVEFLLDLLEDP--------VEVIN---SKLELQAFDQIDDEIKLIGYFKGEDSEHFKA----FEEAAEQFQPYIKFFATFDKGVAKKLGLKMNEVDFYEPFMDEPV----HIPDKPY----SEEELVDFVXEHRRATLRKLRPEDMFETW---EDDMEGIHIVAFAEEDDP-DGFEFLEILKQVARDNTDNPDLSIVWIDPDDFPLL-ITYWEKTFDIDLFRPQIGVVNVTD-ADSVWMDIRDD--DDLPTAEELEDWIE--DVLSGKINT
>CASQ2_AVECUCU_Cuculus_canorus_XP_009555286.1
------------MKV---------------TC----------WI-L-----AG----FY----------L-----L--F-C--------CKAEEGLNFPTYDGKDRVIDLNE---KNYKQALKKYDMLCLL-FHEP-VSSDKV---------SQKQFQMTEM-VLE-----------LAAQV---LEP--RSIGFGMVDSKKDAKLAKKLGLVEEGSLYVFKEERLIEFDGELS----------ADVLVEFLLDLLEDP--------VEILN---NKLELQAFDEIDDEIKLIGYFKGEDSEHYKA----FEEAAEHFQPYIKFFATFDKGVAKKLGLKMNEVDFYEPFMDEPV----HIPDKPY----TEEELVEFVNEHKRATLRKLRPEDMFETW---EDDMDGIHIVAFAEEDDP-DGFEFLEILKQVARDNTDNPDLSIVWIDPDDFPLL-ITYWEKTFKIDLFRPQIGVVNVTD-ADSIWMEIRDD--DDLPTAEELEDWIE--DVLSGKINT
>CASQ2_AVECUCU_Geococcyx_californianus_NWH56135.1
------------MKA---------------AC----------WI-L-----AG----FY----------L-----L--F-C--------CKAEEGLNFPTYDGKDRVIDLNE---KNYKQALKKYDMLCLL-FHEP-VSSDKV---------SQKQFQMTEM-VLE-----------LAAQV---LEP--RSIGFGMVDSKKDAKLAKKLGLVEEGSLYVFKEEQLIEFDGELS----------ADVLVEFLLDLLEDP--------VEIIN---NKLELQAFDQIDDEIKLIGYFKGEDSEHYKA----FEEAAEHFQPYIKFFATFDKGVAKKLGLKMNEVDFYEPFMDEPV----HIPDKPY----SEEELVEFVKEHKRATLRKLRPEDMFETW---EDDMDGIHIVAFAEEDDP-DGFEFLEILKQVARDNTDNPDLSIVWIDPDDFPLL-ITYWEKTFKIDLFRPQIGVVNVTD-ADSIWMEIRDD--DDLPTAEELEDWIE--DVLSGKINT
>CASQ2_AVECUCU_Centropus_unirufus_NWR72348.1
------------MKA---------------TC----------WI-L-----AG----FY----------L-----L--F-C--------CKAEEGLNFPTYDGKDRVIDLNE---KNYKQALKKYDMLCLL-FHEP-VSSDKV---------SQKQFQMTEM-VLE-----------LAAQV---LEP--RSIGFGMVDSKKDSKLAKKLGLVEEGSLYVFKEEQLIEFDGELS----------ADVLVEFLLDLLEDP--------VEIIN---NKLELQAFDQIDDEIKLIGYFKGEDSEHYKA----FEEAAEHFQPYIKFFATFDKGVAKKLGLKMNEVDFYEPFMDEPV----HIPDKPY----TEEELVEFVKDHKRATLRKLRPEDMFETW---EDDMDGIHIVAFAEEDDP-DGFEFLEILKQVARDNTDNPDLSIVWIDPDDFPLL-ITYWEKTFKIDLFRPQIGVVNVTD-ADSIWMEIRDD--DDLPTAEELEDWIE--DVLSGKINT
>CASQ2_AVEAPOD_Apus_apus_DN8210_c0_g1_i3
------------MKA---------------TC----------WI-L-----AG----FY----------L-----L--F-C--------CKAEEGLNFPTYDGKDRVIDLNE---KNYKQALKKYDMLCLL-FHEP-VSSDKV---------AQRQFQMTEM-VLE-----------LAAQV---LEP--RSIGFGMVDSKKDAKLAKKLGLVEEGSLYVFKDERLIEFDGELA----------TDVLVEFLLDLLEDP--------VEIIN---SKLELQAFDQIDDEIKLIGYFKGEDSEHYKA----FEEAAEHFQPYIKFFATFDKGVAKKLGLKMNEVDFYEPFMDEPV----HIPDKPY----TEEELVDFVKEHKRATLRKLRPEDMFETW---EDDMEGIHIVAFAEEDDP-DGFEFLEILKQVARDNTDNPDLSIVWIDPDDFPLL-ITYWEKTFKIDLFRPQIGVVNVTD-ADSIWMEISDD--DDLPTAEELEDWIE--DVLSGKINT
>CASQ2_AVEAPOD_Apus_apus_XP_051479860.1
------------MKA---------------TC----------WI-L-----AG----FY----------L-----L--F-C--------CKAEEGLNFPTYDGKDRVIDLNE---KNYKQALKKYDMLCLL-FHEP-VSSDKV---------AQRQFQMTEM-VLE-----------LAAQV---LEP--RSIGFGMVDSKKDAKLAKKLGLVEEGSLYVFKDERLIEFDGELA----------TDVLVEFLLDLLEDP--------VEIIN---SKLELQAFDQIDDEIKLIGYFKGEDSEHYKA----FEEAAEHFQPYIKFFATFDKGVAKKLGLKMNEVDFYEPFMDEPV----HIPDKPY----TEEELVDFVKEHKRATLRKLRPEDMFETW---EDDMEGIHIVAFAEEDDP-DGFEFLEILKQVARDNTDNPDLSIVWIDPDDFPLL-ITYWEKTFKIDLFRPQIGVVNVTD-ADSIWMEISDD--DDLPTAEELEDWIE--DVLSGKINT
>CASQ2_AVEAPOD_Chaetura_pelagica_XP_009996518.1
------------MKA---------------TF----------WI-L-----AG----FY----------L-----L--F-C--------CKAEEGLNFPTYDGKDRVIDLNE---KNYKQALKKYDMLCLL-FHEP-VSSDKV---------AQRQFQMTEM-VLE-----------LAAQV---LEP--RSIGFGMVDSKKDAKLAKKLGLVEEGSLYVFKDERLIEFDGELA----------TDVLVEFLLDLLEDP--------VEIIN---SKLELQAFDQIDDEIKLIGYFKGEDSEHYKA----FEEAAEHFQPYIKFFATFDKGVAKKLGLKMNEVDFYEPFMDEPV----HIPDKPY----TEEELVDFVKEHKRATLRKLRPEDMFETW---EDDMEGIHIVAFAEEDDP-DGFEFLEILKQVARDNTDNPDLSIVWIDPDDFPLL-ITYWEKTFKIDLFRPQIGVVNVTD-ADSIWMEISDD--DDLPTAEELEDWIE--DVLSGKINT
>CASQ2_AVEGALL_Centrocercus_urophasianus_XP_042666395.1
------------MKA---------------TC----------WI-L-----AG----FC----------L-----L--F-C--------CKAEEGLNFPTYDGKDRVIDLHE---KNYKNALKKYDMLCLL-FHEP-VSSDRV---------SQKQFQMTEM-VLE-----------LAAQV---LEP--RSIGFGMVDSKKDAKLAKKLGLVEEGSLYVFKEDRLIEFDGELA----------TDVLVEFLLDLLEDP--------VEIIN---SKLELQAFDQIDDEIKLIGYFKGEDSEHYKA----FEEAAEHFQPYIKFFATFDKGVAKKLGLKMNEVDFYEPFMDDPV----HIPDKPY----TEEELVEFVKEHKRATLRKLRPEDMFETW---EDDMEGIHIVAFAEEDDP-DGFEFLEILKQVARDNTDNPDLSIVWIDPDDFPLL-ITYWEKTFKIDLFRPQIGIVNVTD-ADSVWMDIRDD--DDLPTAEELEDWIE--DVLSGKINT
>CASQ2_AVEGALL_Tympanuchus_pallidicinctus_XP_052522169.1
------------MKA---------------TC----------WI-L-----AG----FC----------L-----L--F-C--------CKAEEGLNFPTYDGKDRVIDLHE---KNYKNALKKYDMLCLL-FHEP-VSSDRV---------SQKQFQMTEM-VLE-----------LAAQV---LEP--RSIGFGMVDSKKDAKLAKKLGLVEEGSLYVFKEDRLIEFDGELA----------TDVLVEFLLDLLEDP--------VEIIN---SKLELQAFDQIDDEIKLIGYFKGEDSEHYKA----FEEAAEHFQPYIKFFATFDKGVAKKLGLKMNEVDFYEPFMDDPV----HIPDKPY----TEEELVEFVKEHKRATLRKLRPEDMFETW---EDDMEGIHIVAFAEEDDP-DGFEFLEILKQVARDNTDNPDLSIVWIDPDDFPLL-ITYWEKTFKIDLFRPQIGIVNVTD-ADSVWMDIRDD--DDLPTAEELEDWIE--DVLSGKINT
>CASQ2_AVEGALL_Lagopus_leucura_XP_042723233.1
------------MKA---------------TC----------WI-L-----AG----FC----------L-----L--F-C--------CKAEEGLNFPTYDGKDRVIDLHE---KNYKNALKKYDMLCLL-FHEP-VSSDRV---------SQKQFQMTEM-VLE-----------LAAQV---LEP--RSIGFGMVDSKKDAKLAKKLGLVEEGSLYVFKEDRLIEFDGELA----------TDVLVEFLLDLLEDP--------VEIIN---SKLELQAFDQIDDEIKLIGYFKGEDSEHYKA----FEEAAEHFQPYIKFFATFDKGVAKKLGLKMNEVDFYEPFMDDPV----HIPDKPY----TEEELVEFVKEHKRATLRKLRPEDMFETW---EDDMEGIHIVAFAEEDDP-DGFEFLEILKQVARDNTDNPDLSIVWIDPDDFPLL-ITYWEKTFNIDLFRPQIGIVNVTD-ADSVWMEIRDD--DDLPTAEELEDWIE--DVLSGKINT
>CASQ2_AVEGALL_Lagopus_muta_XP_048800819.1
------------MKA---------------TC----------WI-L-----AG----FC----------L-----L--F-C--------CKAEEGLNFPTYDGKDRVIDLHE---KNYKNALKKYDMLCLL-FHEP-VSSDRV---------SQKQFQMTEM-VLE-----------LAAQV---LEP--RSIGFGMVDSKKDAKLAKKLGLVEEGSLYVFKEDRLIEFDGELA----------TDVLVEFLLDLLEDP--------VEIIN---SKLELQAFDQIDDEIKLIGYFKGEDSEHYKA----FEEAAEHFQPYIKFFATFDKGVAKKLGLKMNEVDFYEPFMDDPV----HIPDKPY----TEEELVEFVKEHKRATLRKLRPEDMFETW---EDDMEGIHIVAFAEEDDP-DGFEFLEILKQVARDNTDNPDLSIVWIDPDDFPLL-ITYWEKTFNIDLFRPQIGIVNVTD-ADSVWMEIRDD--DDLPTAEELEDWIE--DVLSGKINT
>CASQ2_AVEMYIO_Myiospitta_monachus_DN542_c0_g1_i1
------------MKA---------------TC----------WI-L-----AG----LY----------L-----L--S-C--------CKAEEGLNFPTYDGKDRVIDLNE---KNYKQALKKYDMLCLL-FHEP-VSSDKV---------SQKQFQMTEM-VLE-----------LAAQV---LEP--KSIGFGMVDSKKDAKLAKKLGLIEEGSLYVFKEERLIEFDGELA----------TDVLVEFLLDVLEDP--------VEVIN---SKLELQAFDRIDEEIKLIGYFKGEDSEHYKA----FEEAAEHFQPYVKFFATFDKGVAKKLGLKMNEVDFYEPFMDEPV----HIPDKPY----SEEELVEFVKEHKRATLRKLRPEDMFETW---EDDMEGIHIVAFAEEDDP-DGFEFLEVLKQVARDNTDNPDLSIVWIDPDDFPLL-ITYWEKTFKIDLFKPQIGVVNVTD-ADSVWMDIRDD--DDLPTAEELEDWIE--DVLSGKINT
>CASQ2_AVEPSIT_Pezoporus_wallicus_XP_057260115.1
------------MKA---------------TC----------WI-L-----AG----LY----------L-----L--S-C--------CKAEEGLNFPTYDGKDRVIDLNE---KNYKQALKKYDMLCLL-FHEP-VSSDKV---------SQKQFQMTEM-VLE-----------LAAQV---LEP--KSIGFGMVDSKKDAKLAKKLGLVEEGSLYVFKEERLIEFDGELA----------TDVLVEFLLDVLEDP--------VEVIN---SKLELQAFDRIDEEIKLIGYFKGEDSEHYKA----FEEAAEHFQPYVKFFATFDKGVAKKLGLKMNEVDFYEPFMDEPV----HIPDKPY----SEEELVEFVKEHKRATLRKLRPEDMFETW---EDDMEGIHIVAFAEEDDP-DGFEFLEVLKQVARDNTDNPDLSIVWIDPDDFPLL-ITYWEKTFKIDLFKPQIGVVNVTD-ADSIWMDIRDD--DDLPTAEELEDWIE--DVLSGKINT
>CASQ2_AVEPSIT_Pezoporus_occidentalis_XP_062488819.1
------------MKA---------------TC----------WI-L-----AG----LY----------L-----L--S-C--------CKAEEGLNFPTYDGKDRVIDLNE---KNYKQALKKYDMLCLL-FHEP-VSSDKV---------SQKQFQMTEM-VLE-----------LAAQV---LEP--KSIGFGMVDSKKDAKLAKKLGLVEEGSLYVFKEERLIEFDGELA----------TDVLVEFLLDVLEDP--------VEVIN---SKLELQAFDRIDEEIKLIGYFKGEDSEHYKA----FEEAAEHFQPYVKFFATFDKGVAKKLGLKMNEVDFYEPFMDEPV----HIPDKPY----SEEELVEFVKEHKRATLRKLRPEDMFETW---EDDMEGIHIVAFAEEDDP-DGFEFLEVLKQVARDNTDNPDLSIVWIDPDDFPLL-ITYWEKTFKIDLFKPQIGVVNVTD-ADSIWMDIRDD--DDLPTAEELEDWIE--DVLSGKINT
>CASQ2_AVEPSIT_Lathamus_discolor_DN2200_c1_g1_i7
------------MKA---------------SC----------WI-L-----AG----LY----------L-----L--S-C--------CKAEEGLNFPTYDGKDRVIDLNE---KNYKQALKKYDMLCLL-FHEP-VSSDKV---------SQKQFQMTEM-VLE-----------LAAQV---LEP--KSIGFGMVDSKKDAKLAKKLGLVEEGSLYVFKEERLIEFDGELA----------TDVLVEFLLDVLEDP--------VEVIN---SKLELQAFDRIDEEIKLIGYFKGEDSEHYKA----FEEAAEHFQPYVKFFATFDKGVAKKLGLKMNEVDFYEPFMDEPV----HIPDKPY----SEEELVEFVKEHKRATLRKLRPEDMFETW---EDDMEGIHIVAFAEEDDP-DGFEFLEVLKQVARDNTENPDLSIVWIDPDDFPLL-ITYWEKTFKIDLFKPQIGVVNVTD-ADSIWMDIRDD--DDLPTAEELEDWIE--DVLSGKINT
>CASQ2_AVEPSIT_Nestor_notabilis_XP_010008852.1
------------MKV---------------TC----------WI-L-----AG----FY----------L-----L--S-C--------CKAEEGLNFPTYDGKDRVIDLNE---KNYKQALKKYDMLCLL-FHEP-VSSDKV---------SQKQFQMTEM-VLE-----------LAAQV---LEP--KSIGFGMVDSKKDAKLAKKLGLVEEGSLYVFKEERLIEFDGELA----------TDVLVEFLLDVLEDP--------VEVIN---SKLELQAFDRIDEEIKLIGYFKGEDSEHYKA----FEEAAEHFQPYIKFFATFDKGVAKKLGLKMNEVDFYEPFMDEPV----HIPDKPY----SEEELVEFVKEHKRATLRKLRPEDMFETW---EDDMEGIHIVAFAEEDDP-DGFEFLEVLKQVARDNTDNPDLSIVWIDPDDFPLL-ITYWEKTFKIDLFRPQIGVVNVTD-ADSIWMDIRDD--DDLPTAEELEDWIE--DVLSGKINT
>CASQ2_AVEPSIT_Strigops_habroptila_XP_030327450.1
------------MKA---------------TC----------WI-L-----AG----FY----------L-----L--S-C--------CKAEEGLNFPTYDGKDRVIDLNE---KNYKQALKKYDMLCLL-FHEP-VSSDKA---------SQKQFQMTEM-VLE-----------LAAQV---LEP--KSIGFGMVDSKKDAKLAKKLGLVEEGSLYVFKEERLIEFDGELA----------TDVLVEFLLDVLEDP--------VEVIN---SKLELQAFDRIDEEIKLIGYFKGEDSEHYKA----FEEAAEHFQPYVKFFATFDKGVAKKLGLKINEVDFYEPFMDEPV----HIPDKPY----SEEELVEFVKEHKRATLRKLRPEDMFETW---EDDMEGIHIVAFAEEDDP-DGFEFLEILKQVARDNTDNPDLSIVWIDPDDFPLL-ITYWEKTFKIDLFRPQIGVVNVTD-ADSVWMDIRDD--DDLPTAEELEDWIE--DVLSGKINT
>CASQ2_AVEEURY_Eurypyga_helias_XP_010152845.1
------------MKA---------------TC----------WI-L-----AG----FY----------L-----L--F-F--------CKAEEGLNFPTYDGKDRVIDLNE---KNYKQALKKYDMLCLL-FHEP-VSSDKV---------SQKQFQMTEM-VLE-----------LAAQV---LES--RSIGFGMVDSKKDAKLAKKLGLVEEGSLYVFKEERLIEFDGELA----------TDVLVEFLLDLLEDP--------VEIIN---SKLELQAFDQIDDEIKLIGYFKGEDSEHYKA----FEEAAEHFQPYIKFFATFDKGVAKKLGLKMNEVDFYEPFMDEPV----HIPDKPY----TEEELVEFVKEHKRATLRKLRPEDMFETW---EDDMEGIHIVAFAEEDDP-DGFEFLEILKQVARDNTNNPDLSIVWIDPDDFPLL-ITYWEKTFKIDLFRPQIGVVNVTD-ADSVWMDIRDD--DDLPTAEELEDWIE--DVLSGKINT
>CASQ2_AVEAPTE_Apteryx_mantelli_XP_013805514.1
------------MKA---------------TC----------CI-L-----AG----FY----------L-----L--F-C--------CKAEEGLNFPTYDGKDRVIDLNE---KNYKQALKKYDMLCLL-FHEP-VSSDKV---------SQKQFQMTEM-VLE-----------LAAQV---LEP--RSIGFGMVDSKKDAKLAKKLGLVEEGSLYVFKEERLIEFDGELA----------TDVLVEFLLDLLEDP--------VEIIN---SKLELQAFDQIDEEIKLIGYFKGEDSEHYKA----FEEAAEHFQPYIKFFATFDKGVAKKLGLKMNEVDFYEPFMDEPV----HIPDKPY----TEEELVEFVKEHKRSTLRKLRPEDMFETW---EDDMEGIHIVAFAEEDDP-DGFEFLEILKQVARDNTDNPDLSIVWIDPDDFPLL-ITYWEKTFKIDLFRPQIGVVNVTD-ADSIWMEIRDD--DDLPTVEELEDWIE--DVLSGKINT
>CASQ2_AVETINA_Tinamus_guttatus_XP_010212046.1
------------MKA---------------TC----------WI-L-----AG----FY----------L-----L--F-C--------SKAEEGLNFPTYDGKDRVIDLNE---KNYKQALKKYDMLCLL-FHEP-VSSDKV---------SQKQFQMTEM-VLE-----------LAAQV---LEP--RSIGFGMVDSKKDAKLAKKLGLAEEGSLYVFKEERLIEFDGELA----------TDVLVEFLLDLLEDP--------VEIIN---NKLELQAFDQIDEEIKLIGYFKGEDSEHYKA----FEEAAEHFQPYIKFFATFDKGVAKKLGLKMNEVDFYEPFMDEPV----HIPDKPY----TEEELVEFVKAHKRATLRKLRPEDMFETW---EDDLDGIHIVAFAEEDDP-DGFEFLEILKQVARDNTDNPDLSIVWIDPDDFPLL-ITYWEKTFKIDLFRPQIGVVNVTD-ADSIWMEIRDD--DDLPTAEELEDWIE--DVLSGKINT
>CASQ2_AVETINA_Nothoprocta_ornata_XP_025906133.1
------------MKA---------------TF----------WI-L-----AG----FY----------L-----L--F-C--------CKAEEGLHFPTYDGKDRVIDLNE---KNYKQALKKYDMLCLL-FHEP-VSSDKV---------SQKQFQMTEM-VLE-----------LAAQV---LEP--RSIGFGMVDSKKDAKLAKKLGLVEEGSLYVFKEERLIEFDGELS----------ADVLVEFLLDLLEDP--------VEIIN---NKLELQAFDQIDEEIKLIGYFKGEDSEHYKA----FEEAAEHFQPYIKFFATFDKGVAKKLGLKMNEVDFYEPFMDEPV----HIPDKPY----TEEELVEFVKAHKRATLRKLRPEDMFETW---EDDLEGIHIVAFAEEDDP-DGFEFLEILKQVARDNTDNPDLSIVWIDPDDFPLL-ITYWEKTFKIDLFRPQIGVVNVTD-ADSVWMEIRDD--DDLPTAEELEDWIE--DVLSGKINT
>CASQ2_AVETINA_Nothoprocta_pentlandii_NWX86307.1
------------MKA---------------TF----------WI-L-----AG----FY----------L-----L--F-C--------CKAEEGLHFPTYDGKDRVIDLNE---KNYKQALKKYDMLCLL-FHEP-VSSDKV---------SQKQFQMTEM-VLE-----------LAAQV---LEP--RSIGFGMVDSKKDAKLAKKLGLVEEGSLYVFKEERLIEFDGELS----------ADVLVEFLLDLLEDP--------VEIIN---NKLELQAFDQIDEEIKLIGYFKGEDSEHYKA----FEEAAEHFQPYIKFFATFDKGVAKKLGLKMNEVDFYEPFMDEPV----HIPDKPY----TEEELVEFVKAHKRATLRKLRPEDMFETW---EDDLEGIHIVAFAEEDDP-DGFEFLEILKQVARDNTDNPDLSIVWIDPDDFPLL-ITYWEKTFKIDLFRPQIGVVNVTD-ADSVWMEIRDD--DDLPTAEELEDWIE--DVLSGKINT
>CASQ2_AVETINA_Crypturellus_soui_NWI12343.1
------------MKA---------------TC----------WI-L-----AG----FY----------L-----L--F-C--------CKAEEGLNFPTYDGKDRVIDLNE---KNYKQALKKYDMLCLL-FHEP-VSSDKV---------SQKQFQMTEM-VLE-----------LAAQV---LES--RSIGFGMVDSKKDAKLAKKLGLAEEGSLYVFKEERLIEFDGELA----------TDVLVEFLLDLLEDP--------VEIIN---NKLELQAFDQIDEEIKLIGYFKGEDSEHYKA----FEEAAEHFQPYIKFFATFDKGVAKKLGLKMNEVDFYEPFMDEPV----HIPDKPY----TEEELVEFVKAHKRATLRKLRPEDMFETW---EDDLDGIHIVAFAEEDDP-DGFEFLEILKQVARDNTDNPDLSIVWIDPDDFPLL-ITYWEKTFKIDLFRPQIGVVNVTD-ADSVWMEIRDD--DDLPTAEELEDWIE--DVLSGKINT
>CASQ2_AVETINA_Nothocercus_julius_NXA52134.1
------------MRA---------------TC----------WI-L-----AG----FY----------L-----L--F-C--------CKAEEGLNFPTYDGKDRVIDLNE---KNYKQALKKYDMLCLL-FHEP-VSSDKV---------SQKQFQMTEM-VLE-----------LAAQV---LEP--RSIGFGMVDSKKDAKLAKKLGLAEEGSLYVFKEERLIEFDGELA----------TDVLVEFLLDLLEDP--------VEIIN---SKLELQAFDQIDEEIKLIGYFKGEDSEHYKA----FEEAAEHFQPYIKFFATFDKGVAKKLGLKMNEVDFYEPFMDEPV----HIPDKPY----TEEELVEFVKAHKRATLRKLRPEDMFETW---EDDLDGIHIVAFAEEDDP-DGFEFLEILKQVARDNTDNPDLSIVWIDPDDFPLL-ITYWEKTFKIDLFRPQIGVVNVTD-ADSVWMEIRDD--DDLPTAEELEDWIE--DVLSGKINT
>CASQ2_AVETINA_Nothocercus_nigrocapillus_NXD07180.1
------------MKA---------------TC----------WI-L-----AG----FY----------L-----L--F-C--------CKAEEGLNFPTYDGKDRVIDLNE---KNYKQALKKYDMLCLL-FHEP-VSSDKV---------SQKQFQMTEM-VLE-----------LAAQV---LEP--RSIGFGMVDSKKDAKLAKKLGLAEEGSLYVFKEERLIEFDGELA----------TDVLVEFLLDLLEDP--------VEIIN---SKLELQAFDQIDEEIKLIGYFKGEDSEHYKA----FEEAAEHFQPYIKFFATFDKGVAKKLGLKMNEVDFYEPFMDEPV----HIPDKPY----TEEELVEFVKAHKRATLRKLRPEDMFETW---EDDLDGIHIVAFAEEDDP-DGFEFLEILKQVARDNTDNPDLSIVWIDPDDFPLL-ITYWEKTFKIDLFRPQIGVVNVTD-ADSVWMEIRDD--DDLPTAEELEDWIE--DVLSGKINT
>CASQ2_AVETINA_Crypturellus_undulatus_NWJ05077.1
------------MKV---------------TC----------WI-L-----AG----FY----------L-----L--F-C--------CKAEEGLNFPTYDGKDRVIDLNE---KNYKQALKKYDMLCLL-FHEP-VSSDKV---------SQKQFQMTEM-VLE-----------LAAQV---LES--RSIGFGMVDSKKDAKLAKKLGLAEEGSLYVFKEERLIEFDGELA----------TDVLVEFLLDLLEDP--------VEIIN---NKLELQAFDQIDEEIKLIGYFKGEDSEHYKA----FEEAAEHFQPYIKFFATFDKGVAKKLGLKMNEVDFYEPFMDEPV----HIPDKPY----TEEELVEFVKAHKRATLRKLRPEDMFETW---EDDLDGIHIVAFAEEDDP-DGFEFLEILKQVARDNTDNPDLSIVWIDPDDFPLL-ITYWEKTFKIDLFRPQIGVVNVTD-ADSVWMEIRDD--DDLPTAEELEDWIE--DVLSGKINT
>CASQ2_AVETINA_Eudromia_elegans_NXA38265.1
------------MKA---------------TC----------WI-L-----AG----FY----------L-----L--F-C--------CKAEEGLNFPTYDGKDRVIDLNE---KNYKQALKKYDMLCLL-FHEP-VSSDKV---------SQKQFQMTEM-VLE-----------MAAQV---LEP--RSIGFGMVDSKKDAKLAKKLGLVEEGSLYVFKEERLIEFDGELA----------TDVLVEFLLDLLEDP--------VEIIN---NKLELQAFDQIDEEIKLIGYFKGEDSEHYKA----FEEAAEHFQPYIKFFATFDKGVAKKLGLKMNEVDFYEPFMDEPV----HIPDKPY----TEEELVEFVKAHKRATLRKLRPEDMFETW---EDDLEGIHIVAFAEEDDP-DGFEFLEILKQVARDNTDNPDLSIVWIDPDDFPLL-ITYWEKTFKIDLFRPQIGVVNVTD-ADSVWMEIRDD--DDLPTAEELEDWIE--DVLSGKINT
>CASQ2_AVECORA_Merops_nubicus_XP_008935243.1
------------MKV---------------TF----------WI-L-----AG----FY----------L-----L--F-C--------CKAEEGLNFPTYDGKDRVINLNE---KNYKQALKKYDMLCLL-FHEP-VGSDKV---------SQKQFQMTEM-VLE-----------LAAQV---LEP--KSIGFGMVDSKKDAKLAKKLGLIEEGSLYVFKEERLIEFDGELA----------TDVLVEFLLDLLEDP--------VEIIN---SKLELQAFDQIDDEIKLIGYFKGEDSEHYKA----FEEAAEHFQPYVKFFATFDKGVAKKLGLKMNEVDFYEPFMEEPV----HIPDKPY----TEEELVEFVKEHKRATLRKLRPEDMFETW---EDDMEGIHIVAFAEEDDP-DGFEFLEILKQVARDNTDNPDLSIVWIDPDDFPLL-ITYWEKTFKIDLFRPQIGVVNVTD-ADSIWMDIRDD--DDLPTAEELEDWIE--DVLSGKINT
>CASQ2_AVECORA_Merops_nubicus_KFQ17892.1
------------MKV---------------TF----------WI-L-----AG----FY----------L-----L--F-C--------CKAEEGLNFPTYDGKDRVINLNE---KNYKQALKKYDMLCLL-FHEP-VGSDKV---------SQKQFQMTEM-VLE-----------LAAQV---LEP--KSIGFGMVDSKKDAKLAKKLGLIEEGSLYVFKEERLIEFDGELA----------TDVLVEFLLDLLEDP--------VEIIN---SKLELQAFDQIDDEIKLIGYFKGEDSEHYKA----FEEAAEHFQPYVKFFATFDKGVAKKLGLKMNEVDFYEPFMEEPV----HIPDKPY----TEEELVEFVKEHKRATLRKLRPEDMFETW---EDDMEGIHIVAFAEEDDP-DGFEFLEILKQVARDNTDNPDLSIVWIDPDDFPLL-ITYWEKTFKIDLFRPQIGVVNVTD-ADSIWMDIRDD--DDLPTAEELEDWIE--DVLSGKINT
>CASQ2_AVEPASS_Passer_montanus_XP_039573833.1
------------MKA---------------IC----------WI-L-----AG----FY----------L-----L--F-C--------CKAEEGLNFPTYDGKDRVIDLNE---KNYKQALKKYDMLCLL-FHEP-VSSDKV---------SQKQFQMTEM-VLE-----------LAAQV---LEP--RSIGFGMVDSKKDAKLAKKLGLLEEGSLYVFKDERLVEFDGELS----------ADVLVEFLLDLLEDP--------VEVIN---SKLELQAFDQIDDEIKLIGYFKGEDSEHFKA----FEEAAEHFQPYVKFFATFDKGVAKKLGLKMNEVDFYEPFMDEPV----HIPDKPY----SEEELVDFVREHRRATLRKLRPEDMFETW---EDDMEGIHIVAFAEEDDP-DGFEFLEILKQVARDNTDNPDLSIVWIDPDDFPLL-ITYWEKTFKIDLFRPQIGVVNVTD-ADSVWMDIRDD--DDLPTAEELEDWIE--DVLSGKINT
>CASQ2_AVEPASS_Sturnus_vulgaris_XP_014745787.1
------------MKA---------------IC----------WI-L-----AG----FY----------L-----L--S-F--------CKTEEGLNFPTYDGKDRVIDLNE---KNYKQALKKYDMLCLL-FHEP-VSSDKV---------SQKQFQMTEM-VLE-----------LAAQV---LEP--RSIGFGMVDSKKDAKLARKLGLLEEGSLYVFKDERLVEFDGEMS----------ADVLVEFLLDLLEDP--------VEVIN---SKLELQAFDQIDDEIKLIGYFKGEDSEHFKA----FEEAAEQFQPYIKFFATFDKGVAKKLGLKMNEVDFYEPFMDEPV----HIPDKPY----SEEELVDFVREHRRATLRKLRPEDMFETW---EDDMEGIHIVAFAEEDDP-DGFEFLEILKQVARDNTDNPDLSIVWIDPDDFPLL-ITYWEKTFKIDLFRPQIGVVNVTD-ADSIWMDIRDD--DDLPTAEELEDWIE--DVLSGKINT
>CASQ2_AVEAPOD_Calypte_anna_DN61_c0_g1_i2
------------MKA---------------TC----------WI-L-----AG----FY----------L-----L--F-C--------CRAEEGLNFPTYDGRDRVIDLNE---KNYKQALKKYEMLCLL-FHEP-VSSDKV---------SQKQFQMTEM-VLE-----------LAAQV---LEP--RSIGFGMVDSKKDAKLAKKLGLVEEGSLYVFKDERLIEFDGELA----------TDVLVEFLLDLLEDP--------VEVIN---SKLELQAFDQINDEIKLIGYFKGEDSEHYKA----FEEAAEHFQPYVKFFATFDKGVAKKLGLKMNEVDFYEPFMDEPV----HIPDKPY----SEEELVEFVTEHKRATLRKLRPEDMFETW---EDDMEGIHIVAFAEEDDP-DGFEFLEVLKQVARDNTDNPDLSIVWIDPDDFPLL-ITYWEKTFNIDLYRPQIGVVNVTD-ADSIWMEISDD--DDLPTAEELEDWIE--DVLSGKINT
>CASQ2_AVEAPOD_Calypte_anna_XP_008496840.1
------------MKA---------------TC----------WI-L-----AG----FY----------L-----L--F-C--------CRAEEGLNFPTYDGRDRVIDLNE---KNYKQALKKYEMLCLL-FHEP-VSSDKV---------SQKQFQMTEM-VLE-----------LAAQV---LEP--RSIGFGMVDSKKDAKLAKKLGLVEEGSLYVFKDERLIEFDGELA----------TDVLVEFLLDLLEDP--------VEVIN---SKLELQAFDQINDEIKLIGYFKGEDSEHYKA----FEEAAEHFQPYVKFFATFDKGVAKKLGLKMNEVDFYEPFMDEPV----HIPDKPY----SEEELVEFVTEHKRATLRKLRPEDMFETW---EDDMEGIHIVAFAEEDDP-DGFEFLEVLKQVARDNTDNPDLSIVWIDPDDFPLL-ITYWEKTFNIDLYRPQIGVVNVTD-ADSIWMEISDD--DDLPTAEELEDWIE--DVLSGKINT
>CASQ2_REPCROC_Alligator_sinensis_XP_006030230.1
------------MKV---------------AF----------WL-V-----AG----LY----------L-----L--F-C--------CKAEEGLNFPTYDGKDRVIDLNE---KNYKQALKKYDMLCLL-FHEP-TGSDKV---------SQKQFQMTEM-VLE-----------LAAQV---LED--KGIGFGMVDSKKDAKLAKKLGLVEEGSLYIFKEERLIEFDGELA----------TDVIVEFLLDLLEDP--------VEIIN---SKLELQAFDRIEEEIKLIGYFKGEDTEHYKA----FEEAAEHFQPYVKFFATFDKGVAKKLGLKLNEVDFYEPFMDEPV----HVPDKPY----SEEELVEFVNEHKRATLRKLRPEDMFETW---EDDLDGIHIVAFAEEDDP-DGYEFLEILKQVAKDNTNNPDLSIVWIDPDDFPLL-ITYWEKTFKIDLFKPQIGVVNVTD-ADSIWMEIKDD--DDLPTAEELEDWIE--DVLSGKINT
>CASQ2_REPCROC_Alligator_mississippiensis_XP_006261536.1
------------MKV---------------AF----------WL-V-----AG----LY----------L-----L--F-C--------CKAEEGLNFPTYDGKDRVIDLNE---KNYKQALKKYDMLCLL-FHEP-TGSDKV---------SQKQFQMTEM-VLE-----------LAAQV---LED--KGIGFGMVDSKKDAKLAKKLGLVEEGSLYIFKEERLIEFDGELA----------TDVIVEFLLDLLEDP--------VEIIN---SKLELQAFDRIEEEIKLIGYFKGEDTEHYKA----FEEAAEHFQPYVKFFATFDKGVAKKLGLKLNEVDFYEPFMDEPV----HVPDKPY----SEEELVEFVNEHKRATLRKLRPEDMFETW---EDDLDGIHIVAFAEEDDP-DGYEFLEILKQVAKDNTNNPDLSIVWIDPDDFPLL-ITYWEKTFKIDLFKPQIGVVNVTD-ADSIWMEIKDD--DDLPTAEELEDWIE--DVLSGKINT
>CASQ2_REPCROC_Gavialis_gangeticus_XP_019383201.1
------------MKV---------------AF----------WF-V-----AG----LY----------L-----L--F-C--------CKAEEGLNFPTYDGKDRVIDLNE---KNYKQALKKYDMLCLL-FHEP-MGSDKA---------SQKQFQMTEM-VLE-----------LAAQV---LED--KGIGFGMVDSKKDAKLAKKLGLVEEGSLYVFKEERLIEFDGELA----------TDVIVEFLLDLLEDP--------VEIIN---SKLELQAFDRIEEEIKLIGYFKGEDTEHYKA----FEEAAEHFQPYVKFFATFDKGVAKKLGLKLNEVDFYEPFMDEPV----HVPDKPY----SEEELVEFVNEHKRATLRKLRPEDMFETW---EDDLDGIHIVAFAEEDDP-DGYEFLEILKQVAKDNTNNPDLSIVWIDPDDFPLL-ITYWEKTFKIDLFKPQIGVVNVTD-ADSIWMEIKDD--DDLPTAEELEDWIE--DVLSGKINT
>CASQ2_REPCROC_Crocodylus_porosus_XP_019404288.1
------------MKV---------------AF----------WL-V-----AG----LC----------L-----L--F-C--------CKAEEGLNFPTYDGKDRVIDLNE---KNYKQALKKYDMLCLL-FHEP-MSSDKA---------SQKQFQMTEM-VLE-----------LAAQV---LEE--KGIGFGMVDSKKDAKLAKKLGLVEEGSLYVFKEERLIEFDGELA----------TDVIVEFLLDLLEDP--------VEIIN---SKLELQAFDRIEEEIKLIGFFKGEDTEHYKA----FEEAAEHFQPYVKFFATFDKGVAKKLGLKLNEVDFYEPFMDEPV----HVPDKPY----SEEELVEFVNEHKRATLRKLRPEDMFETW---EDDLDGIHIVAFAEEDDP-DGYEFLEILKQVAKDNTNNPDLSIVWIDPDDFPLL-ITYWEKTFKIDLFKPQIGVVNVTD-ADSIWMEIKDD--DDLPTAEELEDWIE--DVLSGKINT
>CASQ2_REPTEST_Chrysemys_picta_XP_005292731.1
------------MKT---------------AC----------WL-L-----SG----FY----------L-----F--F-C--------CRAEEGLDFPTYDGKDRVFDLNE---KNYKQALKKYDVLCLL-FHEP-VGSDKV---------SQKQFQMTEM-VLE-----------LAAQV---LET--KGFGFGFVDSKKDAKVAKKLGLDEEGSLYIFKEERMIEFDGELA----------ADVLVEFLLDLLEDP--------VEIIN---SKLELQAFDRIEDEIKLIGYFKGEDSEHYKA----FEEAAEHFQPSIKFFATFDKGVAKKLALKLNEVDFYEPFMDEPV----HVPDKPY----TEEELVEFVKEHKRATLRKLRPEDMFETW---EDDLDGIHIVAFAEEDDP-DGFEFLETLKQVAKENTNNPDLSIVWIDPDDFPLL-ITYWEKIFKIDLFKPQIGVVNVTD-ADSIWMEIKDD--DDLPTAEELEDWIE--DVLSGKINT
>CASQ2_REPTEST_Malaclemys_terrapin_XP_053899337.1
------------MKT---------------AC----------WL-L-----SG----FY----------L-----F--F-C--------CRAEEGLDFPTYDGKDRVFDLNE---KNYKQALKKYDVLCLL-FHEP-VGSDKV---------SQKQFQMTEM-VLE-----------LAAQV---LET--KGFGFGFVDSKKDAKVAKKLGLDEEGSLYIFKEERMIEFDGELA----------ADVLVEFLLDLLEDP--------VEIIN---SKLELQAFDRIEDEIKLIGYFKGEDSEHYKA----FEEAAEHFQPYIKFFATFDKGVAKKLALKLNEVDFYEPFMDEPV----HVPDKPY----TEEELVEFVKEHKRATLRKLRPEDMFETW---EDDLDGIHIVAFAEEDDP-DGFEFLETLKQVAKENTNNPDLSIVWIDPDDFPLL-ITYWEKIFKIDLFKPQIGVVNVTD-ADSIWMEIKDD--DDLPTAEELEDWIE--DVLSGKINT
>CASQ2_REPTEST_Terrapene_carolina_XP_024054178.1
------------MKI---------------AC----------WL-L-----SG----FY----------L-----F--F-C--------CRAEEGLDFPTYDGKDRVFDLNE---KNYKQALKKYDVLCLL-FHEP-VGSDKV---------SQKQFQMTEM-VLE-----------LAAQV---LET--KGFGFGFVDSKKDAKVAKKLGLDEEGSLYIFKEERMIEFDGELA----------ADVLVEFLLDLLEDP--------VEIIN---SKLELQAFDRIEDEIKLIGYFKGEDSEHYKA----FEEAAEHFQPSIKFFATFDKGVAKKLALKLNEVDFYEPFMDEPV----HVPDKPY----TEEELVEFVKEHKRATLRKLRPEDMFETW---EDDLDGIHIVAFAEEDDP-DGFEFLETLKQVAKENTNNPDLSIVWIDPDDFPLL-ITYWEKIFKIDLFKPQIGVVNVTD-ADSIWMEIKDD--DDLPTAEELEDWIE--DVLSGKINT
>CASQ2_REPTEST_Platysternon_megacephalum_TFK04837.1
------------MKI---------------AC----------WL-L-----AG----FY----------L-----F--F-C--------CRAEEGLDFPTYDGKDRVFDLNE---KNYKQALKKYDVLCLL-FHEP-VGSDKV---------SQKQFQMTEM-VLE-----------LAAQV---LET--KGFGFGFVDSKKDAKLAKKLGLDEEGSLYIFKEERMIEFDGELA----------ADVLVEFLLDLLEDP--------VEIIN---SKLELQAFDRIEDEIKLIGYFKGEDSEHYKA----FEEAAEHFQPSIKFFATFDKGVAKKLALKLNEVDFYEPFMDEPV----HVPDKPY----TEEELVEFVKEHKRATLRKLRPEDMFETW---EDDLDGIHIVAFAEEDDP-DGFEFLETLKQVAKENTNNPDLSIVWIDPDDFPLL-ITYWEKIFKIDLFKPQIGVVNVTD-ADSIWMEIKDD--DDLPTAEELEDWIE--DVLSGKINT
>CASQ2_REPTEST_Chelydra_serpentina_KAG6923855.1
------------MKI---------------AC----------WL-L-----AG----FY----------L-----F--F-C--------CRAEEGLDFPTYDGKDRVFDLNE---KNYKQALKKYDVLCLL-FHEP-VGSDKV---------SQKQFQMTEM-VLE-----------LAAQV---LET--KGFGFGFVDSKKDAKLAKKLGLDEEGSLYIFKEERMIEFDGELA----------ADVLVEFLLDLLEDP--------VEIIN---SKLELQAFDRIEDEIKLIGYFKGEDSEHYKA----FEEAAEHFQPSIKFFATFDKGVAKKLALKLNEVDFYEPFMDEPV----HVPDKPY----TEEELVEFVKEHKRATLRKLRPEDMFETW---EDDLDGIHIVAFAEEDDP-DGFEFLETLKQVAKENTNNPDLSIVWIDPDDFPLL-ITYWEKIFKIDLFKPQIGVVNVTD-ADSIWMEIKDD--DDLPTAEELEDWIE--DVLSGKINT
>CASQ2_REPTEST_Trachemys_scripta_XP_034644734.1
------------MKT---------------AC----------WL-L-----SG----FY----------L-----F--F-C--------CRAEEGLDFPTYDGKDRVFDLNE---KNYKQALKKYDVLCLL-FHEP-VGSDKV---------SQKQFQMTEM-VLE-----------LAAQV---LET--KGFGFGFVDSKKDAKVAKKLGLDEEGSLYIFKEERMIEFDGELA----------ADVLVEFLLDLLEDP--------VEIIN---SKLELQAFDRIEDEIKLIGYFKGEDSEHYKA----FEEAAEHFQPSIKFFATFDKGVAKKLALKLNEVDFYEPFMDEPV----HVPDKPY----TEEELVEFVKEHKRATLRKLRPEDMFETW---EDDLDGIHIVAFAEEDDP-DGFEFLETLKQVAKENTNNPDLSIVWIDPDDFPLL-ITYWEKIFKIDLFKPQIGVVNVTD-ADSIWMEIKDD--DDLPTAEELEDWIE--DVLSGKINT
>CASQ2_REPTEST_Chelonia_mydas_XP_007062136.1
------------MKI---------------AC----------WL-L-----AG----SY----------L-----F--F-C--------CRAEEGLDFPTYDGKDRVFDLNE---KNYKQALKKYDVLCLL-FHEP-VGSDKV---------SQKQFQMTEM-VLE-----------LAAQV---LEM--KGFGFGFVDSKKDAKLAKKLGLDEEGSLYIFKGERMIEFDGELA----------ADVLVEFLLDLLEDP--------VEIIN---SKLELQAFDRIEDEIKLIGYFKGEDSEHYKA----FEEAAEHFQPSIKFFATFDKGVAKKLALKLNEVDFYEPFMDEPV----HVPDKPY----TEEELVEFVKEHKRATLRKLRPEDMFETW---EDDLDGIHIVAFAEEDDP-DGFEFLEILKQVAKENTNNPDLSIVWIDPDDFPLL-ITYWEKIFKIDLFKPQIGVVNVTD-ADSVWMEIKDD--DDLPTAEELEDWIE--DVLSGKINT
>CASQ2_REPTEST_Caretta_caretta_XP_048674400.1
------------MKI---------------AC----------WL-L-----AG----SY----------L-----F--F-C--------CRAEEGLDFPTYDGKDRVFDLNE---KNYKQALKKYDVLCLL-FHEP-VGSDKV---------SQKQFQMTEM-VLE-----------LAAQV---LET--KGFGFGFVDSKKDAKLAKKLGLDEEGSLYVFKEERMIEFDGELA----------ADVLVEFLLDLLEDP--------VEIIN---SKLELQAFDRIEDEIKLIGYFKGEDSEHYKA----FEEAAEHFQPSIKFFATFDKGVAKKLALKLNEVDFYEPFMDEPV----HVPDKPY----TEEELVEFVKEHKRATLRKLRPEDMFETW---EDDLDGIHIVAFAEEDDP-DGFEFLEILKQVAKENTDNPDLSIVWIDPDDFPLL-ITYWEKIFKIDLFKPQIGVVNVTD-ADSVWMEIKDD--DDLPTAEELEDWIE--DVLSGKINT
>CASQ2_REPTEST_Dermochelys_coriacea_XP_038268700.1
------------MKI---------------AC----------WL-L-----AG----SY----------L-----F--F-C--------CRAEEGLDFPTYDGKDRVFDLNE---KNYKQALKKYDVLCLL-FHEP-VGSDKV---------SQKQFQMTEM-VLE-----------LAAQV---LET--KGFGFGFVDSKKDAKLAKKLGLDEEGSLYIFKEERMIEFDGELA----------ADVLVEFLLDLLEDP--------VEIIN---SKLELQAFDHIEDAIKLIGYFKGEDSEHYKA----FEEAAEHFQPSIKFFATFDKGVAKKLALKLNEVDFYEPFMDEPV----HVPDKPY----TEEELVEFVKEHKRATLRKLRPEDMFETW---EDDLDGIHIVAFAEEDDP-DGFEFLETLKQVAKENTNNPDLSIVWIDPDDFPLL-ITYWEKIFKIDLFKPQIGVVNVTD-ADSVWMEIKDD--DDLPTAEELEDWIE--DVLSGKINT
>CASQ2_REPTEST_Gopherus_evgoodei_XP_030389640.1
------------MKI---------------AC----------WL-L-----AG----FY----------L-----F--F-C--------CRAEEGLDFPTYDGKDRVFDLNE---KNYKQALKKYDVLCLL-FHEP-VGSDKV---------SQKQFQMTEM-VLE-----------LAAQV---LET--KGFGFGFVDSKKDAKLAKKLGLDEEGSLYIFKEERMIEFDGELA----------ADVLVEFLLDLLEDP--------VEIIN---SKLELQAFDHIEDEIKLIGYFKGEDSEHYKA----FEEAAEHFQPSIKFFATFDKGVAKKLALKLNEVDFYEPFMDEPV----HIPDKPY----TEEELVEFVKEHKRATLRKLRPEDMFETW---EDDLDGIHIVAFAEEDDP-DGFEFLEILKEVAKENTDNPDLSIVWIDPDDFPLL-ITYWEKIFKIDLFKPQIGVVNVTD-ADSIWMEIRDD--DDLPTAEELEDWIE--DVLSGKINT
>CASQ2_REPTEST_Gopherus_flavomarginatus_XP_050816184.1
------------MKI---------------AC----------WL-L-----AG----FY----------L-----F--F-C--------CRAEEGLDFPTYDGKDRVFDLNE---KNYKQALKKYDVLCLL-FHEP-VGSDKV---------SQKQFQMTEM-VLE-----------LAAQV---LET--KGFGFGFVDSKKDAKLAKKLGLDEEGSLYIFKEERMIEFDGELA----------ADVLVEFLLDLLEDP--------VEIIN---SKLELQAFDHIEDEIKLIGYFKGEDSEHYKA----FEEAAEHFQPSIKFFATFDKGVAKKLALKLNEVDFYEPFMDEPV----HIPDKPY----TEEELVEFVKEHKRATLRKLRPEDMFETW---EDDLDGIHIVAFAEEDDP-DGFEFLEILKEVAKENTDNPDLSIVWIDPDDFPLL-ITYWEKIFKIDLFKPQIGVVNVTD-ADSIWMEIRDD--DDLPTAEELEDWIE--DVLSGKINT
>CASQ2_REPTEST_Chelonoidis_abingdonii_XP_032655814.1
------------MKI---------------AC----------WL-L-----AG----FY----------L-----F--F-C--------CRAEEGLDFPTYDGKDRVFDLNE---KNYKQALKKYDVLCLL-FHEP-VGSDKV---------SQKQFQMTEM-VLE-----------LAAQV---LET--KGFGFGFVDSKKDAKLAKKLGMDEEGSLYIFKEERMIEFDGELA----------ADVLVEFLLDLLEDP--------VEIIN---SKLELQAFDRIEDEIKLIGYFKGEDSEHYKA----FEEAAEHFQPSIKFFATFDKGVAKKLALKLNEVDFYEPFMDEPV----HVPDKPY----TEEELVEFVKEHKRATLRKLRPEDMFETW---EDDLDGIHIVAFAEEDDP-DGFEFLEILKQVAKENTDNPDLSIVWIDPDDFPLL-ITYWEKIFKIDLFKPQIGVVNVTD-ADSIWMEIRDD--DDLPTAEELEDWIE--DVLSGKINT
>CASQ2_REPTEST_Mauremys_reevesii_XP_039353262.1
------------MKT---------------AC----------WL-L-----AG----FY----------L-----F--C-C--------CRAEEGLDFPTYDGKDRVFDLNE---KNYKQALKKYDVLCLL-FHEP-VGSDKV---------SQKQFQMTEM-VLE-----------LAAQV---LET--KGFGFGFVDSKKDAKLAKKLGLDEEGSLYIFKEERMIEFDGELA----------ADVLVEFLLDLLEDP--------VEIIN---SKLELQAFDRIEDEIKLIGYFKGEDSEHYKA----FEEAAEHFQPSIKFFATFDKGVAKKLALKLNEVDFYEPFMDEPV----HVPDKPY----TEEELVEFVKEHKRATLRKLRPEDMFETW---EDDLDGIHIVAFAEEDDP-DGFEFLEILKQVAKENTNNPDLSIVWIDPDDFPLL-ITYWEKIFKIDLFKPQIGVVNVTD-ADSIWMEIRDD--DDLPTAEELEDWIE--DVLSGKINT
>CASQ2_REPTEST_Mauremys_mutica_XP_044843883.1
------------MKT---------------AC----------WL-L-----AG----FY----------L-----F--C-C--------CRAEEGLDFPTYDGKDRVFDLNE---KNYKQALKKYDVLCLL-FHEP-VGSDKV---------SQKQFQMTEM-VLE-----------LAAQV---LET--KGFGFGFVDSKKDAKLAKKLGLDEEGSLYIFKEERMIEFDGELA----------ADVLVEFLLDLLEDP--------VEIIN---SKLELQAFDRIEDEIKLIGYFKGEDSEHYKA----FEEAAEHFQPSIKFFATFDKGVAKKLALKLNEVDFYEPFMDEPV----HVPDKPY----TEEELVEFVKEHKRATLRKLRPEDMFETW---EDDLDGIHIVAFAEEDDP-DGFEFLEILKQVAKENTNNPDLSIVWIDPDDFPLL-ITYWEKIFKIDLFKPQIGVVNVTD-ADSIWMEIRDD--DDLPTAEELEDWIE--DVLSGKINT
>CASQ2_REPTEST_Pelodiscus_sinensis_XP_006132942.1
------------M-----------------IC----------WL-L-----AG----FY----------L-----F--F-C--------CRAEEGLDFPAYDGKERVFDLNE---KNYKQALKKYDMLCLL-FHEP-VGSDKV---------SQKQFQMTEM-VLE-----------LAAQV---LEP--KGIGFGFVDSKKDAKLAKKLGLDEEGSLYIFKEERMIEFDGELA----------ADVLVEFLLDLLEDP--------VELIN---SKLELQAFDRIEDEIKLIGYFKGEDSEHYKA----FEEAAEHFQPYIKFFATFDKGVAKKLALKLNEVDFYEPFMDEPV----HIPDKPY----TEGELVEFVKEHRRATLRKLRPEDMFETW---EDDLDGIHIVAFAEEDDP-DGFEFLEILKQVAKENTNNPDLSIVWIDPDDFPLL-ITYWEKTFKIDLFKPQIGVVNVTD-ADSVWMEIMDD--DDLPTAEELEDWIE--DVLSGKINT
>CASQ2_REPSQUA_Anolis_carolinensis_XP_003216852.1
------------MKA---------------IC----------WVTL-----AG----MY----------V-----LLIT-C--------CRAEEGLDFPTYDGKDRVIDLSE---KNYKQALKKYDMLGVL-LHEP-VTSDKT---------SHRRFQMTEM-VLE-----------LAAQV---LED--KGIGFGLVDSKKDAKLAKKLGLDEEGSLYVFKEDHIIEFDGQMT----------ADVLVEFLLDLMEDP--------VEIIN---SKLELQAFDHMEEEMRLIGYFKGEDSEHYKA----FEEAAEHFQPYVKFFATFDKGVAKKLGLKQNEVDFYEPFMDDPV----HIPDKPY----TEEELVEFVTGHRRATLRKLRPEDMFETW---EDDMDGIHIVTFAEEDDP-DGFEFLEVVKQVAKDNTDNPDLSIVWIDPDDFPLL-ISYWEKTFKIDLFKPQIGIVNVTD-ADSVWMDIKDD--DDLPTAEELEDWIE--DVLSGKINT
>CASQ2_REPSQUA_Sceloporus_undulatus_XP_042311739.1
------------MKA---------------TC----------WVIL-----VG----IY----------L-----LLIT-C--------CWAEEGLDFPTYDGKDRVIDLSE---KNYKQALKKYEMLSVL-LHEP-VTSDKT---------SQRRFQMTEM-VLE-----------LAAQV---LED--KGIGFGLVDSKKDAKLAKKLGLDEEGSLYVFKEDHIIEFDGQMT----------ADVLVEFLLDLMEDP--------VEIIN---SKLELQAFDHMEEDMKLIGYFKGEDSEHYKA----FEEAAEHFQPYVKFFATFDKGVAKKLGLKQNEVDFYEPFMDDPV----RIPDKPY----TEEELVEFVNEHRRATLRKLRPEDMFETW---EDDMDGIHIVTFAEEDDP-DGFEFLEVVKQVAKDNTDNPDLSIVWIDPDDFPLL-ISYWEKTFKIDLFKPQIGVVNVTD-ADSVWMDIKDD--DDLPTAEELEDWIE--DVLSGKINT
>CASQ2_REPSQUA_Thamnophis_sirtalis_XP_013913288.1
------------MKA---------------AC----------WF-L-----AV----FY----------V-----L--A-C--------YRAEEGLDFPTYDGKDRVVDLSE---KNYKQALKKYDMFGVL-LHEP-VTSDKS---------SQRRFQMTEM-VLE-----------LAAQV---LEE--KGIAFGLLDSKKDAKLAKKLGLDEEGSLYVFKEDHIIEFDGQMS----------ADVLVEFLLDLMEDP--------VEIIN---SKLELQAFDHMEEDIKLIGYFKGEDSEHYKA----FEEAAEHFQPYVRFFATFDKGVAKKLGLKLNEVDFYEPFMDDPI----RVPDKPY----TEEELVEFVNEHKRATLRKLQPEDMFEIW---EDDLDGIHIVAFAEEDDP-DGFEFLEIVKQVAKDNTDNPDLSIVWIDPDNFPLL-ITYWEKTFKIDLFKPQIGVVNVTD-ADSVWMDIRDD--DELPTVEELEDWIE--DVLSGKINT
>CASQ2_REPSQUA_Thamnophis_elegans_XP_032070294.1
------------MKA---------------AC----------WF-L-----AV----FY----------V-----L--A-C--------YRAEEGLDFPTYDGKDRVVDLSE---KNYKQALKKYDMFGVL-LHEP-VTSDKS---------SQRRFQMTEM-VLE-----------LAAQV---LEE--KGIAFGLLDSKKDAKLAKKLGLDEEGSLYVFKEDHIIEFDGQMS----------ADVLVEFLLDLMEDP--------VEIIN---SKLELQAFDHMEEDIKLIGYFKGEDSEHYKA----FEEAAEHFQPYVRFFATFDKGVAKKLGLKLNEVDFYEPFMDDPI----RVPDKPY----TEEELVEFVNEHKRATLRKLQPEDMFEIW---EDDLDGIHIVAFAEEDDP-DGFEFLEIVKQVAKDNTDNPDLSIVWIDPDNFPLL-ITYWEKTFKIDLFKPQIGVVNVTD-ADSVWMDIRDD--DELPTVEELEDWIE--DVLSGKINT
>CASQ2_REPSQUA_Protobothrops_mucrosquamatus_XP_015673564.1
------------MKA---------------AC----------WF-L-----AV----FY----------V-----L--A-C--------YRAEEGLDFPTYDGKDRVVDLSE---KNYKQALKKYDMFGVL-LHEP-VTSDKS---------SQRRFQMTEM-VLE-----------LAAQV---LEE--KGIAFGLLDSKKDAKLAKKLGLDEEGSLYIFKEDHVIEFDGQMS----------ADVLVEFLLDLMEDP--------VEIIN---NKLELQAFDHMEEEIKLIGYFKGEDSEYYKA----FEEAAEHFQPYVRFFATFDKGVAKKLGLKLNEVDFYEPFMDDPI----RVPDKPY----TEEELVEFVNEHKRSTLRKLQPEDMFEIW---EDDLDGIHIVAFAEKDDP-DGFEFLEIVKQVAKDNTDNPDLSIVWIDPDDFPLL-ITYWEKTFKIDLFKPQIGVVNVTD-ADSVWMDIRDD--DELPTVEELEDWIE--DVLSGKINT
>CASQ2_REPSQUA_Crotalus_tigrus_XP_039222489.1
------------MKA---------------AC----------WF-L-----AI----FY----------V-----L--A-C--------YRAEEGLDFPTYDGKDRVVDLSE---KNYKQALKKYDMFGVL-LHEP-VTSDKS---------SQRRFQMTEM-VLE-----------LAAQV---LEE--KGIAFGLLDSKKDAKLAKKLGLDEEGSLYIFKEDHVIEFDGQMS----------ADVLVEFLLDLMEDP--------VEIIN---NKLELQAFDHMEEEIKLIGYFKGEDSEYYKA----FEEAAEHFQPYVRFFATFDKGVAKKLGLKLNEVDFYEPFMDDPI----RVPDKPY----TEEELVEFVNEHKRSTLRKLQPEDMFEIW---EDDLDGIHIVAFAEKDDP-DGFEFLEIVKQVAKDNTDNPDLSIVWIDPDDFPLL-ITYWEKTFKIDLFKPQIGVVNVTD-ADSVWMDIRDD--DELPTVEELEDWIE--DVLSSKINT
>CASQ2_REPSQUA_Pantherophis_guttatus_XP_034267054.1
------------MKA---------------AC----------WF-L-----AV----FY----------V-----L--A-C--------YRAEEGLDFPTYDGKDRVVDLSE---KNYKQALKKYDMFGVL-LHEP-VTSDKS---------SQRRFQMTEM-VLE-----------LAAQV---LEE--KGIAFGLLDSKKDAKLAKKLGLDEEGSLYIFKEDHVIEFDGQMS----------ADVLVEFLLDLMEDP--------VEIIN---NKLEVQAFDHMEEEIKLIGYFKGEDSEHYKA----FEEAAEHFQPYVRFFATFDKGVAKKLGLKLNEVDFYEPFMDDPI----RVPDKPY----TEEELVVFVNEHKRSTLRKLQPEDMFEIW---EDDLDGIHIVAFAEEDDP-DGFEFLEIVKQVAKDNTDNPDLSIVWIDPDDFPLL-ITYWEKTFKIDLFKPQIGVVNVTD-ADSVWMDIRDD--DELPTVEELEDWIE--DVLSGKINT
>CASQ2_REPSQUA_Notechis_scutatus_XP_026531246.1
------------MKV---------------AC----------WF-L-----AV----FY----------M-----L--A-C--------YRAEEGLNFPTYDGKDRVVDLSE---KNYKQALKKYGMFGVL-LHEP-VTSDKS---------SQRRFQMTEM-VLE-----------LAAQV---LEE--KGIAFGLLDSKKDAKLAKKLGLDEEGSLYVFKEDHVIEFDGQMS----------ADVLVEFLLDLMEDP--------VEIIN---NKLELQAFDHMEEEIKLIGYFKGEDSEHYKA----FEEAAEHFQPYVRFFATFDKGVAKKLGLKLNEVDFYEPFMDDPI----HVPDKPY----TEEELVEFVNEHKRATLRKLQPEDMFEIW---EDDLDGIHIVAFAEEDDP-DGFEFLEIVKQVAKDNTDNPDLSIVWIDPDDFPLL-ITYWEKTFKIDLFKPQIGVVNVTD-ADSVWMDIRDD--DELPTVEELEDWIE--DVLSGKINT
>CASQ2_REPSQUA_Pseudonaja_textilis_XP_026569130.1
------------MKV---------------AR----------WF-L-----AV----FY----------M-----L--A-C--------YRAEEGLDFPTYDGKDRVVDLSE---KNYKQALKKYDMFGVL-LHEP-VTSDKS---------SQRRFQMTEM-VLE-----------LAAQV---LEE--KGIAFGLLDSKKDAKLAKKLGLDEEGSLYVFKEDRVIEFDGQMS----------ADVLVEFLLDLMEDP--------VEIIN---NKLELQAFDHMEEEIKLIGYFKGEDSEHYKA----FEEAAEHFQPYVRFFATFDKGVAKKLGLKLNEVDFYEPFMDDPI----HVPDKPY----TEEELVEFVNEHKRATLRKLQPEDMFEIW---EDDLDGIHIVAFAEEDDP-DGFEFLEIVKQVAKDNTDNPDLSIVWIDPDDFPLL-ITYWEKTFKIDLFKPQIGVVNVTD-ADSVWMDIRDD--DELPTVEELEDWIE--DVLSGKINT
>CASQ2_REPSQUA_Pogona_vitticeps_XP_020670759.1
------------MNT---------------AC----------CI-L-----AA----FY----------A-----L--T-C--------CKAEEGLDFPTYDGKDRVIDLSE---KNYKQALKKHDMLGVL-LHEP-VASDKS---------SQRRFQMTEM-VLE-----------LAAQV---LED--KGIGFGLVDSKKDAKLAKKLGLDEEGSLYIFKEDHIIEYDGQMA----------ADVLVEFLLDLMEDP--------VEIIN---SKLELQAFDHLEEEIKLIGYFKGEDSEYYKA----FQEAAEHFQPYVKFFATFDKGVAKKLGLKLNDVDFYEPFMDEPV----RIPDKPY----TEEELVEFVNEHRRATLRKLRPEDMFETW---EDDLDGIHIVAFAEEDDP-DGFEFLEVVKQVAKDNTDNPDLSIVWIDPDDFPLL-IPYWEKTFKVDLFKPQIGVVNVTD-ADSVWMDIKDD--DDLPTAEELEDWIE--DVLSGKINT
>CASQ2_REPSQUA_Phrynocephalus_forsythii_KAJ7316055.1
------------MNT---------------VY----------WI-L-----AG----FY----------A-----L--A-C--------CQAEEGLNFPTYDGKDRVIDLSE---KNYKQALKKYDMLGVL-LHEP-VASDKT---------SQRRFQMTEM-VLE-----------LAAQV---LED--KGVGFGLVDSKKDAKLAKKLGLDEEGSLYIFKEDHIIEFDGQMA----------ADVLVEFLLDLLEDP--------VEIIN---SKLELQAFDHLEEEIKLIGYFKGEDSEHYKA----FEEAAEHFQPYIKFFATFDKGVAKKLGLKLNDVDFYEPFMDEPV----RIPDKPY----TEEELVEFVNEHRRATLRKLRPEDMFETW---EDDLDGIHIVAFAEKDDP-DGFEFLEVVKQVAKDNTDNPDLSIVWIDPDDFPLL-IPYWEKTFNVDLFKPQIGVVNVTD-ADSVWMDIKDD--DDLPTAEELEDWIE--DVLSGKINT
>CASQ2_REPSQUA_Lacerta_agilis_XP_033029440.1
------------MKA---------------AC----------WL-L-----AV----FY----------M-----L--T-S--------CRAEEGLEFPTYDGKDRVIDLSE---KNYKQAFKKYDMVGVL-LHEP-VASDKT---------SQRRFQMTEM-VLE-----------LAAQV---LEE--KGIGFGLVDSKKDAKLAKKLGLDEEGSLYIFKEDHIIEFDGQMA----------ADVLVEFLLDLMEDP--------VEIIS---SKLELQAFDHMEEETKLIGYFKGEDSEHYKA----FEEAAEHFQPYVKFFATFDKGVAKKLGLKLNEVDFYESFMDEPV----HVPDKPY----TEEELVDFVNEHRRATLRKLRPEDMFETW---EDDLDGIHIVAFAEEDDP-DGFEFLEIVKQVAKDNTDNPELSIVWIDPDDFPLL-IVYWEKTFKIDLFKPQIGVVNVTD-ADSVWMDIRDD--DDLPTAEELEDWIE--DVLSGKINT
>CASQ2_REPSQUA_Zootoca_vivipara_XP_034953211.1
------------MKA---------------AC----------WL-L-----AA----FY----------M-----L--T-S--------CRAEEGLEFPTYDGKDRVIDLSE---KNYKQAFKKYDMVGVL-LHEP-VASDKT---------SQRRFQMTEM-VLE-----------LAAQV---LEE--KGIGFGLLDSKKDAKLAKKLGLDEEGSLYIFKEDHIIEFDGQMA----------ADVLVEFLLDLMEDP--------VEIIG---SKLELQAFDHMEEETKLIGYFKGEDSEHYKA----FEEAAEHFQPYVKFFATFDKGVAKKLGLKLNEVDFYEPFMDEPV----HIPDKPY----TEEELVDFVNEHRRATLRKLRPEDMFETW---EDDLDGIHIVAFAEEDDP-DGFEFLEIVKQVAKDNTDNPELSIVWIDPDDFPLL-IVYWEKTFKIDLFKPQIGVVNVTD-ADSVWMDIRDD--DDLPTAEELEDWIE--DVLSGKINT
>CASQ2_REPSQUA_Podarcis_raffonei_XP_053227025.1
------------MKT---------------AC----------WL-L-----AV----FY----------V-----L--T-C--------CRAEEGLEFPTYDGKDRVIDLSE---KNYKQAFKKYDMVGVL-LHEP-VASDKI---------SQRRFQMTEL-VLE-----------LAAQV---LEE--KGIGFGLVDSKKDAKLAKKLGLDEEGSLYIFKEDHIIEFDGQMA----------ADVLVEFLLDLMEDP--------VEIIN---SKLELQAFDHMEEETKLIGYFKGEDSEHYKA----FEEAAEHFQPYVKFFATFDKGVAKKLGLKLNEVDFYEPFMDEPV----HVPDKPY----TEEELVDFVNEHRRATLRKLRPEDMFETW---EDDLDGIHIVAFAEEDDP-DGFEFLEIVKQVAKDNTDNPELSIVWIDPDDFPLL-IVYWEKTFKIDLFKPQIGVVNVTD-ADSVWMDIRDD--DDLPTAEELEDWIE--DVLSGKINT
>CASQ2_REPSQUA_Varanus_komodoensis_XP_044308330.1
------------MRT---------------VC----------WI-L-----AG----FY----------V-----L--T-C--------CRSEGGLDFPTYDGKDRVIDLSE---KNYKQTLKKYDMFGVL-LHES-VTSDKT---------SQRRFQMTEM-VLE-----------LAAQV---LED--KAIGFGLVDSKKDAKLAKKLGLDEEGSLYIFKEDHIIEFDGQMA----------ADVLVEFLLDLMEDP--------VEIIN---NKLELQAFDHMEEEIKLIGYFKGEDSEHYKA----FEDAAEHFQPYIKFFATFDKGVAKKLGLKLNEVDFYEPFMDDPV----HVPDKPY----SEEELVEFVNEHRRATLRKLRPDDMFETW---EDDLDGIHIVAFAEEDDP-DGFEFLEVVKQVAKDNTDNPDLSIVWIDPDDFPLL-ITYWEKTFKIDLFKPQIGVVNVTD-ADSVWMDIQDD--DDLPTPEELEDWIE--DVLSGKINT
>CASQ2_REPSQUA_Hemicordylus_capensis_XP_053157410.1
--------MAFQMKN---------------VC----------WF-L-----AG----FS----------V-----L--S-C--------CRAEEGLEFPTYDGKDRVIDLSE---KNYKQALKKYETFGVL-LHEP-VTSDKT---------SQRRFQMTEM-VLE-----------LTAQV---LEE--KGIGFGLVDSKKDAKLAKKLGLDEEGSLYVFKEDHIIEFDGEMA----------ADVLVEFLLDLMEDP--------VEIIS---NKLELQGFDHIEEEIKLIGYFKGEDSEHYKA----FEEAAEHFHPYLNFFATFDKGVAKKLGLKLNEVDFYEPFMDDPI----HVPDKPY----TEEELIEFINEHKRATLRKLRPEDMFETW---EDDLDGIHIVTFAEEEDP-DGFEFLEIVKQVAKDNTNNPDLSIVWIDPDDFPLL-IIYWEKTFKIDLFKPQIGVVNVTD-ADSVWMDIRDD--DNLPTAEELEDWIE--DVLSGKINT
>CASQ2_REPSQUA_Lerista_edwadsae_KAJ6658301
--------MVFPMKA---------------AF----------WL-L-----AG----LA----------V-----L--T-C--------CRAEEGLDFPTYDGKDRVTDLSE---KNYKQALKKYDMLAVL-LHEP-VASDKT---------SQRRFQMTEM-VLE-----------LTAQV---LEE--KGIGFGLLDSKKDAKLAKKLGLDEEGSLYVFKEDHIIEYDGEMA----------ADVLVEFFLDLMEDP--------VEIIN---SKLELEAFDRIEEEIKLIGYFKGEDSEHYKA----FEEAAEHFQPYVRFFATFDKGVAKKLGLKLNEVDFYEPFMDDPI----HVPDKPY----TEEELVEFINEHKRATLRKLRPEDMFETW---EDDLDGIHIVAFAEEEDP-DGFEFLEIVKQVARDNTDNPDLSIVWIDPDDFPLL-ITYWEKTFKIDLFRPQIGVVNVTD-ADSVWLDIQDD--DDLPTAEELEDWIE--DVLSGKINT
>CASQ2_REPSQUA_Gekko_japonicus_XP_015265565.1
--------MALVLQS---------------AF----------WW-L-----AS----VY----------L-----L--A-R--------CGAEEGLEFPTYDGKDRVLDLSE---KNYKQALKKYEMLGIF-LHQP-VAADKV---------SQRRFQMTEM-VLE-----------LTAQV---LEE--KSIGFGLLDSKKDAKLAKKLGLDEEGSLYIFKEDHIIEFDGQMA----------ADVLVEFLLDLMEDP--------VEIVN---NKLELQGFDHMEEEMKLIGYFKGEDSEHYKA----FEEAAEHFQPYIKFFATFDKGVAKKLGLKLNEVDFYEPFMDDPV----RVPEKPY----TEEELIEFVNEHKRATLRKLRPEDMFETW---EDDIDGIHIVAFAEEDDP-DGFEFLETVKQVAKDNTNNPDLSIVWIDPDDFPLL-ITYWEKIFKLDLFKPQIGVVNVTD-ADSVWMDITDD--DDLPTPEELEDWIE--DVLAGKINT
>CASQ2_REPSQUA_Euleptes_europaea_XP_056704338.1
--------MASVAKS---------------AF----------WW-L-----AG----VY----------L-----L--A-C--------CRGEEGLEFPTYDGKDRVLDLSE---KNYKQALKKYDMLGIF-LHEP-VASDKI---------SQRRFQMTEM-VLE-----------LTAQV---LEE--KGIGFGLLDSKKDAKLAKKLGLDEEGSLYVFKEDRIIEFDGQMA----------ADVLVEFLLDLMEEP--------VEIIN---NKLELQGFDRIEEEMKLIGYFKGEDSEHYKA----FEEAAEHFQPYVKFFATFDKGVAKKLGLKVNEVDFYEPFMDDPV----RVPEKPY----TEEELVEFVNEHKRSTLRKLRPEDMYETW---EDDIDGIHIVAFAEEDDP-DGYEFLETVKQVAKDNTNNPDLSIVWIDPDDFPLL-VTYWEKTFKLDLFKPQIGVVNVTD-ADSVWMDIRDD--DDLPTPEELEDWIE--DVLAGKINT
>CASQ2_REPSQUA_Eublepharis_macularius_XP_054858106.1
--------MALMVKK---------------AC----------WW-L-----AG----VY----------L-----L--T-C--------CRAEEGLEFPTYDGKDRVIDLSE---KNYKQALKKYDMLGIF-LHAP-LGSDKV---------SQRRFQMNEM-VLE-----------LTAQV---LEE--KGVGFGLVDSKKDAKLAKKLGLDEEGSLYVFKEDHIIEFDGQMA----------ADVLVEFLLDLMEDP--------VEIIN---NKLELQGFDHMEEETKLIGYFKGEDSEHYKA----FEEAAEHFQPYIKFFATFDKGVGKKLGLKLNEVDFYEPFMDDPV----RIPEKPY----TEEELIEFVNEHKRATLRKLRPEDMFETW---EDDIDGIHIVAFAEEDDP-DGFEFLEIVKEVAKDNTNNPDLSIVWIDPDDFPLL-ITYWEKTFKIDLFRPQIGVVNVTD-ADSIWMDIRDD--DDLPTPEELEDWIE--DVLSGKINT
>CASQ2_AMPGYMN_Rhinatrema_bivittatum_XP_029433696.1
------------MQA---------------AC----------LL-L-----AA----CC----------L-----L--S-L--------CEAEEGLDFPTYDGKDRVIDLSE---KHFKQILKKYEVLCLL-YHEP-VLADKV---------FQKQFQMTEM-VLE-----------LAAQV---LES--KGIGFALLESKKDVKLAKKLGCTEEGSIYIFKEENVIEFDGELS----------ADVLVEFLLDLLDDP--------VEIIN---SKLELQAFDRIEDEIKLIGFFKNKDSEHYKA----FEEAAEHFQPYINFFATFDKGVAKKLTLKLNEVDFYEAFMDDPV----TISEKPY----TEEELVEFVNKHKRSTLRKLRPQDMFETW---EDDLDGIHIVAFAEEDDP-DGYEFLQILKQVARDNTENPELSIVWIDPDDFPLL-ITYWEKIFKIDLFKPQIGVVNVTD-ADSVWMDIPDD--DDLPTFDELEDWIE--DVLSGKINT
>CASQ2_AMPGYMN_Microcaecilia_unicolor_XP_030059749.1
------------MQA---------------VC----------LL-L-----AA----CC----------F-----L--S-L--------CKAEEGLNFPSYDGKDRVIDLSE---KNFKQALKKYEVLCVL-YHEP-TATDKI---------SQKQFQMTEM-VLE-----------LAAQV---LES--KGIGFALIDSKKDSKLAKKLGCTEEGSLYIFKEENVIEFDGELS----------ADVLVEFLLDMLDDP--------VEIIN---SKLELQAFDRIEDEIKLIGFFKNEDSEYYKA----FEEAAEHFHPYMNFFATFDKGVAKQLTLKLNEVDFYEPFMDDAV----SIPEKPY----TEEELVEFVNEHKRSTLRKLRPKDMFETW---EDDLEGIHIVAFAEEDDP-DGFEFLEILKQVARDNTENPELSIVWIDPDDFPLL-ITYWEKTFKIDLFKPQIGVVNVTD-ADSVWMDIPDD--DDLPTAEELEDWIE--DVLSGKINT
>CASQ2_AMPGYMN_Geotrypetes_seraphini_XP_033798435.1
------------MQA---------------VC----------LL-L-----AA----CC----------L-----L--S-L--------CKAEEGLNFPIYDGKDRVIDLSE---KHFKQVQKKYEVLGVL-YHEP-VAADKI---------SQKQFQMTEM-VLE-----------LAAQV---LES--KGVGFALIDSKKDSKLAKKLGCTEEGSLYIFKEENVIEFDGELS----------ADVLVEFILDMLDDP--------VEIIS---SKLELQAFDRIEDEIKLIGFFKNEDSEYYKA----FEEAAEHFHPYLNYFATFDKGVAKQLTLKLNEVDFYEPFMDDPV----TIPEKPY----TEEELVEFVNEHKRSTLRKLRPKDMFETW---EDDLEGIHIVAFAEEDDP-DGFEFLEILKHVARDNTENPELSIVWIDPDDFPLL-ITYWEKTFKIDLFKPQIGVVNVTD-ADSVWMDIPDD--DDLPTAEELEDWIE--DVLSGKINT
>CASQ2_MAMARTI_Bos_taurus_NP_001030451.1
------------MKR---------------AH----------LF-V-----VG----VY----------L-----L--S-S--------CRAEEGLNFPTYDGKDRVVSLTE---KNFKQVLKKYDLLCLY-YHEP-LSSDKV---------VQKQFQLKEI-VLE-----------LVAQV---LEH--KDIGFVMVDAKKEAKLAKKLGFDEEGSLYILKGDRTIEFDGEFA----------ADVLVEFLLDLIEDP--------VEIIN---SKLEVQAFERIEDHIKLIGFFKSEESEHYKA----FEEAAEHFQPYIKFFATFDKGVAKKLSLKMNEVDFYEPFMDEPI----AIPDKPY----TEEELVEFVKEHQRPTLRRLRPEDMFETW---EDDLNGIHIVAFAERSDP-DGYEFLEILKQVARDNTDNPDLSIVWIDPDDFPLL-VAYWEKTFKIDLFKPQIGVVNVTD-ADSVWMDIPDD--DDLPTAEELEDWIE--DVLSGKINT
>CASQ2_MAMARTI_Bison_bison_XP_010829041.1
------------MKR---------------AH----------LF-V-----VG----VY----------L-----L--S-S--------CRAEEGLNFPTYDGKDRVVSLTE---KNFKQVLKKYDLLCLY-YHEP-LSSDKV---------VQKQFQLKEI-VLE-----------LVAQV---LEH--KDIGFVMVDAKKEAKLAKKLGFDEEGSLYILKGDRTIEFDGEFA----------ADVLVEFLLDLIEDP--------VEIIN---SKLEVQAFERIEDHIKLIGFFKSEESEHYKA----FEEAAEHFQPYIKFFATFDKGVAKKLSLKMNEVDFYEPFMDEPI----AIPDKPY----TEEELVEFVKEHQRPTLRRLRPEDMFETW---EDDLNGIHIVAFAERSDP-DGYEFLEILKQVARDNTDNPDLSIVWIDPDDFPLL-VAYWEKTFKIDLFKPQIGVVNVTD-ADSVWMDIPDD--DDLPTAEELEDWIE--DVLSGKINT
>CASQ2_MAMARTI_Bos_mutus_XP_005899578.1
------------MKR---------------AH----------LF-V-----VG----VY----------L-----L--S-S--------CRAEEGLNFPTYDGKDRVVSLTE---KNFKQVLKKYDLLCLY-YHEP-LSSDKV---------VQKQFQLKEI-VLE-----------LVAQV---LEH--KDIGFVMVDAKKEAKLAKKLGFDEEGSLYILKGDRTIEFDGEFA----------ADVLVEFLLDLIEDP--------VEIIN---SKLEVQAFERIEDHIKLIGFFKSEESEHYKA----FEEAAEHFQPYIKFFATFDKGVAKKLSLKMNEVDFYEPFMDEPI----AIPDKPY----TEEELVEFVKEHQRPTLRRLRPEDMFETW---EDDLNGIHIVAFAERSDP-DGYEFLEILKQVARDNTDNPDLSIVWIDPDDFPLL-VAYWENTFKIDLFKPQIGVVNVTD-ADSVWMDIPDD--DDLPTAEELEDWIE--DVLSGKINT
>CASQ2_MAMARTI_Odocoileus_virginianus_XP_020756585.1
------------MKR---------------AH----------LF-V-----VG----VY----------L-----L--S-S--------CRAEEGLNFPTYDGKDRVVSLTE---KNFKQVLKKYDLLCLY-YHEP-LSSDKV---------VQKQFQLKEI-VLE-----------LVAQV---LEH--KDIGFVMVDAKKEAKLAKKLGFDEEGSLYILKGDRTIEFDGEFA----------ADVLVEFLLDLIEDP--------VEIIN---SKLEVQAFERIEDHIKLIGFFKSEESEHYKA----FEEAAEHFQPYIKFFATFDKGVAKKLSLKMNEVDFYEPFMDEPI----AIPDKPY----TEAELVEFVKEHQRPTLRRLRPEDMFETW---EDDLNGIHIVAFAERSDP-DGYEFLEILKQVARDNTDNPDLSIVWIDPDDFPLL-VAYWEKTFKIDLFKPQIGVVNVTD-ADSVWMEIPDD--DDLPTAEELEDWIE--DVLSGKINT
>CASQ2_MAMARTI_Cervus_canadensis_XP_043315803.1
------------MKR---------------AH----------LF-V-----VG----VY----------L-----L--S-S--------CRAEEGLNFPTYDGKDRVVSLTE---KNFKQVLKKYDLLCLY-YHEP-LSSDKV---------VQKQFQLKEI-VLE-----------LVAQV---LEH--KDIGFVMVDAKKEAKLAKKLGFVEEGSLYILKGDRTIEFDGEFA----------ADVLVEFLLDLIEDP--------VEIIN---SKLEVQAFERIEDHIKLIGFFKSEESEHYKA----FEEAAEHFQPYIKFFATFDKGVAKKLSLKMNEVDFYEPFMDEPI----AIPDKPY----TEAELVEFVKEHQRPTLRRLRPEDMFETW---EDDLNGIHIVAFAERSDP-DGYEFLEILKQVARDNTDNPDLSIVWIDPDDFPLL-VAYWEKTFKIDLFKPQIGVVNVTD-ADSVWMDIPDD--DDLPTAEELEDWIE--DVLSGKINT
>CASQ2_MAMARTI_Cervus_elaphus_XP_043733431.1
------------MKR---------------AH----------LF-V-----VG----VY----------L-----L--S-S--------CRAEEGLNFPTYDGKDRVVSLTE---KNFKQVLKKYDLLCLY-YHEP-LSSDKV---------VQKQFQLKEI-VLE-----------LVAQV---LEH--KDIGFVMVDAKKEAKLAKKLGFVEEGSLYILKGDRTIEFDGEFA----------ADVLVEFLLDLIEDP--------VEIIN---SKLEVQAFERIEDHIKLIGFFKSEESEHYKA----FEEAAEHFQPYIKFFATFDKGVAKKLSLKMNEVDFYEPFMDEPI----AIPDKPY----TEAELVEFVKEHQRPTLRRLRPEDMFETW---EDDLNGIHIVAFAERSDP-DGYEFLEILKQVARDNTDNPDLSIVWIDPDDFPLL-VAYWEKTFKIDLFKPQIGVVNVTD-ADSVWMDIPDD--DDLPTAEELEDWIE--DVLSGKINT
>CASQ2_MAMARTI_Bos_indicus_XP_019812303.1
------------MKR---------------AH----------LF-V-----VG----VY----------L-----L--S-S--------CRAEEGLNFPTYDGKDRVVSLTE---KNFKQVLKKYDLLCLY-YHEP-LSSDKV---------VQKQFQLKEI-VLE-----------LVAQV---LEH--KDIGFVMVDAKKEAKLAKKLGFDEEGSLYILKGDRTIEFDGEFA----------ADVLVEFLLDLIEDP--------VEIIN---SKLEVQXFERIEDHIKLIGFFKSEESEHYKA----FEEAAEHFQPYIKFFATFDKGVAKKLSLKMNEVDFYEPFMDEPI----AIPDKPY----TEEELVEFVKEHQRPTLRRLRPEDMFETW---EDDLNGIHIVAFAERSDP-DGYEFLEILKQVARDNTDNPDLSIVWIDPDDFPLL-VAYWEKTFKIDLFKPQIGVVNVTD-ADSVWMDIPDD--DDLPTAEELEDWIE--DVLSGKINT
>CASQ2_MAMARTI_Ovis_aries_XP_004002420.1
------------MKR---------------AH----------LF-V-----VG----VY----------L-----L--S-S--------CRAEEGLNFPTYDGKDRVVSLTE---KNFKQVLKKYDLLCLY-YHEP-LSSDKV---------VQKQFQLKEI-VLE-----------LVAQV---LEH--KDIGFVMVDAKKEAKLAKKLGFVEEGSLYVLKGDRTIEFDGEFA----------ADVLVEFLLDLIEDP--------VEIIN---SKLEVQAFERIEDHIKLIGFFKSEESEHYKA----FEEAAEHFQPYIKFFATFDKGVAKKLSLKMNEVDFYEPFMEEPI----AIPDKPY----TEEELVEFVKEHQRPTLRRLRPEDMFETW---EDDLNGIHIVAFAERSDP-DGYEFLEILKQVARDNTDNPDLSIVWIDPDDFPLL-VAYWEKTFKIDLFKPQIGVVNVTD-ADSVWMEIPDD--DDLPTAEELEDWIE--DVLSGKINT
>CASQ2_MAMARTI_Capra_hircus_XP_005677883.1
------------MKR---------------AH----------LF-V-----VG----VY----------L-----L--S-S--------CRAEEGLNFPTYDGKDRVVSLTE---KNFKQVLKKYDLLCLY-YHEP-LSSDKV---------VQKQFQLKEI-VLE-----------LVAQV---LEH--KDIGFVMVDAKKEAKLAKKLGFVEEGSLYVLKGDRTIEFDGEFA----------ADVLVEFLLDLIEDP--------VEIIN---SKLEVQAFERIEDHIKLIGFFKSEESEHYKA----FEEAAEHFQPYIKFFATFDKGVAKKLSLKMNEVDFYEPFMEEPI----AIPDKPY----TEEELVEFVKEHQRPTLRRLRPEDMFETW---EDDLNGIHIVAFAERSDP-DGYEFLEILKQVARDNTDNPDLSIVWIDPDDFPLL-VAYWEKTFKIDLFKPQIGVVNVTD-ADSVWMEIPDD--DDLPTAEELEDWIE--DVLSGKINT
>CASQ2_MAMARTI_Budorcas_taxicolor_XP_052493011.1
------------MKR---------------AH----------LF-V-----VG----VY----------L-----L--S-S--------CRAEEGLNFPTYDGKDRVVSLTE---KNFKQVLKKYDLLCLY-YHEP-LSSDKV---------VQKQFQLKEI-VLE-----------LVAQV---LEH--KDIGFVMVDAKKEAKLAKKLGFVEEGSLYVLKGDRTIEFDGEFA----------ADVLVEFLLDLIEDP--------VEIIN---SKLEVQAFERIEDHIKLIGFFKSEESEHYKA----FEEAAEHFQPYIKFFATFDKGVAKKLSLKMNEVDFYEPFMEEPI----AIPDKPY----TEEELVEFVKEHQRPTLRRLRPEDMFETW---EDDLNGIHIVAFAERSDP-DGYEFLEILKQVARDNTDNPDLSIVWIDPDDFPLL-VAYWEKTFKIDLFKPQIGVVNVTD-ADSVWMEIPDD--DDLPTAEELEDWIE--DVLSGKINT
>CASQ2_MAMARTI_Bubalus_bubalis_XP_006058738.1
------------MKR---------------AH----------LF-V-----VG----VY----------L-----L--S-S--------CRAEEGLNFPTYDGKDRVVSLTE---KNFKQVLKKYDLLCLY-YHEP-LSSDKV---------VQKQFQLKEI-VLE-----------LVAQV---LEH--KDIGFVMVDAKKEAKLAKKLGFDEEGSLYVLKGDRTIEFDGEFA----------ADVLVEFLLDLIEDP--------VEIIN---SKLEVQAFERIEDHIKLIGFFKSEESEHYKA----FEEAAEHFQPYIKFFATFDKGVAKKLSLKMNEVDFYEPFMDEPI----AIPDKPY----TEEELVEFVKEHQRPTLRRLRPEDMFETW---EDDLNGIHIVAFAERSDP-DGYEFLEILKQVARDNTDNPDLSIVWIDPDDFPLL-VAYWEKTFKIDLFKPQIGVVNVTD-ADSVWMEIPDD--DDLPTAEELEDWIE--DVLSGKINT
>CASQ2_MAMARTI_Bubalus_carabanensis_XP_055440601.1
------------MKR---------------AH----------LF-V-----VG----VY----------L-----L--S-S--------CRAEEGLNFPTYDGKDRVVSLTE---KNFKQVLKKYDLLCLY-YHEP-LSSDKV---------VQKQFQLKEI-VLE-----------LVAQV---LEH--KDIGFVMVDAKKEAKLAKKLGFDEEGSLYVLKGDRTIEFDGEFA----------ADVLVEFLLDLIEDP--------VEIIN---SKLEVQAFERIEDHIKLIGFFKSEESEHYKA----FEEAAEHFQPYIKFFATFDKGVAKKLSLKMNEVDFYEPFMDEPI----AIPDKPY----TEEELVEFVKEHQRPTLRRLRPEDMFETW---EDDLNGIHIVAFAERSDP-DGYEFLEILKQVARDNTDNPDLSIVWIDPDDFPLL-VAYWEKTFKIDLFKPQIGVVNVTD-ADSVWMEIPDD--DDLPTAEELEDWIE--DVLSGKINT
>CASQ2_MAMARTI_Oryx_dammah_XP_040086897.1
------------MKR---------------AH----------LF-V-----VG----VY----------L-----L--S-S--------CRAEEGLNFPTYDGKDRVVSLTE---KNFKQVLKKYDLLCLY-YHEP-LSSDKV---------VQKQFQLKEI-VLE-----------LVAQV---LEH--KDIGFVMVDAKKEAKLAKKLGFDEEGSLYVLKGDRTIEFDGEFA----------ADVLVEFLLDLIEDP--------VEIIN---SKLEVQAFERIEDHIKLIGFFKSEESEHYKA----FEEAAEHFQPYIKFFATFDKGVAKKLSLKMNEVDFYEPFMEEPI----AIPDKPY----TEEELVEFVKEHQRPTLRRLRPEDMFETW---EDDLNGIHIVAFAERSDP-DGYEFLEILKQVARDNTDNPDLSIVWIDPDDFPLL-VAYWEKTFKIDLFKPQIGVVNVTD-ADSVWMEIPDD--DELPTAEELEDWIE--DVLSGKINT
>CASQ2_MAMARTI_Moschus_berezovskii_XP_055258285.1
------------MKR---------------AH----------LF-V-----VG----VY----------L-----L--S-S--------CRAEEGLNFPTYDGKDRVVSLTE---KNFKQVLKKYDLLCLY-YHEP-LSSDKV---------VQKQFQLKEI-VLE-----------LVAQV---LEH--KDIGFVMVDAKKEAKLAKKLGFDEEGSLYVLKGDRTIEFDGEFA----------ADVLVEFLLDLIEDP--------VEIIN---SKLEVQAFERIEDHIKLIGYFKSEESEHYKA----FEEAAEHFQPYIKFFATFDKGVAKKLSLKMNEVDFYEPFMDEPI----AIPDKPY----TEEELVEFVKEHQRPTLRRLRPEDMFETW---EDDLNGIHIVAFAERSDP-DGYEFLEILKQVARDNTDNPDLSIVWIDPDDFPLL-VAYWEKTFKIDLFKPQIGVVNVTD-ADSVWMEIPDD--DDLPTAEELEDWIE--DVLSGKINT
>CASQ2_MAMCARN_Ailuropoda_melanoleuca_XP_002925355.1
------------MKR---------------TH----------LF-I-----MG----VY----------L-----L--S-S--------CRAEEGLNFPTYDGKDRVVSLTE---KNFKQVLKKYNVLCLY-YHES-VSSDKV---------AQKQFQLKEI-VLE-----------LVAQV---LEH--KDIGFVMVDAKKEAKLAKKLGFDEEGSLYVLKGDRTIEFDGEFA----------ADVLVEFLLDLIEDP--------VEIIN---SKLEVQAFERIEDQIKLIGFFKSEDSEYYKA----FEEAAEHFQPYIKFFATFDKGVAKKLSLKMNEVDFYEPFMDEPT----AIPDKPY----TEEEIVEFVKEHQRPTLRRLRPEDMFETW---EDDLNGIHIVAFAERSDP-DGYEFLEILKQVARDNTDNPDLSIVWIDPDDFPLL-VAYWEKTFKIDLFKPQIGVVNVTD-ADSVWMEIPDD--DDLPTAEELEDWIE--DVLSGKINT
>CASQ2_MAMCARN_Ursus_maritimus_XP_008695958.1
------------MKR---------------TH----------LF-I-----VG----VY----------L-----L--S-S--------CWAEEGLNFPTYDGKDRVVSLTE---KNFKQVLKKYNVLCLY-YHES-VSSDKV---------AQKQFQLKEI-VLE-----------LVAQV---LEH--KDIGFVMVDAKKEAKLAKKLGFDEEGSLYVLKGDRTIEFDGEFA----------ADVLVEFLLDLIEDP--------VEIIN---SKLEVQAFERIEDQIKLIGFFKSEDSEYYKA----FEEAAEHFQPYIKFFATFDKGVAKKLSLKMNEVDFYEPFMDEPT----AIPDKPY----TEEEIVEFVKEHQRPTLRRLRPEDMFETW---EDDLNGIHIVAFAERSDP-DGYEFLEILKQVARDNTDNPDLSIVWIDPDDFPLL-VAYWEKTFKIDLFKPQIGVVNVTD-ADSVWMEIPDD--DDLPTAEELEDWIE--DVLSGKINT
>CASQ2_MAMCARN_Ursus_arctos_XP_026339458.1
------------MKR---------------TH----------LF-I-----VG----VY----------L-----L--S-S--------CWAEEGLNFPTYDGKDRVVSLTE---KNFKQVLKKYNVLCLY-YHES-VSSDKV---------AQKQFQLKEI-VLE-----------LVAQV---LEH--KDIGFVMVDAKKEAKLAKKLGFDEEGSLYVLKGDRTIEFDGEFA----------ADVLVEFLLDLIEDP--------VEIIN---SKLEVQAFERIEDQIKLIGFFKSEDSEYYKA----FEEAAEHFQPYIKFFATFDKGVAKKLSLKMNEVDFYEPFMDEPT----AIPDKPY----TEEEIVEFVKEHQRPTLRRLRPEDMFETW---EDDLNGIHIVAFAERSDP-DGYEFLEILKQVARDNTDNPDLSIVWIDPDDFPLL-VAYWEKTFKIDLFKPQIGVVNVTD-ADSVWMEIPDD--DDLPTAEELEDWIE--DVLSGKINT
>CASQ2_MAMCARN_Ursus_americanus_XP_045657390.1
------------MKR---------------TH----------LF-I-----VG----VY----------L-----L--S-S--------CWAEEGLNFPTYDGKDRVVSLTE---KNFKQVLKKYNVLCLY-YHES-VSSDKV---------AQKQFQLKEI-VLE-----------LVAQV---LEH--KDIGFVMVDAKKEAKLAKKLGFDEEGSLYVLKGDRTIEFDGEFA----------ADVLVEFLLDLIEDP--------VEIIN---SKLEVQAFERIEDQIKLIGFFKSEDSEYYKA----FEEAAEHFQPYIKFFATFDKGVAKKLSLKMNEVDFYEPFMDEPT----AIPDKPY----TEEEIVEFVKEHQRPTLRRLRPEDMFETW---EDDLNGIHIVAFAERSDP-DGYEFLEILKQVARDNTDNPDLSIVWIDPDDFPLL-VAYWEKTFKIDLFKPQIGVVNVTD-ADSVWMEIPDD--DDLPTAEELEDWIE--DVLSGKINT
>CASQ2_MAMCARN_Canis_lupus_NP_001300745.1
------------MKR---------------TH----------LF-I-----AG----LY----------L-----L--A-S--------CRAEEGLNFPTYDGKDRVVSLTE---KNFKQVLKKYDVLCLY-YHES-VSSDKV---------AQKQFQLKEI-VLE-----------LVAQV---LEH--KDIGFVMVDAKKEAKLAKKLGFDEEGSLYVLKGDRTIEFDGEFA----------ADVLVEFLLDLIEDP--------VEIIN---SKLEVQAFERIEDQIKLIGFFKSEESEYYKA----FEEAAEHFQPYIKFFATFDKGVAKKLSLKMNEVDFYEPFMDEPI----AIPDKPY----TEEELVEFVKEHQRPTLRRLRPEDMFETW---EDDLNGIHIVAFAERSDP-DGYEFLEILKQVARDNTDNPDLSIVWIDPDDFPLL-VAYWEKTFKIDLFKPQIGVVNVTD-ADSVWMEIPDD--DDLPTAEELEDWIE--DVLSGKINT
>CASQ2_MAMCARN_Canis_lupus_XP_025309200.2
------------MKR---------------TH----------LF-I-----AG----LY----------L-----L--A-S--------CRAEEGLNFPTYDGKDRVVSLTE---KNFKQVLKKYDVLCLY-YHES-VSSDKV---------AQKQFQLKEI-VLE-----------LVAQV---LEH--KDIGFVMVDAKKEAKLAKKLGFDEEGSLYVLKGDRTIEFDGEFA----------ADVLVEFLLDLIEDP--------VEIIN---SKLEVQAFERIEDQIKLIGFFKSEESEYYKA----FEEAAEHFQPYIKFFATFDKGVAKKLSLKMNEVDFYEPFMDEPI----AIPDKPY----TEEELVEFVKEHQRPTLRRLRPEDMFETW---EDDLNGIHIVAFAERSDP-DGYEFLEILKQVARDNTDNPDLSIVWIDPDDFPLL-VAYWEKTFKIDLFKPQIGVVNVTD-ADSVWMEIPDD--DDLPTAEELEDWIE--DVLSGKINT
>CASQ2_MAMCARN_Nyctereutes_procyonoides_XP_055168117.1
------------MKR---------------TH----------LF-I-----AG----LY----------L-----L--A-S--------CRAEEGLNFPTYDGKDRVVSLTE---KNFKQVLKKYDVLCLY-YHES-VSSDKV---------AQKQFQLKEI-VLE-----------LVAQV---LEH--KDIGFVMVDAKKEAKLAKKLGFDEEGSLYVLKGDRTIEFDGEFA----------ADVLVEFLLDLIEDP--------VEIIN---SKLEVQAFERIEDQIKLIGFFKSEESEYYKA----FEEAAEHFQPYIKFFATFDKGVAKKLSLKMNEVDFYEPFMDEPI----AIPDKPY----TEEELVEFVKEHQRPTLRRLRPEDMFETW---EDDLNGIHIVAFAERSDP-DGYEFLEILKQVARDNTDNPDLSIVWIDPDDFPLL-VAYWEKTFKIDLFKPQIGVVNVTD-ADSVWMEIPDD--DDLPTAEELEDWIE--DVLSGKINT
>CASQ2_MAMCARN_Vulpes_lagopus_XP_041613061.1
------------MKR---------------TH----------LF-I-----VG----LY----------L-----L--A-S--------CRAEEGLNFPTYDGKDRVVSLTE---KNFKQVLKKYDVLCLY-YHES-VSSDKV---------AQKQFQLKEI-VLE-----------LVAQV---LEH--KDIGFVMVDAKKEAKLAKKLGFDEEGSLYVLKGDRTIEFDGEFA----------ADVLVEFLLDLIEDP--------VEIIN---SKLEVQAFERIEDQIKLIGFFKSEESEYYKA----FEEAAEHFQPYIKFFATFDKGVAKKLSLKMNEVDFYEPFMDEPI----AIPDKPY----TEEELVEFVKEHQRPTLRRLRPEDMFETW---EDDLNGIHIVAFAERSDP-DGYEFLEILKQVARDNTDNPDLSIVWIDPDDFPLL-VAYWEKTFKIDLFKPQIGVVNVTD-ADSVWMEIPDD--DDLPTAEELEDWIE--DVLSGKINT
>CASQ2_MAMCARN_Vulpes_vulpes_XP_025850473.1
[truncated: 207,199 more chars]
