# Supplementary material for: Deep-time gene expression shift reveals an ancient change in avian muscle phenotypes
Source: PLoS Genet. 2025 Apr 11;21(4):e1011663. doi: 10.1371/journal.pgen.1011663 (PMC12037077; doi:10.1371/journal.pgen.1011663)
Supplement: S7 Data — (FASTA) [file pgen.1011663.s010.fasta]

>XM_040422765.1 PREDICTED: Bufo bufo calsequestrin 2 (CASQ2), mRNA
ATGCAAGCCCTCAGTCTCCTGTTGTGG---GGGGCC---CTTCTCGCCCTTTGTGGGGCTGAAGATGGGCTCCGCTTCCCCTCCTATGATGGAAGGGACCGCGTCCTGGAACTGAGCGACAGGAACTATCGTCAGGTGATGAAGAAATACAACGTCTTCTGCGTCTACCTGTGCCAGAGCCCGGCGCCTGGTGACAAGATCGCACAGAGACAGGCCCACCTGACCGAGATGGTGTTGGAGTTGTCAGCACAGGTTCTGGAGAAGAAAGGTGTCGGCTTCGGGCTTCTAGATTCAAAGAAAAATTCTAAAGTGGCCAAGAAACTCGGGTGCACAGAGGAAGAAAGCCTGTATGTCTTCAAAGAGGACAATATCATAGAGTTTGATGGACAGCTGGCGGCTGATGTGCTTGTGGATTTTCTCCTGGATCTGATCGAAGACCCTGTGGAGATCATCAATGATAAAGCAGAGCTGAAGGCACTCGATAGATTGGAGGAAGAAACTAGAGTCATTGGATTCTTCAAGGATGAAACTTCAGAATATTACAAGGCGTTTGAGGAGGCCGCAGAGAATTTCCATCCATACATTAAATTTTTTGCAACATTCGACAAATCGGTGGCAAAGTCTCTGACCCTGAAGATAAACGAGGTGGACTTCTATGAACCGTTTATGAATAATCCGGTCACCATCCCCGATAAACCTTATACTGAGGACGAGCTGGTGGACTTCATCAGGAAGCACAGGAGAGCCACGCTGAGGAAGCTTCGCCCTGAAGACATGTTTGAGACGTGGGAGGACCATCTGGACGGAATTCACATTGTGGCTTTCGCTGAGGAGGAAGATCCAGATGGTTATGAATTTATCGAGATCCTGAAGGAAGTAGCCAGAGAAAACACAGAGAACCCAGAACTGAGCATCGTCTGGATAGATCCTGATGATTTCCCTCTGCTGGTGACATACTGGGAAAAGACCTTCCATATCGACTTGTTCAGGCCACAGATTGGTGTAGTTAATGTGACAGATGCGGACAGCGTCTGGATGGAAATGGATGACGCTGAGGATTTGCCGTCACCCTCCGAGCTGGAAGAGTGGATTGAAGATGTATTGTCTGGAAAGGTCAACACTGAAGACGATGATGATAACGATGACGACGATGATGACAACGATGACGACGATGATGACAACGATGACGACGATGATGACAACGATGACGACGATGATGACAACGATGATAACGACGACGATGATGACGACGATGAT------------------------------------------------------
>XM_040334154.1 PREDICTED: Rana temporaria calsequestrin 2 (CASQ2), mRNA
ATGCAGACGTCCACGTTCCTCGCCCTG---GGGGCT---CTCCTCGCCCTGTGCGCGGCCGAGGAGGGTCTCCACTTCCCCTCCTACGATGGGAAGGACCGCGTCCTGGAGCTCGGCGAGCGCAACTACCGCCAAGTCATGAAGAAGTACGACATCTTCTGCCTGCTGATCTGGGAGAGTCCGGCGGCCGGAGACCGCACGGCGCAGAGACAGACCCACCTGACCGAGATGGTGCTGGAGCTGTCTGCACAGGTTCTGGAGAAGAAGGATATCGGCTTTGGAATCCTCGACCCGAAGAGCAATGCCAAGATTGCCAAGAAGCTGGGGACCACCGAGGTGGGCAGCCTCTATGCATTTAAAGAGGACCACGTGATTGAGTTTGATGGAGAGCTGGCGGCTGACATTCTGGTGGATTTCCTGCTGGATCTGATTGAGGATCCGGTGGAGAACATTAATAGTCGGGCAGAACTGAAGGCCCTGGACCGCATGGAGGAGGAGACCCGAGTGATCGGATACTTCAAGAACCAGGACTCTGAGCATTACAAGGAATTTGTAGAAGCTGCGGAAAATTTTCACCCGTACATCAAGTTCTTTGCGACATTTGACAAGTCGGTGGCGAAGGCTCTGACACTGAAACTGAATGAAGTGGACTTCTATGAACCTTTTATGGATGAACCGGTCACCGTCCCGGATAAACCGTACACTGAGCAGGAGCTGGTAGACTTTATCAACAAACACAAGAGGGCCACACTGCGAAAGCTGCGACCGGAGGACATGTTTGAAACCTGGGAGGATGATCTGGACGGAATCCATATTGTGGCCTTTGCTGAGGAGGAGGACCCAGATGGTTATGAATTCATCCAGATCCTGAAGGAAGTGGCCAGAGAAAACACCGAGAACCCCGAGCTCAGCATCGTCTGGATCGACCCCGATGACTTCCCACTGTTGGTGACGTATTGGGAGAGAACTTTCCGCATTGACCTGTTCAGGCCTCAGATCGGAGTTGTTAATGTAACCGATGCTGATAGTGTGTGGATGGATATGGAAGATGCAGAGGACCTTCCATCACCAGATGAACTTGAGCAATGGATTGAAGACGTGTTATCTGGCAAGATCAACACCGAGGATGACGATGATGATGATGATAACAATGATGATGATGACGATGATGATGACGACGACGATGATGACGACGATGATGATGATGACGATGATGACGATGATGACGATGATGATGACGATGATGATGATAATGATAAG---------------------------------------------------
>NM_203805.1 Xenopus tropicalis calsequestrin 2 (casq2), mRNA
ATGTTCTGCCTCTGGCTCCTCATACTG---GGGGCC---CTGGGGCCCTTGGGCAACTCTGAGGAAGGCCTCCATTTCCCCACATATGATGGCAAAGACCGGGTCCTGGAGCTGGGGGAGAAGAACTACAGGCAGCTGATGAAGAAACATGAGGTGTTCTGTGTCCTGCTCCAAACTGCACCCCCACCCGGGGACAAGGGTGCCCAGCGGCGCCTCCACCTGACCGAGATGGTGCTGGAGCTCACAGCTCAGGTTCTGGAGAGGAAGCAAATTGGATTTGGACTACTAGACCCAAAGAAGAATTCCAAGATTGCAAAAAAACTTGGGTGCTCTGAGGAGGGCAGTCTCTATATCTTTAAGGAGGACAATGTCATCGAGTTCGATGGGGAGATGGCGGCCGACGTTATCGTAGATTTCCTTCTCGACCTGATGGAGGATCCAGTGGAAGTCATTAACAGCAAGGCGGAGCTGAAGGTCCTGGACCACATGGAGGAGGAAATGAAACTAATTGGCTACTTTAAGGGCGAGGATTCTGAGTATTACAAAGACTATGAAGAAGCCGCGGAACATTTCCATCCTTTTATCAAGTTCTTTGCAACCTTTGAGAAGTCGGTGGCCAAGGCCCTCAGCCTGAAGATGAACGAGGTGGACTTCTATGAGCCTTTCATGGAGGAGCCTGTGACCATTCCAGATAAACCCTACAGCGAGGAGGAACTGGTGGACTTTATCCACAAGCACAAAAGAGCCACATTGCGCAAGCTCCGCCCAGAAGATATGTTTGAGACCTGGGAGGACGACCTGGACGGGATCCACATTGTGGCGTTTGCAGAGGAGGAGGATCCAGACGGTTACGAGTTCCTCCAGATCCTGAAGGAGGTTGCGCGGGAGAACACGGAGAATCCAGAGCTGAGTATCATCTGGATCGACCCCGATAACTTCCCTCTGCTGGTTTCCTATTGGGAGAAGACATTTCACATCGACCTGTTCCGACCGCAGATAGGAGTTGTCAATGTTACAGATGCCGACAGCGTCTGGATGGAAATGAAAGATGCCGAAGATCTGCCCTCGGCCGACGAGCTGGAGCAGTGGATAGAGGATGTCCTGTCTGGTAAAGTCAATACAGAAGATGATGATGATGATGACGACGATGATGATGATGACGATGATGACGATGATGATGACGACGATGATGATGATGATGACGATGACGATGACGACGACGATGATGATGATGACGACGATGATTAC---------------------------------------------------------------
>XM_053705719.1 PREDICTED: Bombina bombina calsequestrin-2-like (LOC128652786), mRNA
ATGTTGTGTGGTGGTCTTCTGGTGCTG---GGGGCC---CTTGTGGCCCTGTGTGGGGCTGAGGAGGGCCTGCATTTCCCCACATATGATGGCAAAGACCGGGTACTGGAGCTGAGTGACAAGAACTACAGGCAGCTCATGAAACGCTATGATGTGTTCTGTGTGCTGCTGAGGCAGAGTGCGGAACCAGGAGACCGCACCGCGCAACGGCAGAGCCACCTGACTGAGATGGTGCTGGAGCTGACAGCTCAGGTTCTGGAGAAGAAGCATGTGGGTATTGGCCTACTGGACCCGAAGAAAAGCTCAAAGATCGCCAAAAAGTTAGGATGTAACGAGGAGGGAAGTCTATACGTCTTTAAGGACGACAATGTGATAGAATTTGATGGGGAGCTGGCTGCTGATATCTTGGTGGATTTCCTACTAGATCTGATAGAGGACCCTGTGGAGATCATCAACAGTCACCAGGAGCTGAAGGCGCTGGACAGGATGGAGGAAGAGACCAGGGTCTTTGGATACTTTAAGAGCAAGGACTCAGAGTATTATAAAGAGTTTGAAGAGGCAGCTGAACATTTCCACCCCTACATTAAATTCTTTGCAACCTTTGAAAAATTGGTAGCCAAGACTCTGACCCTGAAACTTAATGAAGTTGACTTTTATGAGCCATTTATGGATGAACCCATCACCGTCCCAGACAAGCCATACAGTGAGGATGAGCTGGTGGAGTTTATTAACAAGCACAAGAGAGCAACTCTGCGCAAACTGCGTCCTCAAGATATGTTTGAAACCTGGGAGGATGATCTAGATGGGATCCACATCGTGGCCTTCGCAGAGGAAGAGGATCCAGATGGTTTTGAGTTACTGCAGATTCTGAAAGAGGTTGCAAGAGCGAATACAGACAACCCTGAACTGAGTATTGTCTGGATTGACCCTGACAACTTTCCCCTGCTTGTTACGTATTGGGAGAGAACATTTCACATTGACCTCTTCAGACCTCAGATTGGGGTTGTCAATGTAACAGATGCCGACAGCGTCTGGATGGAGATAACGGATGCCGAGGATTTACCCTCCCCCGCCGAGCTACAGCAGTGGATTGAAGATGTTTTGTCTGGGAAGGTCAACACTGAGGATGATGATGACGACGATGATGATGACGACGATAATGATGACGACGATGATGACAATGATGACGATGATGACAATGATGACGATGATGACGACGACGATGATGATGATAATGATGACGATGAT---------------------------------------------------------------
>XM_053456381.1 PREDICTED: Spea bombifrons calsequestrin 2 (CASQ2), mRNA
ATGCAGGGTTTGGGGCTCCTGATCTTG---GGGGCC---CTCCTCTCCGTGTGCGGAGCCGAGGAGGGCCTCCATTTCCCAGCCTACGATGGGAAGGACCGCGTGCTGGAGCTGGGAGACAAGAATTACCGGCAGCTGATGAAGCGCTACGACGTCTTCTGCGTCCTGCTGTGGCCCGGCGCGGCCCCCGGAGACCGCAGCGCCCAGCGGCAGAGCCACATGACTGAGATGGTGCTGGAGTTGGCAGCTCAGGTTTTGGAGAAAAAACAAATCGGTTTCGGGCTCCTCGACCCCAAGAAGAACAGCAAGACGGCCAAGAAACTAGGTTGCACGGAGGACGGCAGCCTCTACATCTTTAAGGAGGACAATGTGATAGAGTTTGACGGGGAGCTGGCGGCTGACGTTTTGGTGGATTTCCTGCTTGACCTGATCGAGGATCCGGTGGAGATCATTAACAGCCTGGCGGAGCTGAAAGCCCTGGAGAGGATGGAGGAGGAAACCAGAGTGATCGGCTTCTTCAAAAGCGAAGATTCACAGTATTACAAGGAGTTTGAAGAGGCTGCAGAGCATTTCCATCCGTACATCAAATTCTTCGCAACATTCGAGAAGCCGGTGGCCAAGGCTCTCACCCTGAGGCTCAACGAGGTGGACTTCTACGAGCCGTTCATGGAGGAACCGATCACCATCCCGGACAAGCCGTACAGCGAGGAGGAGATCGTGAAGTTCATCACCGAGCACAAGAGGGCCACGCTGCGCAAACTGCGCCCAGAGGATATGTTCGAAACCTGGGAGGATGATTTGGGGGGGATACACATCGTGGCTTTTGCTGAAGAGGAGGATCCAGACGGTTACGAGTTTCTCCAAATCCTGAAAGAAGTTGCTCGAGAAAATACTGAGAATCCCGACCTGAGCATCGTCTGGATCGACCCCGACAACTTCCCACTGCTGGTCACCTACTGGGAGAAGACGTTCCACATTGACCTGTTCAGGCCTCAGCTGGGGGTTGTTAACGTCACGGATGCGGACAGCGTATGGATGGACATTAAGGACGCCGAGGACCTGCCCTCCCCGGGAGAGCTGGAGCAATGGATCCACGATGTGCTGTCTGGGAAGGTCAACACCGAGGATGACGACGACGACGACAAACATAGTGATGACAACAGTGATGATGACGATGATGATGACGACGATGATGACGACGATGACGATGATGACGACGACGATGATGACGATGATGATGACGACGACGATGATGATGACGATGATGATGAT---------------------------------------
>XM_017470889.3 PREDICTED: Ictalurus punctatus calsequestrin 2 (casq2), transcript variant X1, mRNA
ATGAGGACACCCTCGTTGGTAGTGCTGGTGTGTCTGAGCTTGGCAGGACTTGCCTGGGCGAGGAAAGGCCTGGAGTTCCCCCGCTATGACGGCAAGGACCGAGTGTTGGACATCGACAACAAGAACTACCGCAAAGCGTTGAAGAACCACCAGATGCTCTGCCTGCTCTACCATGCA---CCAGTGCCGGCCAGCAAGGAGCTGCAGAAACAGTTCCAAATGACTGAGCTCGTGCTGGAGATAGCTGCTCAGGTCTTACAGGAAAAGGACATCGGATTTGGAATGGTTGACTCTGAGAAGGATGCCAAGGTCGCTAAGAAACTAGGTCTACAAGAAGAGGGCAGTGTCTATGTTTTTAAGGTGGACCGTGTAATCGAGTATGATGGACTACTTTCTGCAGACACCCTTGTGGAGTTCCTGCTGGATCTGTTGGATGATCCAGTCGAGGTCATTGGCAATGCTTTGGAGCTGCAGGCTTTTGACCGCATGGAAGAGGACATCAGAGTAATCGGCTACTTCAAGAGTCCGGAGTCGGAGCATTTTCTGGCTTTCCATGAAGCTGCTGAGCACTTCCAGCCTTTTATCAAATTTTTTGCCACCTTTGAGAAATCTGTAGCAAAAGAGTTGACTCTCAAGATGAATGAAGTAGACTTCTATGAGCCTTTCATGGAGGAAGCAGTCACCATTCCAGACAAACCCCACACTGAAGAGGAACTTGTGGCTTTTATCACAGAGCACAGGAGAGCGACACTGAGAAAACTGAGAGCCGAGGACATGTTCGAAACTTGGGAAGACGACTTGGACGGCTTCCACATTATAGCCTTTGCTGAAGAGGAGGACCCAGACGGTTTTGAGTTCTTGGAGATTCTGAAAGAAGTCGCACGAGACAATACACAGAATCCTAACTTGAGTATTGTCTGGATTGATCCTGATGACTTCCCTCTGTTACTTCCATACTGGGAGAAGACATTTAAAATTGACCTCTTCAGACCTCAGATCGGAATAGTTAACGTCACAGATGCGGACAGTGTGTGGATGCAGATAGATAGCGATGAGGATTTGCCCTCTGCTGATGAACTGGAGGACTGGATAGAGGATGTGCTCTCTGGGAAGGTCAACACTGAAGATGATGATGATGACGATGATGATGATGACGACGACGACGATGACGATGATGATGATGACGACGACGATGATGACGATGACGACGACGATGACGATGATGATGATGACGATGATGACGATGATGACGACGACGATGATGACGACGACGATGATGATGATGACGAG---------------------
>XM_057049864.1 PREDICTED: Takifugu flavidus calsequestrin 2 (casq2), mRNA
ATGCTCTCCCTGCTGTTGTTCGTGCTCTCCTGTCTGAGCCTGGCGCCGCTGTCTCCAGCTGAGAAGGGCTTGGAGTTCCCACAGTATGACGGGAAAGACCGTGTTATAGATATCAATGACAAGAACTACAAGAAAGCGCTGAAAAAGCACAGCATGATGTGCCTGTTCTACCACGGG---CCCATACCAGACAGCAAGGAGCTGCAAAAGCAACACCAGATGACCGAGATGGTGCTGGAGCTCGCAGCTCAGGTTATGGAGGAAAAGGACATTGGTTTTGGAATGGTGGACTCCCAAAAAGATTCCAAAGTGGCCAAGAAGCTTGGCCTGCAGGAGGAGGGCAGCACCTATGTGTTCAAGGAGGATCGGGTGGTCGAGTTTGACGGCTTGTTGTCCGCAAACACCCTGGTCAAGTTCTTGTTAGATCTGCTGGAGGAGCCGGTGGAGGTGATAGGAAATGCGTTGGAGCTGAGAGCCTTTGACAGAATGGAGGAAGACATCCGCCTGGTCGGTTACTTTAAGAACGAGGACTCGGAACATTATGAAGCATTTAAAGAGGCTGCTGAGCAGTTCCAGCCCTACATTAAGTTCTTTGCCACCTTTGATAAATCTGTGGCCAAAGAGCTGACCCTGAAGTTGAACGAAGTAGACTTCTATGAACCCTTCATGGAGGAGCCGCTCACCATTCCAGGCAAACCTCACACGGAGGAGGAGCTGGTGGAATTCATCATGGAACACAGGCGACCCACTTTAAGAAAACTACGAGCGGAAGATATGTTTGAGACCTGGGAGGATGACATTGAAGGCATCCACATTGTGGCTTTTGCAGAGGAGGAGGACCCAGATGGTTTCGAGTTCTTGGAGATCCTGAAGCAGGTGGCCAGAGACAACACTCAGCTCCCTGAGCTCAGCATCATTTGGATTGACCCTGATGACTTTCCCCTGCTGATTCCCTACTGGGAGAAGACCTTTAAGGTGGACCTGTTCAGACCCCAGATCGGCGTTGTCAACGTCACAGATGCTGACAGTGTGTGGCTGGAAATGGACAATGAGGAAGACCTGCCTACCCCTCAGGAGCTGGAGGACTGGATTGAGGATGTTCTTGCTGGTAAAGTCAACACCGAGGACGATGATGATGAGGAAGAGGATGAGGATGAAGAGGATGAGGAGGATGATGATGATGATGACAATAATGAAGAAGATGAGGAGGATGATAGTGAAAGCGATGATGACACTGATGATGAGGATGACACTGATGATGAAGAAGACGATGATGATGATGAAGAAGAAGAAGATGATGATGATGATGAG
>XM_010905500.4 PREDICTED: Esox lucius calsequestrin 2 (casq2), mRNA
ATGGCTGCCCTGTTGCTGCTCCTGCTGCCGTGCCTGTCTGTGGCACCCCTGGTCTTGGCAGAGAAGGGCTTGGAGTTCCCTCGCTATGATGGGAAGGACAGAGTCATCGACATTGACAGCAACAACTACAAGAAGGCCATGAAGAGGTACAGCATGCTGTGTCTACTCTACCACAAA---CCCATCCCAGACAGCAAGGAGCTGCAGAAACAACACCAGATGACAGAGATGGTGCTGGAGCTGGCTGCTCAGGTTATGGAGGAAAAGGATATTGGGTTTGGAATGGTTGACTCCCACAACGACGCCAAGGTAGCCAAGAAGCTGGGCCTGGTAGAAGAGGGCAGTGTGTATGTGTTCAAAGAAGACCGTGTGATTGAGTTTGATGGCTTGCTCGCTGCCGACACCCTAGTGGAGTTCCTACTAGACCTTTTGGAGGACCCTGTAGAGGTGATAGGAAATGCTCTGGAGCTGCGGGCCTTTGACAGAATGGAGGAAGACATCCGCCTCATTGGTTACTTTAAGAACGAGGACTCTGAACACTACAATGCATTCAAGGAAGCAGCAGAGCAGTTCCAACCCTACATCAAGTTCTTTGCCACCTTTGAGAAGTCTGTGGCCAAGGAACTGACCCTAAAGATGAACGAGGTGGATTTCTATGAGCCCTTCATGGAGGAGCCAGTCACTATCCCCGACAAGCCCAACACCGAGGAGGAGATCGTGGACTTTGTCACGGAACACAGGAGGGCGACACTGAGAAAGCTGCGTCCCGAAGACATGTTTGAGACCTGGGAGGATGATGTGGATGGGATCCATATTGTGGCCTTTGCAGAGGAGGAGGACCCGGATGGTTATGAGTTCCTGGAGCTCCTGAAGGAGGTGGCCAGAGACAACACCCACCAGACTGCTCTCAGCATCGTCTGGATTGACCCCGATGACTTCCCCCTGCTGTTGCCCTACTGGGAGAAGACCTTCAAAGTGGACCTGTTCAAGCCTCAGATTGGAGTGGTCAACGTTACAGATGCTGACAGCATCTGGCTGGAGATG---GACGAACAGGACCTGCCCACAGCAGAGGAGCTGGAGGACTGGATAGAGGATGTACTGTCTGGCAAGGTCAACACAGAGGATGATGATGATGATGACGATGACGACGGCGATGACGACGATGACGATGATGACGATGATGACGACGATGATGACGACGACGACGATGATGATGAA------------------------------------------------------------------------------------------
>XM_008400953.2 PREDICTED: Poecilia reticulata calsequestrin-2-like (LOC103459424), mRNA
ATGTTTTCCCTGTGGTTGTTCCTGCTCCCTTGCCTGAGCTTTGTGAGTGTGACGCCGGCTGAGAAGGGCCTGGAGTTCCCCCAGTACGACGGGAAGGACCGGGTTCTCGACATCAGTGACAAGAATTACAAGAAGGCCCTGAAGAAGCACAGCATGCTCTGTTTGTTCTACCACGAG---AACGTGCCGGACAATAAAGAGCTGCAGAAACAACACCAGATGACCGAGCTAGTACTGGAGCTTGTTGCTCAGGTCATGGAGGAGAAGGACATCGGGTTTGGGATGGTCGACTCAGTCAAAGACGCAAAAGTTGCA---AAACTGGGCTTGGAGGAGGAGGGAAGTGTGTATGTTTTTAAAGATGACAGAGTGATCGAG---GATGGTTTGCTGTCTGCGAATGTTCTGGTGGAGTTCTTGCTGGATCTTTTGGAGGAGCCAGTGGAGGTCATAGAGAACGCTTTGGAGCTGAAAGCCTTTGACAGAATGGAGGAGGACATCCGCATCGTTGGCTACTTCAAGAGTGAAGACTCTGAACATTACGAAGCATTCAAAGAGGCTGCAGAGCACTTCCAGCCCTACATTAAATTCTTCGCCACATTTGAAAAATCTGTGGCCAAAGAACTGACCCTGAAGTTGAACGAGGTGGACTTCTATGAGCCCTTCATGGAGGAGCCCGTCACCGTCCCAGGAAGGCCGCACTCCGAGAAGGAGCTGGTGGACTTCATAACAGAGCACAGGCGACCAACTCTGAGAAAGCTGCGTGCAGAAGATATGTTTGAGACCTGGGAGGATGATATTGAGGGAATCCACATTGTGGCTTTTGCAGAGGAAGAGGACCCAGATGGTTATGAGTTCTTAGAGATCCTAAAGGAGGTTGCCAGAGATAACACTCACCTTCCTGACCTCAGTATCATCTGGATCGACCCTGATGACTTCCCCCTGCTGATTCCTTACTGGGAGAAGACCTTTAAGGTGGATCTGTTCAGACCGCAGATCGGC---GTCAATGTTACAGATGCAGACAGTGTGTGGTTGGAAATGGAGGATGAGGAGGACCTGCCCACGGCGACGCAGCTGGAGGACTGGATTGAAGACGTTCTTTCTGGCAAGGTAAACACCGAAGATGATGATGATGATGATGATGATGATGATGACGACAACGACGACGACGACGATGATGATAACGCCGATGATGATGAGGATGAAGACAATGAAGATGATGAGGATGATGAGGATGATGACGACGACGACGATGATGATAATGAA------------------------------------------
>XM_038720659.1 PREDICTED: Micropterus salmoides calsequestrin 2 (casq2), transcript variant X1, mRNA
ATGCTCTCACTGTGGTTGTTCCTGCTCTCTTGCCTGAGCCTGGTGCCTCTGGCCCCAGCCGAGAAGGGCCTGGAGTTCCCACAGTATGACGGGAAAGACCGCGTCCTAGATATCAATGACAAGAACTACAAAAAAGCCTTGAACAAGCACAGCATGCTGTGCTTGTTCTACCATGGA---CCCATAACAGACAGCAAGGAGCTGCAAAAACAACACCAGATGACTGAATTGGTGCTTGAGCTTGCTGCTCAGGTTTTGGAGGAGAAAGACGTTGGGTTTGGAATGGTCGACTCCCACAAAGATGCAAAGGTGGCAAAGAAACTGGACCTGGAGGAGGAAGGCAGCGTCTATGTTTTTAAAGCTGATCGAGTGATCGAGTTTGATGGCTTGCTCTCTGCTAACACTCTGGTCGAGTTCTTGTTGGATCTCTTGGAGGAGCCCGTGGAGGTGATAGGAAATGCCCTGGAGCTGAAAGCCTTTGATAGGATGGAGGAAGACATCCGCCTCATTGGTTACTTCAAGAGCGAGGAATCTGATCACTATGAAGCATTTAAAGAAGCTGCAGAGCAGTTCCAGCCCTACATTAAGTTCTTTGCCACATTTGAAAAATCTGTGGCCAAGGAGCTGACTCTGAAGTTGAACGAGGTGGATTTCTATGAACCCTTCATGGAGGAGCCAGTCACCATCCCAGGCAAGCCGCACTCTGAAGAGGATCTAGTGGAATTCATAACTGAACACAGACGACCAACTTTGCGAAAGCTGCGTGCAGAAGATATGTTTGAGACCTGGGAGGATGACATTGAGGGCACCCACATTGTTGCTTTTGCAGAGGAGGAGGACCCTGATGGCTACGAGTTCTTGGAGATCCTGAAGGAGGTGGCCAGAGACAACACCCATCTACCTGACCTCAGCATCATCTGGATTGACCCTGATGACTTTCCCCTGCTGATCCCCTACTGGGAGAAGACCTTCAAGGTGGACCTGTTCAGACCACAGATTGGAGTTGTCAATGTTACAGATGCCGACAGTGTGTGGATGGAGATGGATGATGAGGAGGACCTGCCAACTGCCCAGGAGCTGGAGGACTGGATTGAGGATGTGCTCTCTGGCAAAGTCAACACTGAGGACGACGATGACGATGATGACGACGATGATGATGATGAGAATAATGATGAGGAAGAGGATGGCAACAATGATGATGATGATGTCGGCAACGACGACGACGATGACGACGACGACGATGACGACGATGATGACGACGACGAG---------------------------------------------
>XM_026375775.1 PREDICTED: Anabas testudineus calsequestrin 2 (casq2), mRNA
ATGCTGTCCTTGTGGCTGTTCCTGATCCCCTGCCTGACCCTTGTGCCTCTGGCCCCGGCTGAGAAAGGTCTGGAGTTCCCACAGTATGACGGGAAAGACCGTGTTCTGGACATTGATGACAAAAACTACAAGAGAGCGCTAAAGAAGTACAGCATGCTGTGCCTGTTCTATCATGAG---CCCATACCAGACAGCAAGGAGCAGCAAAAACAACACCAGATGACCGAGTTGGTGCTGGAGCTTGTAGCTCAGGTTATGGAAGAGAAGGACATTGGGTTTGGGATGGTCGACTCCCATAAAGATACAAAGGTGGCAAAGAAACTTGGTTTGGAAGAAGAAGGCAGTGTATATGTTTTTAAGGCTGATCGGGTGATCGAGTTTGATGGCTTGCTCTCTGCTAACACCCTGGTGGAGTTTTTGTTGGATCTGTTGGAGGATCCGGTGGAGGTGATAGGAAATGCTCTAGAGCTGAGAGCCTTTGATAGGATGGAAGAAGACATTCGTCTCATTGGCTACTTTAAAAGCGAAGACTCTGAGCATTATGAAGCATTTAAAGAAGCTGCAGAACAGTTTCAGCCCTACATTAAGTTCTTTGCCACCTTTGAGAAATCTGTGGCCAAGGAGTTGACCCTGAAGTTGAACGAAGTGGATTTCTATGAACCTTTCATGGAGGAGCCCGTCACTATTCCAGGAAAGCCTCACTCTGAGGAGGATCTGGTAGAATTCATAACTGAGCACAGACGACCAACTCTGAGAAAGCTGCGTGCAGAAGATATGTTTGAGACTTGGGAGGATGACATTGAGGGCATCCACATTGTGGCTTTTGCAGAGGAGGAGGATCCTGATGGATATGAGTTCTTGGAGATCCTGAAGGAAGTGGCCAGGGACAACACTCACCTACCTGACCTCAGCATTGTATGGATTGACCCTGACGACTTTCCCCTGCTGATTCCCTACTGGGAGAAGACCTTCAAGGTGGACCTGTTCAAACCCCAGATTGGAGTAGTGAATGTTACGGATGCCGACAGTGTGTGGATGGAGATGGAAGATGACGACGATCTGCCCAGCGCTCAGGAGTTGGAGGACTGGATTGAAGACGTGCTCTCTGGCAAAATTAACACAGAGGATGATGACGATGATGATGATGATGATGATGATGATGATGATGATGATGATGATGATGACGATGACGACTTAGATGATGATGACAATGATGATGATGATGATGATGACGACGATGATGATGATGAG------------------------------------------------------------
>XM_029137144.3 PREDICTED: Betta splendens calsequestrin 2 (casq2), mRNA
ATGATGTCTCTGTGGCTGTTCCTGCTCCCCTGTCTGAGCCTCGTGGCCCCGGCTCCGGCTGAGAAAGGTCTGGAGTTCCCACAGTACGACGGGAAAGACCGCGTCCTGGACATCGATGACAAAAACTACAAGAAAGCCCTGAAGAAGTACAGCATGCTGTGCCTGTTCTACCACGAG---CCCACGGGAGACAGCAAAGAGCAAGTGAAGCAGCAGCAGATGACCGAGCTGGTGCTGGAGCTCGTGGCTCAGGTTATGGAGGATAAGGACATTGGCTTTGGAATGGTTGACTCCCACAAAGATTCAAAGGTGGCCAAGAAGCTGGGTTTGGAGGAGGAAGGCAGCGTGTACGTTTTTAAGGCCGATCGGGTGATCGAGTTCGACGGCCTGCTCTCCGCCAACACCCTGGTGGAGTTCCTGCTGGACCTGCTGGAGGAGCCGGTGGAGCTGATAGGGAACGCTCTGGAGCTGAGAGCGTTTGATAGGATGGAGGAAGACATCCGAATCATCGGATACTTTAAGAGTGAAGACTCCGAGCATTATGAAGCTTTCAAAGAAGCTGCAGAGCATTTTCAGCCCTACATTAAGTTCTTTGCCACCTTTGACAAATCTGTGGCCAAAGAGCTGACTCTGAAGTTAAACGAAGTGGACTTCTACGAGCCCTTCATGGAGGAGCCTGTCACCGTCCCAGGGAAGCCGCACTCCGAGGAGGATCTGGTGGAATTCATAACTGAACACAGGCGACCAACTCTGAGAAAGCTTCGTGCAGAAGACATGTTTGAGACCTGGGAGGATGACATTGAAGGCATCCACATTGTGGCTTTTGCGGAGGAGGAGGACCCTGATGGATATGAGTTCTTGGAGATTCTGAAGGAAGTGGCCAGGGACAACACTCACCTGCCTGAGCTGAGCATTGTCTGGATCGACCCTGACGACTTCCCCCTGCTCATTCCCTACTGGGAGAAGACCTTCAAGGTGGACCTGTTCAGGCCGCAGATTGGAGTAGTCAACGTAACAGACGCCGACAGTGTGTGGCTGGAGATGGACGACGAGGAGAACCTGCCCAGCGCTCAGGAACTGGAGGACTGGATCGAAGACGTGCTCTCTGGCAAAGTCAACACTGAGGACGATGACGATGACGACGATGATGACGATGACGATGACGATGACGACAATGATGATGATGATGATGATGATGAAGATGATGAAGATGACGAG---------------------------------------------------------------------------------------------
>XM_029577836.1 PREDICTED: Rhinatrema bivittatum calsequestrin 2 (CASQ2), mRNA
ATGCAGGCAGCCTGCTTACTCTTGGCA---GCTTGCTGCCTTCTGTCTCTCTGTGAGGCAGAGGAAGGACTGGATTTCCCCACTTACGATGGGAAGGACCGGGTTATTGACCTGAGTGAGAAACATTTCAAGCAGATCCTGAAGAAGTATGAGGTCCTGTGCCTGCTGTACCATGAG---CCTGTGCTGGCAGACAAAGTCTTCCAGAAGCAGTTCCAGATGACTGAGATGGTGCTGGAGCTTGCTGCCCAGGTTTTGGAAAGCAAAGGCATTGGGTTTGCACTGCTAGAATCCAAAAAAGATGTCAAGCTTGCAAAAAAACTTGGCTGCACAGAAGAAGGGAGCATCTATATCTTTAAGGAGGAGAATGTGATCGAATTTGACGGGGAGCTTTCAGCTGATGTCTTGGTGGAATTCCTCCTGGATCTGTTGGACGATCCTGTAGAGATCATCAACAGCAAGCTGGAGCTGCAGGCCTTTGACAGGATCGAAGATGAGATCAAGCTCATTGGCTTCTTCAAAAACAAAGACTCTGAACATTATAAAGCCTTCGAGGAGGCAGCTGAGCACTTCCAGCCATATATCAATTTCTTTGCCACGTTCGATAAAGGTGTTGCCAAGAAGCTAACTTTGAAGCTGAATGAGGTGGATTTCTATGAGGCCTTCATGGATGATCCCGTCACGATCTCAGAAAAACCCTACACTGAAGAGGAACTGGTGGAGTTTGTGAACAAGCATAAGAGGTCCACTCTGCGGAAGCTACGTCCCCAGGACATGTTTGAGACTTGGGAGGATGACCTGGACGGAATCCACATTGTAGCCTTCGCAGAAGAAGACGACCCTGATGGTTATGAGTTCCTGCAGATCCTGAAACAGGTTGCCAGGGACAACACAGAGAATCCTGAACTGAGCATTGTGTGGATCGACCCAGATGACTTCCCCCTGCTGATCACTTACTGGGAAAAGATCTTCAAGATTGACCTGTTCAAGCCACAGATAGGCGTGGTGAATGTTACGGATGCAGACAGTGTCTGGATGGATATTCCAGATGATGACGACTTGCCTACATTCGACGAACTGGAAGACTGGATTGAGGATGTCCTTTCTGGGAAAATAAATACAGAGGATGACGACGATGATGACGACAATGATGATAACGATGATGATAACGATGACAATGATGATAAGGATGGCAACGATGATAACGATGACAATGATGATGATGATGATGACGAT---------------------------------------------------------------------------
>XM_035097320.1 PREDICTED: Zootoca vivipara calsequestrin 2 (CASQ2), mRNA
ATGAAAGCAGCCTGCTGGCTCCTGGCA---GCTTTTTACATGCTCACTAGCTGCAGGGCAGAAGAAGGACTGGAATTCCCTACCTACGATGGCAAAGATCGGGTGATTGACCTGAGCGAGAAAAACTACAAGCAGGCCTTCAAGAAGTATGACATGGTCGGTGTGCTACTTCATGAG---CCTGTGGCGTCCGACAAAACTTCGCAGAGGCGCTTTCAAATGACCGAGATGGTGCTGGAGCTCGCTGCACAGGTCCTCGAAGAGAAAGGCATTGGTTTTGGATTACTGGATTCCAAGAAAGATGCCAAACTTGCCAAAAAGCTGGGTTTGGATGAAGAAGGCAGCCTTTACATCTTTAAGGAGGATCACATCATCGAGTTTGATGGGCAAATGGCTGCAGACGTCTTGGTTGAATTCCTCCTAGACCTGATGGAAGACCCAGTGGAGATCATCGGCAGCAAATTGGAGCTGCAGGCCTTTGACCACATGGAAGAAGAGACCAAACTCATTGGCTACTTCAAAGGAGAAGACTCAGAACATTACAAAGCATTTGAGGAGGCGGCGGAACACTTCCAGCCCTACGTCAAGTTCTTTGCCACCTTTGACAAAGGGGTTGCAAAGAAACTGGGCCTGAAGCTAAATGAGGTGGATTTCTATGAGCCCTTTATGGATGAACCGGTCCACATCCCGGACAAGCCATATACAGAAGAAGAACTGGTTGATTTTGTGAATGAGCACAGAAGAGCCACACTGCGCAAACTGCGCCCAGAAGATATGTTTGAGACCTGGGAGGATGACCTTGATGGCATTCACATTGTGGCATTTGCTGAAGAAGATGACCCAGATGGCTTTGAATTCCTGGAAATTGTCAAGCAGGTTGCTAAAGACAACACCGACAACCCTGAATTGAGCATTGTGTGGATTGACCCAGACGACTTTCCTCTGCTCATTGTGTATTGGGAAAAGACCTTCAAGATCGACCTATTCAAGCCCCAGATTGGTGTGGTCAATGTCACAGATGCTGATAGTGTCTGGATGGATATCAGAGATGATGATGACCTCCCCACAGCCGAGGAATTGGAAGATTGGATAGAGGATGTGCTTTCTGGGAAGATAAACACTGAAGACGATGATGTTGATGAAGATGATGGTGACGAAGATGATGATGACGATGATGACGATGACGAC---------------------------------------------------------------------------------------------------------------------------
>NM_009814.4 Mus musculus calsequestrin 2 (Casq2), transcript variant 2, mRNA
ATGAAGAGGATTTACCTGCTCATGGTG---GGGGTTTATCTGCTGTCCCTGAGCGGGGCAGAAGAGGGGCTGAACTTCCCCACGTACGATGGGAAAGACCGAGTGGTCAGCCTTTCTGAGAAGAACCTCAAGCAGATGTTGAAGAGATATGATTTGCTCTGTCTCTATTACCACGAA---CCTGTGTCTTCAGACAAGGTCTCACAAAAACAGTTCCAGCTGAAGGAGATTGTACTGGAGCTTGTGGCCCAGGTCCTGGAACATAAAAACATAGGCTTTGTGATGGTGGATTCGAGGAAAGAGGCCAAGCTTGCTAAGAGGCTGGGATTCAGTGAAGAAGGAAGCCTGTATGTTCTGAAGGGTGACCGCACGATTGAGTTTGACGGGGAGTTCGCAGCAGATGTCTTAGTGGAATTTCTCTTGGATCTCATTGAAGACCCAGTGGAGATCGTGAATAACAAGCTGGAGGTCCAGGCCTTTGAGCGCATCGAGGACCAGACCAAGCTCCTTGGCTTCTTCAAGAATGAGGACTCAGAATATTACAAAGCATTCCAAGAGGCAGCTGAACACTTCCAGCCTTACATCAAGTTCTTTGCCACCTTTGACAAGGCGGTGGCAAAGAAGTTATCCTTGAAGATGAACGAAGTTGGCTTCTATGAGCCATTTATGGATGAGCCCAACGTCATCCCTAACAAACCGTACACAGAAGAGGAGCTTGTGGAGTTTGTGAAGGAACATCAAAGACCCACCCTACGTCGCTTGCGCCCAGAGGACATGTTTGAAACATGGGAAGACGACTTGAATGGGATCCACATCGTGGCCTTTGCGGAGAAGAGTGACCCAGATGGCTATGAGTTCCTAGAGATCCTGAAACAGGTTGCCCGGGACAACACTGACAATCCTGACTTGAGCATCTTGTGGATTGACCCAGATGACTTTCCACTGCTTGTTGCTTACTGGGAGAAGACTTTCAAGATTGACCTGTTCAAGCCACAGATTGGGGTGGTGAATGTAACCGATGCTGACAGTATCTGGATGGAGATCCCAGATGATGACGACCTGCCCACAGCTGAGGAGCTGGAAGACTGGATTGAAGATGTGCTTTCTGGAAAGATCAACACTGAAGATGATGACAATGAAGATGAAGATGATGATGGTGATGACAACGATGACGATGATGATGACGACGATGATAATGATAATTCTGATGAGGATAATGAAGACAGTGATGATGACGATGATGACGATGAA------------------------------------------------------------
>XM_052794180.1 PREDICTED: Harpia harpyja calsequestrin 2 (CASQ2), mRNA
ATGAAGGCGACTTGCTGGATCCTTGCA---GGTTTTTACCTGCTTTTCTTCTGCAAAGCAGAAGAGGGACTGAATTTCCCCACTTACGATGGGAAAGACCGAGTGATCGACCTGAACGAGAAGAATTACAAGCAGGCCCTGAAGAAGTACGACATGCTCTGCCTACTCTTCCACGAG---CCCGTGAGCTCTGACAAGGTCTCCCAGAAGCAGTTCCAGATGACGGAGATGGTCCTGGAGCTGGCAGCTCAGGTCCTGGAGCCCAGGAGCATCGGCTTCGGGATGGTGGACTCCAAGAAGGACGCCAAACTTGCCAAAAAGTTAGGCTTGGTTGAAGAGGGAAGCCTCTATGTCTTTAAGGAGGAGCGGTTGATTGAATTTGATGGGGAACTGGCCACGGATGTCTTGGTGGAATTCCTCTTGGACTTGCTAGAAGACCCTGTGGAGATCATAAACAACAAGCTGGAGCTTCAGGCCTTTGACCAAATTGACGAGGAAATCAAACTCATCGGCTACTTCAAAGGAGAAGACTCTGAACATTACAAGGCATTTGAAGAAGCCGCCGAACACTTCCAGCCGTACATCAAGTTCTTTGCCACCTTCGACAAAGGGGTTGCCAAGAAGCTAGGGCTGAAGATGAACGAGGTGGACTTCTATGAACCGTTTATGGATGAGCCTGTTCACATCCCCGACAAGCCTTACACAGAAGAGGAGCTGGTTGAATTTGTGACGGAGCACAAAAGGGCCACCTTGCGAAAACTGCGCCCAGAGGACATGTTTGAGACGTGGGAGGACGACATGGAGGGAATCCACATCGTGGCCTTTGCTGAAGAAGACGACCCAGATGGTTTTGAGTTCCTGGAAATCCTGAAGCAGGTTGCCAGGGACAACACCGATAATCCCGACCTGAGCATTGTCTGGATTGACCCCGACGACTTTCCTCTGCTGATCACTTACTGGGAGAAGACCTTCAAGATTGACCTGTTCAGACCACAGATTGGGGTGGTGAACGTCACAGACGCTGACAGCATCTGGATGGAGATCAGAGACGACGATGACCTGCCCACAGCCGAGGAGCTGGAGGACTGGATAGAGGACGTGCTTTCTGGGAAGATAAACACCGAAGACGATGACGACGACGATGATGACGACGACGACGATGACGACGATGATGACGATGACGACGACGATGACGATGATGACGACGACGACGACGAC---------------------------------------------------------------------------------------------
>XM_024198410.3 PREDICTED: Terrapene carolina triunguis calsequestrin 2 (CASQ2), mRNA
ATGAAGATAGCTTGCTGGCTACTGTCA---GGTTTTTACCTGTTCTTCTGCTGCAGGGCTGAAGAGGGACTGGACTTCCCCACCTACGATGGGAAGGATCGGGTGTTTGACCTGAACGAGAAGAACTACAAGCAGGCCCTGAAGAAGTATGACGTGCTCTGCCTGCTCTTCCATGAG---CCTGTGGGCTCTGATAAAGTCTCTCAGAAGCAGTTCCAGATGACAGAAATGGTACTGGAGCTGGCTGCCCAGGTCCTGGAAACTAAAGGTTTCGGCTTCGGGTTTGTGGATTCCAAGAAAGATGCAAAAGTTGCCAAAAAGCTGGGCTTGGATGAAGAAGGAAGCCTCTATATCTTCAAGGAAGAGCGTATGATTGAATTTGATGGGGAACTGGCTGCAGATGTCTTGGTTGAATTCCTGCTGGACTTGCTGGAGGACCCAGTGGAAATCATCAACAGCAAGCTGGAGCTACAGGCCTTCGACCGCATTGAGGACGAGATCAAACTCATTGGCTACTTCAAAGGAGAAGACTCTGAACATTACAAGGCATTTGAAGAGGCAGCGGAACACTTCCAACCATCCATCAAATTCTTTGCCACCTTTGACAAAGGGGTTGCAAAGAAACTAGCTCTGAAGCTGAATGAGGTGGATTTCTACGAGCCATTCATGGATGAGCCAGTTCATGTCCCCGACAAGCCTTACACGGAAGAGGAGCTGGTTGAGTTTGTGAAGGAGCACAAAAGAGCCACCCTGAGGAAGCTGCGCCCAGAAGACATGTTTGAGACCTGGGAGGATGACCTGGATGGAATTCACATTGTGGCCTTCGCCGAAGAAGACGACCCGGATGGCTTTGAGTTCCTGGAGACTCTGAAGCAAGTCGCCAAGGAGAACACCAACAATCCTGACCTAAGCATTGTGTGGATCGATCCTGATGACTTTCCTCTGCTCATCACCTATTGGGAGAAGATCTTCAAGATTGACCTATTCAAGCCACAAATCGGGGTGGTAAATGTCACAGATGCAGACAGTATTTGGATGGAAATCAAGGATGATGATGACCTGCCCACAGCTGAGGAGCTGGAAGACTGGATAGAGGATGTGCTCTCTGGGAAGATAAACACGGAAGATGATGACGACGATGATGACAATGATGATGACGACGACGATGATGACGATGATGATGACGATGACGACGACGATGACGACGATGAT---------------------------------------------------------------------------------------------------
>XM_008498618.2 PREDICTED: Calypte anna calsequestrin 2 (CASQ2), mRNA
ATGAAGGCAACTTGCTGGATCCTGGCA---GGTTTTTACCTGCTTTTCTGCTGCAGGGCAGAAGAGGGACTGAACTTCCCCACTTACGATGGGAGAGACAGGGTGATCGACCTGAACGAGAAGAACTACAAACAGGCCCTAAAGAAGTATGAAATGCTCTGCCTGCTCTTCCATGAG---CCCGTGAGCTCTGACAAGGTTTCCCAGAAGCAGTTCCAGATGACAGAGATGGTCCTGGAGCTGGCAGCTCAGGTCCTGGAGCCCAGGAGCATTGGCTTTGGGATGGTGGACTCCAAGAAGGATGCCAAACTTGCTAAAAAGCTGGGCTTGGTTGAAGAGGGAAGTCTCTATGTCTTTAAGGATGAGCGCTTGATTGAATTTGATGGGGAACTGGCCACAGATGTCTTGGTGGAATTCCTTTTGGATCTGCTTGAAGACCCTGTGGAGGTCATCAACAGCAAGCTGGAGCTCCAGGCCTTTGATCAAATCAATGATGAAATCAAACTCATCGGCTACTTCAAAGGAGAAGATTCTGAACATTACAAGGCATTTGAAGAAGCTGCTGAACACTTCCAGCCATATGTCAAGTTCTTTGCCACCTTTGACAAAGGGGTTGCCAAGAAGCTAGGTCTGAAGATGAATGAGGTGGACTTCTATGAACCATTTATGGATGAGCCTGTTCACATCCCTGATAAACCTTACTCAGAGGAGGAACTAGTTGAATTTGTGACGGAGCACAAAAGGGCCACCTTGAGGAAACTGCGCCCAGAGGACATGTTTGAGACATGGGAGGACGACATGGAGGGAATCCACATTGTGGCATTCGCTGAAGAAGACGACCCAGATGGGTTTGAGTTCCTGGAAGTCCTGAAGCAGGTTGCCAGGGACAACACTGATAATCCTGACCTGAGCATTGTCTGGATTGACCCTGATGACTTTCCTCTGCTGATCACTTACTGGGAGAAGACCTTTAATATCGACCTGTACAGACCACAGATTGGGGTGGTGAACGTCACAGATGCTGACAGCATCTGGATGGAGATCAGTGATGACGATGACCTGCCCACGGCCGAGGAGCTGGAGGACTGGATAGAGGATGTGCTTTCTGGGAAGATAAACACTGAAGATGATGACGATGACGACGACGATGACGACGACGACGATGACGATAATGATGACGACGACGACGATGACGACGATGACGACGATGACGACGACGACGAT---------------------------------------------------------------------------------------
>XM_009675232.1 PREDICTED: Struthio camelus australis calsequestrin 2 (cardiac muscle) (CASQ2), mRNA
ATGAAGGCAACTTGCTGGATTCTGGCA---GGTTTTTACCTGCTTTTCTGCTGCAAGGCAGAAGAAGGACTTAATTTCCCCACTTATGATGGGAAAGACCGAGTGATCGACCTGAACGAGAAGAACTACAAGCAGGCCCTGAAGAAGTACGACATGCTCTGCCTGCTCTTTCATGAG---CCTGTGGGCTCTGACAAAGTCTCCCAGAAGCAGTTCCAGATGACAGAGATGGTCCTGGAGCTGGCGGCTCAGGTCCTGGAACCTCGAAGCATCGGCTTCGGGATGGTGGACTCTAAGAAGGACGCCAAGCTTGCCAAAAAGCTAGGCTTGGTTGAAGAAGGAAGTCTCTATGTCTTTAAAGAGGAACGATTGATTGAATTTGATGGAGAACTGGCCACGGATGTCTTAGTGGAATTCCTCTTGGATCTGCTAGAAGACCCCGTGGAGATCATAAACAGCAAGCTGGAGCTTCAGGCCTTTGACCAAATCGATGAGGAAATCAAACTCATTGGCTATTTCAAAGGAGAAGACTCTGAACATTACAAAGCATTCGAAGAGGCAGCTGAACACTTTCAGCCGTACATCAAATTCTTTGCCACCTTTGACAAAGGGGTTGCCAAGAAACTAGGTCTGAAGATGAATGAGGTGGATTTCTATGAACCATTTATGGATGAGCCTGTTCACATCCCCGATAAGCCTTACACAGAAGAGGAATTGGTTGAATTTGTGAAGGAGCACAAAAGGGCTACCTTGCGGAAGCTGCGCCCAGAAGACATGTTTGAGACCTGGGAGGATGACATGGAAGGAATCCACATTGTGGCCTTTGCTGAAGAAGATGACCCAGATGGCTTTGAGTTCCTGGAAATTCTGAAGCAGGTTGCCAGGGATAACACGGATAATCCCGACCTGAGCATTGTGTGGATTGACCCCGACGACTTTCCGCTGCTGATCACTTACTGGGAGAAGACTTTCAAGATTGACCTGTTCAGACCACAGATTGGGGTGGTGAACGTCACAGACGCTGACAGCATCTGGATGGAGATCAGAGATGACGACGACCTGCCCACAGCCGAGGAGCTGGAGGACTGGATAGAGGATGTGCTTTCTGGGAAGATAAATACTGAAGATGACGACAACGATGACGACGATGACGACAATGACGATGATGACGACGACGATGATGATGACGACGACGATGATGATGATGACGATGACGAT---------------------------------------------------------------------------------------------
>XM_002188476.6 PREDICTED: Taeniopygia guttata calsequestrin 2 (CASQ2), mRNA
ATGAAGGCAGTTTGCTGGATCCTGGCA---GGTTTTTACCTGCTTTTCTGCTGCAAGGCAGAAGAGGGACTGAACTTCCCTACTTATGATGGGAAAGACCGAGTGATCGACCTGAACGAGAAGAATTACAAGCAGGCACTGAAGAAGTATGACATGCTCTGCCTGCTCTTCCATGAG---CCTGTGAGCTCTGACAAGGTCTCCCAGAAGCAGTTCCAGATGACAGAGATGGTCCTGGAGCTGGCAGCTCAGGTCCTGGAGCCCAGGAGCATTGGCTTTGGGATGGTGGACTCCAAGAAGGATGCCAAGCTTGCCAAAAAGTTAGGCTTGCTTGAAGAGGGAAGTCTCTATGTCTTTAAGGACGAGCGGTTGGTTGAATTTGATGGGGAACTGTCTGCAGATGTCTTGGTGGAATTCCTCTTGGATTTGCTAGAAGACCCCGTGGAGGTCATAAACAGCAAGCTGGAGCTTCAGGCCTTTGACCAGATCGATGATGAAATCAAACTTATCGGCTACTTCAAGGGAGAAGACTCAGAACATTTCAAGGCATTTGAAGAAGCTGCTGAACAATTCCAGCCCTACGTCAAGTTCTTTGCCACCTTTGACAAAGGGGTTGCCAAGAAGCTGGGCCTAAAGATGAACGAGGTGGACTTCTATGAACCCTTTATGGATGAGCCTGTTCACATCCCTGATAAGCCTTACTCAGAAGAGGAGCTGGTTGATTTTGTGAGAGAGCACAGAAGAGCCACCTTGAGGAAGCTGCGCCCAGAGGACATGTTTGAGACGTGGGAGGATGACATGGAGGGTATTCACATTGTAGCCTTTGCTGAAGAAGATGACCCAGATGGTTTTGAGTTCCTGGAAATCCTGAAGCAGGTTGCCAGGGACAACACTGATAATCCCGACCTGAGCATTGTTTGGATTGACCCTGATGACTTTCCTTTGCTCATCACTTACTGGGAGAAGACCTTCAAGATCGACCTGTTCAGACCACAGATTGGGATAGTGAACGTCACGGATGCTGACAGCGTCTGGATGGACATCAGAGACGATGACGACCTGCCCACAGCCGAGGAGCTGGAGGACTGGATAGAGGACGTGCTTTCTGGGAAGATAAATACTGAAGATGATGATGATGATGAAGATGATGATGATGATGATGATGACGACGATGATGACGATGACGATGATGACGATGACGACGACGATGATGATGACGATGATGAC------------------------------------------------------------------------------------
>XM_036342568.1 PREDICTED: Myotis myotis calsequestrin 2 (CASQ2), mRNA
ATGAAGCGGACGCACCTGTTTGTGGTG---GGGGTCTGCCTGCTGTCCTCCTGCCGGGCGGAGGAGGGGCTGAACTTCCCCACGTACGACGGCAAGGACCGTGTGGTGAGCCTCACGGACAAGAACCTCAAGCAGGTCTTGAAGAGGTACGACCTGCTGTGCCTCTACTACCACGAG---CCCGTGTCTTCCGACAAGGTTGCTCAGAAGCAGTTCCAGCTGAAGGAGATCGTGCTGGAGCTTGTGGCCCAAGTCCTGGAACATAAAGATATAGGCTTTGTGATGGTCGATGCCAAGAAAGAAGCCAAGCTTGCCAAGAAACTGGGTTTCCATGAAGAAGGAAGCCTGTACATTCTTAAGGGCGATCGCACAATTGAGTTTGATGGCGAGTTTGCAGCTGATGTCCTGGTGGAGTTTCTCTTGGACCTAATTGAAGATCCAGTGGAGGTCATCGGCAGCAAACTGGAAGTCCAAGCCTTTGAACGCATTGAGGACCACATCAAACTCATTGGTTTTTTCAAGAGCGAAGACTCAGAATATTACAAGGCTTTTGAAGAGGCAGCTGAGCATTTCCAGCCTTACATCAAGTTTTTCGCGACCTTCGACAAAGGGGTTGCGAAGAAATTGTCCTTGAAGATGAATGAGGTTGACTTCTACGAGCCATTTATGGACGAGCCCATTGCCATCCCTGACAAACCTTACACAGAAGAAGAGCTCGTGGAGTTTATAAAGGAGCACCAGAGACCCACCCTCCGCCGCCTGCGCCCAGAAGATATGTTTGAAACATGGGAAGATGACTTGAACGGGATCCACATAGTGGCCTTTGCAGAGAGGAGTGACCCAGATGGCTACGAGTTCCTGGAGACCCTGAAACAGGTGGCCCGGGACAACACCGACAACCCGGACCTGAGCATCATCTGGATCGACCCGGACGACTTCCCTCTGCTCATTGCCTATTGGGAAAAGACTTTCAAGATCGACCTATTCAAGCCGCAGATTGGGGTGGTGAACGTGACAGATGCTGACAGCGTCTGGATGGAGATTCCGGATGACGACGACCTACCCACGGCCGGGGACCTGGAGGACTGGATTGAGGACGTGCTTTCTGGAAAGATAAACACCGAGGAAGACGACAAGGAAGATGATGATGATGACGACGACGACGACGATGGGGACAGTGATAATTCTGACGAGGAGGAGAATGATGACAGTGACGAGGATGATGAC------------------------------------------------------------------------------------
>XM_034788843.1 PREDICTED: Trachemys scripta elegans calsequestrin 2 (CASQ2), transcript variant X1, mRNA
ATGAAGACAGCTTGCTGGCTACTGTCA---GGTTTTTACCTGTTCTTCTGCTGCAGGGCTGAAGAGGGACTGGACTTCCCCACCTACGATGGGAAGGATCGGGTGTTTGACCTGAACGAGAAGAACTACAAGCAGGCCCTGAAGAAGTATGACGTGCTCTGCCTGCTCTTCCATGAG---CCTGTGGGCTCTGATAAAGTCTCTCAGAAGCAGTTCCAGATGACAGAAATGGTACTGGAGCTGGCTGCCCAGGTCCTGGAAACTAAAGGTTTCGGCTTCGGGTTTGTGGATTCCAAGAAAGATGCAAAAGTTGCCAAAAAGCTGGGCTTGGATGAAGAAGGAAGCCTCTATATCTTCAAAGAGGAGCGTATGATTGAATTTGACGGGGAACTGGCTGCAGATGTCTTGGTTGAATTCCTCCTGGACTTGCTGGAGGACCCAGTGGAAATCATCAACAGCAAGCTGGAGCTACAGGCCTTCGACCGCATTGAGGACGAGATCAAACTCATTGGCTACTTCAAAGGAGAAGACTCTGAACATTACAAGGCATTTGAAGAGGCAGCGGAACACTTCCAACCATCCATCAAATTCTTTGCCACCTTTGACAAAGGGGTTGCAAAGAAACTAGCTCTGAAGCTGAATGAGGTGGATTTCTACGAGCCATTCATGGATGAGCCAGTTCATGTCCCCGACAAGCCTTACACGGAAGAGGAGCTGGTTGAGTTTGTGAAGGAGCACAAAAGAGCCACCCTGAGGAAGCTGCGCCCAGAAGACATGTTTGAGACCTGGGAGGATGACCTGGATGGAATTCACATTGTGGCCTTCGCCGAAGAAGACGACCCGGATGGCTTTGAGTTCCTGGAGACTCTGAAGCAAGTCGCCAAGGAGAACACCAACAATCCTGACCTAAGCATTGTGTGGATCGATCCTGATGACTTTCCTCTGCTCATCACCTATTGGGAGAAGATCTTCAAGATTGACCTATTCAAGCCACAAATCGGGGTGGTAAATGTCACAGATGCAGACAGTATTTGGATGGAAATCAAGGATGATGATGACCTGCCCACAGCTGAGGAGCTGGAAGACTGGATAGAGGATGTGCTCTCTGGGAAGATAAACACGGAAGATGATGACGATGATGACAATGATGATGACAATGATGATGACGACGACGACGACGATGACGATGACGATGACGACGACAATGACGACGATGAT---------------------------------------------------------------------------------------------
>XM_054829469.1 PREDICTED: Grus americana calsequestrin 2 (CASQ2), mRNA
ATGAGGGCGACTTGCTGGATCCTGGCA---GGTTTTTACCTGCTTTTCTGCTGCAAGGCAGAAGAGGGACTGAACTTCCCCACTTATGATGGGAAAGACCGAGTGATCGACCTGAACGAGAAGAACTACAAGCAGGCCCTGAAGAAATACGACATGCTCTGCCTGCTCTTCCACGAG---CCTGTGAGCTCTGACAAGGTCTCCCAGAAGCAGTTCCAGATGACGGAGATGGTCTTAGAGCTGGCGGCTCAGGTCCTGGAGCCCAGGAGCATTGGCTTTGGGATGGTGGACTCCAAGAAGGATGCCAAACTTGCTAAAAAGCTAGGGTTGGTTGAAGAGGGAAGTCTCTATGTCTTTAAGGAGGAGCGGTTGATTGAATTTGATGGGGAACTGGCCACGGATGTCTTGGTGGAATTCCTCTTGGATCTGCTAGAAGACCCCGTGGAGATCATAAACAACAAGCTGGAGCTTCAGGCCTTTGACCAAATTGACGAGGAAATCAAACTCATCGGCTACTTCAAAGGAGAAGACTCTGAACATTACAAGGCATTTGAAGAAGCCGCCGAACACTTCCAGCCATACATCAAGTTCTTTGCCACCTTTGACAAAGGGGTTGCCAAGAAATTAGGTCTGAAGATGAACGAGGTGGACTTCTATGAACCATTTATGGATGAGCCTGTTCACATCCCCGATAAGCCTTACACAGAAGAGGAGCTGGTTGAATTTGTGAAGGAGCACAAAAGGGCCACCTTGCGGAAGCTGCGCCCAGAGGACATGTTTGAGACGTGGGAGGATGACATGGAGGGAATCCACATTGTGGCCTTCGCCGAAGAAGATGACCCAGATGGTTTTGAGTTCCTGGAAATCCTGAAGCAGGTTGCCAGGGACAACACCGATAATCCCGACCTGAGCATTGTCTGGATTGACCCCGATGACTTTCCTCTGCTGATCACTTACTGGGAGAAGACCTTCAAGATTGACCTGTTCCGACCACAGATCGGGGTGGTGAACGTCACAGATGCTGACAGCATCTGGATGGAGATCAGAGATGACGATGACCTGCCCACGGCCGAGGAGCTGGAGGACTGGATAGAGGACGTGCTTTCTGGGAAGATAAATACTGAAGATGACGATGACGATGATGACGACGATGATGATGATGACGACGATGATGACGACGATGATGATGATGACGACGACGATGATGACGACGAC------------------------------------------------------------------------------------------------
>XM_015875063.2 PREDICTED: Coturnix japonica calsequestrin 2 (CASQ2), transcript variant X1, mRNA
ATGAAGGCGACTTGCTGGATCCTGGCA---GGCTTTTGCCTGCTTTTCTGCTGCAAGGCGGAAGAAGGACTCAATTTCCCCACATATGATGGGAAAGACCGTGTGATCGACCTGAATGAGAAGAACTACAAGAGTGCCCTGAAGAAGTATGACATGCTTTGTCTGCTCTTCCACGAG---CCGGTGGGCTCCGACAGGGTGTCCCAGAAGCAGTTCCAGATGACAGAGATGGTCCTGGAGCTGGCAGCTCAGGTCCTGGAGCCTAGAAGCATTGGCTTTGGGATGGTGGATTCCAAGAAGGATGCCAAACTCGCCAAAAAGCTTGGCTTGGTTGAAGAGGGAAGTCTCTATGTCTTTAAGGAGGAACGGTTGATTGAATTTGATGGGGAACTGGCCACAGACGTCTTGGTGGAATTCCTCTTGGATCTGCTAGAAGACCCCGTGGAGGTCATAAACAGCAAGCTGGAGCTTCAGGCCTTTGACCAAATTGACGACGAAATCAAACTTATCGGCTACTTCAAAGGAGAAGACTCTGAACATTATAAGGCATTTGAAGAGGCTGCTGAACACTTCCAGCCATATGTCAAATTCTTTGCCACATTCGACAAAGGGGTTGCCAAGAAACTGGGTCTGAAGATGAATGAGGTGGACTTCTATGAACCATTCATGGATGACCCTGTTCACATCCCCGATAAGCCTTACACAGAAGAGGAGCTGGTTGAATTTGTGAAGGAGCACAAAAGAGCCACCTTGCGGAAGCTGCGTCCAGAAGACATGTTTGAGACATGGGAAGATGACATGGAAGGAATCCATATCGTGGCCTTTGCTGAAGAAGATGACCCAGACGGCTTTGAGTTCCTGGAAATCCTGAAGCAGGTTGCCAGGGACAACACTGATAATCCTGACCTGAGCATTGTGTGGATTGACCCTGACGACTTTCCTCTGCTCATCACTTACTGGGAGAAGACATTCAAGATTGACCTGTTCAGGCCGCAGATTGGGATTGTGAATGTCACAGACGCTGACAGTGTCTGGATGGACATCAGAGATGATGATGACCTGCCCACAGCCGAGGAGCTGGAGGACTGGATAGAAGATGTGCTTTCTGGGAAGATAAACACTGAAGATGATGACGACGACGATGATGATGATGACGACGACGATGATGATGATGATGATGATGATGACGATGATGACGACGATGATGATGACGATGATGATGAC---------------------------------------------------------------------------------------
>XM_009639088.2 PREDICTED: Egretta garzetta calsequestrin 2 (CASQ2), mRNA
ATGAAGGTGACTTGCTGGATCCTGGCA---GGTTTTTACCTGCTTTTCTGCTGCAAAGCAGAAGAGGGACTGAATTTCCCCACTTACGATGGGAAAGACCGAGTGATCGACCTGAACGAGAAGAACTACAAGCAGGCCTTGAAGAAGTACGACATGCTCTGCCTGCTCTTCCACGAG---CCCGTGAGCTCTGACAAGGTCTCCCAGAAGCAGTTCCAGATGACAGAGATGGTCCTGGAGCTGGCGGCTCAGGTCCTGGAGCCCAGGAGCATCGGCTTTGGGATGGTGGACTCCAAGAAGGATGCCAAACTTGCCAAAAAGCTAGGCTTGGTTGAAGAGGGAAGTCTCTATGTCTTTAAGGAGGAGCGGTTGATTGAATTTGATGGGGAACTGGCCACGGATGTCTTGGTGGAATTCCTCTTGGATCTGCTAGAAGACCCTGTGGAGATCATAAACAGCAAGCTGGAGCTTCAGGCCTTTGACCAAATCGATGAGGAGATCAAACTCATTGGCTACTTCAAAGGAGAAGATTCTGAACATTACAAGGCATTCGAAGAAGCTGCTGAACATTTCCAGCCGTACATCAAGTTCTTTGCCACCTTCGATAAAGGGGTTGCCAAGAAGCTAGGTCTGAAGATGAACGAGGTGGACTTCTATGAACCTTTTATGGATGAGCCTGTTCATATCCCTGATAAGCCTTACACAGAAGAGGAGCTGGTTGAATTTGTGAAGGAGCACAAAAGGGCCACCTTGAGGAAACTGCGCCCAGAGGACATGTTTGAGACATGGGAGGATGACATGGAGGGAATCCACATTGTGGCCTTTGCCGAAGAAGACGACCCAGATGGTTTTGAGTTCCTGGAAATCCTGAAGCAGGTTGCCAGGGACAACACCGACAATCCCGACCTGAGCATTGTCTGGATTGACCCCGACGACTTTCCTCTGCTCATCACTTACTGGGAGAAGACCTTCAAGATCGACCTGTTCAGACCACAGATCGGGGTGGTGAACGTCACAGATGCTGACAGCATCTGGATGGAGATCAGAGATGACGATGACCTGCCCACGGCTGAGGAGCTGGAGGACTGGATAGAGGACGTGCTTTCTGGGAAGATAAATACCGAAGATGATGATGACGATGATGACGACGACGATGATGACGATGATGATGATGATGACGATGATGATGACGATGATGATGACGACGACGACGACGAC---------------------------------------------------------------------------------------------
>XM_054628010.1 PREDICTED: Agelaius phoeniceus calsequestrin 2 (CASQ2), mRNA
ATGAAGGCAATTTGCTGGATCCTGGCA---GGTTTTTACCTGCTTTTCTGCTGCAAGGCAGAAGAGGGACTGAACTTCCCTACTTATGATGGGAAAGACCGAGTGATCGACCTGAACGAGAAGAATTACAAGCAGGCACTGAAGAAGTATGACATGCTCTGCCTGCTCTTCCACGAG---CCTGTGAGCTCTGACAAGGTCTCCCAGAAGCAGTTCCAGATGACAGAGATGGTGCTGGAGCTGGCAGCTCAGGTCCTGGAGCCCAGGAGCATTGGCTTTGGGATGGTGGACTCCAAGAAGGATGCCAAGCTTGCCAAAAAGTTAGGCTTGCTTGAAGAGGGGAGTCTCTATGTCTTTAAGGATGAGCGGTTGGTTGAATTTGATGGGGAACTGTCTGCAGATGTCTTGGTGGAATTCCTCTTGGATTTGCTGGAAGACCCCGTGGAGATCATCAACAGCAAGCTGGAGCTTCAGGCCTTTGACCAGATCGACGACGAAATCAAGCTCATCGGCTACTTCAAGGGAGAAGACTCAGAACATTTCAAGGCATTTGAAGAAGCTGCTGAACATTTCCAGCCCTACGTAAAGTTCTTTGCCACCTTTGACAAGGGGGTTGCCAAGAAGCTTGGCCTAAAGATGAATGAGGTGGACTTCTATGAACCCTTTATGGATGAGCCTGTTCACATCCCTGATAAGCCTTACTCAGAAGAGGAGCTGGTTGATTTTGTGAGAGAGCACAGAAGGGCCACCTTGAGGAAGCTGCGCCCAGAGGACATGTTTGAGACGTGGGAGGATGACATGGAGGGTATTCACATCGTAGCCTTTGCTGAAGAAGATGACCCAGATGGTTTTGAGTTCCTGGAAATCCTGAAGCAGGTTGCCAGGGACAACACGGATAATCCCGACCTGAGCATTGTCTGGATTGACCCTGACGACTTTCCTTTGCTCATCACTTACTGGGAGAAGACCTTCAAGATCGACCTGTTCAGACCACAGATCGGGGTGGTGAACGTCACAGATGCTGACAGTGTCTGGATGGACATCAGAGATGATGACGACCTGCCCACAGCCGAGGAGCTGGAGGATTGGATAGAGGATGTGCTTTCTGGGAAGATAAACACCGAGGATGATGATGACGATGAAGATGACGACGATGATGATGATGACGATGATGACGACGATGACGACGATGATGACGACGATGACGATGATGATGATGACGACGAC------------------------------------------------------------------------------------
>XM_034411163.1 PREDICTED: Pantherophis guttatus calsequestrin 2 (CASQ2), mRNA
ATGAAGGCAGCTTGCTGGTTCCTGGCA---GTTTTTTATGTGCTTGCTTGCTACAGGGCTGAAGAAGGACTAGACTTCCCTACCTATGATGGGAAAGATCGTGTGGTTGACTTGAGTGAGAAAAACTACAAGCAGGCCTTAAAGAAGTATGATATGTTTGGTGTACTGCTCCATGAA---CCAGTGACTTCCGACAAAAGCTCTCAAAGACGGTTTCAAATGACTGAGATGGTGCTCGAGCTTGCTGCACAGGTCCTGGAGGAGAAAGGCATTGCTTTTGGATTACTGGATTCTAAGAAAGATGCAAAGCTTGCAAAAAAACTAGGTTTGGATGAAGAAGGAAGCCTATATATCTTTAAGGAGGATCATGTAATAGAGTTTGATGGGCAAATGTCAGCAGATGTCTTGGTTGAATTCCTATTGGATCTGATGGAAGATCCTGTAGAAATCATTAACAACAAACTGGAAGTTCAAGCCTTTGATCACATGGAGGAGGAGATCAAACTTATTGGCTACTTCAAAGGAGAAGATTCAGAACATTACAAAGCATTTGAAGAGGCAGCTGAACACTTCCAGCCTTATGTCAGGTTCTTTGCCACATTTGACAAAGGGGTGGCCAAGAAATTGGGCCTAAAGCTAAATGAGGTGGATTTTTATGAACCATTTATGGATGATCCCATCCGTGTTCCTGACAAGCCATATACTGAAGAAGAATTGGTTGTGTTTGTGAATGAGCACAAAAGAAGCACACTGCGCAAGTTGCAGCCTGAAGACATGTTTGAGATCTGGGAGGATGATCTAGATGGAATTCACATTGTGGCGTTTGCTGAAGAAGACGATCCAGATGGCTTCGAATTCCTGGAAATTGTCAAGCAGGTTGCCAAAGACAACACTGATAATCCTGATCTAAGCATTGTCTGGATTGATCCTGATGATTTTCCTCTGCTTATCACATACTGGGAAAAGACATTCAAGATTGACCTGTTCAAGCCACAAATTGGTGTGGTCAATGTCACCGATGCGGACAGTGTCTGGATGGATATCAGGGATGATGATGAACTCCCTACAGTTGAGGAATTAGAAGATTGGATAGAAGATGTGCTTTCCGGCAAAATAAACACAGAAGATGATGATACTGATGATGATGATGATGATGATGATGATGATGATGATGATGATGATGACGATGATGAT---------------------------------------------------------------------------------------------------------------------
>XM_032214403.1 PREDICTED: Thamnophis elegans calsequestrin-2 (LOC116506587), mRNA
ATGAAGGCAGCTTGCTGGTTCCTGGCA---GTTTTTTATGTGCTTGCCTGCTACAGGGCTGAAGAAGGACTGGACTTCCCTACCTATGATGGGAAAGATCGTGTGGTTGACTTGAGTGAGAAAAACTACAAGCAGGCCTTAAAGAAGTACGATATGTTTGGTGTGCTGCTCCATGAA---CCAGTGACTTCCGACAAAAGCTCTCAAAGACGGTTTCAAATGACTGAGATGGTGCTCGAGCTTGCTGCACAGGTCCTAGAGGAGAAAGGCATTGCTTTTGGATTACTGGATTCTAAGAAAGATGCAAAGCTTGCAAAAAAACTAGGTTTGGATGAAGAAGGAAGCCTATATGTCTTTAAGGAGGATCATATAATAGAGTTTGATGGGCAAATGTCAGCAGATGTCTTGGTTGAATTCCTATTGGATCTGATGGAAGATCCTGTAGAAATCATTAACAGCAAACTGGAACTTCAAGCCTTTGACCACATGGAGGAGGATATCAAACTTATTGGCTACTTCAAAGGAGAAGATTCAGAACATTACAAAGCATTTGAAGAAGCAGCTGAACACTTCCAGCCTTATGTCAGGTTCTTTGCCACATTTGACAAAGGGGTGGCCAAGAAATTGGGCCTAAAGCTAAATGAGGTGGATTTTTATGAACCATTTATGGATGATCCCATACGTGTTCCTGACAAGCCATATACTGAAGAAGAATTGGTTGAGTTTGTGAATGAGCACAAAAGAGCCACCCTGCGCAAGTTGCAGCCTGAAGACATGTTTGAGATCTGGGAGGATGATCTAGATGGAATTCACATTGTGGCATTTGCTGAAGAAGACGATCCAGATGGCTTTGAATTCCTGGAAATTGTCAAGCAGGTTGCCAAAGACAATACTGATAATCCTGATCTAAGCATTGTCTGGATTGATCCTGATAATTTTCCTCTGCTGATCACATACTGGGAAAAGACATTCAAGATTGACCTGTTCAAGCCACAAATTGGTGTGGTCAATGTCACCGATGCTGACAGTGTCTGGATGGACATCAGGGATGATGATGAACTCCCTACAGTTGAGGAATTAGAAGATTGGATAGAAGATGTGCTTTCTGGCAAAATAAACACAGAAGATGATGATATTGATGATGATGATGACGATGATGATGACGATGATGACGATGATGAT---------------------------------------------------------------------------------------------------------------------------------
>XM_039497328.1 PREDICTED: Mauremys reevesii calsequestrin 2 (CASQ2), mRNA
ATGAAGACAGCTTGCTGGCTACTGGCA---GGTTTTTACCTGTTCTGCTGCTGCAGGGCTGAAGAGGGCCTGGACTTCCCCACCTACGATGGGAAGGATCGGGTGTTTGACCTGAACGAGAAGAACTACAAGCAGGCCCTGAAGAAGTATGATGTGCTCTGCCTGCTCTTCCATGAG---CCTGTGGGCTCAGATAAAGTCTCTCAGAAGCAGTTCCAGATGACAGAGATGGTACTGGAGCTGGCTGCCCAGGTCCTGGAAACTAAAGGTTTCGGCTTCGGGTTTGTGGATTCCAAAAAAGATGCAAAACTTGCCAAAAAGCTGGGCTTGGATGAAGAAGGAAGCCTCTATATCTTCAAGGAGGAACGTATGATTGAATTTGACGGGGAACTGGCTGCAGATGTCTTGGTTGAATTCCTCCTGGATTTGCTGGAGGACCCAGTGGAAATCATCAACAGCAAGCTGGAGCTACAGGCCTTCGACCGCATTGAGGACGAGATCAAACTCATTGGCTACTTCAAAGGCGAAGACTCTGAACATTACAAGGCATTTGAAGAGGCAGCGGAACACTTCCAACCATCCATCAAATTCTTTGCCACCTTTGACAAAGGGGTTGCAAAGAAACTAGCTCTGAAGCTGAATGAGGTGGATTTCTATGAGCCATTCATGGATGAGCCCGTTCATGTCCCCGACAAGCCTTACACGGAAGAGGAGCTGGTTGAGTTTGTGAAGGAGCACAAAAGAGCCACCCTAAGGAAGCTGCGTCCAGAAGACATGTTTGAGACCTGGGAGGATGACCTGGATGGAATCCACATTGTGGCCTTCGCCGAAGAAGACGACCCAGATGGCTTTGAGTTCCTGGAGATTCTGAAGCAAGTCGCCAAGGAGAACACTAATAATCCTGACCTAAGCATTGTGTGGATCGATCCTGATGACTTTCCTCTGCTCATCACCTATTGGGAGAAGATCTTCAAGATTGACCTATTCAAGCCACAGATCGGGGTGGTAAATGTCACAGATGCAGACAGTATTTGGATGGAAATCAGGGATGATGATGACCTGCCCACAGCTGAGGAGTTGGAAGACTGGATAGAGGATGTGCTCTCTGGGAAGATAAACACGGAAGATGATGACGATGACGACGATGATGATGACGACGACGACGATGATGATGATGACAATGACGACGACGATGACGATGATGAT---------------------------------------------------------------------------------------------------------
>XM_009102575.4 PREDICTED: Serinus canaria calsequestrin 2 (CASQ2), mRNA
ATGAAGGCAATTTGCTGGATCCTGGCA---GGTTTTTACCTGCTTTTCTGCTGCAAGGCAGAAGAGGGACTGAACTTCCCTACTTACGATGGGAAGGACCGAGTGATTGACCTGAACGAGAAGAATTACAAACAGGCACTGAAGAAGTATGACATGCTCTGCCTGCTCTTCCATGAG---CCTGTGGGCTCTGACAAGGTCTCCCAGAAGCAGTTCCAGATGACAGAGCTGGTCCTGGAGCTGGCAGCTCAGGTCCTGGAGCCCAGGAGCATTGGCTTTGGGATGGTGGACTCCAAGAAGGATGCCAAGCTTGCCAAAAAGTTAGGCTTGGTTGAAGAGGGAAGTCTCTATGTGTTTAAGGATGAACGATTGGTTGAATTTGATGGGGAACTGTCTGCAGATGTCTTGGTGGAATTTCTTTTGGATTTGCTGGAAGACCCCGTGGAGGTCATAAACAGCAAGCTGGAGCTTCAGGCCTTTGACCAGATCGACGACGAAATCAAACTTATCGGCTACTTCAAGGGAGAAGACTCAGAACATTTCAAGGCATTTGAAGAAGCTGCTGAACAATTCCAGCCCTATGTCAAGTTCTTTGCCACCTTTGACAAAGGGGTTGCCAAGAAGCTTGGCCTAAAGATGAATGAGGTGGACTTCTATGAACCCTTTATGGATGAGCCTGTTCACATCCCTGACAAGCCTTACTCAGAAGAGGAGCTGGTTGATTTTGTGAGAGAGCACAGAAGGGCCACCTTGAGGAAGCTGCGCCCAGAGGACATGTTTGAGACATGGGAGGATGACATGGAGGGTATTCACATCGTAGCCTTTGCTGAAGAGGATGACCCAGATGGTTTTGAGTTCCTGGAAATCCTGAAGCAGGTTGCCAGGGACAACACGGACAATCCCGACCTGAGCATTGTCTGGATTGACCCCGATGACTTTCCTTTGCTCATCACTTACTGGGAGAAGACCTTCAAGATCGACCTGTTCAGGCCACAGATCGGGGTGGTGAACGTCACAGATGCTGACAGCGTCTGGATGGACATCAGAGATGATGACGACCTGCCCACAGCCGAGGAGCTGGAGGACTGGATAGAGGACGTGCTTTCTGGGAAGATAAACACCGAAGATGACGACGACGATGAAGATGACGACGATGATGATGACGACGATGATGACGACGACGACGATGATGACGACGATGACGACGACGATGATGATGATGACGAC------------------------------------------------------------------------------------
>XM_062595219.1 PREDICTED: Rhea pennata calsequestrin 2 (CASQ2), mRNA
ATGAAGGCAACTTGCTGGATTCTGGCA---GGTTTTTACCTGCTTTTCTGCTGCAAAGCAGAAGAGGGACTACATTTCCCCACTTACGATGGGAAAGACCGAGTGATTGACTTGAACGAAAAGAACTATAAGCAAGCCCTGAAGAAGTATGACATGCTATGCTTGCTCTTCCATGAG---CCTGTGAGCTCCGACAAGGTCTCCCAGAAGCAGTTCCAGATGACAGAGATGGTCCTGGAGCTGGCAGCTCAGGTCCTGGAACCTCGGAGCATTGGCTTTGGTATGGTGGACTCCAAGAAGGATGCCAAGCTTGCCAAAAAGCTAGGCTTAGTTGAAGAAGGAAGCCTCTATGTCTTTAAAGAGGAAAGATTGATTGAATTTGATGGGGAACTGGCCACAGATGTCTTGGTGGAATTCCTCTTGGATCTGCTAGAAGACCCTGTGGAGATCATAAACAGCAAGCTGGAACTTCAGGCCTTTGATCAAATCGATGAGGAAATCAAACTCATTGGCTACTTCAAAGGAGAAGACTCTGAACATTACAAAGCATTTGAGGAGGCAGCTGAACACTTTCAGCCATACATCAAATTTTTTGCCACCTTTGACAAAGGGGTTGCCAAGAAACTAGGTCTGAAGATGAATGAAGTGGATTTCTATGAACCATTTATGGATGAACCTGTTCACATCCCCGATAAGCCTTACACAGAGGAGGAATTGGTTGAATTTGTGAAGGAGCACAAAAGGGCCACCTTGCGGAAGCTGCGCCCAGAAGACATGTTTGAGACCTGGGAGGATGACATGGAAGGAATCCACATTGTGGCCTTTGCTGAAGAAGATGATCCAGATGGCTTTGAGTTCCTGGAAATTCTGAAGCAGGTTGCCAGGGACAACACGGATAATCCCGATCTGAGCATTGTGTGGATTGACCCCGATGACTTTCCACTGCTGATCACTTACTGGGAGAAGACTTTCAAGATTGACCTGTTCAGACCACAGATTGGGGTGGTGAACGTCACAGATGCTGACAGTGTCTGGATGGAGATCAGAGATGACGATGACCTGCCCACAGCTGAAGAGCTGGAAGACTGGATAGAGGATGTGCTTTCTGGGAAGATAAATACTGAAGATGATGACGATGATGATGACGATAACGATGATGATGATGACAATGACGACGATGATGATGATGACGATGACGATGACGATGATGACGATGAT---------------------------------------------------------------------------------------------
>XM_048818443.1 PREDICTED: Caretta caretta calsequestrin 2 (CASQ2), mRNA
ATGAAGATAGCTTGCTGGCTACTGGCA---GGTTCTTACCTGTTCTTCTGCTGCAGGGCTGAAGAGGGACTGGACTTCCCCACCTACGATGGGAAGGATCGGGTGTTTGACCTGAACGAGAAGAACTACAAGCAGGCCCTGAAGAAGTATGACGTGCTCTGCCTACTCTTCCATGAG---CCTGTGGGCTCTGATAAAGTCTCTCAGAAGCAGTTCCAGATGACAGAGATGGTACTGGAGCTGGCTGCCCAGGTCCTGGAAACGAAAGGTTTCGGCTTTGGGTTTGTGGATTCCAAGAAAGATGCAAAACTAGCCAAAAAGCTGGGTTTGGATGAAGAAGGAAGCCTCTATGTCTTCAAGGAGGAGCGCATGATTGAATTTGACGGGGAACTGGCTGCAGATGTCTTGGTTGAATTCCTCCTGGACTTGCTGGAGGACCCCGTGGAAATCATCAACAGCAAGCTGGAGCTACAGGCCTTCGACCGCATTGAGGATGAGATCAAACTCATTGGCTACTTCAAAGGAGAAGACTCTGAACATTACAAGGCATTTGAAGAAGCAGCAGAACACTTCCAACCATCCATCAAATTCTTTGCCACCTTTGACAAAGGGGTTGCAAAGAAACTAGCTCTGAAGCTGAATGAGGTGGATTTCTACGAGCCATTCATGGATGAGCCAGTTCATGTCCCCGACAAGCCTTACACGGAAGAGGAGCTGGTTGAGTTTGTGAAGGAGCACAAAAGAGCCACCCTGAGGAAGCTGCGTCCAGAAGACATGTTTGAGACCTGGGAGGATGACCTGGATGGAATCCACATTGTGGCCTTCGCCGAAGAAGACGACCCGGATGGCTTTGAGTTCCTGGAGATTCTGAAACAAGTCGCCAAGGAGAACACCGACAATCCTGACCTTAGCATTGTGTGGATCGACCCTGATGACTTTCCTTTGCTCATCACCTATTGGGAGAAGATCTTCAAGATCGACCTATTCAAGCCACAGATCGGGGTGGTAAATGTCACAGATGCAGACAGTGTTTGGATGGAAATCAAGGATGATGATGACCTGCCCACAGCGGAGGAGCTGGAAGACTGGATAGAGGATGTGCTCTCTGGGAAGATAAACACGGAAGATGACGACGATGACGACGACGACGACGACAATGATGATGATGACGACGACGACGACGACGATGATGATGAT------------------------------------------------------------------------------------------------------------------
>XM_039366555.1 PREDICTED: Crotalus tigris calsequestrin-2 (LOC120318652), transcript variant X2, mRNA
ATGAAGGCAGCTTGCTGGTTCCTGGCA---ATTTTTTATGTGCTTGCCTGCTACAGGGCTGAAGAAGGACTGGACTTCCCTACCTATGATGGGAAAGATCGTGTGGTTGACTTGAGTGAGAAAAACTACAAGCAGGCCTTAAAGAAGTACGATATGTTTGGTGTGCTGCTCCATGAA---CCAGTGACTTCCGACAAAAGCTCTCAAAGACGGTTTCAAATGACTGAGATGGTGCTTGAGCTTGCTGCACAGGTCCTAGAGGAGAAAGGCATTGCTTTTGGATTATTGGATTCTAAGAAAGATGCAAAGCTTGCAAAAAAACTAGGTTTGGATGAAGAAGGAAGCTTATATATCTTTAAGGAGGATCATGTAATAGAGTTTGATGGGCAAATGTCAGCAGATGTCTTGGTTGAATTCCTGTTGGATCTGATGGAAGATCCTGTAGAAATCATTAACAACAAACTGGAACTTCAGGCCTTTGACCACATGGAGGAGGAAATCAAACTTATTGGCTACTTCAAAGGAGAAGATTCAGAATATTACAAAGCATTTGAAGAGGCAGCTGAACATTTCCAGCCTTATGTTAGGTTCTTTGCCACATTTGACAAAGGGGTGGCCAAGAAATTGGGCCTAAAGCTAAATGAGGTGGATTTCTATGAACCATTTATGGATGATCCCATCCGTGTTCCTGACAAGCCATATACTGAAGAAGAATTGGTTGAGTTTGTGAATGAGCACAAAAGAAGCACACTGCGCAAGTTGCAACCTGAAGACATGTTTGAGATCTGGGAGGACGATCTAGATGGAATTCACATTGTGGCATTTGCTGAAAAAGATGATCCAGATGGCTTCGAATTCCTGGAAATTGTCAAACAGGTTGCCAAAGACAACACTGATAATCCTGATCTAAGCATTGTCTGGATTGATCCTGATGATTTTCCTCTGCTGATCACATACTGGGAAAAGACATTCAAGATTGACCTGTTCAAGCCACAAATTGGTGTGGTAAATGTCACCGATGCTGACAGTGTCTGGATGGACATCAGGGATGATGATGAACTCCCTACAGTTGAGGAATTAGAAGATTGGATAGAAGATGTGCTTTCCAGCAAAATAAACACAGAAGATGATGATGATGATGACGACGACGACGACGACGACGATGATGAT---------------------------------------------------------------------------------------------------------------------------------------------
>XM_034010745.2 PREDICTED: Acipenser ruthenus calsequestrin-2 (LOC117406600), mRNA
ATGAGGATCATCTGGTTCTTGCTGCCG---TGTCTTTATCTAATCTCATTTTGCATTGCGGAAGAAGGGCTTGAATTTCCCACTTACGATGGAAAGGACCGGGTGATAGACATTGATGCAAAAAATTACAAGAAGGCGCTGAAGAAGTATGACATGCTGTGTCTCCTCTACCATGAG---CCCATTCCTTCCAGCAAGGAGCTGCAGAAGCAGTTTCAAATGACTGAGCTGGTGTTGGAGCTTGCTGCCCAGGTTCTGGAAGATAAACACATTGGGTTTGGAATGGTAGATTCAAAGAAAGATGCCAAAGTGGCCAAAAAACTTGATCTGAACGAGGAAGGCAGTGTCTATGTGTTCAAAGCTGAACGTGTCATTGAGTTTGATGGAGAACTCGCTGCAGACGTCCTGGTTGAATTTCTGTTAGATCTGATGGAAGAACCAGTGGAGTTCATCAGCAACCCCTCAGAACTCCGAGCCTTTGACAACATCGACCAGGAGATCAAACTCATTGGCTATTTCAAAAACGAAGATTCAGAACATTTTCATGCTTTTGAAGAGGCAGCTGAGCACTTCCAGCCTTACATTAAATTCTTCGCAACATTCGACAAAGGAGTTGCAAAGAAACTTACTTTGAAAATGAATGAGGTGGACTTTTATGAATCTTTCATGGAAGACCCAGTTACCATTCCTGGAAAGACACACACTGAAGAGGAAATTGTGGAGTATGTGAATGAACACAAACGAGCTACTCTTAGAAAGTTGCGTGCACAAGACATGTTTGAGACCTGGGAGGACGATTTGGATGGATCCCACATTGTTGCCTTTGCTGAAGAGGAAGACCCTGATGGTTTTGAGTTCCTGGAGATTCTTAAAGAAGTGGCCAGAGACAACACCAACAACCCTGACCTCAGTATTTTGTGGATTGACCCAGATGACTTTCCATTGTTGATCGCTTATTGGGAGAAAACCTTCAAAATTGACCTCTACAAACCCCAAATTGGAGTGGTGAATGTTACTGATGCTGATAGTGTGTGGATGGACATCACAGATGATGAAGACCTGCCCACAGCTCAGGAGCTGGAGGATTGGATTGAGGATGTGCTGTCTGGGAAAGTGAACACTGAGGATGATGATGATGACAATGATGATGATGATGATGATGATGACAATGATGATGATGATGATGATGACGATGATGATGATGAAGATGATGATGATGATGACGATGATGATGACGATGATGATGACGATGATGACGATGACGATGACGATGATGACGATGATGAT------------------------
>XM_008922525.2 PREDICTED: Manacus vitellinus calsequestrin 2 (CASQ2), mRNA
ATGAAGGCAACTTGCTGGATCCTGGCA---GGTTTTTACCTGCTTTTCTGCTGCAAGGCAGAAGAGGGACTGAACTTCCCCACTTACGATGGGAAAGACAGAGTGATCGACCTGAACGAGAAGAACTACAAGCAGGCTCTGAAGAAGTATGACATGCTCTGCCTGCTCTTCCATGAG---CCTGTGAGTTCTGACAAGGTCTCCCAAAAGCAATTCCAGATGATAGAGATGGTCCTGGAGCTGGCAGCTCAGGTCCTGGAGCCCAGAAGCATCGGTTTTGGGATGGTGGACTCCAAGAAGGATGCCAAACTTGCCAAAAAATTAGGCTTGCTTGAAGAGGGAAGTCTCTATGTCTTTAAGGATGAGCGGTTGATCGAATTTGATGGGGAACTGGCCACAGATGTCTTGGTGGAATTCCTCTTGGATTTGCTAGAAGACCCCGTGGAGGTCATAAACAGCAAGCTGGAGCTTCAGGCCTTTGACCAGATCGATGATGAAATCAAACTCATCGGCTACTTTAAAGGAGAAGACTCTGAACATTTCAAGGCATTTGAAGAAGCTGCTGAACAATTCCAGCCGTACATCAAGTTCTTTGCTACTTTTGACAAAGGGGTTGCCAAGAAGCTAGGTCTGAAGATGAATGAGGTGGACTTCTATGAACCATTTATGGATGAGCCTGTTCACATCCCTGATAAGCCTTACACAGAAGAGGAGCTGGTTGAATTTGTGAGAGAGCACAGAAGGGCCACCTTGAGGAAGCTGCGCCCAGAGGACATGTTTGAGACGTGGGAGGATGACATGGAGGGTATCCACATCGTAGCCTTCGCTGAAGAAGACGACCCAGATGGTTTTGAGTTCCTGGAAGTTCTGAAGCAGGTTGCCAGGGACAACACCGATAATCCTGACCTGAGCATTGTCTGGATTGACCCTGATGACTTTCCTCTGCTGATCACTTACTGGGAGAAGACCTTCAAGATCGACTTGTTCAGACCACAGATCGGGGTGGTGAATGTCACAGACGCTGACAGCATCTGGATGGACATCAGAGATGATGATGATCTGCCCACAGCTGAGGAGCTGGAAGACTGGATAGAAGATGTGCTTTCTGGGAAGATAAATACTGAAGATGATGATGATGACGACGATGACGACGACGATGATGACGATGACGACGATGATGACGATGATGATGACGACGATGATGAAGACGACGATGATGACGATGAC------------------------------------------------------------------------------------
>NM_001232.4 Homo sapiens calsequestrin 2 (CASQ2), mRNA
ATGAAGAGAACTCACTTGTTTATTGTG---GGGATTTATTTTCTGTCCTCTTGCAGGGCAGAAGAGGGGCTTAATTTCCCCACATATGATGGGAAGGACCGAGTGGTAAGTCTTTCCGAGAAGAACTTCAAGCAGGTTTTAAAGAAATATGACTTGCTTTGCCTCTACTACCATGAG---CCGGTGTCTTCAGATAAGGTCACGCAAAAACAGTTCCAACTGAAAGAAATCGTGCTTGAGCTTGTGGCCCAGGTCCTTGAACATAAAGCTATAGGCTTTGTGATGGTGGATGCCAAGAAAGAAGCCAAGCTTGCCAAGAAACTGGGTTTTGATGAAGAAGGAAGCCTGTATATTCTTAAGGGTGATCGCACAATAGAGTTTGATGGCGAGTTTGCAGCTGATGTCTTGGTGGAGTTCCTCTTGGATCTAATTGAAGACCCAGTGGAGATCATCAGCAGCAAACTGGAAGTCCAAGCCTTCGAACGCATTGAAGACTACATCAAACTCATTGGCTTTTTCAAGAGTGAGGACTCAGAATACTACAAGGCTTTTGAAGAAGCAGCTGAACACTTCCAGCCTTACATCAAATTCTTTGCCACCTTTGACAAAGGGGTTGCAAAGAAATTATCTTTGAAGATGAATGAGGTTGACTTCTATGAGCCATTTATGGATGAGCCCATTGCCATCCCCAACAAACCTTACACAGAAGAGGAGCTGGTGGAGTTTGTGAAGGAACACCAAAGACCCACTCTACGTCGCCTGCGCCCAGAAGAAATGTTTGAAACATGGGAAGATGATTTGAATGGGATCCACATTGTGGCCTTTGCAGAGAAGAGTGATCCAGATGGCTACGAATTCCTGGAGATCCTGAAACAGGTTGCCCGGGACAATACTGACAACCCCGATCTGAGCATCCTGTGGATCGACCCGGACGACTTTCCTCTGCTCGTTGCCTACTGGGAGAAGACTTTCAAGATTGACCTATTCAGGCCACAGATTGGGGTGGTGAATGTCACAGATGCTGACAGTGTCTGGATGGAGATTCCAGATGATGACGATCTTCCAACTGCTGAGGAGCTGGAGGACTGGATTGAGGATGTGCTTTCTGGAAAGATAAACACTGAAGATGATGATGAAGATGATGATGATGATGATAATTCTGATGAAGAGGATAATGATGACAGTGATGACGATGATGATGAA------------------------------------------------------------------------------------------------------------
>XM_044452395.1 PREDICTED: Varanus komodoensis calsequestrin 2 (CASQ2), transcript variant X1, mRNA
ATGAGGACAGTTTGCTGGATTCTGGCA---GGTTTTTATGTGCTGACCTGCTGCAGGTCAGAAGGAGGACTGGACTTTCCTACCTATGATGGAAAAGATCGAGTGATTGACCTGAGTGAGAAGAACTACAAACAGACCTTGAAGAAATATGATATGTTTGGGGTGCTGCTTCATGAG---TCCGTGACATCTGACAAAACTTCTCAGAGACGTTTTCAAATGACTGAGATGGTGCTGGAGCTTGCTGCACAGGTCCTAGAAGACAAAGCCATTGGTTTTGGGTTAGTGGATTCCAAGAAAGATGCAAAACTTGCCAAAAAGCTAGGTTTGGATGAAGAAGGAAGCCTATATATTTTTAAAGAGGACCACATCATTGAGTTTGATGGGCAAATGGCAGCAGATGTTTTGGTTGAATTCCTCCTAGATCTGATGGAGGATCCAGTGGAAATTATTAATAACAAACTGGAGCTACAGGCCTTTGACCACATGGAAGAGGAAATCAAACTGATTGGCTACTTCAAAGGAGAAGATTCGGAACATTACAAAGCATTTGAGGATGCAGCTGAACACTTCCAGCCCTACATAAAGTTCTTTGCCACCTTTGACAAAGGGGTGGCAAAGAAATTGGGACTGAAGCTAAATGAAGTGGATTTCTATGAGCCCTTTATGGATGACCCAGTGCATGTCCCTGACAAACCATATTCAGAAGAAGAACTGGTTGAATTTGTGAATGAGCACCGAAGAGCCACGCTGCGCAAGTTGCGTCCGGATGATATGTTCGAGACCTGGGAGGATGACCTGGATGGAATTCACATTGTGGCATTTGCTGAAGAAGATGACCCTGATGGCTTTGAATTCCTGGAGGTTGTCAAGCAGGTTGCCAAAGACAACACTGACAATCCTGATTTGAGCATTGTATGGATTGACCCAGATGACTTTCCTCTGCTCATCACATACTGGGAAAAGACTTTCAAAATTGACCTGTTCAAGCCACAGATTGGTGTGGTCAATGTCACAGATGCTGACAGTGTCTGGATGGACATCCAGGATGATGACGACCTCCCTACGCCTGAGGAATTGGAAGACTGGATAGAAGATGTTCTCTCTGGAAAAATAAATACTGAAGATGATGATGTTGATGAAGATGATGACGACGATAATGATGACGATGAC------------------------------------------------------------------------------------------------------------------------------------------
>XM_011285085.4 PREDICTED: Felis catus calsequestrin 2 (CASQ2), mRNA
ATGAAGAGAACGCACCTGTTCATCGTG---GGGGTCTACCTGCTGTCCTCCTGCAGGGCAGAAGAGGGACTCAACTTCCCCACGTATGACGGCAAGGACCGCGTGGTAAGCCTCACTGAGAAGAACTTCAAGCAGGTTTTGAAGAAATACGACTTGCTCTGCCTCTACTACCACGAG---CCCGTGTCTTCAGACAAAGTCGCGCAGAAACAGTTCCAACTGAAAGAAATTGTGCTGGAGCTTGTGGCCCAGGTCCTGGAACATAAAGATATAGGCTTTGTGATGGTGGATGCCAAGAAAGAAGCCAAGCTTGCCAAGAAACTGGGTTTTGACGAAGAAGGAAGTCTGTATGTTCTTAAGGGCGATCGCACAATTGAGTTTGATGGCGAATTTGCAGCTGACGTCCTGGTGGAGTTTCTCCTGGACCTAATTGAGGATCCCGTGGAGATCATCAACAGCAAACTGGAAGTCCAAGCCTTTGAACGCATTGAGGACCACATCAAGCTCATTGGCTTTTTCAAGAGTGAAGACTCGGAGTATTACAAGGCTTTTGAAGAGGCAGCTGAACACTTCCAACCTTACATCAAATTTTTTGCTACGTTCGACAAAGGGGTTGCAAAGAAATTATCCTTGAAGATGAATGAGGTTGACTTCTACGAGCCATTTATGGAAGAGCCCATTGCCATCCCCGACAAACCTTACACAGAAGAGGAGCTTGTGGAGTTTGTCAAGGAGCATCAAAGACCCACCTTACGTCGCCTGCGCCCAGAAGATATGTTTGAAACATGGGAAGATGATTTGAATGGGATCCACATTGTGGCCTTTGCAGAGAGGAGTGACCCAGATGGTTACGAGTTCCTGGAAATCCTGAAACAGGTTGCCAGGGACAACACGGACAACCCTGACCTGAGCATCGTGTGGATTGACCCGGATGACTTTCCTCTGCTTGTTGCCTATTGGGAAAAGACTTTCAAGATTGATCTATTCAAGCCACAGATTGGGGTGGTGAATGTGACAGATGCCGACAGCGTCTGGATGGAGATCCCAGATGATGACGACCTGCCCACAGCTGAGGAGCTGGAAGACTGGATCGAGGATGTGCTTTCCGGGAAGATAAACACTGAAGACGACGACAATGAAGATGAGGATGACAGGGATGATGACGAGGATGACGATGACGATGACGACGACAATTCTGATGAGGATAATGATGACAGCGATGACGATGATGAG------------------------------------------------------------------------------
>XM_003202719.4 PREDICTED: Meleagris gallopavo calsequestrin 2 (CASQ2), mRNA
ATGAGAGCGACTTGCTGGATCCTGGCA---GGCTTTTGCTTGCTTTTCTGCTGCAAGGCAGAAGAAGGACTGAATTTCCCCACGTATGATGGGAAAGACCGAGTGATCGACCTGAACGAGAAGAACTACAAGCATGCCCTGAAGAAGTATGACATGCTTTGTCTGCTCTTCCATGAG---CCCGTGAGCTCTGACAGGGTGTCCCAGAAGCAGTTCCAGATGACAGAGATGGTCCTGGAGCTGGCAGCTCAGGTCCTGGAGCCTAGGAGCATCGGCTTTGGGATGGTGGATTCCAAGAAGGATGCCAAACTCGCCAAAAAGCTAGGCTTGGTTGAGGAGGGAAGTCTCTATGTCTTTAAGGAGGAACGGTTGATTGAATTTGACGGGGAACTGGCCACGGATGTCTTGGTGGAATTCCTCTTGGATTTGCTAGAAGACCCTGTTGAAATCATAAACAGCAAGCTGGAGCTTCAAGCCTTTGACCAAATTGATGACGAAATCAAACTGATCGGCTACTTCAAAGGAGAAGACTCTGAACATTACAAGGCATTTGAAGAGGCTGCTGAACACTTCCAACCATACATCAAATTCTTTGCCACATTTGACAAAGGGGTTGCTAAGAAACTGGGTCTGAAGATGAACGAGGTGGACTTCTATGAACCATTCATGGATGATCCTGTTCACATCCCCGATAAACCTTACACAGAAGAGGAGCTGGTTGAATTTGTGAAGGAGCACAAAAGAGCCACCTTGCGGAAGCTGCGCCCAGAAGATATGTTTGAGACATGGGAAGATGACATGGAAGGAATCCATATCGTGGCCTTTGCTGAAGAAGATGACCCAGACGGCTTTGAGTTCCTGGAAATCCTGAAGCAGGTTGCCAGGGACAACACTGATAATCCTGACCTGAGCATTGTGTGGATCGACCCTGACGACTTTCCTCTGCTTATCACTTACTGGGAGAAGACCTTCAAGATTGACCTGTTCAGGCCGCAGATTGGGATTGTGAATGTCACAGACGCTGATAGTGTCTGGATGGAGATCAGAGACGATGATGACCTGCCCACAGCCGAGGAGTTGGAGGACTGGATAGAGGACGTGCTTTCTGGGAAGATAAATACTGAAGATGATGATGATGATGATGACGATGATGATGACGACGATGACGACGATGATGATGACGACGATGACGACGACGATGATGATGACGATGATGATGATGAC---------------------------------------------------------------------------------------
>XM_053371050.1 PREDICTED: Podarcis raffonei calsequestrin 2 (CASQ2), mRNA
ATGAAAACAGCTTGCTGGCTCCTGGCA---GTTTTTTACGTGCTCACTTGCTGCAGGGCAGAAGAAGGACTGGAATTCCCTACCTACGATGGGAAAGATCGGGTGATTGACCTGAGCGAGAAAAACTACAAGCAGGCCTTCAAGAAGTATGACATGGTCGGCGTGCTCCTTCATGAG---CCTGTGGCATCCGACAAAATTTCGCAGAGGCGTTTTCAAATGACTGAGTTGGTGCTGGAGCTCGCTGCACAGGTCCTAGAAGAGAAAGGCATTGGTTTTGGATTAGTGGATTCCAAGAAAGATGCCAAACTTGCCAAAAAGCTGGGTCTGGATGAAGAAGGGAGCCTGTACATCTTTAAGGAGGATCACATCATCGAGTTTGATGGGCAAATGGCTGCAGACGTCTTGGTTGAATTCCTCCTAGATCTGATGGAAGACCCAGTAGAGATCATCAACAGCAAATTGGAGCTGCAGGCCTTTGACCACATGGAAGAAGAGACCAAACTCATTGGCTACTTCAAAGGAGAAGACTCAGAACATTACAAAGCATTTGAGGAGGCAGCGGAACACTTCCAGCCCTACGTCAAGTTCTTTGCCACCTTTGACAAAGGGGTTGCAAAGAAACTGGGCCTGAAGCTAAATGAGGTGGATTTCTATGAGCCTTTTATGGATGAGCCGGTCCATGTCCCTGACAAGCCATATACAGAAGAAGAACTGGTTGATTTTGTGAATGAGCACAGAAGAGCCACACTGCGCAAGCTGCGCCCAGAAGATATGTTTGAGACCTGGGAGGATGACCTCGATGGCATTCACATTGTGGCATTTGCTGAAGAAGATGACCCAGATGGCTTTGAATTCCTGGAAATTGTCAAGCAGGTTGCTAAAGACAATACCGACAACCCTGAATTGAGCATTGTGTGGATTGACCCAGACGACTTTCCTCTGCTCATTGTGTACTGGGAAAAGACCTTCAAGATCGACCTATTCAAGCCACAGATTGGTGTGGTCAATGTCACAGATGCTGATAGTGTCTGGATGGATATCAGAGATGATGATGACCTCCCAACAGCTGAGGAATTGGAAGATTGGATAGAGGATGTGCTTTCTGGGAAGATAAACACTGAAGACGATGATGTTGATGAAGATGATGAAGATGAAGATGATGATGACGACGACGATGACGACGAC---------------------------------------------------------------------------------------------------------------------------
>XM_036392720.2 PREDICTED: Molothrus ater calsequestrin 2 (CASQ2), mRNA
ATGAAGGCAATTTGCTGGATCCTGGCA---GGTTTTTACCTGCTTTTCTGCTGCAAGGCAGAAGAGGGACTGAACTTCCCTACTTATGATGGGAAAGACCGAGTGATCGACCTGAACGAGAAGAATTACAAGCAGGCACTGAAGAAGTATGACATGCTCTGCCTGCTCTTCCACGAG---CCTGTGAGCTCTGACAAGGTCTCCCAGAAGCAGTTCCAGATGACAGAGATGGTGCTGGAGCTGGCAGCTCAGGTCCTGGAGCCCAGGAGCATTGGCTTTGGGATGGTGGACTCCAAGAAGGATGCCAAGCTTGCCAAAAAGTTAGGCTTGCTTGAAGAGGGGAGTCTCTATGTCTTTAAGGATGAGCGGTTGGTTGAATTTGATGGGGAACTGTCTGCAGATGTCTTGGTGGAATTCCTCTTGGATTTGCTGGAAGACCCCGTGGAGATCATCAACAGCAAGCTGGAGCTTCAGGCCTTTGACCAGATCGACGACGAAATCAAGCTCATCGGCTACTTCAAGGGAGAAGACTCAGAACATTTCAAAGCATTTGAAGAAGCTGCTGAACATTTCCAGCCCTATGTAAAGTTCTTTGCCACCTTTGACAAGGGGGTTGCCAAGAAGCTTGGCCTAAAGATGAATGAGGTGGACTTCTATGAACCCTTTATGGATGAGCCTGTTCACATCCCTGATAAGCCTTACTCAGAAGAGGAGCTGGTTGATTTTGTGAGAGAGCACAGAAGGGCCACCTTGAGGAAGCTGCGCCCAGAGGACATGTTTGAAACATGGGAGGATGACATGGAGGGTATTCACATCGTAGCCTTTGCTGAAGAAGATGACCCAGATGGTTTTGAGTTCCTGGAAATCCTGAAGCAGGTTGCCAGGGACAACACGGATAATCCCGACCTGAGCATTGTCTGGATTGACCCTGACGACTTTCCTTTGCTCATCACTTACTGGGAGAAGACCTTCAAGATCGACCTGTTCAGACCACAGATCGGGGTGGTGAACGTCACAGATGCTGACAGTGTCTGGATGGACATCAGAGATGATGACGACCTGCCCACAGCCGAGGAGCTGGAGGACTGGATAGAGGACGTGCTTTCTGGGAAGATAAACACCGAGGATGATGATGACGATGATGATGACGACGATGATGATGATGACGATGATGACGACGATGACGACGATGATGACGACGATGACGACGATGATGACGACGACGAC------------------------------------------------------------------------------------
>XM_059901279.1 PREDICTED: Balaenoptera ricei calsequestrin 2 (CASQ2), mRNA
ATGAAGAGAACCCACCTGTTTGTGATG---GCGGTCTACCTGCTGTCCTCCTGCAGGGCAGAGGAGGGGCTGAACTTCCCCACCTATGACGGCAAGGACCGCGTGGTCAGTCTAACCGAGAAGAACTTCAAGCAGGTTTTGAAGAAATACGACTTGCTCTGCCTCTACTACCATGAG---CCCGTGTCTTCAGATAAAGTCGTGCAGAAACAGTTCCAAATGAAAGAAATCATTCTGGAGCTTGTGGCCCAAGTCCTGGAACATAAAGATATAGGCTTTGTGATGGTGGATGCCAAGAAAGAAGCCAAGCTTGCCAAGAAACTGGGTTTTGATGAAGAAGGAAGTCTGTATGTTCTTAAGGGTGATCGCACAATTGAGTTTGATGGCGAGTTTGCAGCTGATGTCTTGGTGGAGTTTCTCTTGGACCTCATTGAAGACCCAGTGGAGATCATCAACAGCAAACTGGAAGTCCAAGCCTTTGAGCGCATTGAGGACCATATCAAACTCATTGGCTTTTTCAAGAGTGAGGACTCAGAATATTACAAGGCTTTTGAAGAGGCAGCTGAACATTTCCAGCCGTACATCAAATTTTTTGCTACTTTCGACAAAGGGGTTGCAAAGAAATTGTCCTTGAAGATGAATGAGGTTGACTTCTACGAGCCATTTATGGACGAGCCCATTGCCATCCCTGACAAACCCTACACAGAAGAGGAGCTTGTGGAGTTTGTGAAGGAGCACCAAAGACCCACTCTACGTCGCTTGCGCCCAGAAGATATGTTTGAAACATGGGAAGATGATTTGAACGGGATCCACATTGTGGCCTTTGCGGAGAGGAGTGATCCAGATGGCTATGAGTTCCTGGAGATCCTGAAGCAGGTTGCTCGGGACAACACGGACAACCCTGACCTGAGCATCGTATGGATCGACCCAGATGACTTTCCTCTGCTTGTTGCCTACTGGGAAAAGACTTTCAAGATTGACCTATTCAAGCCACAGATTGGAGTGGTGAACGTCACAGACGCTGACAGTGTCTGGATGGAGATTCCAGATGGTGATGACCTGCCCACAGCTGAGGAGCTGGAAGACTGGATTGAGGATGTGCTTTCTGGGAAGATAAACACTGAAGACGATGACAACGAAGATGAAGAGGATGAAGAGGATGACGACGACAATGATGATGACGACAATGACAATTCTGACGAAGAGGATGATGATGACAGTGACGACGATGAGGAC---------------------------------------------------------------------------
>XM_019548743.1 PREDICTED: Crocodylus porosus calsequestrin 2 (CASQ2), mRNA
ATGAAGGTGGCTTTCTGGCTTGTGGCA---GGTTTGTGCCTGCTTTTCTGCTGCAAGGCAGAAGAAGGACTGAATTTCCCCACCTACGATGGGAAGGATCGGGTGATTGACCTGAACGAGAAGAACTATAAGCAGGCACTGAAGAAGTACGACATGCTCTGCCTGCTCTTCCATGAG---CCCATGAGTTCTGATAAAGCCTCTCAGAAGCAGTTCCAGATGACAGAGATGGTTCTGGAGCTTGCAGCCCAGGTCCTGGAAGAGAAAGGGATCGGCTTTGGGATGGTAGATTCCAAGAAAGATGCAAAGCTTGCCAAAAAACTCGGGTTGGTTGAAGAAGGAAGCCTCTATGTCTTTAAGGAGGAGCGTCTGATTGAGTTTGATGGGGAGCTGGCCACAGATGTCATAGTGGAATTCCTCCTGGATCTGCTGGAGGACCCAGTGGAGATCATCAACAGCAAGCTGGAGCTCCAGGCCTTTGACCGCATTGAGGAAGAAATCAAACTCATTGGCTTCTTCAAAGGAGAAGACACTGAACATTACAAGGCATTTGAAGAAGCAGCTGAGCACTTCCAGCCATACGTAAAGTTCTTTGCTACCTTTGACAAAGGGGTTGCAAAGAAGCTTGGTCTGAAGCTGAATGAAGTAGATTTCTACGAGCCATTTATGGATGAGCCAGTACATGTCCCTGACAAACCTTACTCGGAAGAAGAACTAGTCGAATTTGTGAATGAGCATAAAAGAGCCACCCTGCGGAAGCTGCGTCCAGAAGACATGTTCGAGACCTGGGAGGATGACCTGGATGGAATCCACATCGTGGCCTTCGCTGAAGAGGATGACCCAGATGGCTATGAGTTCCTGGAGATTCTGAAGCAAGTTGCCAAGGACAACACCAACAACCCTGACCTGAGCATTGTGTGGATTGACCCTGATGACTTTCCTTTGCTTATCACCTACTGGGAAAAGACCTTCAAGATTGACCTATTCAAGCCACAGATTGGAGTGGTAAATGTCACGGATGCCGACAGCATCTGGATGGAAATCAAGGATGATGATGACCTGCCCACAGCTGAGGAGCTAGAAGACTGGATAGAAGATGTGCTTTCTGGGAAGATAAACACTGAAGATGATGACGATGATGATGATGACGACGACGACGATGATGACGACGATGACAATGATGATGATGATGACGATGATGAT------------------------------------------------------------------------------------------------------------
>XM_050333276.1 PREDICTED: Myiozetetes cayanensis calsequestrin 2 (CASQ2), mRNA
ATGAAGGCAACTTGCTGGATCCTGGCA---GGTTTTTACCTGCTTTTCTGCTGCAAGGCAGAAGAGGGACTGAACTTCCCCACTTATGATGGGAAAGACCGAGTGATCGACCTGAACGAGAAGAACTACAAGCAGGCCCTGAAGAAGTATGACATGCTCTGCCTGCTCTTCCATGAG---CCTGTGAGTTCTGACAAGGTCTCCCAAAAGCAGTTCCAGATGACAGAGATGGTTCTGGAGCTGGCAGCTCAGGTCCTGGAGCCCAGAAGCATCGGTTTTGGGATGGTGGACTCCAAGAAGGATGCCAAACTTGCCAAAAAATTAGGCTTGATTGAAGAGGGAAGTCTCTATGTCTTCAAGGATGAGCGGTTGATCGAATTTGATGGGGAACTGGCCACAGATGTCTTGGTGGAATTCCTCTTGGATTTGCTAGAAGACCCTGTGGAGATCATAAACAGCAAGCTGGAGCTTCAGGCCTTTGACCAGATTGATGATGAAATCAAACTCATCGGCTACTTCAAAGGAGAAGACTCTGAACATTTCAAGGCATTTGAAGAAGCTGCCGAACAATTCCAGCCGTACATCAAGTTCTTTGCTACTTTTGACAAAGGGGTTGCCAAGAAGCTAGGTCTGAAGATGAATGAGGTGGACTTCTATGAACCATTTATGGATGAGCCTGTTCACATCCCTGATAAGCCTTACACAGAAGAGGAGCTGGTTGAATTTGTGAAAGAGCACAGAAGGGCCACCTTGAGGAAGCTGCGCCCAGAGGACATGTTTGAGACGTGGGAGGATGACATGGAGGGTATCCACATCGTAGCCTTCGCTGAAGAAGATGACCCAGATGGTTTTGAGTTCCTGGAAATCCTGAAGCAGGTTGCCAGGGACAACACCGATAATCCTGACCTGAGCATTGTCTGGATTGACCCTGATGACTTTCCTCTGCTGATCACTTACTGGGAGAAGACCTTCAAGATCGACTTGTTCAGACCACAGATCGGGGTGGTGAATGTCACAGATGCTGACAGCATCTGGATGGACATCAGAGATGATGATGACCTGCCCACAGCTGAGGAGCTGGAAGACTGGATAGAGGATGTGCTTTCTGGGAAGATAAATACCGAAGATGATGATGACGATGACGATGATGATGACGACGATGACGATGACGACGATGACGACGATGATGACGACGACGACGACGATGACGACGACGATGATGATGAC------------------------------------------------------------------------------------
>XM_006261474.3 PREDICTED: Alligator mississippiensis calsequestrin 2 (CASQ2), transcript variant X1, mRNA
ATGAAGGTGGCTTTCTGGCTTGTGGCA---GGTTTGTACCTGCTTTTCTGCTGCAAGGCAGAAGAAGGACTGAATTTCCCCACCTACGATGGGAAGGATCGGGTGATTGACCTGAACGAGAAGAACTATAAGCAGGCACTGAAGAAGTATGACATGCTCTGCCTGCTCTTCCATGAG---CCCACGGGTTCTGATAAAGTCTCTCAGAAGCAGTTTCAGATGACAGAGATGGTTCTGGAGCTTGCAGCCCAGGTCCTGGAAGATAAAGGGATCGGCTTTGGGATGGTAGATTCCAAGAAAGATGCAAAGCTTGCCAAAAAACTCGGTTTGGTTGAAGAAGGAAGCCTCTATATCTTTAAGGAGGAGCGTTTGATTGAGTTTGATGGGGAGCTGGCCACAGATGTCATAGTGGAATTCCTCCTGGATCTGCTGGAGGACCCGGTGGAGATCATCAACAGCAAGCTGGAGCTCCAGGCCTTTGACCGCATTGAGGAGGAAATCAAACTCATTGGCTACTTCAAAGGAGAAGACACTGAACATTACAAGGCATTTGAAGAAGCAGCTGAGCACTTCCAGCCATATGTAAAGTTCTTTGCTACCTTTGACAAAGGGGTTGCAAAGAAGCTTGGTCTGAAGCTGAATGAAGTAGATTTCTACGAGCCATTTATGGATGAGCCAGTACATGTCCCTGACAAACCTTACTCGGAAGAAGAGCTAGTCGAATTTGTGAACGAGCATAAAAGAGCCACCCTGAGGAAGCTGCGTCCAGAAGACATGTTCGAGACCTGGGAGGATGACCTGGATGGAATCCACATCGTGGCCTTCGCTGAAGAGGATGACCCAGATGGCTATGAGTTCCTGGAGATTCTGAAGCAAGTTGCCAAGGACAACACCAACAACCCTGACCTGAGCATTGTGTGGATTGACCCTGATGACTTTCCTTTGCTTATCACCTACTGGGAAAAGACCTTCAAGATTGACCTATTCAAGCCACAGATTGGAGTGGTAAATGTCACGGATGCCGACAGCATCTGGATGGAAATCAAGGATGATGATGACCTGCCCACAGCTGAGGAGCTGGAAGACTGGATAGAAGATGTGCTTTCTGGGAAGATCAACACTGAAGATGATGACGATGTTGACGATGATGACGATGACGATGATGACGATGATGACAATGATGATGATGATGATGACGATGATGAT---------------------------------------------------------------------------------------------------------
>XM_020815100.1 PREDICTED: Pogona vitticeps calsequestrin-2 (LOC110091118), transcript variant X1, mRNA
ATGAACACAGCTTGCTGCATCCTGGCT---GCCTTTTATGCCCTCACCTGCTGCAAGGCAGAAGAAGGACTGGACTTCCCGACCTACGATGGGAAGGATCGTGTCATTGACCTGAGTGAGAAGAACTACAAGCAGGCCTTGAAGAAACATGACATGCTCGGAGTGCTGCTCCATGAG---CCGGTGGCTTCTGACAAAAGCTCCCAGAGGCGCTTCCAAATGACTGAGATGGTGCTGGAGCTTGCTGCACAAGTCCTCGAAGATAAAGGCATTGGCTTTGGATTGGTGGATTCCAAGAAAGATGCAAAGCTGGCAAAAAAATTAGGTTTAGATGAAGAAGGAAGCCTCTACATCTTTAAAGAGGATCACATCATTGAGTATGATGGGCAAATGGCAGCGGACGTCTTAGTTGAGTTTCTCCTTGATCTGATGGAGGACCCAGTGGAGATCATCAACAGCAAACTGGAGTTACAGGCCTTTGACCACCTGGAAGAAGAAATCAAACTCATTGGCTACTTCAAAGGAGAAGATTCAGAATATTACAAAGCATTTCAGGAGGCAGCTGAACACTTCCAGCCCTATGTCAAGTTCTTTGCCACCTTTGACAAAGGGGTGGCAAAGAAATTGGGTCTGAAGCTAAATGATGTGGATTTCTATGAGCCGTTTATGGATGAACCTGTCCGTATCCCTGACAAGCCATATACAGAAGAAGAATTGGTTGAGTTTGTGAATGAGCACAGAAGAGCCACGCTGCGCAAGTTGCGCCCAGAAGATATGTTTGAAACCTGGGAGGATGACCTGGATGGAATTCACATTGTGGCATTTGCTGAAGAAGACGACCCAGATGGTTTTGAGTTTCTGGAGGTTGTCAAGCAAGTTGCCAAAGACAACACAGACAATCCAGATTTGAGCATTGTGTGGATTGACCCGGATGATTTTCCTCTGCTCATCCCGTACTGGGAGAAGACCTTCAAGGTTGATTTATTCAAGCCACAGATCGGAGTCGTGAATGTCACAGATGCAGACAGTGTCTGGATGGATATTAAGGATGATGATGACCTCCCCACAGCAGAGGAATTGGAAGACTGGATAGAGGATGTACTTTCTGGAAAAATAAACACTGAAGATGATGATGTAGATGAAGATGACGACGACGACGATGACGATGACGACGATGATGATAATGAC---------------------------------------------------------------------------------------------------------------------------
>XM_053969674.1 PREDICTED: Vidua macroura calsequestrin 2 (CASQ2), mRNA
ATGAAGGCAATTTGCTGGATCCTGGCA---GGTTTTTACCTGCTTTTCTGCTGCAAGGCAGAAGAGGGACTGAACTTCCCTACTTACGATGGGAAAGACCGAGTGATTGACCTGAACGAGAAGAATTACAAGCAAGCACTGAAGAAGTACGACATGCTCTGCCTGCTCTTCCATGAG---CCTGTGAGCTCTGACAAGGTCTCCCAGAAGCAGTTCCAGATGACAGAGATGGTCCTGGAGCTGGCAGCTCAGGTCCTGGAGCCCAGGAGCATTGGCTTTGGGATGGTAGACTCCAAGAAGGATGCCAAGCTTGCCAAAAAGTTAGGCTTGCTTGAAGAGGGAAGTCTCTATGTCTTTAAGGATGAGCGGTTGGTTGAATTTGATGGGGAACTGTCTGCAGATGTCTTGGTGGAATTCCTCTTGGATTTGCTAGAAGACCCCGTGGAGGTCATAAACAGCAAGCTGGAGCTTCAGGCCTTTGACCAGATCGATGACGAAATCAAACTCATCGGCTACTTCAAGGGAGAAGACTCAGAACATTTCAAGGCATTTGAAGAAGCTGCTGAACATTTTCAGCCCTATGTCAAGTTCTTTGCCACCTTTGACAAAGGGGTTGCCAAGAAGCTAGGCCTAAAGATGAATGAGGTGGACTTCTATGAACCCTTTATGGATGAGCCTGTTCACATCCCTGATAAGCCTTACTCAGAAGAAGAGCTGGTTGATTTTGTGAGAGAGCACAGAAGGGCCACCTTGAGGAAGCTGCGCCCAGAGGACATGTTTGAGACATGGGAGGATGACATGGAGGGTATTCACATCGTAGCTTTTGCTGAAGAAGATGACCCAGATGGTTTTGAGTTCCTGGAAATCCTGAAGCAGGTTGCCAGGGACAACACCGATAATCCCGACCTGAGCATTGTCTGGATTGACCCTGACGACTTTCCTTTGCTCATCACTTACTGGGAGAAGACCTTCAAGATCGACCTGTTCAGACCACAGATCGGGGTGGTGAACGTCACGGACGCTGACAGCGTCTGGATGGACATCAGAGATGATGACGACCTGCCCACAGCCGAGGAGCTGGAGGACTGGATAGAGGACGTGCTTTCTGGGAAGATAAATACCGAAGATGATGACGACGATGAAGATGACGATGATGATGATGACGACGATGATGATGACGACGACGATGATGACGACGACGACGATGATGATGATGATGACGAC---------------------------------------------------------------------------------------
>XM_045801434.1 PREDICTED: Ursus americanus calsequestrin 2 (CASQ2), mRNA
ATGAAGAGAACGCACCTGTTCATCGTG---GGGGTCTACCTGCTGTCCTCCTGCTGGGCAGAAGAGGGGCTCAACTTCCCCACCTATGACGGCAAGGACCGCGTGGTCAGTCTCACAGAGAAGAACTTCAAGCAGGTGTTGAAGAAATACAACGTGCTCTGCCTCTACTACCACGAG---TCCGTGTCTTCAGACAAAGTCGCGCAGAAACAGTTCCAGCTGAAAGAAATTGTGCTCGAGCTTGTGGCCCAGGTCCTGGAACATAAAGATATAGGCTTTGTGATGGTGGATGCCAAGAAAGAAGCCAAGCTTGCCAAGAAACTGGGTTTTGACGAAGAAGGAAGCCTGTATGTTCTTAAGGGTGATCGCACAATCGAGTTTGATGGCGAGTTTGCAGCTGACGTCCTGGTGGAATTTCTCCTAGATCTGATTGAAGATCCCGTGGAGATCATCAACAGCAAACTGGAAGTCCAAGCCTTCGAACGCATTGAGGACCAGATCAAACTCATTGGCTTTTTCAAGAGTGAGGATTCGGAGTATTACAAGGCTTTTGAAGAGGCAGCTGAACACTTCCAACCTTACATCAAATTTTTTGCTACCTTTGACAAAGGGGTTGCAAAGAAATTGTCCTTGAAGATGAATGAGGTTGACTTCTACGAGCCATTTATGGATGAGCCCACTGCCATCCCTGACAAACCTTACACAGAAGAGGAGATTGTGGAGTTTGTGAAGGAACACCAAAGACCCACCCTACGTCGCCTCCGTCCAGAAGATATGTTTGAAACATGGGAAGATGATTTGAACGGGATCCATATTGTGGCCTTTGCAGAGAGGAGTGACCCAGATGGCTACGAGTTCCTGGAGATCCTGAAACAGGTTGCCAGGGACAACACCGACAACCCCGACCTGAGCATCGTGTGGATTGACCCAGATGACTTTCCTCTGCTCGTCGCCTATTGGGAAAAGACCTTCAAGATCGATCTATTCAAGCCCCAGATTGGGGTGGTGAATGTGACAGACGCGGATAGTGTCTGGATGGAGATCCCTGATGATGATGACCTGCCCACGGCTGAGGAGCTGGAGGACTGGATCGAGGATGTGCTTTCTGGAAAGATAAACACTGAGGATGATGACAATGAAGATGGGGATGACGGAGATGACGATGACGATGAGGATGACGATGATGATGGCGAGAATTCCGACGAGGAGTCTAATGACGACAGCGATGATGATGACGAG------------------------------------------------------------------------
>XM_056485285.1 PREDICTED: Oenanthe melanoleuca calsequestrin 2 (CASQ2), mRNA
ATGAAGGCAATTTGCTGGATCCTGGCA---GGTTTTTACCTGCTTTTCTGCTGCAAGGCAGAAGAGGGACTGAACTTCCCTACTTACGATGGGAAAGACCGAGTGATTGACCTGAACGAGAAGAATTACAAGCAGGCACTGAAGAAGTATGACATGCTCTGCCTGCTCTTCCATGAG---CCTGTGAGCTCTGACAAGGTCTCCCAGAAGCAGTTCCAGATGACAGAGATGGTCCTGGAGCTGGCAGCTCAGGTCTTGGAGCCCAGGAGCATTGGCTTTGGGATGGTGGACTCCAAGAAGGATGCCAAGCTTGCCAGAAAGTTAGGCTTGGTTGAAGAGGGAAGTCTCTATGTCTTTAAGGATGAGCGGTTGGTTGAATTTGATGGGGAATTGTCTGCAGATGTCTTGGTGGAATTCCTCTTGGATTTGCTAGAGGACCCCGTGGAGGTCATAAACAGCAAGCTGGAGCTTCAGGCCTTTGACCAGATTGACGACGAAATCAAACTCATCGGCTACTTCAAGGGAGAAGACTCAGAACATTTCAAGGCATTTGAAGAAGCTGCTGAACAATTCCAGCCCTACATCAAGTTCTTTGCCACCTTTGACAAAGGGGTTGCCAAGAAGCTAGGCCTAAAACTGAACGAGGTGGACTTCTATGAACCGTTTATGGATGAGCCTGTTCACATCCCTGATAAGCCTTACTCAGAAGAGGAGCTGGTTGATTTTGTGAGAGAGCACAGAAGGGCCACCTTGAGGAAGTTGCGCCCAGAGGACATGTTTGAGACATGGGAGGATGACATGGAAGGTATCCACATCGTAGCCTTTGCTGAAGAAGATGATCCAGATGGTTTTGAGTTCCTGGAAATCCTGAAGCAGGTTGCCAGGGACAACACTGATAATCCCGACCTGAGCATTGTCTGGATTGACCCTGATGACTTTCCTTTGCTCATCACTTACTGGGAGAAGACCTTCAAGATCGACCTGTTCAGACCACAGATCGGGGTGGTGAACGTCACAGATGCTGACAGCATCTGGATGGACATCAGAGATGATGATGACCTGCCCACAGCCGAGGAGCTGGAGGACTGGATAGAGGATGTGCTTTCTGGAAAGATAAATACAGAAGATGATGATGACGATGAAGATGACGATGATGATGACGATGATGATGATGATGACGACGATGACGACGACGACGACGACGATGATGAGGATGATGATGAC---------------------------------------------------------------------------------------
>XM_005511447.3 PREDICTED: Columba livia calsequestrin 2 (CASQ2), mRNA
ATGAAGGCGACTTTCTGGATCCTGGCA---GGTTTTTACCTGCTTTTCTGCTGCAAGGCAGAAGAGGGACTGAACTTCCCAACTTACGATGGAAAAGACCGAGTGATCGACCTGAATGAGAAGAACTACAAGCAGGCCCTGAAGAAGTACGACATGCTATGCCTGCTCTTCCATGAG---CCTGTCAGCTCTGACAAGGTCTCCCAGAAGCAGTTCCAGATGACAGAGATGGTCCTGGAGCTGGCAGCTCAGGTATTGGAGCCCAGAAGCATCGGCTTCGGGATGGTGGACTCCAAGAAGGATGCCAAACTTGCTAAAAAGTTAGGCTTGGTTGAAGAGGGAAGTCTCTACGTCTTTAAGGACGAGCGGTTGATTGAATTTGACGGGGAACTGGCCACAGATGTCTTGGTGGAATTCCTGTTGGATCTGCTAGAAGACCCTGTGGAGATCATAAACAACAAGCTAGAGCTTCAGGCCTTCGACCAAATTGACGAGGAAATCAAACTCATCGGCTACTTCAAAGGAGAAGACTCTGAACATTACAAGGCATTTGAAGAAGCTGCTGAACACTTCCAGCCATACATTAAGTTCTTTGCTACCTTTGACAAAGGGGTTGCCAAGAAGCTAGGTCTGAAAATGAATGAGGTGGACTTCTATGAACCATTTATGGATGAGCCTGTTCACATCCCTGACAAGCCTTACACAGAAGAGGAGCTAGTTGAATTTGTGATGGAGCACAAAAGGGCCACTTTGCGGAAGCTGCGTCCCGAGGACATGTTTGAGACGTGGGAGGATGACATGGAGGGAATCCACATCGTAGCCTTTGCCGAAGAAGACGACCCAGATGGTTTTGAGTTCCTGGAAATCCTGAAGCAGGTTGCCAGGGACAACACCGATAATCCCGACCTGAGCATTGTGTGGATTGACCCTGATGACTTTCCTCTGCTGATCACTTACTGGGAGAAGACCTTCAAGATTGACCTGTTCAGACCACAGATTGGGATAGTGAACGTCACAGACGCTGACAGTGTGTGGATGGACATCAGAGATGACGATGACCTGCCCACCGCTGAGGAGCTGGAGGACTGGATAGAGGATGTGCTTTCTGGAAAGATAAATACCGAAGATGATGATGACGACGATGATGATGATGATGACGATGACGATGATGACGATGATGATGACGACGACGATGATGATGATGATGACGACGATGATGATGATGAC------------------------------------------------------------------------------------
>XM_008631744.2 PREDICTED: Corvus brachyrhynchos calsequestrin 2 (CASQ2), mRNA
ATGAAGGCAATTTGCTGGATCCTGGCA---GGTTTTTACCTGCTTTTCTGCTGCAAGGCAGAAGAGGGACTGAACTTCCCCACTTACGATGGGAAAGACCGAGTGATCGACCTGAATGAGAAGAATTACAAGCAGGCACTGAAGAAGTATGACATGCTCTGCCTGCTCTTCCATGAG---CCTGTGAGCTCTGACAAGGCCTCCCAGAAGCAGTTCCAGATGACAGAGATGGTCCTAGAGCTGGCAGCTCAGGTCCTGGAGCCCAGGAGCATTGGCTTTGGGATGGTGGACTCCAAGAAGGATGCCAAGCTTGCCAAAAAGTTAGGCTTGTTTGAAGAGGGAAGTCTCTATGTCTTTAAGGACGAGCGGTTGATTGAATTTGATGGGGAACTGTCCGCAGATGTTTTGGTGGAATTCCTCTTGGACTTGCTAGAAGACCCCGTGGAGGTCATAAACAGCAAGCTGGAGCTTCAGGCCTTTGACCAGATCGACGACGAAATTAAACTCATTGGCTACTTCAAGGGAGAAGACTCAGAACATTTCAAAGCATTTGAAGAAGCTGCTGAACACTTCCAGCCGTACGTCAAATTCTTTGCCACGTTTGACAAAGGGGTTGCCAAGAAGCTAGGCCTAAAGATGAACGAGGTGGACTTCTATGAACCCTTTATGGATGAGCCTGTTCACATCCCTGATAAGCCTTACTCAGAAGAGGAGCTGGTTGATTTTGTGAGAGAGCACAGAAGGGCCACCTTGAGGAAGCTGCGCCCAGAGGACATGTATGAGACGTGGGAGGATGACATGGAGGGTATCCACATCGTAGCCTTTGCTGAAGAAGACGACCCAGACGGTTTTGAGTTCCTGGAAATCCTGAAGCAGGTTGCCAGGGACAACACCGATAATCCCGACCTGAGCATTGTCTGGATTGACCCTGATGACTTTCCTCTGCTCATCACTTACTGGGAGAAGACCTTCAAGATTGACCTGTTCAGACCACAGATCGGGGTGGTGAACGTCACAGACGCTGACAGCGTTTGGATGGACATCAGAGATGATGATGACCTGCCCACAGCCGAGGAGCTGGAGGACTGGATAGAGGACGTGCTTTCTGGGAAGATAAATACCGAAGATGATGACGACGATGAAGATGATGATGATGACGATGATGACGACGATGATGACGATGATGATGATGATGACGACGACGACGATGATGATGATGATGAC---------------------------------------------------------------------------------------
>XM_038412772.2 PREDICTED: Dermochelys coriacea calsequestrin 2 (CASQ2), mRNA
ATGAAGATAGCTTGCTGGCTATTGGCA---GGTTCTTACCTGTTCTTCTGCTGCAGGGCTGAAGAGGGACTGGACTTCCCCACCTACGATGGGAAGGATCGGGTGTTTGACCTGAACGAGAAGAACTACAAGCAGGCCCTGAAGAAGTATGACGTGCTCTGCCTACTCTTCCATGAG---CCTGTGGGCTCTGATAAAGTCTCTCAGAAGCAGTTCCAGATGACAGAGATGGTACTGGAGCTGGCTGCCCAGGTCCTGGAAACTAAAGGTTTCGGCTTTGGGTTTGTGGATTCCAAGAAAGATGCAAAACTAGCCAAAAAGCTGGGTTTGGATGAAGAAGGAAGCCTCTATATCTTCAAGGAGGAGCGTATGATTGAATTTGACGGGGAACTGGCTGCAGATGTCTTGGTTGAATTCCTCCTGGACTTGCTGGAGGACCCCGTGGAAATCATCAACAGCAAGCTGGAGCTACAGGCCTTCGACCACATTGAGGATGCGATCAAACTCATTGGCTACTTCAAAGGAGAAGACTCTGAACATTACAAGGCATTTGAAGAAGCAGCGGAACACTTCCAACCATCCATCAAATTCTTTGCCACCTTTGACAAAGGGGTTGCAAAGAAACTAGCTCTGAAGCTGAATGAGGTGGATTTCTACGAGCCATTCATGGATGAGCCAGTTCATGTCCCCGACAAGCCTTACACGGAAGAGGAGCTGGTTGAGTTTGTGAAGGAGCACAAAAGAGCCACCCTGAGGAAGCTGCGTCCAGAAGACATGTTTGAGACCTGGGAGGATGACCTGGATGGAATCCACATTGTGGCCTTCGCCGAAGAAGACGACCCAGATGGCTTTGAGTTCCTGGAGACTCTGAAGCAAGTCGCCAAGGAGAACACCAACAATCCTGACCTAAGCATTGTGTGGATCGACCCTGATGACTTTCCTTTGCTCATCACCTACTGGGAGAAGATCTTCAAGATCGACCTATTCAAGCCACAGATCGGGGTGGTAAATGTCACAGATGCAGACAGTGTTTGGATGGAAATCAAGGATGATGATGACCTGCCCACAGCAGAGGAGCTGGAAGACTGGATAGAGGATGTGCTCTCTGGGAAGATAAACACGGAAGATGACGACGATGACGATGACGACGACGACAATGATGATGACGACGATGACGACGACGACGATGAT------------------------------------------------------------------------------------------------------------------------
>XM_007062074.3 PREDICTED: Chelonia mydas calsequestrin 2 (CASQ2), mRNA
ATGAAGATAGCTTGCTGGCTACTGGCA---GGTTCTTACCTGTTCTTCTGCTGCAGGGCTGAAGAGGGACTGGACTTCCCCACCTACGATGGGAAGGATCGGGTGTTTGACCTGAACGAGAAGAACTACAAGCAGGCCCTGAAGAAGTATGACGTGCTCTGCCTACTCTTCCATGAG---CCTGTGGGCTCTGATAAAGTCTCTCAGAAGCAGTTCCAGATGACAGAGATGGTTCTGGAGCTGGCTGCCCAGGTCCTGGAAATGAAAGGTTTCGGCTTTGGGTTTGTGGATTCCAAGAAAGATGCAAAACTAGCCAAAAAGCTGGGTTTGGATGAAGAGGGAAGCCTCTATATCTTCAAGGGGGAGCGTATGATTGAATTTGACGGGGAACTGGCTGCAGATGTCTTGGTTGAATTCCTCCTGGACTTGCTGGAGGACCCCGTGGAAATCATCAACAGCAAGCTGGAGCTACAGGCCTTCGACCGCATTGAGGATGAGATCAAACTCATTGGCTACTTCAAAGGAGAAGACTCTGAACATTACAAGGCATTTGAAGAAGCAGCGGAACACTTCCAGCCATCCATCAAATTCTTTGCCACCTTTGACAAAGGGGTTGCAAAGAAACTAGCTCTGAAGCTGAATGAGGTGGATTTCTACGAGCCATTCATGGATGAGCCAGTTCATGTCCCCGACAAGCCTTACACAGAAGAGGAGCTGGTTGAGTTTGTGAAGGAGCACAAAAGAGCCACCCTGAGGAAGCTGCGTCCAGAAGACATGTTTGAGACCTGGGAGGATGACCTGGATGGAATCCACATTGTGGCCTTCGCCGAAGAAGACGACCCGGATGGCTTTGAGTTCCTGGAGATTCTGAAGCAAGTCGCCAAGGAGAACACCAACAATCCTGACCTTAGCATTGTGTGGATCGACCCTGATGACTTTCCTTTGCTCATCACCTATTGGGAGAAGATCTTCAAGATCGACCTATTCAAGCCACAGATCGGGGTGGTAAATGTCACAGATGCAGACAGTGTTTGGATGGAAATCAAGGATGATGATGACCTGCCCACAGCGGAGGAGCTGGAAGACTGGATAGAGGATGTGCTCTCTGGGAAGATAAACACGGAAGATGATGACGATGACGACGACGACGACGACAATGATGACGACGACGATGATGACGACGACGATGATGATGAT------------------------------------------------------------------------------------------------------------------
>XM_005486116.3 PREDICTED: Zonotrichia albicollis calsequestrin 2 (CASQ2), mRNA
ATGAAGGCAATTTGCTGGATCCTGGCA---GGTTTTTACCTGCTTTTCTGCTGCAAGGCAGAAGAGGGACTGAACTTCCCTACTTACGATGGGAAAGACCGAGTGATCGACCTGAACGAGAAGAATTACAAGCAGGCACTGAAGAAGTATGACATGCTCTGCCTGCTCTTCCATGAG---CCTGTGAGCTCCGACAAGGTCTCCCAGAAGCAGTTCCAGATGACAGAGATGGTGCTGGAGCTGGCAGCTCAGGTCCTGGAGCCCAGGAGCATTGGCTTTGGGATGGTGGACTCCAAGAAGGATGCCAAGCTTGCCAAAAAGTTAGGCTTGCTTGAAGAGGGAAGTCTCTATGTCTTTAAGGATGAGCGGTTGGTTGAATTTGATGGGGAACTGTCTGCAGATGTCTTGGTGGAATTCCTCTTGGATTTGCTGGAGGACCCCGTGGAGATCATCAACAGCAAGCTGGAGCTTCAGGCCTTTGACCAGATCGACGACGAAATCAAACTCATTGGCTACTTCAAGGGAGAAGACTCAGAACATTTCAAGGCATTTGAAGAAGCTGCTGAACAATTCCAGCCCTACGTCAAGTTCTTTGCCACCTTTGACAAAGGGGTTGCCAAGAAGCTTGGCCTAAAGATGAATGAGGTGGACTTCTACGAACCCTTTATGGATGAGCCTGTCCACATCCCTGATAAGCCTTACTCAGAAGAGGAGCTGGTTGATTTTGTGAGAGAGCACAGAAGGGCCACCTTGAGGAAGCTGCGCCCCGAGGACATGTTTGAGACGTGGGAGGATGACATGGAGGGCATTCACATCGTAGCCTTTGCTGAAGAAGATGACCCAGATGGTTTTGAGTTCCTGGAAATCCTGAAGCAGGTTGCCAGGGACAACACCGATAATCCTGACCTGAGCATTGTCTGGATTGACCCTGATGACTTTCCTTTGCTCATCACTTACTGGGAGAAGACCTTCAAGATCGACCTGTTCAGACCACAGATCGGGGTGGTGAATGTCACAGATGCTGACAGCGTCTGGATGGACATCAGAGATGATGACGACCTGCCCACAGCCGAGGAGCTGGAGGACTGGATAGAGGATGTGCTTTCTGGGAAGATAAACACCGAGGATGATGACGACGATGAAGATGACGACGATGATGATGATGACGACGATGACGACGATGACGATGATGACGACGATGATGACGATGATGATGACGACGACGAC------------------------------------------------------------------------------------
>XM_032799923.1 PREDICTED: Chelonoidis abingdonii calsequestrin 2 (CASQ2), mRNA
ATGAAGATAGCTTGCTGGCTACTGGCA---GGTTTTTACCTGTTCTTCTGCTGCAGGGCTGAAGAGGGCCTGGACTTCCCCACCTACGATGGGAAGGATCGGGTGTTTGACCTGAACGAGAAGAACTACAAGCAGGCCCTGAAGAAGTATGATGTGCTCTGCCTGCTCTTCCATGAA---CCTGTGGGCTCAGATAAAGTCTCTCAGAAGCAGTTCCAGATGACAGAGATGGTACTGGAGCTCGCTGCTCAGGTCCTGGAAACTAAAGGTTTCGGCTTCGGGTTTGTGGATTCCAAGAAAGATGCAAAACTTGCCAAAAAGCTGGGCATGGACGAAGAAGGAAGCCTCTATATCTTCAAGGAGGAGCGTATGATTGAATTTGACGGAGAACTGGCTGCAGATGTCTTGGTTGAATTCCTCCTAGACTTGCTGGAGGACCCAGTGGAAATCATCAACAGCAAGCTGGAGCTACAGGCCTTTGACCGCATTGAGGACGAGATCAAACTCATTGGCTACTTCAAAGGAGAAGACTCTGAACATTACAAGGCATTTGAAGAGGCAGCGGAACACTTCCAACCATCCATCAAATTCTTTGCCACCTTTGACAAAGGGGTTGCAAAGAAACTAGCTCTGAAGCTGAATGAGGTGGATTTCTACGAGCCATTCATGGATGAGCCCGTTCATGTCCCCGATAAGCCTTACACAGAAGAAGAACTGGTTGAGTTTGTGAAGGAGCACAAAAGAGCCACCTTAAGGAAGCTGCGTCCAGAAGACATGTTTGAGACCTGGGAGGATGACTTGGATGGAATCCACATTGTGGCCTTCGCTGAAGAAGATGACCCGGATGGCTTTGAGTTCCTGGAGATTCTGAAGCAAGTTGCCAAGGAGAACACTGACAATCCTGACCTAAGCATTGTGTGGATTGATCCTGATGACTTTCCTCTGCTCATCACCTATTGGGAGAAGATCTTCAAGATTGACCTATTCAAGCCACAGATCGGGGTGGTAAATGTCACAGATGCAGACAGTATTTGGATGGAAATCAGGGATGATGATGACCTGCCCACAGCTGAGGAGTTGGAAGACTGGATAGAGGATGTGCTCTCTGGGAAGATAAACACAGAAGATGATGACGACGACGATGACAATGATGACGACGATGATGACGACAATGACGACGATGATGATGATGAT---------------------------------------------------------------------------------------------------------------------
>XM_050960227.1 PREDICTED: Gopherus flavomarginatus calsequestrin 2 (CASQ2), mRNA
ATGAAGATAGCTTGCTGGCTACTGGCA---GGTTTTTACCTGTTCTTCTGCTGCAGGGCTGAAGAGGGCCTGGACTTCCCCACCTACGATGGGAAGGATCGGGTGTTTGACCTGAACGAGAAGAACTACAAGCAGGCCCTGAAGAAGTACGATGTGCTCTGCCTGCTCTTCCATGAG---CCTGTGGGCTCAGATAAAGTCTCTCAGAAGCAGTTCCAGATGACAGAGATGGTACTGGAGCTGGCTGCCCAGGTCCTGGAAACTAAAGGTTTCGGCTTCGGGTTTGTGGATTCCAAGAAAGATGCAAAACTTGCCAAAAAGCTGGGTTTGGACGAAGAAGGAAGCCTCTATATCTTCAAGGAGGAGCGTATGATTGAATTTGACGGGGAACTGGCTGCAGATGTCTTGGTTGAATTCCTCCTGGATTTGCTGGAGGACCCAGTGGAAATCATCAACAGCAAGCTGGAGCTACAGGCCTTCGACCACATTGAGGATGAGATCAAACTCATTGGCTACTTCAAAGGAGAAGACTCTGAACATTACAAGGCATTTGAAGAGGCAGCGGAACACTTCCAACCATCCATCAAATTCTTTGCCACCTTTGACAAAGGGGTTGCAAAGAAACTAGCTCTGAAGCTCAATGAGGTGGATTTCTACGAGCCATTCATGGATGAGCCCGTTCATATCCCCGACAAGCCTTACACGGAAGAGGAGCTGGTTGAGTTTGTGAAGGAGCACAAAAGAGCCACCTTAAGGAAGTTGCGTCCAGAAGACATGTTTGAGACCTGGGAGGATGACCTGGATGGAATCCACATTGTGGCCTTCGCTGAAGAAGACGACCCAGATGGCTTTGAGTTCCTGGAGATTCTGAAGGAAGTCGCCAAGGAGAACACTGACAATCCTGACCTAAGCATTGTGTGGATCGATCCTGATGACTTTCCTCTGCTCATCACCTATTGGGAGAAGATCTTCAAGATAGACCTATTCAAGCCACAGATCGGGGTGGTAAATGTCACAGATGCAGACAGTATTTGGATGGAAATCAGGGATGATGATGACCTGCCCACAGCTGAGGAGTTGGAAGACTGGATAGAGGATGTGCTTTCTGGGAAGATAAACACAGAAGATGATGATGATGACAATGATGATGACGACGACGATGATGATGACAATGACGATGATGACGATGAT------------------------------------------------------------------------------------------------------------------------
>XM_033005184.2 PREDICTED: Tyto alba calsequestrin 2 (CASQ2), mRNA
ATGAAGTCGACTTGCTGGATCCTGGCA---GGTTTTTACCTGCTTTTCTGCTGCAAAGCAGAAGAAGGACTGAACTTCCCCACTTACGATGGGAAAGACCGAGTGATCGACCTGAACGAGAAGAACTACAAGCAGGCCCTGAAGAAATACGACATGCTCTGCCTGCTCTTCCACGAG---CCTGTGAGCTCTGACAAGGTCTCCCAGAAGCAGTTCCAGATGACAGAGATGGTCCTGGAGCTGGCGGCTCAGGTCCTGGAGCCCAGGAGCATCGGCTTCGGGATGGTGGACTCCAAGAAGGATGCCAAGCTTGCCAAAAAGCTAGGCTTGGTTGAAGAGGGAAGCCTCTATGTCTTTAAAGAGGAGCGATTGATTGAATTTGATGGGGAACTGGCCACGGATGTCTTGGTGGAATTCCTCTTGGATCTGCTAGAAGACCCTGTCGAGATCATAAACAACAAGCTGGAGCTTCAGGCCTTTGACCAAATCGACGAGGAAATCAAACTCATCGGCTACTTCAAAGGAGAAGACTCGGAACATTACAAGGCATTTGAAGAAGCCGCTGAACACTTCCAGCCATACATCAAGTTCTTTGCCACCTTTGACAAAGGGGTTGCCAAGAAGCTAGGTCTGAAGATGAATGAGGTGGATTTCTATGAACCATTTATGGATGAGCCTGTCCACATCCCTGATAAACCTTACACAGAAGAGGAGCTGGTTGAATTTGTGAAGGAGCACAGAAGGGCCACCTTGCGGAAGCTGCGCCCAGAGGACATGTTTGAGACATGGGAGGATGACATGGAGGGAATCCACATCGTGGCCTTTGCTGAAGAAGATGACCCAGATGGTTTTGAGTTCCTGGAAATCCTGAAGCAGGTTGCCAGGGACAACACTGATAATCCTGACCTGAGCATTGTCTGGATTGACCCCGACGACTTTCCTCTGCTGATCACTTACTGGGAGAAGACCTTCAAGATTGACCTGTTCAGACCACAGATCGGAGTGGTGAACGTCACAGACGCTGACAGCGTCTGGATGGACATCAGAGATGACGATGACCTGCCCACAGCCGAGGAGCTGGAGGACTGGATAGAGGACGTGCTCTCTGGGAAGATAAATACCGAAGACGATGACGACGATGACGACGACGATGACGACGACGACGACGACAACGATGATGACGATGATGACGACGACGACGACGACGACGATGACGATGAC------------------------------------------------------------------------------------------
>XM_030203889.1 PREDICTED: Microcaecilia unicolor calsequestrin 2 (CASQ2), mRNA
ATGCAGGCAGTCTGCTTACTGTTGGCA---GCTTGCTGCTTTCTGTCTCTGTGTAAGGCAGAAGAAGGACTCAATTTTCCCAGTTATGATGGGAAGGACCGGGTCATCGACCTAAGTGAGAAAAATTTTAAGCAGGCCCTGAAGAAGTACGAAGTCCTATGCGTGCTGTACCATGAG---CCCACGGCAACTGACAAAATCTCACAGAAGCAATTCCAGATGACTGAGATGGTGCTAGAGCTTGCTGCCCAAGTTTTGGAAAGCAAAGGTATTGGGTTTGCATTGATAGACTCCAAAAAGGATTCCAAGCTTGCAAAAAAACTTGGTTGTACAGAAGAAGGGAGCCTCTACATCTTTAAGGAGGAGAACGTGATCGAATTTGATGGGGAACTGTCAGCTGATGTCTTGGTGGAATTCCTCCTGGACATGTTAGACGATCCTGTGGAGATCATTAATAGCAAGCTGGAACTTCAGGCCTTTGACCGGATTGAGGACGAGATCAAACTCATTGGCTTCTTCAAAAATGAAGATTCTGAATATTATAAAGCCTTTGAGGAAGCAGCTGAGCACTTCCATCCATATATGAATTTCTTTGCTACATTTGATAAAGGAGTGGCCAAACAACTTACTTTAAAGCTGAACGAGGTGGATTTTTATGAACCCTTCATGGATGATGCTGTCAGTATCCCAGAGAAACCCTACACTGAAGAGGAACTGGTGGAGTTTGTGAATGAGCATAAGAGGTCCACTCTGCGGAAGCTACGTCCTAAGGATATGTTTGAGACTTGGGAAGATGACCTAGAGGGAATTCATATTGTGGCCTTTGCAGAAGAGGATGATCCTGATGGTTTTGAGTTCCTGGAGATCCTGAAACAAGTTGCCAGGGACAACACAGAGAATCCTGAGCTGAGCATCGTATGGATCGACCCAGATGACTTCCCCTTGCTAATCACTTACTGGGAGAAGACCTTCAAGATTGACCTTTTCAAGCCGCAGATAGGCGTGGTGAATGTTACAGATGCAGACAGTGTCTGGATGGATATCCCAGATGATGATGACTTGCCTACAGCAGAGGAGTTGGAAGACTGGATTGAGGATGTCCTTTCTGGAAAGATAAATACTGAAGATGATGATGATGACGACGACGATGACGACGATGATGACAATGATGATGATGATGACGACGACGACGACGATGATGACGACGACGATGAT------------------------------------------------------------------------------------------------
>XM_010968259.2 PREDICTED: Camelus bactrianus calsequestrin 2 (CASQ2), mRNA
ATGAAGAGAACTCACCTGTTCATCCTG---GGGGTCTACCTGCTGTCCTCCTGCAGGGCAGAGGAGGGGCTGAACTTCCCCATCTATGACGGCAAGGACCGCGTGGTCAGCCTCACGGAGAAGAACTTCAAGCAGGTCTTGAAGAAATATGACTTGCTCTGCCTCTACTACCATGAG---CCCGTGTCTTCAGATAAAGTCGCACAGAAACAGTTCCAGCTGAAAGAAATCGTGCTGGAGCTTGTGGCCCAGGTTCTGGAACATAAAGATATAGGCTTTGTGTTGGTGGATGCCAAGAAAGAAGCCAAACTTGCCAAGAAACTGGGTTTTAATGAAGAAGGAAGCCTGTATGTTCTTAAGGGTGATCGCACCATTGAGTTTGACGGCGAGTTTGCAGCTGATGTCTTGGTGGAGTTTCTGTTGGACCTAATTGAAGACCCAGTGGAGATCATCAACAGCAAACTGGAAGTCCAAGCCTTTGAGCGCATTGAGGACCAGATCAAACTCATTGGCTATTTCAAGAGTGGGGACTCAGAATATTACAAGGCTTTTGAAGAGGCAGCTGAACACTTCCAGCCTTACATCAAATTTTTTGCTACCTTCGACAAAGGCGTTGCAAAGAAATTGTCCTTGAAGATGAATGAGGTTGACTTCTATGAGCCCTTTATGGACGAGCCCATTGCCATCCCTGACAAGCCTTACACAGAAGAGGAGCTCGTGGAGTTTGTGAAGGAGCACCAAAGACCCACCCTACGTCGCCTGCGTCCAGAAGATATGTTTGAAACATGGGAAGATGACTTGAACGGGATCCATATTGTGGCCTTTGCAGAGAGGAGTGACCCAGATGGTTACGAGTTCCTGGAGATCCTGAAGCAGGTTGCCCGGGACAACACCGACAACCCTGACCTGAGCATTGTGTGGATTGACCCGGATGACTTTCCTCTGCTTGTTGCCTATTGGGAAAAGACCTTCAAGATTGACCTCTTCAAGCCACAGATTGGGGTGGTGAATGTGACAGATGCGGACAGTGTCTGGATGGAGATTCCAGATGATGATGACCTGCCCACCGCTGAGGAGCTGGAAGACTGGATTGAAGATGTGCTTTCTGGAAAGATAAATACTGAGGACGATGACAACGAAGACGAGGACGATGAAGAGGATGATGACGACAATGACGATGACGATTCCGACGAAGAAGATGACGACAGCGATGACGATGATGAA---------------------------------------------------------------------------------------
>XM_006001930.2 PREDICTED: Latimeria chalumnae calsequestrin 2 (cardiac muscle) (CASQ2), mRNA
ATGAAGGGCGTTTGGTTCTTGTTGGCA---GGCTGCTATCTTATCTTTGTTTGTGGTGCTGAAGAGGGACTCAACTTCCCCTCCTATGATGGCGTGGACCGCGTCATCGACATCAACATCAGAAACTATAAACAAGCCCTGAGGAAGTATGAGATGCTGTGTCTGCTGTACCATGAG---CCTGTGGCCTCTGACAAGGTCTCCCAGAAGCAGTTTCAGTTGATCGAGATGGTCTTAGAGCTTTCTGCCCAGGTGTTGGAAGACAGAGGTGTTGGGTTTGGCCTGGTGGACTCCAGGAAAGATGCTAAAGTGGCCAAGAAGCTTGGTTTGAAGGAGGAGGGAAGCATTTATGTCTTTAAGGACGAGCACCTGATCGAGTTTGATGGTGAACTGTCTGCTGATGTCTTGGTGGAGTTCCTCTTAGATCTCACGGAAGACCCAGTGGAGATCATCAGTAACCTGCTGGAGCTTCGTGCCTTTGAAATGGTAGAGGAAGACATTAAACTAATCGGATTTTTCAAAAATGAAAACTCGGAACACTACAGAGCGTACAAAGAAGCTGCTGAAAATTTCCAGCCTTTCGTCAAGTTCTTTGCCACCTTTGACAAAGGAATTGCAAGGAAACTCACCCTGAAGATGAACGAAGTAGACTTTTATGAGCCGTTCTTGGAGGAACCAGCAACAATCCCTGAGAAACCTTACTCTGAAGATGAAATTGTAGACTTTGTCAATGAGCACAGAAGAGCTACTCTGAGAAAGCTGCGGCCAGAAGATATGTACGAGACCTGGGAAGATGACATTGGCGGAATCCATATTGTGGCCTTTGCTGAGGAAGAGGACCCTGATGGTTTTGAGTTCCTGGAGATTCTAAAGGAAGTTGCTAAGGACAATACCAACAACCCAGATCTCAGCATTGTGTGGATTGATCCAGATGACTTCCCTTTGCTAATTACCTACTGGGAGAAGACCTTCAAGATCGACCTCTACAAGCCTCAGATTGGAGTGGTGAATGTCACTGATGCTGACAGCGTCTGGATGGACATTAGAGATGATGATGACCTTCCAACTGCCCAGGAACTGGAAGACTGGATTGAGGATGTGCTCTCAGGGAAAGTCAACACTGAAGACGATGATGACGATGATGATGATGACAACGATGACGACGACAACAAAGATGATGACGATGATGATGAAGAGGATGATGATGAAGAAGATGATGACGATGACGATGATGATGACGAC---------------------------------------------------------------------
>XM_019527656.1 PREDICTED: Gavialis gangeticus calsequestrin 2 (CASQ2), mRNA
ATGAAGGTGGCTTTCTGGTTTGTGGCA---GGTTTGTACCTGCTTTTCTGCTGCAAGGCAGAAGAAGGACTGAATTTCCCCACCTACGATGGGAAGGATCGGGTGATTGACCTGAACGAGAAGAACTATAAGCAGGCACTGAAGAAGTATGACATGCTTTGCCTGCTCTTCCATGAG---CCCATGGGTTCTGATAAAGCCTCTCAGAAGCAGTTCCAGATGACAGAGATGGTTCTGGAGCTTGCAGCCCAGGTCCTGGAAGATAAAGGGATTGGCTTTGGGATGGTAGATTCCAAGAAAGATGCAAAGCTTGCCAAAAAACTCGGTTTGGTTGAAGAAGGAAGCCTCTATGTCTTCAAGGAGGAGCGTTTGATTGAGTTTGATGGGGAGCTAGCCACAGATGTCATAGTGGAATTCCTCCTGGATCTGCTGGAGGACCCAGTGGAAATCATCAACAGCAAGCTGGAGCTCCAGGCCTTTGACCGCATTGAGGAAGAAATCAAACTCATTGGCTACTTCAAAGGAGAAGACACTGAACATTACAAGGCATTTGAAGAAGCAGCTGAGCACTTCCAGCCATATGTAAAGTTCTTTGCTACCTTTGACAAAGGGGTTGCAAAGAAGCTTGGTCTGAAGCTGAATGAAGTAGATTTCTACGAGCCATTTATGGATGAGCCTGTACATGTCCCTGACAAACCTTACTCGGAAGAAGAACTAGTCGAATTTGTGAACGAGCATAAAAGAGCCACCCTGCGGAAGCTGCGTCCAGAAGACATGTTCGAGACCTGGGAGGATGACCTGGATGGAATCCACATCGTGGCCTTCGCTGAAGAGGATGACCCAGATGGCTATGAGTTCCTGGAGATTCTGAAGCAAGTTGCCAAGGACAACACCAACAACCCTGACCTGAGCATTGTGTGGATTGACCCTGATGACTTTCCTTTGCTTATCACCTACTGGGAAAAGACCTTCAAGATTGACCTATTCAAGCCACAGATTGGAGTGGTAAATGTCACGGATGCCGACAGCATCTGGATGGAAATCAAGGATGATGATGACCTGCCCACAGCTGAGGAGCTGGAAGACTGGATAGAAGATGTGCTTTCTGGGAAGATAAACACTGAAGATGATGACGATGATGACGATGACGACGATGACGACGATGACAATGATGATGATGATGACGATGATGATGATGAT---------------------------------------------------------------------------------------------------------------
>XM_054163196.1 PREDICTED: Dryobates pubescens calsequestrin 2 (CASQ2), mRNA
ATGAAGGTGATTTGCTGGATCCTGGCA---GGTTTTTACCTGCTTTTCTGCTGCAAAGCAGAAGAGGGACTGAACTTCCCCACTTACGATGGGAAAGACCGAGTGATTGACCTGAATGAGAAGAATTACAAGCAGGCCCTGAAGAAGTATGACATGCTCTGCCTGCTCTTCCATGAG---CCCGTGGGCTCTGACAAGGTCTCCCAGAAGCAGTTCCAGATGACAGAGATGGTCCTGGAGCTGGCAGCTCAGGTCCTGGAGCCCAGGAGCATTGGTTTTGGGATGGTGGACTCCAAAAAGGATGCCAAACTTGCCAAAAAGTTAGGTTTGGTTGAAGAGGGGAGTCTCTACGTCTTTAAGGATGAGAGGTTGATTGAATTTGATGGGGAACTGGCCACAGATGTCTTGGTGGAATTCCTGCTGGATCTGCTAGAAGACCCTGTGGAGGTCATAAACAGCAAGCTGGAGCTTCAGGCCTTTGACCAAATCGACGAGGAAATCAAACTCATCGGCTACTTCAAAGGAGAAGACTCTGAACATTATAAAGCATTTGAAGAAGCTGCTGAACACTTCCAGCCATACATCAAGTTTTTTGCCACCTTTGACAAAGGGGTTGCCAAGAAGCTAGGCCTGAAGATGAACGAGGTGGACTTCTACGAACCGTTTATGGACGAGCCTGTTCACATCCCTGATAAGCCTTACTCAGAAGAGGAGCTGGTTGAGTTTGTGAAGGAGCACAAAAGGGCCACCTTGCGGAAGCTGCGCCCAGAAGACATGTTTGAGACATGGGAGGATGACATGGAGGGAATCCACATCGTGGCCTTTGCTGAAGAAGACGACCCAGATGGCTTTGAGTTCCTGGAAATTCTGAAGCAGGTTGCCAGGGACAACACAGATAATCCTGACCTGAGCATTGTCTGGATTGACCCTGATGACTTTCCTCTGCTGATCACTTACTGGGAGAAGACCTTCAAGATAGACCTGTTCAGACCACAGATCGGGGTGGTGAACGTCACAGACGCTGACAGTGTCTGGATGGAGATCACAGATGATGATGACCTGCCCACAGCTGAGGAGCTGGAGGACTGGATAGAGGATGTGCTTTCTGGGAAGATAAATACTGAAGATGATGATGACGACGATGACGACGACGATGACGACGACGATGATGACGACGACGATGATGACGACGACGACGACGATGATGACGACGATGACGATGATGAC------------------------------------------------------------------------------------
>XM_055809310.1 PREDICTED: Falco peregrinus calsequestrin 2 (CASQ2), mRNA
ATGAAGGCGACTTGCTGGATCCTGGCA---GGTTTTTACCTGCTTTTCTGCTGCAAGGCAGAAGAGGGACTGAACTTCCCCACTTACGATGGGAAAGACCGAGTGATTGACCTCAACGAGAAGAACTACAAGCAGGCCCTGAAGAAGTACGACATGCTCTGCCTGCTCTTCCATGAG---CCTGTGAGCTCGGACAAAGTCTCCCAGAAGCAGTTCCAGATGACAGAGATGGTCCTGGAGCTGGCAGCTCAGGTCCTGGAGCCCAGGAGCATTGGTTTCGGGATGGTGGACTCCAAGAAGGATGCCAAACTCGCCAAAAAGCTAGGCTTGGTTGAAGAGGGAAGTCTCTATGTCTTTAAGGAGGAGCGGCTGATTGAATTTGATGGGGAACTGGCCACAGATGTCTTGGTGGAATTCCTCTTGGATCTGCTAGAAGACCCTGTGGAGATCATAAACAGCAAGCTGGAGCTCCAGGCCTTTGACCAAATCGACGAGGAAATCAAACTCATCGGCTACTTCAAAGGAGAAGACTCTGAACATTACAAGGCATTTGAAGAAGCTGCTGAACACTTCCAGCCCTACATCAAATTCTTTGCCACCTTTGACAAAGGGGTTGCCAAGAAACTGGGTCTGAAGATGAACGAGGTGGACTTCTATGAACCGTTTATGGACGAGCCTGTTCACATCCCTGATAAGCCTTACACAGAAGAGGAGCTCGTTGAATTTGTGAAGGAGCACAAAAGGGCCACCTTGCGGAAGCTGCGCCCAGAAGACATGTTTGAGACGTGGGAGGATGACATGGAGGGAATCCACATTGTGGCCTTTGCCGAAGAAGATGACCCAGATGGGTTTGAGTTCCTGGAAATCCTGAAGCAGGTTGCCAGGGACAACACCGATAATCCCGACCTGAGCATTGTCTGGATTGACCCCGACGACTTTCCTCTGCTGATCACTTACTGGGAGAAGACCTTCAAGATTGACCTGTTCAGGCCACAGATTGGAGTGGTGAACGTGACTGACGCTGACAGCATCTGGATGGAGATCAGGGATGATGATGACCTGCCCACAGCCGAGGAGCTGGAGGACTGGATAGAGGATGTGCTTTCTGGGAAGATAAATACTGAAGATGATGATGATGATGATGATGACGACGACGATGATGATGATGATGACGATGATGATGACGACGATGACGATGACGACGACGATGACGACGATGAC------------------------------------------------------------------------------------------
>XM_031613098.1 PREDICTED: Phasianus colchicus calsequestrin 2 (CASQ2), mRNA
ATGAAGGCGACTTGCTGGATCCTGGCA---GGCTTTTGCCTGCTTTTCTGCTGCAAGGCAGAAGAAGGACTGAATTTCCCCACATATGATGGGAAAGACCGAGTGATCGACCTGAACGAGAAGAACTACAAGCATGCCCTGAAGAAATATGACATGCTTTGTCTGCTCTTCCATGAG---CCCGTGAGCTCTGACAGGGTGTCCCAGAAGCAGTTCCAGATGACGGAGATGGTCCTGGAGCTGGCAGCTCAGGTCCTGGAGCCTAGGAGCATCGGCTTTGGGATGGTGGATTCCAAGAAGGATGCCAAACTCGCCAAAAAGCTAGGCTTGGTTGAAGAGGGAAGTCTCTATGTGTTTAAGGAGGAGCGGTTGATTGAATTTGACGGGGAACTGGCCACAGATGTCTTGGTGGAATTCCTCTTGGATCTGCTAGAAGACCCTGTGGAAATCATAAACAGCAAGCTGGAGCTTCAAGCCTTTGACCAAATTGACGATGAAATCAAACTGATCGGCTACTTCAAAGGAGAAGACTCTGAACATTACAAGGCATTTGAAGAGGCTGCTGAACACTTCCAACCATATGTCAAATTCTTTGCCACATTCGACAAAGGGGTTGCTAAGAAACTGGGTCTGAAGATGAACGAGGTGGACTTCTATGAACCATTCATGGATGATCCTGTTCACATCCCTGATAAACCTTACACAGAAGAGGAGCTGGTTGAATTTGTGAAGGAGCACAAAAGAGCCACCTTGCGGAAGCTGCGCCCAGAAGACATGTTTGAGACATGGGAAGATGACATGGAAGGAATCCATATTGTGGCCTTTGCTGAAGAAGATGACCCAGACGGCTTTGAGTTCCTGGAAATCCTGAAGCAGGTTGCCAGGGACAACACTGATAATCCTGACCTGAGCATTGTGTGGATCGACCCTGACGACTTTCCTCTGCTTATCACTTACTGGGAGAAGACCTTCAAGATTGACCTGTTCAGGCCACAGATTGGGATTGTGAACGTCACAGACGCTGATAGTGTCTGGATGGAGATCAGAGACGATGATGACCTGCCCACAGCCGAGGAGCTGGAGGACTGGATAGAGGATGTGCTTTCTGGGAAGATAAATACTGAAGATGATGATGATGACGATGATGATGATGATGACGACGATGACGATGATGACGATGACGATGATGATGACGACGATGATGATGACGATGATGATGATGAC---------------------------------------------------------------------------------------
>XM_025994688.1 PREDICTED: Vulpes vulpes calsequestrin 2 (CASQ2), mRNA
ATGAAGAGAACACACCTGTTCATTGCG---GGGCTCTACCTGCTGGCCTCCTGCCGGGCAGAAGAGGGGCTCAACTTCCCCACGTATGATGGCAAAGACCGTGTGGTCAGTCTTACTGAGAAGAACTTCAAGCAGGTTTTGAAGAAATACGACGTGCTTTGCCTCTACTACCACGAG---TCCGTGTCTTCGGACAAAGTCGCGCAGAAACAGTTCCAGCTGAAGGAAATCGTGCTCGAGCTTGTCGCCCAGGTCCTGGAGCATAAAGATATAGGCTTTGTGATGGTGGATGCCAAGAAAGAAGCCAAGCTTGCCAAGAAGCTGGGTTTTGATGAAGAAGGAAGCCTGTATGTTCTTAAGGGTGATCGCACGATTGAGTTTGATGGCGAGTTTGCAGCTGACGTCTTGGTGGAATTTCTCCTGGATCTAATTGAAGATCCTGTGGAGATCATCAACAGCAAACTCGAAGTCCAAGCCTTTGAACGCATTGAGGACCAGATCAAACTCATTGGCTTTTTCAAGAGTGAGGAGTCAGAGTATTATAAGGCTTTTGAGGAGGCAGCTGAACACTTCCAACCTTACATCAAATTTTTTGCTACCTTTGACAAAGGGGTTGCAAAGAAATTGTCCTTGAAGATGAATGAGGTTGACTTCTATGAGCCATTTATGGATGAGGCCATTGCCATCCCTGACAAACCTTACACAGAAGAGGAGCTTGTGGAGTTTGTGAAGGAGCACCAAAGACCCACCCTACGTCGCCTACGCCCAGAAGACATGTTTGAAACATGGGAAGATGATTTGAACGGCATCCACATTGTGGCCTTTGCAGAGAGGAGTGACCCAGATGGCTACGAGTTCCTGGAAATCCTGAAACAGGTGGCCCGAGACAATACAGACAACCCTGACCTGAGCATCGTGTGGATCGACCCGGATGACTTTCCTCTGCTTGTTGCCTACTGGGAAAAGACTTTCAAGATTGACCTATTCAAGCCACAGATCGGGGTGGTGAATGTGACAGATGCTGACAGTGTCTGGATGGAGATTCCTGATGATGATGACCTGCCCACAGCTGAGGAGCTGGAGGACTGGATCGAGGATGTGCTTTCTGGGAAGATAAACACTGAAGATGATGACAACGAAGAGGGGGATGACGGGGATGATGACGAGGACGACGATGATGATGATGGCAATAATTCTGATGAGGAGTCTAATGACGACAGTGATGATGATGATGAG---------------------------------------------------------------------------
>NM_001101691.1 Oryctolagus cuniculus calsequestrin 2 (CASQ2), mRNA
ATGAAGAGAGCTCACCTGTTCGTCGTG---GGGGTCTACCTGCTGTCCTCTTGCAGGGCCGAAGAGGGTCTCAACTTCCCCACGTACGACGGGAAGGACCGGGTGGTGAGTCTTTCGGAGAAGAACTTCAAGCAGATTTTGAAGAAATACGACTTGCTGTGCCTCTACTACCACGCG---CCGGTGTCGGCCGACAAGGTGGCCCAGAAGCAGTTCCAGCTGAAGGAGATTGTGCTCGAGCTGGTGGCCCAGGTCCTGGAACACAAAGAGATAGGCTTTGTGATGGTGGATGCCAAGAAAGAAGCCAAACTTGCCAAGAAACTGGGTTTTGATGAAGAAGGAAGCCTGTATATTCTTAAGGGTGATCGCACAATTGAGTTTGATGGCGAGTTTGCGGCTGATGTCCTGGTGGAGTTTCTCTTGGACCTGATTGAAGACCCCGTGGAGATCATCAACAGCAAGCTGGAAGTGCAGGCCTTTGAGCGCATCGAGGACCACATCAAACTCATCGGCTTTTTCAAGAGCGCGGACTCAGAATATTACAAGGCTTTTGAAGAAGCAGCGGAACACTTCCAGCCCTACATCAAATTCTTTGCCACCTTCGACAAAGGGGTTGCAAAGAAACTGTCTTTGAAGATGAATGAAGTCGATTTCTATGAGCCCTTTATGGATGAGCCCACTCCCATCCCCAACAAACCTTACACGGAAGAGGAGCTCGTGGAGTTTGTGAAGGAGCACCAGAGACCCACTCTACGCCGGCTGCGCCCGGAGGATATGTTTGAGACCTGGGAAGATGATTTGAATGGGATCCACATTGTGCCCTTTGCAGAGAAGAGTGACCCAGATGGCTATGAGTTCCTGGAGATCCTGAAACAGGTGGCCCGTGACAATACCGACAACCCGGACCTGAGCATCGTGTGGATCGACCCGGACGACTTTCCTCTGCTTGTTGCCTATTGGGAGAAGACTTTCAAGATTGACCTGTTCAAGCCCCAGATTGGGGTGGTGAATGTGACGGACGCTGACAGTGTCTGGATGGAGATTCCAGACGACGATGACCTGCCCACAGCTGAGGAGCTGGAAGACTGGATTGAGGACGTGCTCTCCGGAAAGATCAACACCGAAGATGATGACAATGAAGATGAAGATGACGACGATGACAATGATGACGACGATGACGACAATGGCAACTCCGATGAGGAGGATAATGATGACAGTGATGAGGATGATGAA------------------------------------------------------------------------------
>XM_003409607.3 PREDICTED: Loxodonta africana calsequestrin 2 (CASQ2), mRNA
ATGAAGAGAACTCACCTGTTTCTTCTG---GGGGTCTACTTGTTGTCCTCCTGCAGGGCAGAAGAGGGGCTGAACTTCCCCACCTACGACGGGAAGGACCGCGTGGTAAGTCTCACTGAGAAGAACTTCAAGCAGGTTCTGAAGAAATACAACATGCTCTGCCTCTACTACCATGAG---CCTGTGTCTTCAGATAAGGTGGTGCAAAAACAGTTCCAACTGAAAGAGATTGTCCTTGAGCTTGTGGCCCAGGTCCTAGAGCATAAAGATATAGGCTTTGTGATGGTGGATTCCAAGAAAGAAGCCAAGCTTGCCAAGAAACTAGGTTTCGATGAAGAAGGAAGCCTGTATATTCTTAAGGGTGATCGCACAATTGAGTTTGATGGCGAGTTTGCAGCCGATGTCTTGGTGGAATTTCTCTTGGATCTAATTGAAGACCCAGTGGAGATCATCAATAGCAAATTAGAAGTCCAAGCCTTTGAACGCATTGAGGACCAGATCAAACTCATTGGCTATTTCAAGAGCGAGGACTCAGAATATTACAAGGCTTTTGAAGAGGCAGCTGAACACTTCCAGCCTTACATTAAATTTTTTGCCACCTTCGACAAAGGAGTTGCAAAGAAACTATCTTTGAAGATGAATGAAGTTGATTTCTATGAGCCATTTATGGACGAGCCCGTTGCCATCCCCAACAAACCTTATACAGAAGAGGAACTCGTGGAGTTTGTGAAGGAACATCAAAGACCTACGCTACGGCGCCTGCGCCCAGAAGATATGTTTGAAACATGGGAAGATGATTTGAACGGGATCCACATTGTGGCCTTTGCAGAGAAGAGCGATCCAGATGGCTACGAGTTTCTGGAGATCCTGAAACAGGTTGCCCGAGACAATACTGACAATCCTGACCTGAGCATCGTGTGGATCGACCCGGATGACTTTCCTCTGCTCGTTGCCTATTGGGAAAAGACTTTCAAGATTGACCTGTTCAGGCCACAGATTGGGGTGGTGAATGTGACAGATGCCGACAGTGTCTGGATGGATATTCCAGATGATGACGACCTGCCCACAGCCGAGGAGCTGGAAGACTGGATTGAGGATGTGCTTTCTGGAAAGATAAACACTGAAGATGATGACAATGAAGACGAAGATGATGACAATGATGATGATGATGACAATGATAATTCTGATGAAGAGGATGACAGTGATGATGATGAA------------------------------------------------------------------------------------------------
>NM_001035374.2 Bos taurus calsequestrin 2 (CASQ2), mRNA
ATGAAGAGAGCCCACCTGTTTGTGGTG---GGGGTCTACCTGCTGTCCTCCTGCAGGGCAGAGGAGGGACTGAACTTCCCCACCTATGATGGCAAGGACCGCGTGGTCAGTCTAACCGAGAAGAACTTCAAGCAGGTTTTGAAGAAATATGACTTGCTCTGCCTCTACTACCATGAG---CCCCTATCTTCAGATAAAGTCGTGCAGAAACAGTTCCAACTGAAAGAAATCGTGCTGGAGCTTGTGGCCCAGGTCCTGGAACACAAAGATATAGGCTTTGTGATGGTGGATGCCAAGAAAGAAGCCAAGCTTGCCAAGAAATTGGGTTTTGATGAAGAAGGAAGCCTGTATATTCTTAAGGGTGATCGCACAATTGAGTTTGATGGCGAGTTTGCAGCTGACGTCTTGGTGGAGTTTCTCTTGGACCTCATTGAAGACCCAGTGGAGATCATCAATAGCAAACTGGAAGTCCAAGCCTTTGAGCGCATTGAGGACCACATCAAACTCATTGGCTTTTTCAAGAGTGAGGAATCAGAACATTACAAGGCGTTTGAAGAGGCAGCTGAACACTTCCAGCCTTATATCAAATTTTTTGCTACTTTCGACAAAGGCGTTGCAAAGAAATTGTCCTTGAAGATGAATGAGGTTGACTTCTACGAGCCATTTATGGATGAGCCCATTGCCATCCCTGACAAACCCTACACAGAAGAGGAGCTCGTGGAGTTTGTGAAAGAGCACCAAAGACCCACTCTACGTCGCCTGCGCCCAGAAGATATGTTTGAAACATGGGAAGATGACTTGAACGGAATCCATATTGTGGCCTTTGCGGAGAGGAGTGACCCAGATGGCTATGAGTTCCTGGAGATCCTGAAGCAGGTTGCCCGGGACAACACAGACAACCCGGACCTGAGCATCGTATGGATTGACCCCGATGACTTTCCTCTGCTGGTTGCCTATTGGGAAAAGACTTTCAAGATTGACCTCTTCAAGCCACAGATTGGGGTGGTAAATGTGACAGATGCTGACAGTGTGTGGATGGATATTCCCGATGATGATGACCTGCCCACAGCTGAGGAGCTGGAGGACTGGATTGAGGATGTGCTTTCTGGGAAGATAAACACTGAGGATGATGACAACGATGATGAGGAGGATGAAGACGACGATGACGACGATGATAACTCTGATGAAGAGGACAATGATGACAGTGATGATGACGATGAA------------------------------------------------------------------------------------------
>XM_020900926.2 PREDICTED: Odocoileus virginianus calsequestrin 2 (CASQ2), mRNA
ATGAAGAGAGCCCACCTGTTTGTGGTG---GGGGTCTACCTGCTGTCCTCCTGCAGGGCGGAGGAGGGACTGAACTTCCCCACCTATGATGGCAAGGACCGCGTGGTCAGTCTAACCGAGAAGAATTTTAAGCAGGTTTTGAAGAAATATGACTTGCTCTGTCTCTACTACCACGAG---CCCCTCTCTTCGGATAAAGTCGTGCAGAAACAGTTCCAGCTGAAAGAAATCGTGCTGGAGCTTGTGGCCCAGGTCCTGGAACATAAAGATATAGGCTTTGTGATGGTGGATGCCAAGAAAGAAGCCAAGCTTGCCAAGAAATTGGGTTTTGATGAAGAAGGAAGCCTGTATATTCTTAAGGGTGATCGCACAATTGAGTTTGACGGCGAGTTTGCGGCTGACGTCTTGGTGGAGTTTCTCTTGGATCTCATTGAAGACCCAGTGGAGATCATCAATAGCAAACTGGAAGTCCAAGCCTTTGAGCGCATTGAGGACCACATCAAACTCATCGGCTTTTTCAAGAGTGAGGAATCAGAACACTACAAGGCTTTTGAAGAGGCAGCTGAACACTTCCAGCCTTATATCAAATTTTTTGCTACTTTCGACAAAGGCGTTGCAAAGAAGTTGTCCTTGAAGATGAATGAGGTTGACTTCTATGAGCCATTTATGGACGAGCCCATTGCCATCCCTGACAAACCCTACACAGAAGCGGAGCTCGTGGAGTTTGTGAAAGAGCACCAAAGACCCACTCTACGTCGCCTGCGCCCAGAAGATATGTTTGAAACATGGGAAGATGATTTGAACGGAATCCATATTGTGGCCTTTGCAGAGAGGAGTGACCCAGATGGCTATGAGTTCCTGGAGATCCTGAAGCAGGTTGCCCGGGACAACACAGACAACCCGGACCTGAGCATCGTGTGGATCGACCCCGACGACTTTCCCCTGCTTGTTGCCTATTGGGAAAAGACTTTCAAGATTGACCTCTTCAAGCCACAGATTGGAGTGGTGAATGTGACAGATGCTGACAGTGTGTGGATGGAGATTCCAGATGATGATGACCTGCCCACAGCTGAGGAGCTGGAAGACTGGATTGAGGATGTGCTTTCTGGGAAGATAAACACGGAGGATGATGACAATGACGATGAAGAGGATGAAGACGACGACAATGACGATGATAATTCTGATGAAGAGGACAATGATGACAGTGATGACGATGATGAA------------------------------------------------------------------------------------------
