# Supplementary material for: Deep-time gene expression shift reveals an ancient change in avian muscle phenotypes
Source: PLoS Genet. 2025 Apr 11;21(4):e1011663. doi: 10.1371/journal.pgen.1011663 (PMC12037077; doi:10.1371/journal.pgen.1011663)
Supplement: S8 Data — (JSON) [file pgen.1011663.s011.json]

{
  "Site Log Likelihood": {
    "tested": {
      "NM_001232_4_HOMO_SAPIENS_CALSEQUESTRIN_2_CASQ2_MRNA": [
        [
          -8.68170343887519,
          -107.5198678263033,
          -152.2574876283253,
          -126.9304268581266,
          -80.16994546988334,
          -58.92653727010056,
          -92.38386251142245,
          -110.1963512084425,
          -91.34451541341753,
          -25.65272594046201,
          -84.67815489255318,
          -80.11017700875078,
          -69.40553084944679,
          -87.22382346557396,
          -84.27017591081469,
          -107.3525408098302,
          -92.5341921389959,
          -65.19556720556038,
          -118.0445861262929,
          -64.44830931963092,
          -31.1850507018799,
          -48.41954145857162,
          -49.89028814009534,
          -63.86652549077628,
          -74.53977965941532,
          -22.16249714323018,
          -45.8011212119529,
          -98.0937272728176,
          -52.39489572150988,
          -29.58960233505377,
          -44.41486471088609,
          -51.80660366747185,
          -20.34477286895626,
          -80.36118642076447,
          -37.84902491416297,
          -95.48188472369158,
          -38.83044592065154,
          -68.94255423062364,
          -117.4776035264604,
          -58.88448601070409,
          -46.22231288290025,
          -38.17450467131236,
          -45.28034437555937,
          -48.21038514561297,
          -57.78224738092469,
          -88.55852254190911,
          -58.59331186170181,
          -25.63389230025725,
          -65.32406178839149,
          -81.73052974508077,
          -71.07460222388647,
          -56.75784049759501,
          -79.00439109045892,
          -47.80473244989852,
          -69.41371297079488,
          -56.43879435318057,
          -51.18041217550406,
          -64.56190902044547,
          -72.2470335174379,
          -20.00009482921583,
          -92.21093538560108,
          -94.8573334204031,
          -135.7920460751216,
          -95.48215729405598,
          -41.12651395537549,
          -60.50764076508904,
          -114.3640516307185,
          -101.1199741365893,
          -37.06129268316078,
          -45.10102497157127,
          -46.19607594021524,
          -60.90684809430886,
          -36.44359005739536,
          -38.34669733349507,
          -70.45170307648411,
          -26.12168827548531,
          -64.68478508050313,
          -60.14176018628824,
          -66.06414140096483,
          -12.07725200238385,
          -57.67018200969237,
          -91.18785897888202,
          -38.64138675755616,
          -22.85593417623413,
          -35.07798344722004,
          -65.79289938626039,
          -32.7884840047229,
          -112.1659774435246,
          -50.87693636492314,
          -84.14467277870239,
          -69.43465813365498,
          -56.55095000039074,
          -41.33930302501514,
          -51.61990626532976,
          -64.70771581520307,
          -74.13494749630124,
          -29.08270454428403,
          -62.55107424544453,
          -54.43742771319685,
          -35.15477448245677,
          -39.87007920306019,
          -84.51819915490817,
          -43.04533196710652,
          -71.55292368579076,
          -52.19596189534428,
          -28.63768579520144,
          -44.14099952885432,
          -76.9475603225458,
          -68.11314701583419,
          -80.19693666338577,
          -146.8275083685843,
          -25.95974377297518,
          -38.31291301999231,
          -52.13617282432705,
          -41.00093235670923,
          -75.67317760049012,
          -30.44365471217646,
          -98.7283361238139,
          -39.72701778706086,
          -39.02664130635266,
          -96.07100470919481,
          -52.63739026083775,
          -89.15520099337581,
          -83.02558343775635,
          -54.30529419813524,
          -21.46603918027837,
          -30.5474753669405,
          -40.21360420052437,
          -42.97509654080434,
          -50.60427250123481,
          -62.89083195647814,
          -86.18810733707161,
          -71.06041157073923,
          -38.2285185890432,
          -55.36584581132815,
          -62.92502677836059,
          -34.79779788224753,
          -37.48744669612241,
          -29.86768740141322,
          -62.34014981577334,
          -68.03773772930583,
          -49.49982941129078,
          -65.74537973935759,
          -74.83780824771543,
          -42.28777622704249,
          -42.65089121303655,
          -77.77417993971378,
          -39.33594569344267,
          -27.95309002478743,
          -83.87961059231901,
          -45.93210995577559,
          -72.07060581948502,
          -66.5515784436301,
          -73.09916911552487,
          -69.0534128422373,
          -25.90480113296848,
          -65.04229127504601,
          -58.94976835668632,
          -34.5974174024678,
          -40.05096708594185,
          -46.20876834318958,
          -85.79117850611806,
          -64.74367973133259,
          -59.93077992669794,
          -83.84975158158926,
          -90.92118764048877,
          -48.15213029747206,
          -53.85670455285036,
          -73.1206827823717,
          -59.63761632051685,
          -40.5483827198186,
          -62.28059752442357,
          -26.70436078082008,
          -26.07250933608966,
          -74.27669085458265,
          -61.54687377205863,
          -60.95390329626791,
          -66.66014608156239,
          -35.47787364807343,
          -58.02106289419972,
          -46.26945603966098,
          -65.10810417874077,
          -56.06692252271272,
          -40.45959048568671,
          -58.21459095889953,
          -49.03629397549189,
          -50.14956935596697,
          -58.79043136434522,
          -27.6509928097427,
          -85.00990826770486,
          -28.3383197455188,
          -41.14133260660686,
          -67.7810604668274,
          -66.5854373741696,
          -88.87112683484673,
          -48.03412747632566,
          -29.32854830144236,
          -23.70375955570502,
          -46.54803005723258,
          -62.30268990676267,
          -41.84840582297154,
          -42.41378546921891,
          -28.18971094061435,
          -62.85335822986904,
          -39.03383687711293,
          -43.99055691627883,
          -26.09404677121835,
          -62.52629985533045,
          -84.21417014335113,
          -77.16740770502186,
          -41.82482196709175,
          -29.50704436862212,
          -68.66075045847214,
          -46.01066694011207,
          -42.18997598074624,
          -33.33080178363331,
          -38.33172083216866,
          -26.51527314823821,
          -42.23804491811116,
          -28.09850727275888,
          -83.57454882627579,
          -27.22038429298899,
          -13.26257187313923,
          -57.74925747988409,
          -58.18312604784133,
          -79.36066185288773,
          -89.8450315168711,
          -76.89363891746035,
          -63.43365538675463,
          -67.17620476053568,
          -69.95672128381125,
          -47.23303215213793,
          -57.10543822340202,
          -33.74357059049792,
          -106.9533776074033,
          -25.31099489961768,
          -56.761825842158,
          -45.57113204049259,
          -92.20027992527372,
          -33.06099572533271,
          -75.11103227797402,
          -26.53314601252043,
          -46.37922573914617,
          -114.1410137626887,
          -40.45872192765258,
          -27.53543110540262,
          -71.72125703804026,
          -43.29255055999731,
          -69.69352067307256,
          -61.18813411025083,
          -56.66418179564291,
          -77.35112702004488,
          -44.7148682127981,
          -60.19210205541046,
          -69.62203142540773,
          -66.47239855179777,
          -54.74152859041523,
          -40.54084005819188,
          -8.68170343887519,
          -35.58614699629923,
          -28.22705560872801,
          -70.21723233650923,
          -8.199146337673957,
          -22.89927165930732,
          -29.38021503930552,
          -37.64884669084801,
          -65.02100887441779,
          -67.40641767708863,
          -53.44207278122352,
          -52.33064174716836,
          -32.81928651405271,
          -45.22268331345883,
          -38.61506251302944,
          -49.2440170470766,
          -32.69269834860506,
          -64.46296721045644,
          -21.03904033461638,
          -44.40414801644329,
          -60.4275132239361,
          -35.34444724095791,
          -55.27991419508281,
          -25.12887417762499,
          -52.94707826402509,
          -65.89466172604946,
          -21.53051011975399,
          -27.78736613072099,
          -43.1621665714636,
          -40.61521176062821,
          -76.06176292685547,
          -39.8391320799665,
          -35.0243511477425,
          -46.07259046508604,
          -46.74567698063948,
          -37.05064762581039,
          -64.68240007109223,
          -35.65669504400913,
          -35.7081005817772,
          -96.24797760818122,
          -81.78813616823841,
          -50.09097998221941,
          -74.16905597898173,
          -64.75877400628919,
          -54.27990425695356,
          -24.90513185681932,
          -32.3020351236413,
          -88.52700643271733,
          -8.199146337673957,
          -48.34825461563953,
          -25.31334650235877,
          -65.66779681606114,
          -50.86649014859306,
          -31.73512051241711,
          -27.0630960083002,
          -48.68915885967159,
          -41.72836118339775,
          -79.53026227318031,
          -56.803582761111,
          -73.11546864788365,
          -39.3693819444341,
          -8.199146337673957,
          -28.4454634158627,
          -27.29124823059511,
          -59.07167742816152,
          -25.00861958953127,
          -38.03182645145718,
          -63.33695769223992,
          -22.55223726258003,
          -61.70170467198957,
          -30.41281903044155,
          -66.4016556829287,
          -61.57917803237856,
          -21.06722279740398,
          -54.87201288327601,
          -57.3940798268445,
          -68.88456795796029,
          -45.43350472194938,
          -41.90751971830607,
          -49.89233330567791,
          -57.14862650683499,
          -47.23906632545551,
          -62.86429648210998,
          -25.96263362708804,
          -43.76982807092003,
          -93.42008257809954,
          -8.199146337673957,
          -25.83125799596512,
          -97.72524965880143,
          -44.09545691668372,
          -131.4829459696754,
          -40.9763513697627,
          -57.67869220315769,
          -55.14069474063452,
          -35.79119737135456,
          -45.3963907793554,
          -48.20686895433494,
          -83.99273584238436,
          -102.5529459211233,
          -74.17173415558553,
          -33.41264002888706,
          -51.01591095360544,
          -42.24810535333015,
          -38.11049826204561,
          -8.199146337673957,
          -37.65882849595999,
          -45.7837056390084,
          -45.02157292570069,
          -38.95376792117639,
          -50.8487446980312,
          -41.27763349319779,
          -61.58463141657055,
          -26.79429997513175,
          -49.86483165204361,
          -40.17997699647491,
          -82.13714648966821,
          -37.28514899712999,
          -41.10650596424443,
          -41.89488879204847,
          -52.64278277727062,
          -99.04213125107668,
          -78.18027188359616,
          -101.797618872212,
          -100.6176910306362,
          -87.05003569428614,
          -98.59245152001849,
          -90.40831969900967,
          -111.7029939818082,
          -88.05754009769943,
          -86.20244243099899,
          -103.9950852478963,
          -103.4783756312852,
          -108.3892956568732,
          -82.061569317828,
          -83.90048904071364,
          -85.15689987469003,
          -85.86737366326778,
          -112.3759752813107,
          -94.38637411683823,
          -109.8770868183895,
          -107.0557540528252,
          -86.70160421677511,
          -96.10865021797707,
          -103.459515878784,
          -99.29302303972256,
          -84.40076861870676,
          -64.63615387209899,
          -84.5385180688387,
          -72.95841089980935,
          -58.74122668564537,
          -30.3070844369001,
          -13.67555371801324,
          -35.9041347971347,
          -35.42701246709597,
          -18.58821128051391,
          -12.24022174069407,
          -16.50901027228317,
          -18.92671015918427,
          -19.32057552570232,
          -19.62204183197561,
          -9.393272815452896,
          -14.00188804515485,
          -11.8320280880524,
          -17.98158667119164,
          -10.64999701506478,
          -5.937378842576363,
          -4.755689903365583,
          -4.932967529936849,
          -4.755689903365583,
          -8.449052334665033,
          -8.364115746814912,
          -4.229049297671472,
          -3.348060183307989,
          -3.008591133841417,
          -3.008591133841417,
          -3.008591133841417,
          -3.008591133841417,
          -3.008591133841417,
          -2.722746493216402
        ]
      ],
      "NM_203805_1_XENOPUS_TROPICALIS_CALSEQUESTRIN_2_CASQ2_MRNA": [
        [
          -8.670931054862237,
          -108.6054189376772,
          -152.1287731532861,
          -126.9030125017396,
          -80.14687391333143,
          -59.01576140488984,
          -92.43806359511115,
          -110.0993915516232,
          -91.43469006113483,
          -25.65296919566291,
          -84.68338159431207,
          -80.33928474008837,
          -69.40274739876264,
          -87.26808377230633,
          -85.34313718727387,
          -107.4020505432115,
          -92.59159063271855,
          -65.20791760581159,
          -118.1035030625071,
          -64.40618264329625,
          -31.19082749038234,
          -48.37068399571923,
          -49.91508510037053,
          -63.92960686743152,
          -74.56843810361315,
          -22.17314791271574,
          -45.85724800861207,
          -98.13066062951367,
          -52.43879086614007,
          -29.65358812767032,
          -44.33850662638386,
          -51.77008601689884,
          -20.36025924379823,
          -80.39408112908859,
          -37.85990589828486,
          -95.49604682709341,
          -38.83616757176065,
          -69.00660080041945,
          -117.4695463454529,
          -58.85306297952657,
          -46.22741559342018,
          -38.18457814892534,
          -45.28175526397472,
          -48.17367603399926,
          -57.80302654678202,
          -88.49591616059294,
          -58.64386027986549,
          -25.64187759100069,
          -65.25529075780808,
          -81.64574472982395,
          -71.07911265243487,
          -56.816186801055,
          -79.05428984775386,
          -47.77238139737624,
          -69.35343845116782,
          -56.49993495973113,
          -51.20583395632463,
          -64.5152687586292,
          -73.0374733236828,
          -20.77512353759582,
          -92.17099573385053,
          -94.81236842429882,
          -135.7996548761941,
          -95.39563595210006,
          -41.14341578382956,
          -60.58427391924245,
          -114.3668180092216,
          -101.3818495102895,
          -37.07960977625677,
          -45.16553673569519,
          -45.85988354350409,
          -60.48821558932708,
          -36.4768345761533,
          -38.3969153270245,
          -70.45674067981757,
          -26.16256185145239,
          -64.70194080018712,
          -60.15835455943574,
          -66.09363073054,
          -12.09117262308032,
          -57.58236486295446,
          -91.28126378561461,
          -38.6769578583953,
          -22.87692079923994,
          -35.11305880577891,
          -65.90070841351138,
          -32.78968103108544,
          -112.2710453836076,
          -50.86695858994685,
          -84.15531623451332,
          -69.40133575374554,
          -56.49184960392611,
          -41.35752551535326,
          -51.66455681276031,
          -64.76963467403385,
          -74.08454237651449,
          -29.09443890016644,
          -62.63442792496596,
          -54.45012512488474,
          -35.08651879095396,
          -39.88778386260147,
          -84.61425812360261,
          -43.04173559091694,
          -71.53692371696593,
          -52.12191035895723,
          -28.60899806892759,
          -44.16408475524918,
          -76.87669573640514,
          -68.10547312222803,
          -80.23687070567945,
          -146.8919535682111,
          -25.96754417037625,
          -38.32960787872671,
          -52.14763878342747,
          -40.98098800409652,
          -75.68846249758832,
          -30.45757463413893,
          -98.84376113607347,
          -39.73054046004166,
          -39.02684218960441,
          -96.0707170675911,
          -52.64526444505547,
          -89.17729639709574,
          -82.91344543160886,
          -54.3184361382462,
          -21.47761452031776,
          -30.46942104335124,
          -40.23417526067828,
          -42.99393564825668,
          -50.60317882849775,
          -62.76716350722363,
          -86.21465228579792,
          -71.01160741966717,
          -38.2274025951197,
          -55.39808005609371,
          -62.90767788741324,
          -34.73908495872276,
          -37.53050158512058,
          -29.92373831498116,
          -62.24624138517511,
          -68.01902777267158,
          -49.45024785678951,
          -65.78101994126031,
          -74.98025171968806,
          -42.2894329027738,
          -42.63888119395821,
          -77.79718249213798,
          -39.36590098506125,
          -27.87547464352254,
          -83.81235997577872,
          -45.92050371348694,
          -72.48141869617533,
          -66.51562831651768,
          -73.09666225056283,
          -69.06443001396991,
          -25.91080633991844,
          -65.07261127535428,
          -58.9594618094453,
          -34.53729965602271,
          -40.13996490439717,
          -46.21857856894373,
          -86.25955173552873,
          -64.71883222574235,
          -59.98533395090355,
          -83.79695543190965,
          -90.1771069390641,
          -48.03861113046568,
          -53.98046430384232,
          -73.09215490485843,
          -59.65071980195184,
          -40.56845363039586,
          -62.37331553915578,
          -26.66985985534441,
          -26.07959256481871,
          -74.53144384004113,
          -61.5180175263341,
          -60.93478334717435,
          -66.63101844418554,
          -35.4822887789871,
          -58.10591098629421,
          -46.30418126441567,
          -65.12661539310314,
          -56.07249673540882,
          -40.2319915143224,
          -58.25729069994154,
          -49.08186423076749,
          -50.13011247975361,
          -58.76190522817151,
          -27.64995174870184,
          -85.0484363959902,
          -28.34754601108899,
          -41.15045970027555,
          -67.74321211366455,
          -66.4311649700401,
          -88.86572846131106,
          -47.95828221001206,
          -29.36603680725797,
          -23.71688792105605,
          -46.60233380622435,
          -62.2966679341047,
          -41.90343717382744,
          -42.40772349005604,
          -28.13806315304321,
          -62.84987700793521,
          -39.05146493287882,
          -44.01739975119739,
          -26.10529744461191,
          -62.45870169534926,
          -84.18956449831015,
          -77.173357873548,
          -41.87565293925397,
          -29.50953900143809,
          -68.6150816705117,
          -45.99386249592287,
          -42.17547424144723,
          -33.36785398499143,
          -38.3528582974598,
          -26.52871983272471,
          -42.25783007774341,
          -28.10842699716961,
          -83.56028464482176,
          -27.21445275562618,
          -13.25788240232751,
          -57.73349244124414,
          -58.12583295252333,
          -79.29874072762085,
          -89.6742142493811,
          -76.89043298267285,
          -63.36963902113515,
          -67.20887017044949,
          -69.87932457296439,
          -47.2296240325143,
          -57.08807854729913,
          -33.76363114757418,
          -106.9931088276759,
          -25.31825904228844,
          -56.76476405907056,
          -45.50658289448558,
          -92.30399402123936,
          -33.08324101445051,
          -75.10797379483066,
          -26.55221307144307,
          -46.38173745116364,
          -114.0985130480377,
          -40.47008545433353,
          -27.54996029722634,
          -71.63469884086837,
          -43.31915179385666,
          -69.70666141844293,
          -61.25268700647693,
          -56.59045506260191,
          -77.3945621771069,
          -44.70505467135198,
          -60.11382897158265,
          -69.63518351784823,
          -66.5083716230302,
          -54.7571821156536,
          -40.67792900981713,
          -8.670931054862237,
          -35.61677429660243,
          -28.18139962355405,
          -70.24069630997217,
          -8.203460571939281,
          -22.90741756330446,
          -29.3047043427681,
          -37.57718516366716,
          -65.06654344809235,
          -67.41585061306303,
          -53.46230171056427,
          -52.35532300835938,
          -32.83507240705355,
          -45.23459890714417,
          -38.65397831978639,
          -49.12839861433638,
          -32.70584616961751,
          -64.43039371442636,
          -21.04048119998549,
          -44.39124319041045,
          -60.42917115295365,
          -35.36404996132426,
          -55.33916025165214,
          -25.07818230569055,
          -52.99051714854835,
          -65.88334550896322,
          -21.58631212456693,
          -27.78603269517404,
          -43.20543209369593,
          -40.61620187728801,
          -76.04258070472109,
          -39.88552835153754,
          -35.00463748602358,
          -46.00440202953034,
          -46.775239076196,
          -37.01737530459398,
          -64.5273044284261,
          -35.60601122955964,
          -35.71370215302455,
          -96.1732537849726,
          -81.76708676166535,
          -50.08239906631906,
          -74.13175334872665,
          -64.76979985355261,
          -54.32499011860912,
          -24.85719328574095,
          -32.29963085132473,
          -88.43325915547993,
          -8.203460571939281,
          -48.32031952221016,
          -25.3269609351576,
          -65.65843086769087,
          -50.93395784975591,
          -31.78809922284883,
          -27.07271325817788,
          -48.69401416937085,
          -41.78657811820462,
          -79.58501524651822,
          -56.79692629774095,
          -73.08442268452512,
          -39.39721838090637,
          -8.203460571939281,
          -28.48687377195531,
          -27.31429030522846,
          -59.11009363705849,
          -24.96689480725372,
          -38.05716064342435,
          -63.26708233601523,
          -22.5646903321786,
          -61.74409332687869,
          -30.446359012279,
          -66.28932740169557,
          -61.46984610994252,
          -21.08477529342701,
          -54.77760662572889,
          -57.44604462686185,
          -68.93088654803505,
          -45.42013745812365,
          -41.92838578283263,
          -49.92744683273551,
          -57.18760244733924,
          -47.26366320224771,
          -62.87578112937719,
          -25.97843268589662,
          -43.75834714801751,
          -93.4203099960928,
          -8.203460571939281,
          -25.81879884433093,
          -97.71487904844653,
          -44.03441263008176,
          -131.3830175214949,
          -40.98786018546788,
          -57.70081966971865,
          -55.06451022388264,
          -35.81069688116033,
          -45.5081833890475,
          -48.29913505937627,
          -84.01987568040516,
          -102.5418010636117,
          -74.13368262410634,
          -33.39418221565349,
          -51.072362780271,
          -42.29439453538265,
          -38.06198707558563,
          -8.203460571939281,
          -37.55886135503827,
          -45.73720307652066,
          -45.0365781473964,
          -38.89306714981801,
          -50.85300790081253,
          -41.29194844885792,
          -61.48979658815226,
          -26.72727750434259,
          -49.89356678548842,
          -40.09728654889803,
          -82.04914627204903,
          -37.2540459546828,
          -41.11442382977137,
          -41.90648663716349,
          -52.71451149444231,
          -98.25919469373389,
          -78.31105224400864,
          -101.7892973568896,
          -100.7052200670953,
          -87.02012879046215,
          -98.64050252652079,
          -90.52040373122952,
          -111.6953677785127,
          -86.97176013200905,
          -86.19813050560919,
          -104.1172677006036,
          -103.5919229434702,
          -108.463685175507,
          -82.0667406696962,
          -83.90433397884341,
          -85.14103451326153,
          -85.75704849503106,
          -112.3121943952206,
          -94.41491283977744,
          -109.9490686184564,
          -106.9827307625295,
          -86.67461364420623,
          -96.06660896916989,
          -103.5323067421311,
          -99.25007438050827,
          -84.43391627863383,
          -64.66800709017363,
          -84.48763976304055,
          -72.98295740023926,
          -58.75214880266007,
          -30.3336230476641,
          -13.69878573016985,
          -35.86578095774527,
          -35.37099223739326,
          -18.57538985615246,
          -12.2547746643286,
          -16.52826061537006,
          -18.87345818844322,
          -19.31936326055887,
          -19.63165633148747,
          -9.392361610594524,
          -14.00551115023566,
          -11.83429775718282,
          -17.98352835977463,
          -10.65320157964831,
          -5.937589015553434,
          -4.754285455746492,
          -4.932447512038992,
          -4.754285455746492,
          -8.450394682857137,
          -8.36463906846326,
          -4.22958122618724,
          -3.34806018330799,
          -3.008591133841421,
          -3.008591133841421,
          -3.008591133841421,
          -3.008591133841421,
          -3.008591133841421,
          -2.722746493216404
        ]
      ],
      "Node10": [
        [
          -8.682522918859146,
          -107.5039012764748,
          -152.2944829993975,
          -126.7935905100547,
          -80.17847491462354,
          -58.94447375590222,
          -92.41782446174543,
          -110.1432728220248,
          -91.37423429186107,
          -25.65952995368788,
          -84.65418929876012,
          -80.10468570378741,
          -69.41693655626715,
          -87.29286159544293,
          -84.27351879801031,
          -107.4032898784861,
          -92.72660379970088,
          -65.2006259524478,
          -118.0552877027448,
          -64.43693713974675,
          -31.17864221258817,
          -48.4277770733064,
          -49.87384775224228,
          -63.93373283928695,
          -74.56994840577853,
          -22.17496530866115,
          -45.80103311966924,
          -98.2077465334374,
          -52.41371998870538,
          -29.63772892220345,
          -44.40974931880734,
          -51.81175356245792,
          -20.34121482376995,
          -80.39097373124258,
          -37.82523583031396,
          -95.47193893705582,
          -38.83084396513041,
          -68.93894285495635,
          -117.5795488904107,
          -58.84443332153863,
          -46.21465212673316,
          -38.16993554951866,
          -45.25244302089542,
          -48.21135010878995,
          -57.80069132579594,
          -88.53710811055892,
          -58.63228517548685,
          -25.64087141644173,
          -65.28270810430098,
          -81.75640233861814,
          -71.15765552701751,
          -56.7346302802065,
          -79.03128727540945,
          -47.8000392082436,
          -69.40332538727787,
          -56.49829785505595,
          -51.15071862984475,
          -64.5451820847088,
          -72.21555858501145,
          -20.00324190796071,
          -92.28699907629058,
          -94.83632110646514,
          -135.8009251296643,
          -95.44458547642951,
          -41.1215851421585,
          -60.54588784557004,
          -114.312282304136,
          -101.3514141052839,
          -37.06099452351102,
          -45.07875038259697,
          -46.19381151581934,
          -60.91445904551659,
          -36.44084682602755,
          -38.34689914216408,
          -70.40592088414397,
          -26.150741010898,
          -64.71793796232302,
          -60.13801824063295,
          -66.06171031871325,
          -12.07964649692938,
          -57.67082278381631,
          -91.179864154499,
          -38.63031574411018,
          -22.85905568793554,
          -35.0454467710835,
          -65.85259666635042,
          -32.77628702829688,
          -112.0065581974702,
          -50.85953191696028,
          -84.21859732186866,
          -69.43621489931887,
          -56.50683325561652,
          -41.34024912863105,
          -51.57666100956771,
          -64.74403885358869,
          -74.09724600167138,
          -29.06315700307012,
          -62.59337606275486,
          -54.44955127528588,
          -35.12437550208713,
          -39.85459551593845,
          -84.50727341094287,
          -43.03265782977001,
          -71.51738061811817,
          -52.21146999219381,
          -28.63051111079101,
          -44.14489032339977,
          -76.89432037176786,
          -68.1372714376743,
          -80.04117096573171,
          -148.6684742916077,
          -25.95701670410507,
          -38.30232458821139,
          -52.13244208310898,
          -40.99588926855658,
          -75.68737252492865,
          -30.45115846045367,
          -98.81696033697703,
          -39.72798707724583,
          -39.02486819233613,
          -96.09028538509932,
          -52.61214370055183,
          -89.0381760349334,
          -82.77254659557408,
          -54.34870353481918,
          -21.46513201682262,
          -30.55892941491121,
          -40.21273675115383,
          -42.97304937776347,
          -50.5936707288645,
          -62.89398552992157,
          -86.03812830304463,
          -71.02256762234498,
          -38.2374508628839,
          -55.36798162401978,
          -62.90286749613416,
          -34.81842807262966,
          -37.4871468113023,
          -29.92152814703852,
          -62.34952854306665,
          -68.04137054904957,
          -49.49519130504184,
          -65.76082846746792,
          -74.85335327930193,
          -42.28371221737814,
          -42.66254730704841,
          -77.75668431511986,
          -39.33299670952928,
          -27.95845016597394,
          -83.87107837110963,
          -45.96141658325872,
          -72.4391858826908,
          -66.53610439590823,
          -73.05621822708882,
          -69.05277490206902,
          -25.90814045277639,
          -65.03663595966393,
          -58.93668195405373,
          -34.58311289766547,
          -40.10547457003876,
          -46.21957802732192,
          -85.7633750541791,
          -64.72034273585624,
          -59.97542212581254,
          -83.87838524676405,
          -90.21886641197518,
          -48.1229382455737,
          -53.87064054674946,
          -73.12407463438416,
          -59.64570523112339,
          -40.54942063266335,
          -62.31265590073414,
          -26.70941226969039,
          -26.06039360745775,
          -74.24106454696425,
          -61.56768341370403,
          -60.98209487171036,
          -66.64716381248061,
          -35.47724495320792,
          -58.05200119469482,
          -46.27387098328001,
          -65.14190045137059,
          -56.04585110816343,
          -40.46241629839796,
          -58.2405744546063,
          -49.06387424056249,
          -50.13061757533117,
          -58.78924000304205,
          -27.63059120441554,
          -85.04906451011871,
          -28.34919245208445,
          -41.12731940998062,
          -67.78029927535027,
          -66.56985356966663,
          -88.8611361523741,
          -48.06671102487742,
          -29.35496058330855,
          -23.71636051332832,
          -46.55935843268156,
          -62.31469951947291,
          -41.88634165900219,
          -42.41873565242015,
          -28.19176834360389,
          -62.82031168807313,
          -39.0316722281288,
          -43.98777422093722,
          -26.09813147174061,
          -62.51155403348224,
          -84.19455340060293,
          -77.12409555750088,
          -41.82054048094562,
          -29.51722775695856,
          -68.68476991827654,
          -46.00303755793771,
          -42.19826582242614,
          -33.32880398582348,
          -38.33033759244378,
          -26.52163882029682,
          -42.23626047720312,
          -28.0982056985079,
          -83.56134042730677,
          -27.19170650855259,
          -13.26877572047989,
          -57.71163870573328,
          -58.19303839949642,
          -79.38521155493845,
          -89.85642627032237,
          -76.78883415731813,
          -63.4313089677791,
          -67.1391908473386,
          -69.93510366026413,
          -47.23051901129436,
          -57.12207433850743,
          -33.75306179981014,
          -106.8877291509129,
          -25.304627097743,
          -56.76982444048155,
          -45.56601501847781,
          -92.28785080681868,
          -33.04750952861161,
          -75.10177666321249,
          -26.55466414879174,
          -46.3583836770926,
          -114.1032350777579,
          -40.45051300876887,
          -27.52919328693609,
          -71.71134587396176,
          -43.28938046356718,
          -69.70914023584002,
          -61.18622779480245,
          -56.66972630285277,
          -77.37729515948979,
          -44.75246686080656,
          -60.19512444325488,
          -69.60852267554054,
          -66.47149483815572,
          -54.75147736280343,
          -40.65514626124463,
          -8.682522918859146,
          -35.59116762415914,
          -28.22409590095919,
          -70.1958502230129,
          -8.205668715914666,
          -22.89265434243126,
          -29.38661538317236,
          -37.64510974479295,
          -65.05394788957523,
          -67.40369079598797,
          -53.44327763154911,
          -52.32582996043117,
          -32.81990079152371,
          -45.22341224161305,
          -38.61770620757761,
          -49.22103134074232,
          -32.69747810868044,
          -64.45502847432815,
          -21.03131500676533,
          -44.3832488010157,
          -60.422084899222,
          -35.35683089124796,
          -55.22748009340359,
          -25.13326931101986,
          -52.9083068835377,
          -65.89178006363721,
          -21.5797832798581,
          -27.78959927891549,
          -43.18923803365583,
          -40.60422667081249,
          -76.00353935574512,
          -39.85334670783192,
          -35.01614594432395,
          -46.05814566443947,
          -46.75474909353588,
          -37.05013024845451,
          -64.68905197208764,
          -35.66893498503037,
          -35.7041095182772,
          -96.25917552064566,
          -81.73318214431217,
          -50.0957454327863,
          -74.20841934101058,
          -64.80248468025319,
          -54.29921544319473,
          -24.91033889918174,
          -32.29179932415537,
          -88.52566256645277,
          -8.205668715914666,
          -48.33883127076907,
          -25.31089390850729,
          -65.6570009814356,
          -50.9141306152292,
          -31.73956934211659,
          -27.04624448963512,
          -48.69177788436174,
          -41.72789811119016,
          -79.5079062272892,
          -56.7362037383467,
          -73.12309761014528,
          -39.43287966436579,
          -8.205668715914666,
          -28.47498728962235,
          -27.30559834362585,
          -59.08548325239389,
          -25.01476733034438,
          -38.01881250861608,
          -63.3478218856087,
          -22.55649932239291,
          -61.68711349164282,
          -30.43654903601125,
          -66.35010869974771,
          -61.57360790288466,
          -21.07290041918066,
          -54.86810513730818,
          -57.37349513368692,
          -68.88165820224792,
          -45.4296953088805,
          -41.89991210359788,
          -49.93195963930613,
          -57.14653175898809,
          -47.24461307082508,
          -62.84541131682728,
          -25.97769886569117,
          -43.76548411036716,
          -93.4537850039799,
          -8.205668715914666,
          -25.85551472584298,
          -97.71175683062472,
          -44.05518943749017,
          -131.4222009122572,
          -40.97070040657852,
          -57.68621172855029,
          -55.13621319936796,
          -35.84436175562202,
          -45.45930656193663,
          -48.26060849915692,
          -84.03788894565781,
          -102.5207800152092,
          -74.15809109359981,
          -33.39734067014857,
          -51.04625727457512,
          -42.29410687049505,
          -38.10846105526608,
          -8.205668715914666,
          -37.62683637832106,
          -45.78518631061934,
          -45.02666130928425,
          -38.95019246626503,
          -50.85435543821291,
          -41.2872277621296,
          -61.5849513044236,
          -26.77657992699795,
          -49.85824276252789,
          -40.17188352724595,
          -82.13651679277075,
          -37.283215812029,
          -41.0897543904214,
          -41.89325851066182,
          -52.67140859141499,
          -98.22088871597946,
          -78.28423733544841,
          -101.7766331865352,
          -100.7124045899852,
          -86.98727481247857,
          -98.57285013170817,
          -90.44854652755623,
          -111.6634425124162,
          -87.03046292162203,
          -86.16098564928734,
          -104.0888347079376,
          -103.5494763677816,
          -108.4501812394199,
          -82.04513401698264,
          -83.8812422719771,
          -85.21124722090232,
          -85.76748024076329,
          -112.3500325589391,
          -94.40526291705095,
          -109.9083379716041,
          -107.0064399708994,
          -86.62822263332684,
          -96.13540212425902,
          -103.5401927017459,
          -99.25897040527877,
          -84.40576903857675,
          -64.67044561585483,
          -84.4662383336451,
          -72.9566023369891,
          -58.74079894623705,
          -30.35596313466334,
          -13.67905669650901,
          -35.84049734659914,
          -35.43530954121373,
          -18.60802742962134,
          -12.23799016977927,
          -16.50365198364567,
          -18.92324764093874,
          -19.31115323849579,
          -19.62372020272663,
          -9.39289897148958,
          -13.99125753996082,
          -11.83318428238092,
          -17.98758514100516,
          -10.65388444860401,
          -5.935892727457905,
          -4.754840919773333,
          -4.931187644148739,
          -4.754840919773333,
          -8.453966882375639,
          -8.36890397597246,
          -4.22789110612884,
          -3.34806018330799,
          -3.008591133841421,
          -3.008591133841421,
          -3.008591133841421,
          -3.008591133841421,
          -3.008591133841421,
          -2.722746493216404
        ]
      ],
      "Node11": [
        [
          -8.678385440815212,
          -107.5109928456133,
          -152.1295082526778,
          -126.8080026083954,
          -80.0570251817376,
          -58.8932286960648,
          -92.4024523219197,
          -110.1799211332112,
          -91.40611926999377,
          -25.65630064515532,
          -84.68969977889662,
          -80.34080728674573,
          -69.37074238118984,
          -87.3495893699071,
          -84.18220407915814,
          -107.3745398755903,
          -92.61480273225763,
          -65.22705101950665,
          -117.9917200752945,
          -64.407154889332,
          -31.18772039956664,
          -48.42937247774687,
          -49.88624195233614,
          -63.90384307773746,
          -74.59460980240064,
          -22.15662927649975,
          -45.79536996870534,
          -98.15746580635246,
          -52.41809114068743,
          -29.6298765980079,
          -44.4069678124106,
          -51.78041780289837,
          -20.33453276243294,
          -80.40344662946988,
          -37.84916667058653,
          -95.40882045637404,
          -38.82916455611259,
          -69.31511158581118,
          -117.5171729361962,
          -59.20361461590063,
          -46.22361744933652,
          -38.17371724880984,
          -45.26911402531761,
          -48.21970843608651,
          -57.77427042300651,
          -88.51722852445963,
          -58.63752421212857,
          -25.62291751518945,
          -65.29696507778726,
          -81.7817874139727,
          -71.09346123948372,
          -56.79180084434776,
          -79.03085463162053,
          -47.76360989281118,
          -69.40735143219393,
          -56.48829419435733,
          -51.18992982293361,
          -64.59257253058894,
          -72.20491023534078,
          -20.00600036325095,
          -92.28292382973814,
          -94.83889731188788,
          -135.7898937356922,
          -95.4460771488652,
          -41.16106365433026,
          -60.44009495978192,
          -114.3681756493956,
          -101.4514777408686,
          -37.05426753767516,
          -45.07601835108169,
          -46.19141906355534,
          -60.9077759664529,
          -36.42561150306613,
          -38.31140467801855,
          -70.4496747046511,
          -26.15281597112025,
          -64.69485034353674,
          -60.17425621629363,
          -66.06820382152145,
          -12.07910379651901,
          -57.67425065228596,
          -91.19622162482639,
          -38.64626206117297,
          -22.86595524984525,
          -35.09405383692442,
          -65.85113901068758,
          -32.78489785096485,
          -112.1706844192098,
          -50.87112070918576,
          -84.23113971071211,
          -69.44444972481105,
          -56.56806334697668,
          -41.34703377580922,
          -51.66576083783966,
          -64.71912846347405,
          -74.12788964471319,
          -29.07181391361353,
          -62.64374123078866,
          -54.42805524520551,
          -35.12688279515637,
          -39.86485747950684,
          -84.5397474928365,
          -43.04243468884437,
          -71.82661802319562,
          -52.19624712346219,
          -28.63053123198329,
          -44.16633556018816,
          -76.9562871817794,
          -68.13097723477696,
          -80.21722110685928,
          -146.8396035945275,
          -25.88185853431834,
          -38.30218213225116,
          -52.11456120675445,
          -40.98130093793353,
          -75.57637169117389,
          -30.44325494173296,
          -98.7037747201496,
          -39.71160926544826,
          -39.01085731871815,
          -96.04540650590856,
          -52.62410752857774,
          -89.1717051772305,
          -82.98824669091852,
          -54.36786899847032,
          -21.44162225427523,
          -30.55005372744763,
          -40.2130017947518,
          -42.94287350368343,
          -50.60400662549319,
          -62.85927965257274,
          -86.13099204191957,
          -71.08618454022363,
          -38.20512944239652,
          -55.40234761938621,
          -62.89656374472436,
          -34.7924989724151,
          -37.49593087960755,
          -29.90804471861905,
          -62.31653424997793,
          -67.98807793336627,
          -49.50873642691423,
          -65.75875975930539,
          -74.8076185089914,
          -42.29345942472087,
          -42.6469060018175,
          -77.77795280885833,
          -39.33299403309336,
          -27.95578567919583,
          -83.8614570625084,
          -45.91621152901872,
          -72.37179697055565,
          -66.48356932441847,
          -74.54849843495879,
          -69.05614525140638,
          -25.90185446006246,
          -65.03748724112266,
          -58.8137067264493,
          -34.61400304214735,
          -40.10701552533423,
          -46.19564728781803,
          -85.66530318286911,
          -64.7300802782681,
          -59.96569189469849,
          -83.83021896229184,
          -90.16556199387058,
          -48.17693173704388,
          -53.84266970781257,
          -73.12412382620033,
          -59.6566884769228,
          -40.58002236122314,
          -62.35111575150307,
          -26.70078894319332,
          -26.0776307283869,
          -74.35858047489296,
          -61.54490675585232,
          -60.94753404857984,
          -66.6917230036628,
          -35.47827476201363,
          -58.08495432085908,
          -46.26889904805197,
          -65.12038161783693,
          -56.07398972036038,
          -40.46138502500185,
          -58.19504626777631,
          -49.05911323562541,
          -50.15630187147568,
          -58.80482638449342,
          -27.64532495645005,
          -84.9992796940966,
          -28.34113611067315,
          -41.13836739936698,
          -67.68981221085508,
          -66.57105208422473,
          -88.84688166097425,
          -48.03772759275167,
          -29.35347154243829,
          -23.6984247806128,
          -46.57284262695589,
          -62.29863150182949,
          -41.88406396077482,
          -42.41351417119419,
          -28.19593472670773,
          -62.84171828371574,
          -39.02692454895765,
          -43.97871720478361,
          -26.08772184424974,
          -62.53829635093315,
          -84.1777735416569,
          -77.15847589525963,
          -41.81892248339078,
          -29.50921145063844,
          -68.51235565135997,
          -46.00791521870289,
          -42.19132435766448,
          -33.34248996584041,
          -38.25604855465023,
          -26.50920966332631,
          -42.24886152967166,
          -28.08664936641488,
          -83.56357054773807,
          -27.20974484212763,
          -13.25005605429982,
          -57.66382447729298,
          -58.15751814301661,
          -79.35865235028474,
          -89.86745793841669,
          -76.8528957613211,
          -63.43948028950801,
          -67.19945618407823,
          -69.9354212262416,
          -47.21708678149057,
          -57.09879935045439,
          -33.73747133424789,
          -107.0058323775156,
          -25.31537253895486,
          -56.73825607733169,
          -45.57218717459121,
          -92.22877032423915,
          -33.05250442935092,
          -75.07428213324276,
          -26.53330234309109,
          -46.35167470890908,
          -114.1156449988115,
          -40.43243799400717,
          -27.53020928469389,
          -71.71355590284355,
          -43.29801871628919,
          -69.67115080233944,
          -61.22691815909365,
          -56.6605305131416,
          -76.99730282667954,
          -44.71658542135805,
          -60.19985030652208,
          -69.65080635910337,
          -66.4686827322888,
          -54.73781387666597,
          -40.66643002309409,
          -8.678385440815212,
          -35.59227250445755,
          -28.22546319985404,
          -70.21053211069082,
          -8.201054478933345,
          -22.9038343758434,
          -29.37544625628632,
          -37.62631052966596,
          -65.02095686057105,
          -67.419163412171,
          -53.42532683537302,
          -52.33176841490695,
          -32.83965293201319,
          -45.21807442441862,
          -38.61246696327709,
          -49.22362150763144,
          -32.69779983469727,
          -64.46649175770627,
          -21.03247322341503,
          -44.37346579756543,
          -60.37088193263619,
          -35.35994394701517,
          -55.31448811013885,
          -25.12682343011291,
          -52.9367172042504,
          -65.92912599601124,
          -21.57882650454024,
          -27.7844563218561,
          -43.19196520966421,
          -40.60764097558132,
          -76.03645037876315,
          -39.84856550959839,
          -35.01969950922871,
          -46.04312384815842,
          -46.71694322359001,
          -37.08508365819414,
          -64.61514215334012,
          -35.65424341088082,
          -35.72164192633662,
          -96.23899307864733,
          -81.68322043547569,
          -50.06056000868578,
          -74.25912672788844,
          -64.79910054636136,
          -54.20659182955706,
          -24.89725219379834,
          -32.29969181889397,
          -88.51246610466742,
          -8.201054478933345,
          -48.35722979000725,
          -25.32607619255546,
          -65.74964304085209,
          -50.91965049526678,
          -31.73275761435466,
          -27.05332770118501,
          -48.6990610375862,
          -41.73690154404399,
          -79.51935479342876,
          -56.74102023937922,
          -73.11351250523471,
          -39.42258361611986,
          -8.201054478933345,
          -28.44371407986287,
          -27.30017891202992,
          -59.07548646412469,
          -25.00989374330192,
          -38.022212681011,
          -63.3572325841875,
          -22.55658824269181,
          -61.6657609424745,
          -30.40012877146924,
          -66.38497890946753,
          -61.39872884076539,
          -21.06772444916528,
          -54.87801749256897,
          -57.34345021849434,
          -68.8999948557646,
          -45.43871627296592,
          -41.90715334582481,
          -49.95429779812405,
          -57.16357337100762,
          -47.24458556901416,
          -62.87004297293234,
          -25.96253384672136,
          -43.77953838550657,
          -93.41882784232084,
          -8.201054478933345,
          -25.82970320251081,
          -97.70403137871577,
          -44.10817666892851,
          -131.3546297883492,
          -40.97226661803031,
          -57.67812604467356,
          -55.15632080467014,
          -35.839088946859,
          -45.47473643772798,
          -48.28588341586142,
          -84.06768200858366,
          -102.5641828258042,
          -74.0164891259233,
          -33.39530813190516,
          -51.03196311386671,
          -42.26925803967002,
          -38.11667047474651,
          -8.201054478933345,
          -37.63477255563858,
          -45.78449889300808,
          -45.02884177014325,
          -38.9564752467404,
          -50.82099497947728,
          -41.30139896705908,
          -61.58631754503455,
          -26.78289831095382,
          -49.79428701926065,
          -40.17763105300248,
          -82.14574066151935,
          -37.27031157981678,
          -41.10530364002742,
          -41.89737223957174,
          -52.64422552556066,
          -98.26447805193158,
          -78.31030277508492,
          -101.8229170512514,
          -100.7508652938947,
          -87.00496524680588,
          -98.60773457318842,
          -90.47818870660879,
          -111.6901979707452,
          -87.03398094630275,
          -86.18568991187958,
          -104.1193642839414,
          -103.5614102461225,
          -108.4513438895799,
          -82.06767822239894,
          -83.91488251014601,
          -85.24550985575601,
          -85.80574329077933,
          -112.3694426926843,
          -94.39263903920755,
          -109.9099993473855,
          -106.9798568609811,
          -86.65713887464604,
          -96.16389135273444,
          -103.5040668650076,
          -99.23315784115869,
          -84.39542964272621,
          -64.66772811179041,
          -84.48917635430342,
          -72.98756579449739,
          -58.74557026088739,
          -30.33575093712359,
          -13.67991356385076,
          -35.84053949511592,
          -35.43736295074214,
          -18.64122228185278,
          -12.25246492551379,
          -16.49797311915701,
          -18.92699268646513,
          -19.30979179644093,
          -19.62061815168074,
          -9.392407273704455,
          -13.99209032699138,
          -11.82976151371146,
          -17.98232526134951,
          -10.64909790254576,
          -5.93585550558887,
          -4.756386449516178,
          -4.933324260679217,
          -4.756386449516178,
          -8.449424837807596,
          -8.363620705694128,
          -4.227935462861826,
          -3.348060183307993,
          -3.008591133841418,
          -3.008591133841418,
          -3.008591133841418,
          -3.008591133841418,
          -3.008591133841418,
          -2.722746493216406
        ]
      ],
      "Node12": [
        [
          -8.690505166359575,
          -106.9160253179734,
          -152.2374469765415,
          -126.9955173935693,
          -80.16326434244002,
          -58.98489459785757,
          -92.63467164392367,
          -110.1191380129871,
          -91.15395386029599,
          -25.6532962723054,
          -84.29058902937678,
          -80.89462236520218,
          -69.41531047139236,
          -87.33202314552989,
          -84.28441607520408,
          -107.394451914309,
          -92.74681599157478,
          -65.15076605828801,
          -118.0388281856113,
          -64.49382893801462,
          -31.22452653950755,
          -48.4477292153024,
          -49.86905663877558,
          -63.99226544151771,
          -75.80749508835757,
          -22.2301285277294,
          -45.84008651296622,
          -98.21255405104837,
          -52.47699335863881,
          -29.65604815552411,
          -44.43028636935477,
          -51.79800647029789,
          -20.34544553161525,
          -80.44241797756905,
          -37.9227925605672,
          -95.33145014595824,
          -38.83812848127036,
          -68.97812453924534,
          -117.5681499813338,
          -58.96806095440611,
          -46.28610416126954,
          -38.23225838678874,
          -45.21257532593285,
          -48.23104715698072,
          -57.73494822139323,
          -88.5419946243521,
          -58.66380537217009,
          -25.63620073221712,
          -65.29773823849564,
          -81.79225555835035,
          -71.05200576866467,
          -56.79024882405629,
          -79.09789100879122,
          -47.81883857124247,
          -69.49242095412043,
          -56.37573097781137,
          -51.20026475159407,
          -64.55671750372437,
          -72.24244054695322,
          -19.99579881786949,
          -92.13507424261715,
          -95.00158367745058,
          -135.4112632123,
          -95.31673400455507,
          -42.15239037806545,
          -60.46735710370766,
          -115.2139611887677,
          -101.9901508603489,
          -37.06676476119611,
          -44.96946126817232,
          -46.19194764628108,
          -60.94295680470453,
          -36.4426088073534,
          -38.3501042289455,
          -70.48786474234092,
          -26.16465586335078,
          -64.66818518196558,
          -60.11500250490099,
          -66.1249058563052,
          -12.08541543768082,
          -57.72342259213514,
          -91.14155444525075,
          -38.70447258195504,
          -22.86542265160958,
          -34.97992136585704,
          -65.81078343666853,
          -32.83255790655659,
          -112.1234002363606,
          -50.92045649003322,
          -84.1564997458369,
          -69.45124832589579,
          -56.5656182840896,
          -41.36341982541268,
          -51.53331368598077,
          -64.71621428390405,
          -74.08412258716409,
          -29.13504959546439,
          -62.61191259011369,
          -54.42374664545383,
          -35.15424141258488,
          -39.86425165353339,
          -84.49545190326634,
          -43.07250657426768,
          -71.57153441334994,
          -52.20067827573097,
          -28.67107071940563,
          -44.11793999831478,
          -76.99446398993209,
          -68.17046925522985,
          -80.19742668351466,
          -147.1562406557833,
          -25.92813594203723,
          -38.34947602357467,
          -51.65009242229485,
          -40.88260742219323,
          -75.61766827747604,
          -30.44952286032399,
          -98.89283653065448,
          -39.78879578399084,
          -38.91248512063503,
          -96.11828520105172,
          -52.54474557241159,
          -89.09996537282214,
          -83.0894976313177,
          -54.37937765035446,
          -21.44180860524163,
          -30.5630444123482,
          -40.2270047664984,
          -42.82816863937133,
          -50.63657089744753,
          -62.87243023015819,
          -86.13238274614348,
          -71.11496969434685,
          -37.98114670297158,
          -55.3803347723823,
          -62.49729519316604,
          -34.91036816110815,
          -37.53844036346019,
          -29.97709919060128,
          -61.85544162629919,
          -68.13474212708351,
          -49.49725529495471,
          -65.75044806603239,
          -74.80007779771036,
          -42.29026429282357,
          -42.64600304838856,
          -77.7874183241415,
          -39.35374188755681,
          -27.95736588599947,
          -83.9055109094715,
          -45.95696455735031,
          -72.42732759119292,
          -66.51609644070598,
          -72.97162964971831,
          -69.04732965706192,
          -25.96708073836511,
          -65.07109005452172,
          -58.97420555797848,
          -34.60361118071674,
          -40.06998406772255,
          -46.22257747309654,
          -85.84846481052338,
          -64.68007969132584,
          -60.00499176001522,
          -83.84318997131021,
          -90.22547012312738,
          -48.12285538728173,
          -53.80658287215977,
          -73.12526728891986,
          -59.66389517048187,
          -40.56627287307505,
          -62.25261630545175,
          -26.71481265328531,
          -26.12141590777302,
          -74.19175013992313,
          -61.58701554089264,
          -60.99296316413641,
          -66.69705644683111,
          -35.46550621315776,
          -58.07331756317981,
          -46.29574866107092,
          -65.16208614104401,
          -56.12278084781212,
          -40.44877053184309,
          -58.2229119734141,
          -49.12770458456335,
          -50.2333815280193,
          -58.85674445573858,
          -27.5420840684531,
          -84.99781520656138,
          -28.36670073194789,
          -41.13443585053078,
          -67.82038202270058,
          -66.56739279028683,
          -88.85848046382173,
          -47.98628926309347,
          -29.3769252099956,
          -23.78372588006999,
          -46.56173087759799,
          -62.38677626786112,
          -41.96227777355844,
          -42.39934446827598,
          -28.19858056469358,
          -62.8992192944944,
          -39.09534044489448,
          -43.99901689429675,
          -26.10300264309422,
          -62.51565909286381,
          -84.20689264510969,
          -77.23176973605815,
          -41.91479973905471,
          -29.55896788281582,
          -68.64760813135427,
          -46.0325687972818,
          -42.22720875366849,
          -33.31988843579273,
          -38.290397378802,
          -26.57206538423368,
          -42.25674333974457,
          -28.09186502534284,
          -83.40680110412927,
          -27.2297791942342,
          -13.26859980883943,
          -57.752145492111,
          -58.16763779137069,
          -79.3711859841887,
          -89.88459528779583,
          -76.80070909563202,
          -63.48128812682575,
          -67.26901695516955,
          -69.96582992775862,
          -47.25097867410675,
          -57.0264663191852,
          -33.62422175831134,
          -106.9743028880957,
          -25.35104759066069,
          -56.7505442966079,
          -45.61057127324855,
          -92.38260592587325,
          -33.01824760569595,
          -75.09400013995887,
          -26.57441500211002,
          -46.39511536834054,
          -114.1603023045412,
          -40.34291460303663,
          -27.52675069431017,
          -71.7405601006983,
          -43.39891924228753,
          -69.70700110010128,
          -61.27513638418704,
          -56.78333655843819,
          -77.25582529422292,
          -44.74978307080267,
          -60.26364248719225,
          -69.61424000493105,
          -66.47745140800316,
          -54.76052090580104,
          -40.65343196452347,
          -8.690505166359575,
          -35.58959901762479,
          -28.2266585396357,
          -70.21415843853721,
          -8.20316857684062,
          -22.8708703978616,
          -29.43887251957734,
          -37.50984140278795,
          -65.01140519471716,
          -67.43551690154067,
          -53.45185049886967,
          -52.33734867382582,
          -32.82073482543389,
          -45.22937662887453,
          -38.7331941608051,
          -49.23555129500217,
          -32.69901840492618,
          -64.46774794007248,
          -21.08469560235349,
          -44.11010724571217,
          -60.47546913705567,
          -35.32222330933277,
          -55.38289445927508,
          -25.1326510040644,
          -52.96306253193731,
          -65.88549485840377,
          -21.60670422254,
          -27.79957715374935,
          -43.17530404330484,
          -40.62819017868543,
          -76.04851098229392,
          -39.94649819866947,
          -35.03472706104989,
          -46.06122675365495,
          -46.56841277504316,
          -37.03393081745638,
          -64.2766359335164,
          -35.65146574475125,
          -35.70097507039461,
          -96.26350973309053,
          -81.76088706410175,
          -50.0870723335302,
          -74.19298977398776,
          -64.75707628490032,
          -54.3588583616496,
          -24.91738506649421,
          -32.31986007996181,
          -88.60841846060802,
          -8.20316857684062,
          -48.33429073538574,
          -25.31019057397288,
          -65.77872640631065,
          -50.92576212032222,
          -31.74330744443174,
          -27.10497904446805,
          -48.73850331481837,
          -41.82192157966912,
          -79.53045585724536,
          -56.85502219406052,
          -73.20300724057626,
          -39.44682831450819,
          -8.20316857684062,
          -28.46241174378549,
          -27.35759218002656,
          -59.0548412440571,
          -25.00908200217244,
          -37.91833191016912,
          -63.3162493530821,
          -22.55964549210276,
          -61.7600109649111,
          -30.43293824283843,
          -66.0841253259347,
          -61.58952723709923,
          -21.12492268751585,
          -54.86868106845267,
          -57.37277238018366,
          -68.87790666621494,
          -45.50894427267082,
          -41.93902570437485,
          -49.89097808990539,
          -57.28353115430386,
          -47.25505266566835,
          -62.84923298855307,
          -26.04109561661653,
          -43.74020930533492,
          -93.29608083839089,
          -8.20316857684062,
          -25.81947164952208,
          -97.72819897882273,
          -44.04874197584341,
          -131.5246623342482,
          -40.99739958075629,
          -57.65690403526129,
          -54.92841581693507,
          -35.83776415269047,
          -45.43301487596194,
          -48.26856215287853,
          -84.04439733167644,
          -102.5180525109999,
          -74.15814327104505,
          -33.37607274569567,
          -51.05524627060056,
          -41.98621775803413,
          -38.16478036361872,
          -8.20316857684062,
          -37.6348841672059,
          -45.80011295562853,
          -45.04461898270603,
          -38.91823339786102,
          -50.75489821788478,
          -41.2780904121969,
          -61.61560084709093,
          -26.84929201252266,
          -49.90538148145509,
          -40.17200402979522,
          -82.14999243262922,
          -37.2077732007295,
          -41.09557470409907,
          -41.92259744455464,
          -52.67870852459123,
          -98.20983223571729,
          -78.32269278805853,
          -101.7884933325765,
          -100.7166797591692,
          -87.04002633920867,
          -98.50658294674572,
          -90.34549986441863,
          -111.6950532798299,
          -87.04756360500286,
          -86.17523285190669,
          -104.1396012881363,
          -103.6268249678014,
          -108.4365545195041,
          -82.06367103844076,
          -83.9309015129185,
          -85.21045333410665,
          -85.80141177019445,
          -112.3732768210562,
          -94.2237978652013,
          -109.8948472742667,
          -106.9521039954859,
          -86.6712123188035,
          -96.15233232981598,
          -103.527728595807,
          -99.27694366453272,
          -84.32020159171364,
          -64.6384259424974,
          -84.47703231673006,
          -72.93190274657985,
          -58.8073428029486,
          -30.30393527266379,
          -13.70342508053662,
          -35.84683391177229,
          -35.45965041229301,
          -18.59008280439109,
          -12.2030889340128,
          -16.47065424212224,
          -18.94220289284151,
          -19.30499481304755,
          -19.60728695877411,
          -9.4307229600798,
          -13.97555444071753,
          -11.85823963050792,
          -17.97769835048181,
          -10.63309216477215,
          -5.928338536450696,
          -4.730073595450591,
          -4.960640380740932,
          -4.730073595450591,
          -8.438285614262334,
          -8.381272230583091,
          -4.23112231825099,
          -3.348060183307988,
          -3.008591133841419,
          -3.008591133841419,
          -3.008591133841419,
          -3.008591133841419,
          -3.008591133841419,
          -2.722746493216402
        ]
      ],
      "Node13": [
        [
          -8.67812822973077,
          -107.4988882426007,
          -152.37347451442,
          -126.7875755777634,
          -80.1954827346965,
          -58.96745604739873,
          -92.42872970835012,
          -110.2187375169197,
          -91.3164885967688,
          -25.64885572039136,
          -84.64397093795151,
          -80.28862008146581,
          -69.2890953516374,
          -87.33478117419895,
          -84.16288645506549,
          -107.2924831374054,
          -92.59569375109282,
          -65.14639599346441,
          -118.038645720856,
          -64.42727963275809,
          -31.13637559779985,
          -48.36192694450988,
          -49.82413320916379,
          -63.9501355398456,
          -74.55038771748144,
          -22.16470333231336,
          -45.81600121432478,
          -98.1430084304495,
          -52.4050612622848,
          -29.6294916632782,
          -44.4054749981345,
          -51.81383225094619,
          -20.35618438941536,
          -80.398498024502,
          -37.82611728716505,
          -95.54992780454735,
          -38.8353998178844,
          -68.97670535153031,
          -117.5118624523892,
          -58.91155839703065,
          -46.19686015167723,
          -38.17137695092313,
          -45.26379185126044,
          -48.19109937121161,
          -57.74975409870652,
          -88.5424185062195,
          -58.6666935397908,
          -25.64234051005634,
          -65.31342227047654,
          -81.71548835092926,
          -71.05262008055038,
          -56.78298806054316,
          -79.05108024820214,
          -47.79796645464253,
          -69.45293960703376,
          -56.46686782044612,
          -51.19854359713875,
          -64.5480741078307,
          -72.23211652196999,
          -19.99660678351509,
          -92.26173580512145,
          -94.82941179538489,
          -135.7449328112335,
          -96.02374097217927,
          -41.13858629242826,
          -60.55376388770694,
          -114.3590264665553,
          -101.4114488764575,
          -37.0643867958527,
          -45.037566469685,
          -46.16488602773179,
          -60.87351249889836,
          -36.44123612758752,
          -38.34111542055854,
          -70.46422490824311,
          -26.15920139189901,
          -64.69247970040688,
          -60.15144437423272,
          -66.05845309618809,
          -12.08331134079164,
          -57.65377988659688,
          -91.25033442368539,
          -38.61136988972722,
          -22.86384152637994,
          -35.08281294462876,
          -65.82161634240722,
          -32.7271689905978,
          -112.0720623824037,
          -50.82383175685002,
          -84.30400171741249,
          -69.43437841552912,
          -56.60546167074077,
          -41.35873732129683,
          -51.63334837915442,
          -64.75712845123033,
          -74.08166674397297,
          -29.0615390708341,
          -62.65575342325756,
          -54.42318079306779,
          -35.12590757058858,
          -39.8730806805454,
          -84.51422430090346,
          -43.01589824710967,
          -71.51322645257022,
          -52.21059034397602,
          -28.5906798539283,
          -44.16371067966806,
          -76.90272060062985,
          -68.14565573418292,
          -80.1935196073486,
          -146.8380670853556,
          -25.96205740045439,
          -38.27617381910568,
          -52.08837076432921,
          -40.98707996881671,
          -75.64377775383511,
          -30.44637019394844,
          -98.83060760340625,
          -39.73388271266204,
          -39.01407676634027,
          -96.05174893150954,
          -52.56153975441553,
          -89.17838195424693,
          -83.01297766896911,
          -54.37113230768248,
          -21.46353826521754,
          -30.57969998175318,
          -40.23333774644564,
          -42.94656785693742,
          -50.74756814425855,
          -62.89248001444305,
          -86.20479418910152,
          -71.08119051220193,
          -38.19589260067215,
          -55.26498089984742,
          -62.87674048039452,
          -34.82047467367002,
          -37.4587234904106,
          -29.92422406909895,
          -62.30003406205705,
          -68.04170965075606,
          -49.50907909914164,
          -65.75779857698213,
          -74.79839765761311,
          -42.22770456746513,
          -42.63223575768869,
          -77.788186183823,
          -39.35194233979262,
          -27.96519509483299,
          -83.8381767938478,
          -45.87680290888137,
          -72.41183677620921,
          -66.49770133186044,
          -73.08370048639877,
          -69.07812270307689,
          -25.90540782834492,
          -64.98397496246709,
          -58.96977254119358,
          -34.61691291274256,
          -40.14962152340075,
          -46.21168888572512,
          -85.76996378504981,
          -64.76036929744382,
          -59.97658923951059,
          -83.84006308993648,
          -90.15306848139372,
          -48.17072692652355,
          -53.76339657978343,
          -73.11212249561156,
          -59.64517324939485,
          -40.57046324434072,
          -62.33373232703494,
          -26.68515900233918,
          -26.01042003179649,
          -74.34531950389416,
          -61.55164361864634,
          -60.96425623984346,
          -66.64893716268769,
          -35.47046279637341,
          -58.07627089132875,
          -46.28701369771773,
          -65.1210054798151,
          -56.05936956489954,
          -40.47385084273089,
          -58.20167381959465,
          -49.05613022609487,
          -50.11251495151555,
          -58.73450580137789,
          -27.62913437190378,
          -84.98187016240358,
          -28.35010136926651,
          -41.14659732437186,
          -67.77333670073324,
          -66.60127298120867,
          -88.87142688788768,
          -48.02354575886539,
          -29.35737192544101,
          -23.71254423163381,
          -46.61326790502918,
          -62.31915202699485,
          -41.90435090307804,
          -42.33073992329592,
          -28.21220315604148,
          -65.02702955964597,
          -38.9407105762797,
          -43.94092807118415,
          -26.08969482647213,
          -62.45309009212149,
          -84.17107129152696,
          -77.14475116859299,
          -41.82895497528551,
          -29.51692222871442,
          -68.64733185277981,
          -45.97616252361097,
          -42.18955543379852,
          -33.33868390331543,
          -38.33932805566433,
          -26.5071153041894,
          -42.24577017209444,
          -28.09496162090127,
          -83.56109404048205,
          -27.24355075517644,
          -13.26713136203198,
          -57.6922526046466,
          -58.16327028230967,
          -79.42884817731017,
          -89.85725907572103,
          -76.88134098693163,
          -63.45418717431462,
          -67.11867819652657,
          -69.9489732380694,
          -47.22103501757335,
          -57.0934576090864,
          -33.73056703978495,
          -106.9825094078685,
          -25.26140966978549,
          -56.75240060468449,
          -45.53164108140236,
          -92.26793926351067,
          -33.08835165176657,
          -75.07290263519565,
          -26.54420407045394,
          -46.17328490582334,
          -114.057017653018,
          -40.4401563562316,
          -27.53817935904848,
          -71.6392088710702,
          -43.30747112809843,
          -69.65177105442325,
          -61.1891652584993,
          -56.70220664851864,
          -77.38279373758957,
          -44.70167556077476,
          -60.22866526985302,
          -69.6286013335869,
          -66.46501246839233,
          -54.73810851457468,
          -40.65062066133511,
          -8.67812822973077,
          -35.59242116491011,
          -28.21954056042895,
          -70.22366817051763,
          -8.207741706705349,
          -22.88205584064432,
          -29.38707577717901,
          -37.63134753640541,
          -64.99868212348944,
          -67.41348440676627,
          -53.43954885078708,
          -52.34464983077674,
          -32.8233724394,
          -45.22859956861921,
          -38.64052666672129,
          -49.22823698392992,
          -32.70907163842237,
          -64.45041190435396,
          -20.99329601342133,
          -44.34872460979192,
          -60.41296346143557,
          -35.36824229716625,
          -55.25910594431016,
          -25.13019840283725,
          -52.97797913576363,
          -65.81345975774107,
          -21.58730978256597,
          -27.79417506369427,
          -43.21904127890115,
          -40.60808570946695,
          -75.99640909799437,
          -39.86738404607408,
          -35.00910082245366,
          -46.06990570492571,
          -46.69755843149416,
          -37.06804140421642,
          -64.6453706342125,
          -35.66891846081179,
          -35.69789137931524,
          -96.23107674136222,
          -81.73555160658738,
          -50.08945830140436,
          -74.24982039360476,
          -64.80304130892273,
          -54.27254941136039,
          -24.89948133613764,
          -32.25523241973372,
          -88.44298423928072,
          -8.207741706705349,
          -48.37547453383427,
          -25.30911946324454,
          -65.61768707950964,
          -50.92807790232389,
          -31.64667649228194,
          -27.047456482481,
          -48.69636615072133,
          -41.74955744611092,
          -79.52289025855785,
          -56.74448072384041,
          -73.08733433408084,
          -39.44432062454902,
          -8.207741706705349,
          -28.48531084828101,
          -27.32182484681943,
          -59.07643158152641,
          -25.0061869185137,
          -38.03397823329198,
          -63.32210525262531,
          -22.56271071903303,
          -61.66594434046597,
          -30.42108344423283,
          -66.3992936140636,
          -61.56827109238618,
          -21.07556184835471,
          -54.8708785832619,
          -57.43660474853878,
          -68.91463720354376,
          -45.36665891359768,
          -41.9093481776246,
          -49.96494695762776,
          -57.16185479631577,
          -47.26033129055551,
          -62.83747770414513,
          -25.97886475169731,
          -43.77082974775524,
          -93.41724628030036,
          -8.207741706705349,
          -25.81081753214729,
          -97.67481280975986,
          -44.10203453189026,
          -132.174348830247,
          -40.97929022755525,
          -57.6577378175144,
          -55.13151474047795,
          -35.83735521262324,
          -45.45511025482835,
          -48.28094402277703,
          -84.01088030803884,
          -102.5641101128192,
          -74.15581000591344,
          -33.38421624251658,
          -51.05341423274456,
          -42.25426862799077,
          -38.11474496571875,
          -8.207741706705349,
          -37.67680126094953,
          -45.77103162931878,
          -45.03775900581951,
          -38.95882970889051,
          -50.87770112771282,
          -41.29620144045693,
          -61.5634389556495,
          -26.78888932030271,
          -49.83706817878102,
          -40.18578565994044,
          -82.16719708339203,
          -37.27423958874731,
          -41.10206491655761,
          -41.91256740380178,
          -52.69928261672499,
          -98.24798007184829,
          -78.29525239392734,
          -101.8329290758165,
          -100.7600106809815,
          -87.01777457649966,
          -98.60575598827617,
          -90.4965351540844,
          -111.6850259861012,
          -87.01048274132827,
          -86.15909541893896,
          -104.0883110500794,
          -103.5682584223785,
          -108.4696975569271,
          -82.06854424088309,
          -83.92692306628908,
          -85.22144951372128,
          -85.80971151662948,
          -112.3374515005718,
          -94.38499285390195,
          -109.9162241979759,
          -106.9817621390129,
          -86.64798742229897,
          -96.15477540193166,
          -103.4910386510964,
          -99.2236881631612,
          -84.40992328335861,
          -64.68133985758494,
          -84.47380032765608,
          -72.98475456299754,
          -58.74934529860779,
          -30.32422638621556,
          -13.68819369569451,
          -35.83189911569173,
          -35.43663100428989,
          -18.63368086023351,
          -12.23301548630048,
          -16.50692415369403,
          -18.92615931552263,
          -19.31935556405666,
          -19.63772702935792,
          -9.383610061176622,
          -14.00263823110121,
          -11.82700849088544,
          -17.97213268479456,
          -10.65870265068529,
          -5.937768167791699,
          -4.766895855761608,
          -4.927900588434309,
          -4.766895855761608,
          -8.450427901233155,
          -8.356843615435453,
          -4.226261439108755,
          -3.348060183307989,
          -3.00859113384142,
          -3.00859113384142,
          -3.00859113384142,
          -3.00859113384142,
          -3.00859113384142,
          -2.722746493216404
        ]
      ],
      "Node14": [
        [
          -8.695966993939493,
          -107.6550258735544,
          -152.231711932008,
          -126.9926950455374,
          -80.1675642652985,
          -58.47770763229628,
          -92.523673488518,
          -110.0767047339946,
          -91.49562394483591,
          -25.6496146676631,
          -84.45679320440078,
          -80.71817225849496,
          -69.48372762544886,
          -87.08832693245941,
          -84.2604460460512,
          -107.28547637287,
          -92.7077876867005,
          -65.14687672643431,
          -118.0782826402085,
          -64.27132752182851,
          -31.24317133324329,
          -48.31884292528519,
          -50.07103267164626,
          -63.43815049290706,
          -75.17965289492277,
          -22.236922231272,
          -46.00429660935353,
          -98.17626563587993,
          -52.48950500522251,
          -29.6343954250067,
          -44.44133087582829,
          -51.84090313969008,
          -20.4106256334341,
          -80.34653062009374,
          -37.86814585421587,
          -95.42513968960421,
          -38.67407277045048,
          -68.91189577929012,
          -117.3888325545784,
          -58.88316126381846,
          -46.20748793560458,
          -38.26450377817325,
          -45.3066540924254,
          -48.37653095848985,
          -57.7473130236171,
          -88.57152451419776,
          -58.56547565711215,
          -25.64861575092768,
          -65.25368458031627,
          -81.80003156363247,
          -71.08601111173685,
          -56.67231157492056,
          -78.64099460480416,
          -47.82819890667743,
          -69.36754970452617,
          -56.09448308243499,
          -51.82456941242832,
          -65.40722151661838,
          -72.22371241452025,
          -20.00148127332129,
          -92.0563147035918,
          -94.92628309301514,
          -135.635330438839,
          -95.42235568302466,
          -41.34336409209654,
          -60.63414500902936,
          -114.973104217014,
          -102.0360459887124,
          -37.09109043817887,
          -45.04944546118269,
          -46.10856567524706,
          -61.41905199345361,
          -36.18090445085085,
          -38.21685655507292,
          -70.5335151574895,
          -26.19060367619818,
          -64.6706612574907,
          -60.19366041460656,
          -66.20993766246761,
          -12.11486513179335,
          -57.4140243824341,
          -90.77537499576164,
          -38.86865603021139,
          -22.89644565496219,
          -35.16722749919673,
          -65.88544767785936,
          -32.83726237201557,
          -112.1123825805971,
          -50.94048488583474,
          -84.12031985809224,
          -69.32588939795835,
          -56.14168151380724,
          -41.45086166918222,
          -51.74207840582287,
          -64.72337272329489,
          -74.0727409941395,
          -29.15153814424098,
          -61.95701549795825,
          -54.45935841120586,
          -35.19202621473396,
          -39.68413752880585,
          -84.35544382972253,
          -43.043396063561,
          -71.3443548867834,
          -52.25194365984773,
          -28.67079459405651,
          -44.19688506771984,
          -76.96949290568134,
          -67.67452430434074,
          -80.6909088438072,
          -146.6740681014629,
          -25.76551377433287,
          -38.30435064861002,
          -52.21716853644296,
          -41.05684216331928,
          -75.65034019350864,
          -30.50833932275788,
          -98.83429154308651,
          -39.81006689892308,
          -39.10087820975669,
          -96.082822657495,
          -52.70688790905552,
          -89.53229748521592,
          -83.09195126556145,
          -54.11802017683651,
          -21.47852927201121,
          -30.59099069042258,
          -40.3382251384181,
          -42.97052613567858,
          -50.66391636492621,
          -62.85216815181149,
          -85.56038255182335,
          -70.8951086504076,
          -38.23709223005466,
          -55.12844104704797,
          -63.11631498330368,
          -34.87701572643746,
          -37.35504116447065,
          -29.9946384477033,
          -62.38694069467053,
          -68.16274798024608,
          -49.55179199843523,
          -65.83034288276423,
          -74.48770028483204,
          -42.31123702408942,
          -42.52791626955931,
          -77.77095049108861,
          -39.43654376966369,
          -27.96379280030735,
          -83.87512616355309,
          -45.79145865674484,
          -72.14391756576727,
          -66.33543843066322,
          -73.38992341702439,
          -69.66554312729971,
          -25.94855260251846,
          -65.22766477852166,
          -59.12829127522157,
          -34.69279163518377,
          -39.48662900708575,
          -46.28329485152934,
          -85.8896441504032,
          -64.74471590990137,
          -60.02649915839091,
          -83.775111264764,
          -90.14795836944079,
          -47.86732474318563,
          -53.83077729718664,
          -73.07203012736412,
          -59.7660685766546,
          -40.43402061835665,
          -62.3563502739416,
          -26.69881751312795,
          -26.15904763419899,
          -74.34282186785167,
          -61.51162944254271,
          -60.87869230638626,
          -66.66137685632731,
          -35.26200988116118,
          -57.97789431421355,
          -46.22691946902305,
          -65.1712745462927,
          -56.02577617358992,
          -40.43668430801059,
          -58.27983894847836,
          -49.12675336597907,
          -50.14434576804162,
          -58.71297609404842,
          -27.54987214896756,
          -84.6606746879099,
          -28.40608345523552,
          -40.85058209100148,
          -67.75183280142328,
          -66.60470242623103,
          -88.90184854177619,
          -48.03891213765409,
          -29.43304273700173,
          -23.81104692926691,
          -46.02379319291265,
          -62.26110695076507,
          -42.01080270812876,
          -42.40331829876285,
          -28.10765485144951,
          -62.31436779996081,
          -39.12849971536861,
          -44.05951860876225,
          -26.07475837781543,
          -62.91061250678748,
          -84.38172975902634,
          -77.16599213451684,
          -41.99925201831918,
          -29.47819953905628,
          -68.69560612499092,
          -46.00789432328953,
          -42.22145945554028,
          -33.38126715396721,
          -38.28550658207467,
          -26.55587509404335,
          -42.34890631282443,
          -28.17499900328583,
          -83.47496246187916,
          -27.15987136743729,
          -13.27017179685854,
          -57.77328167636868,
          -58.01192105004866,
          -79.06719549265506,
          -89.94155653921517,
          -76.98170195412217,
          -63.54457113154845,
          -67.37528578750299,
          -69.76377330261481,
          -47.25459906313191,
          -57.01569220115636,
          -33.70528534430313,
          -107.0157350198064,
          -25.21662382020284,
          -56.79138268845831,
          -45.50895035095523,
          -92.2905735919135,
          -33.1467206479001,
          -75.16564537538626,
          -26.58973120960445,
          -46.34332356108808,
          -113.9032443296789,
          -40.20669086893653,
          -27.60472701126453,
          -71.6914317630222,
          -43.45943212537373,
          -69.55687194115765,
          -61.16527013407087,
          -56.79105377475916,
          -76.96731299506766,
          -44.76495603453262,
          -60.31043206031136,
          -69.56567255218955,
          -66.56397878859329,
          -54.88389558084297,
          -40.68187590746028,
          -8.695966993939493,
          -35.70438967508679,
          -28.06705736817507,
          -70.37359844916342,
          -8.186800338531468,
          -22.93590145861801,
          -29.443916603304,
          -37.51271121800244,
          -65.08798395987776,
          -67.3460695641744,
          -53.58302541546929,
          -52.48875568548465,
          -32.87278609318228,
          -45.32863144848537,
          -38.74416104948121,
          -49.26487748833114,
          -32.73181286547585,
          -64.50802314442373,
          -21.00948768249404,
          -44.38840017466588,
          -60.50390014541981,
          -35.1314689781185,
          -55.50460183663284,
          -25.20582246193625,
          -53.1038696565135,
          -65.83926318360903,
          -21.6194225637833,
          -27.84411963796713,
          -42.53306097776515,
          -40.62816320496859,
          -76.04981356529544,
          -39.97932685650557,
          -35.06279707190244,
          -46.08327114273163,
          -46.86437099798422,
          -37.165244860962,
          -64.83949274436802,
          -35.4768965629312,
          -35.77141479218392,
          -96.20664319788087,
          -82.10671089227043,
          -50.08753094641639,
          -74.03520005873315,
          -64.62776727288592,
          -54.32560564295008,
          -24.93528805298434,
          -32.24852790553358,
          -88.64921692862927,
          -8.186800338531468,
          -48.09181626024422,
          -25.38519302433383,
          -65.68753924840138,
          -50.9991028789844,
          -31.76755333899909,
          -27.05474448949683,
          -48.74120700945951,
          -41.87866381382791,
          -79.6928147890652,
          -56.78004464628092,
          -73.05644083816442,
          -39.25264835692001,
          -8.186800338531468,
          -28.53026866522331,
          -27.289386408,
          -59.13418702183291,
          -25.01623006848297,
          -38.53450309902767,
          -63.33381307756311,
          -22.59341039567531,
          -61.78928360952257,
          -30.45530107382237,
          -66.48146366985586,
          -61.58650302095334,
          -21.1177332469812,
          -54.86523935946249,
          -57.51353408009194,
          -68.43962525589492,
          -45.46140851538096,
          -42.01834173464911,
          -49.84538391599256,
          -57.39894123915019,
          -47.32696036350972,
          -62.91901644930168,
          -26.03603593388152,
          -43.62580712174223,
          -93.52701083096768,
          -8.186800338531468,
          -25.77905323536753,
          -97.65932072391868,
          -44.09772281165075,
          -131.5380502479697,
          -41.08148977798587,
          -57.45841282056959,
          -55.18909122898312,
          -35.78004430929047,
          -45.54393415577001,
          -48.41480680378203,
          -84.08211305934444,
          -102.1032507559076,
          -74.62428089533408,
          -33.44214318210468,
          -51.13244826806985,
          -42.36376070215469,
          -38.67689399762027,
          -8.186800338531468,
          -37.75423293190993,
          -45.6320603780004,
          -45.07762409561935,
          -38.9231290369526,
          -50.41749328855882,
          -41.39685392781649,
          -61.57624371563992,
          -26.78756308087564,
          -49.99829545714775,
          -40.22620475809958,
          -82.11025030036723,
          -37.27648248618555,
          -41.17528945604641,
          -41.97581949705199,
          -52.82840162110569,
          -98.30409740625285,
          -78.32393098968481,
          -101.835278923263,
          -100.7104008382483,
          -87.07977738920843,
          -98.61686822030762,
          -90.43572480666793,
          -111.7835379226335,
          -86.9807726289041,
          -86.16651453615694,
          -104.1451506709145,
          -103.6455933109471,
          -108.5630881283353,
          -82.12032755361184,
          -83.87178916712,
          -85.13613316350688,
          -85.89100945651103,
          -112.378918867411,
          -94.43239454431296,
          -110.013417286387,
          -107.0536528843203,
          -86.76058086962391,
          -96.18257574239587,
          -103.5708194549455,
          -99.28387173133981,
          -84.46351993015918,
          -64.6750290071455,
          -84.29075092126612,
          -72.82143790343599,
          -58.81986809157814,
          -30.39842656861477,
          -13.79890649768145,
          -35.846226419306,
          -35.43735254082261,
          -18.55603894367291,
          -12.31551226637727,
          -16.53865533674052,
          -18.92249884489403,
          -19.27309575405555,
          -19.63624435551111,
          -9.3702389039783,
          -13.93500269492686,
          -11.8412582325895,
          -17.98320873389626,
          -10.59183058130392,
          -5.962788743045611,
          -4.746053060623689,
          -4.941409397940312,
          -4.746053060623689,
          -8.436718551691113,
          -8.363701666578335,
          -4.233127041897076,
          -3.348060183307989,
          -3.008591133841421,
          -3.008591133841421,
          -3.008591133841421,
          -3.008591133841421,
          -3.008591133841421,
          -2.722746493216405
        ]
      ],
      "Node18": [
        [
          -8.682014609241245,
          -107.483165804013,
          -154.5319971756538,
          -126.9227755299645,
          -80.25551741873502,
          -58.96136396786409,
          -92.45691737591997,
          -110.1613637470367,
          -91.39605284241958,
          -25.6486239182895,
          -84.68120828840443,
          -80.3013263242656,
          -69.40503440876316,
          -87.37972654665509,
          -84.26804386264907,
          -107.4083300899332,
          -92.63002678035295,
          -65.2215045658778,
          -118.0882733121917,
          -64.42275008564305,
          -31.19266389020456,
          -48.43096983172903,
          -49.91408226454855,
          -63.95917699610605,
          -74.45190613797635,
          -22.17520514529213,
          -45.84069915794656,
          -98.09593167702106,
          -52.42671718291993,
          -29.64447627480703,
          -44.35718987768762,
          -51.72049821019804,
          -20.34965174765678,
          -80.41373090681972,
          -37.85819319060288,
          -95.50923271227661,
          -38.80940036847422,
          -68.80432425159785,
          -117.4895191994523,
          -58.8940568484016,
          -46.20685325142963,
          -38.18378819931832,
          -45.2781966880442,
          -48.21047181341552,
          -57.7489109169253,
          -88.53266273209701,
          -58.64165041782147,
          -25.64243182374092,
          -65.2622852131935,
          -81.7399253437872,
          -71.0738747214887,
          -56.80735938929969,
          -79.07669651383377,
          -47.76410749001803,
          -69.37604362239335,
          -56.27981582523958,
          -51.19548276058961,
          -64.513933480881,
          -72.34265004790868,
          -19.96910708853167,
          -92.36963836531064,
          -94.82699700876188,
          -135.8212520689642,
          -95.46596383548341,
          -41.10749651882991,
          -60.51391626342269,
          -114.2311435725592,
          -101.3628315095143,
          -37.08176826875149,
          -44.56568450142023,
          -46.23956537865021,
          -60.72046071179185,
          -36.45862179957248,
          -38.39180420486357,
          -70.46604581525403,
          -26.16012532165723,
          -64.70126150919754,
          -60.16324746979065,
          -66.09334471996775,
          -12.08950047089436,
          -57.74655239222925,
          -91.12394578623801,
          -38.6831121588287,
          -22.86932371222526,
          -35.1076610846497,
          -65.8767887569323,
          -32.78714303749764,
          -112.1634971574033,
          -50.87613301500696,
          -86.24115618560442,
          -69.44715768387263,
          -56.55335112234617,
          -41.34594825101785,
          -51.66899545837789,
          -64.73608437916732,
          -74.14507340151194,
          -29.10064235852741,
          -62.57782119782298,
          -54.44251003874591,
          -35.09481948022342,
          -39.84256190341071,
          -84.54502946439862,
          -43.02577364128861,
          -71.48838426115312,
          -52.27033238551234,
          -28.57801056493949,
          -44.1734427701603,
          -76.95914644465343,
          -68.16718307300152,
          -80.21768251751631,
          -146.7887523999908,
          -25.93611561780198,
          -38.31207538690084,
          -52.16262064268769,
          -40.99295292749282,
          -75.72103905102115,
          -30.40708536058856,
          -98.58305343381811,
          -39.7507542628647,
          -38.9477706936977,
          -96.09099879170394,
          -52.6486603147486,
          -89.17592224070357,
          -83.05300331541773,
          -54.31877545505387,
          -21.47494276804252,
          -30.56752965464333,
          -40.22176319117015,
          -42.88928064686286,
          -50.59485723601311,
          -62.94432886135816,
          -86.22343088542581,
          -71.09912316295454,
          -38.23737073112576,
          -55.41183986248411,
          -62.79186068088114,
          -34.84223066031301,
          -37.51518337132607,
          -29.93869918868039,
          -62.36760817501623,
          -67.91676051570246,
          -49.45139177459446,
          -65.79261840688572,
          -74.83769765937942,
          -42.27519027378504,
          -42.6460827541048,
          -77.81891587315202,
          -39.36234206338889,
          -27.97468213255394,
          -83.91349442649019,
          -45.9712111036396,
          -72.49099078924294,
          -66.50579086126498,
          -73.11129317121957,
          -69.0995185976572,
          -25.90659200073727,
          -65.05699701725115,
          -58.96714949542807,
          -34.64243347475865,
          -40.03211858150441,
          -46.22695499235378,
          -85.69294182643762,
          -64.72109714252335,
          -59.97857192564202,
          -83.82999048668944,
          -90.16882490835073,
          -48.20034426866734,
          -53.95834394497585,
          -73.08906005631316,
          -59.6507900450036,
          -40.64755387147303,
          -62.29546661871187,
          -26.67601754899292,
          -26.07117023270455,
          -74.2661727524567,
          -61.56278198180762,
          -60.9348186326193,
          -66.68902104089331,
          -35.37484519495811,
          -58.00060048081335,
          -46.29775213572415,
          -65.16783737540209,
          -55.9654894149399,
          -40.48327521903639,
          -58.24731671596766,
          -49.06917608340012,
          -50.15469178100692,
          -58.82318762884256,
          -27.65695998162933,
          -85.04457035721494,
          -28.34213243425075,
          -41.13187377857183,
          -67.79057853356994,
          -66.59831157565395,
          -88.89824559044507,
          -48.0660163766799,
          -29.36504981460796,
          -23.70524910494529,
          -46.55011496537025,
          -62.36734054799086,
          -41.91053096106308,
          -42.181811814524,
          -28.16609976282284,
          -62.89554068019535,
          -39.04700549683464,
          -43.83999493002497,
          -26.09843500082428,
          -62.56484140398695,
          -84.09927035784492,
          -77.1671823112824,
          -41.86523560960675,
          -29.52631291450036,
          -68.68209054385352,
          -46.0134652756196,
          -42.19510329524062,
          -33.37910528207891,
          -38.32962092108037,
          -26.53082363018726,
          -42.23588317190057,
          -28.07596555176437,
          -83.57522344103742,
          -27.24378847697526,
          -13.26427321737182,
          -57.73222089531815,
          -58.21959778107137,
          -79.32040773766715,
          -89.92778709831035,
          -76.88776486876901,
          -63.47936404116379,
          -67.20163703807884,
          -69.98996743583348,
          -47.2526339435248,
          -57.08177002987831,
          -33.74889494486494,
          -106.4984512988917,
          -25.31374907986434,
          -56.76727911252978,
          -45.6001130125393,
          -92.28168405902106,
          -33.09357052536001,
          -75.12520384575436,
          -26.54628666971388,
          -46.39596647118312,
          -114.1432169477612,
          -40.42558108892414,
          -27.54279288375058,
          -71.70183892540469,
          -43.30226016117545,
          -69.7295238395936,
          -61.25622965093412,
          -56.73737474263582,
          -76.84634823451282,
          -44.65923278983163,
          -60.28016500067694,
          -69.63776177030151,
          -66.49456983358431,
          -54.72873545171122,
          -40.55752751840638,
          -8.682014609241245,
          -35.58383973820173,
          -28.23244839908006,
          -70.24211487843915,
          -8.20391124561667,
          -22.90445853163657,
          -29.41635086201937,
          -37.66296247720037,
          -65.07284351611233,
          -67.4302399193682,
          -53.25926951968994,
          -52.36142426443311,
          -32.82635603001395,
          -45.19579719673997,
          -38.66156409527389,
          -49.25029537422688,
          -32.71587782711099,
          -64.45062035899446,
          -21.04601358096595,
          -44.39455252318372,
          -60.43870362531231,
          -35.21753745284247,
          -55.30488518971377,
          -25.0695512090353,
          -52.9712773430124,
          -65.83449028804134,
          -21.5908688238488,
          -27.78428694884552,
          -43.24207627542214,
          -40.5686952986962,
          -76.06036988706772,
          -39.88173654196284,
          -35.0073856000475,
          -46.038142054671,
          -46.66140617655394,
          -36.98575371044549,
          -64.65156086043972,
          -35.64005441707246,
          -35.67591765158726,
          -96.2086204604674,
          -81.76341690132216,
          -50.07124334017048,
          -74.27978581576863,
          -64.80476360573417,
          -54.20589241543072,
          -24.84967253478032,
          -32.3160428511544,
          -88.53516252648949,
          -8.20391124561667,
          -48.36819437711725,
          -25.32720154030444,
          -65.70393238708736,
          -50.89438769241111,
          -31.09699911766297,
          -27.08610696389719,
          -48.72273127113827,
          -41.78629796290529,
          -79.54725959991552,
          -56.78211911744029,
          -73.15231436365356,
          -39.40663198505843,
          -8.20391124561667,
          -28.48114789311506,
          -27.3467380446052,
          -58.79160765032736,
          -24.95303032852303,
          -38.06141813706751,
          -63.38466179691437,
          -22.55645457662856,
          -61.74713390100653,
          -30.41999187806648,
          -66.42241070013269,
          -61.56731621247251,
          -21.0861665639224,
          -54.84613555634412,
          -57.38638017758836,
          -68.82253567386465,
          -45.45070179325177,
          -41.91338157745501,
          -50.0042759094977,
          -57.16284978884135,
          -47.26079815014234,
          -62.76702971620044,
          -25.97534429216295,
          -43.64225647129638,
          -93.37682366526793,
          -8.20391124561667,
          -25.8293114803535,
          -97.72397891900347,
          -44.11137126562649,
          -131.6694259534792,
          -40.98135357353162,
          -57.58035108641549,
          -55.14592535407202,
          -35.80705699938122,
          -45.49699912983165,
          -48.32860531033032,
          -83.92742468021295,
          -102.5128937596296,
          -74.12875141083448,
          -33.37665702926939,
          -51.05381169099613,
          -42.29361605247815,
          -38.07995067120464,
          -8.20391124561667,
          -37.6495008081805,
          -45.8051583393243,
          -45.02711291000743,
          -38.93739615179258,
          -50.88008206736722,
          -41.29967383965008,
          -61.62942659162607,
          -26.82127546469247,
          -49.89486349677841,
          -40.1966106979074,
          -82.17312043708534,
          -37.30416791456015,
          -41.12307302467785,
          -41.89413731196723,
          -52.6832826838242,
          -98.20840674991427,
          -78.27523432317605,
          -101.7632714895877,
          -100.7263672821183,
          -87.03171640969278,
          -98.64622191374173,
          -90.53279115076694,
          -111.6874979270676,
          -87.04647509505234,
          -86.14299542258226,
          -104.1352874707424,
          -103.6016630866996,
          -108.452318280829,
          -82.0643856099612,
          -83.93568941145972,
          -85.24784909086004,
          -85.75570547564078,
          -112.3892383998799,
          -94.27708741574062,
          -109.9355443237664,
          -106.9502762288334,
          -86.65832098229318,
          -96.16743196673508,
          -103.4997263191992,
          -99.23851786906984,
          -84.42682058478641,
          -64.4681214462034,
          -84.41278007263152,
          -72.85768130328552,
          -58.76050039794075,
          -30.33046821600953,
          -13.67770496577716,
          -35.83581539229422,
          -35.47028215948174,
          -18.66497930191384,
          -12.22365505513115,
          -16.51993266657108,
          -18.91750040345571,
          -19.31711007079998,
          -19.65941116139051,
          -9.410976002497069,
          -13.97523105145025,
          -11.8386562603577,
          -17.97639780127402,
          -10.6304128029421,
          -5.942447243920387,
          -4.752465631352837,
          -4.934281373103157,
          -4.752465631352837,
          -8.449459898498581,
          -8.365132510898864,
          -4.230107587729924,
          -3.348060183307991,
          -3.008591133841419,
          -3.008591133841419,
          -3.008591133841419,
          -3.008591133841419,
          -3.008591133841419,
          -2.722746493216404
        ]
      ],
      "Node20": [
        [
          -8.681588894582584,
          -107.4461796257789,
          -152.1812552089555,
          -127.0516160176157,
          -80.04842035857018,
          -58.97331342289105,
          -92.19761340438612,
          -110.3217299320317,
          -91.38735484978173,
          -25.65520364312852,
          -84.66796953413078,
          -80.34805902682231,
          -69.43135979199626,
          -87.27672254779282,
          -84.20092637952857,
          -107.3432501071219,
          -92.67243721629106,
          -65.16743038969572,
          -118.0560616137074,
          -64.48495592333322,
          -31.18679211984824,
          -48.31191192295269,
          -49.90123631462672,
          -63.94316411768808,
          -74.55878067107598,
          -22.16103518805475,
          -45.8584906739564,
          -98.19309663543817,
          -52.45864466705228,
          -29.63955405416344,
          -44.43858054699406,
          -51.84492017956752,
          -20.35041485535502,
          -80.43279177107509,
          -37.6468230376023,
          -95.47085688909323,
          -38.80954371213705,
          -68.99217054091508,
          -117.5937480950035,
          -58.85302672016375,
          -46.26182432725489,
          -38.17814076153845,
          -45.26647031208447,
          -48.25405024983857,
          -57.77271402199761,
          -88.52829558457054,
          -58.6145456015587,
          -25.63057101577101,
          -67.9410571284123,
          -81.79196505607787,
          -71.04302427462646,
          -56.84063015950029,
          -79.02393016745498,
          -47.83701304923618,
          -69.43049670185258,
          -56.41491096432364,
          -50.9006562655697,
          -64.46705476317194,
          -72.16312321261903,
          -19.94245411626812,
          -92.12977776092774,
          -94.88107863502226,
          -135.8050359750653,
          -95.42668870260303,
          -41.12909354997641,
          -62.383110942359,
          -114.2006975453218,
          -101.5006675756353,
          -37.06073630498496,
          -45.19037314898942,
          -46.18540029027929,
          -60.85341233214059,
          -36.44415240633307,
          -38.34306686379573,
          -70.36336472655371,
          -26.15779264036621,
          -64.68265339802521,
          -60.16628923330499,
          -66.05508259983038,
          -12.09042379020989,
          -57.63203992901028,
          -91.26441815940814,
          -38.66303995215739,
          -22.87546863347326,
          -35.09514140434691,
          -65.87455316201583,
          -32.79179952970949,
          -112.1390210573372,
          -50.87996035041687,
          -84.21792931350018,
          -69.40876610520664,
          -56.37713044603458,
          -41.34157623933922,
          -51.56917563770723,
          -64.79636159381367,
          -74.10923458860414,
          -29.07376907242348,
          -62.63069038931626,
          -54.45213245109066,
          -35.2192365691798,
          -39.70045508628664,
          -84.53224892277903,
          -43.03939809312515,
          -71.4541651370642,
          -52.21420521499512,
          -28.68388405272982,
          -44.18239981427182,
          -76.80249806434507,
          -68.1202887299145,
          -80.39961276196227,
          -146.803144240587,
          -25.97437180169509,
          -38.34714381472187,
          -52.11052207488385,
          -41.03790339450121,
          -75.638024335089,
          -30.26779615700984,
          -98.87104744515891,
          -39.71109569998847,
          -39.03194404189555,
          -96.06566801083353,
          -52.64630432038962,
          -89.15855314406443,
          -82.94947980842382,
          -54.02545632420184,
          -21.47500704249645,
          -30.55827672383751,
          -40.23277718214722,
          -43.01061327752507,
          -50.57001919101916,
          -62.87074085704133,
          -86.26871747312548,
          -71.07839184674432,
          -38.22049769529595,
          -55.40806501806977,
          -62.65012131567322,
          -34.80400783672775,
          -37.51030112787537,
          -29.9005837166893,
          -62.32419217642074,
          -68.0927147120874,
          -49.55330231768784,
          -65.7538726807635,
          -74.78329796036985,
          -42.27796194712429,
          -42.66676323165644,
          -77.75159354799831,
          -39.3570273219209,
          -27.96383202347921,
          -83.88045112692191,
          -45.95513675410535,
          -72.47540088270273,
          -66.52832227200342,
          -73.67891832981395,
          -69.05693369456567,
          -25.91443821374727,
          -65.04370695401576,
          -58.94454336468065,
          -34.61224994565366,
          -40.10738525293343,
          -46.19255094989028,
          -85.6074374266156,
          -64.72088215964935,
          -59.98154650993712,
          -83.86581814401637,
          -90.18741380953736,
          -48.1416088610873,
          -53.91480882506727,
          -73.08524267542187,
          -59.67022483459414,
          -40.60017782197745,
          -62.31818991303236,
          -26.73578477403624,
          -26.08091505853129,
          -74.2906890098682,
          -61.59253706543986,
          -60.91158929710771,
          -66.43659535176967,
          -35.47563017711496,
          -58.08671751172088,
          -46.28214360469964,
          -65.15011433540666,
          -55.94063366179146,
          -40.45908614059132,
          -58.24700901036741,
          -48.90274869890516,
          -50.20205776194499,
          -58.83411245204682,
          -27.68597208053911,
          -85.01814618000299,
          -28.35431502405154,
          -41.16932274172432,
          -67.83168144693343,
          -66.5766713380489,
          -88.85497082428985,
          -47.99861948009061,
          -29.34807078656412,
          -23.69653269861298,
          -46.61679426503723,
          -62.31762968272989,
          -41.88173171750311,
          -42.41114460827117,
          -28.24756855950966,
          -62.86468863483385,
          -39.02176439253819,
          -44.03766997033729,
          -26.10636480618095,
          -62.47178000504876,
          -84.3023535319775,
          -77.18381637556477,
          -41.85082856501615,
          -29.50469939555439,
          -69.02119666325726,
          -46.04300523113694,
          -42.22603809407462,
          -33.35029357407212,
          -38.36309757995384,
          -26.5003752292272,
          -42.2471626948674,
          -28.1006729181711,
          -83.34484847870576,
          -27.22564460298527,
          -13.26794621402355,
          -57.70263955213056,
          -58.07702778907198,
          -79.40050116014842,
          -89.48367048566982,
          -76.90629299578809,
          -63.45554030313145,
          -67.2314029533456,
          -69.85922758330588,
          -47.06704402312365,
          -56.96679574362213,
          -33.71687040489577,
          -107.0642037452311,
          -25.32088299735146,
          -56.75335460993534,
          -45.53257858208173,
          -92.24581459340934,
          -33.09246485703284,
          -75.18584205711193,
          -26.5309554334813,
          -46.36589453241444,
          -114.0224361975501,
          -40.45692857846116,
          -27.55313516567016,
          -71.68234525724273,
          -43.35188055032998,
          -69.72252111341747,
          -61.1666827799915,
          -56.68245523279884,
          -77.38668157935714,
          -44.4875490461583,
          -60.20099359626887,
          -69.67119858131107,
          -66.50004910453569,
          -54.78299029360255,
          -40.68561887477063,
          -8.681588894582584,
          -35.59768036693485,
          -28.10164266438791,
          -70.22438169707038,
          -8.200053830860904,
          -22.898180012895,
          -29.36214614927636,
          -37.57771362482345,
          -65.0231512936162,
          -67.41081270955641,
          -53.4530356123167,
          -52.36552899706645,
          -32.84939471940899,
          -45.06007400692689,
          -38.63739520776701,
          -49.24230397435829,
          -32.67326687640386,
          -64.58007921463914,
          -21.05013948565662,
          -44.38172569445261,
          -60.42633195302955,
          -35.37175581162028,
          -55.34613414297057,
          -25.16508583486649,
          -52.97655964762291,
          -65.97135896175841,
          -21.58226428932497,
          -27.73970764965016,
          -43.18641584097097,
          -40.56868818062369,
          -76.04549613499745,
          -39.85287807538509,
          -34.84338329804817,
          -46.10948933462181,
          -46.77258514750888,
          -37.11283850848635,
          -64.7539863630587,
          -35.66152686486357,
          -35.54287184703826,
          -96.25076240742096,
          -81.74993340699413,
          -50.12270038637502,
          -74.2298825490077,
          -64.72453805064362,
          -54.33144910757098,
          -24.93559835345644,
          -32.30361402906483,
          -88.50215829255502,
          -8.200053830860904,
          -48.36116948398541,
          -25.30966966401861,
          -65.76718241594423,
          -50.75770278500622,
          -31.73087047674629,
          -27.05248040247088,
          -48.68996760360292,
          -41.76543618947989,
          -79.55640582967447,
          -56.79133998942966,
          -73.09943573112108,
          -39.44662516089001,
          -8.200053830860904,
          -28.480172425289,
          -27.30569446596434,
          -59.15858781101322,
          -25.03622947123129,
          -38.00558821655917,
          -63.3444851633795,
          -22.56082624529893,
          -61.68817340675206,
          -30.43556301272474,
          -66.44294687045752,
          -61.55630784410932,
          -21.07871529489552,
          -54.92440180923144,
          -57.21310602343321,
          -68.92371913507725,
          -45.44932869607869,
          -41.92849901150323,
          -49.91394409115559,
          -57.2115003478506,
          -47.25991379377058,
          -62.88979520718317,
          -25.98409622303443,
          -43.77696696999055,
          -93.45022528248755,
          -8.200053830860904,
          -25.82305683531199,
          -97.70894277671024,
          -43.8729579590189,
          -131.3578916681426,
          -40.97938407460746,
          -57.6893399765143,
          -55.14324685225073,
          -35.86468370074348,
          -45.46723299070787,
          -48.285713498076,
          -83.81292842556286,
          -102.5656765810756,
          -74.02473479130818,
          -33.39857464670358,
          -51.05994663351797,
          -42.2890796683388,
          -38.06855237112194,
          -8.200053830860904,
          -37.70438472593754,
          -45.75439714486602,
          -45.04940754996921,
          -39.00534915460578,
          -50.87752735825564,
          -41.27817266480569,
          -61.51225286942446,
          -26.77387424241343,
          -49.87237440055289,
          -40.19781956577087,
          -82.19341200745211,
          -37.17967303539326,
          -41.09559887065407,
          -41.922238030277,
          -52.71882559296298,
          -98.0852767140919,
          -78.14667676358454,
          -101.8915632067916,
          -100.7576638644518,
          -87.0120645592873,
          -98.6025787498136,
          -90.50213628231157,
          -111.714011035179,
          -86.83294551562182,
          -86.19443101637785,
          -104.1038527448079,
          -103.6269199062805,
          -108.4676005280939,
          -82.09868310235774,
          -83.92374491443871,
          -85.16301417918913,
          -85.8448315537771,
          -112.3279727896002,
          -94.4194438937373,
          -109.959490198056,
          -106.8605729515502,
          -86.67875208134774,
          -96.134601222299,
          -103.3712165815268,
          -99.10374859280171,
          -84.42889447519075,
          -64.67023713111975,
          -84.49710367806702,
          -72.99046384267423,
          -58.72084399433628,
          -30.34765273587215,
          -13.69074850177021,
          -35.84838242306065,
          -35.38581692387215,
          -18.57278372267237,
          -12.08683672771193,
          -16.53251543299035,
          -18.92096517373923,
          -19.31485690257692,
          -19.63429282293838,
          -9.401860890590342,
          -14.08038839465707,
          -11.83059279476309,
          -17.98428518946663,
          -10.63325172450509,
          -5.941520273753837,
          -4.755693581016866,
          -4.931462772039579,
          -4.755693581016866,
          -8.450442651289224,
          -8.36164495995092,
          -4.229181192300932,
          -3.348060183307989,
          -3.008591133841419,
          -3.008591133841419,
          -3.008591133841419,
          -3.008591133841419,
          -3.008591133841419,
          -2.722746493216403
        ]
      ],
      "Node23": [
        [
          -8.674166460747248,
          -107.5006873379704,
          -152.2724562204728,
          -126.8760346097248,
          -80.23254833459157,
          -58.95445796481904,
          -92.45380137937848,
          -110.1769950826912,
          -91.39016882650095,
          -25.6435471244814,
          -84.67187810918786,
          -80.1004234372938,
          -69.43415702314827,
          -87.29219852569575,
          -84.16630317998457,
          -107.3655766727758,
          -92.69571983598277,
          -65.26653113554535,
          -118.0700362735863,
          -64.46356974363866,
          -31.18067557732856,
          -48.46346319450644,
          -49.87812909724362,
          -63.87015136233789,
          -74.56111201762583,
          -22.16081407335878,
          -45.80041331789292,
          -98.20198663063866,
          -52.40809741876229,
          -29.58610284525517,
          -44.40531303727523,
          -51.80773287262432,
          -20.34587186932709,
          -80.37604441371235,
          -37.85211459822851,
          -95.49267267758647,
          -38.82524493375992,
          -68.96456732516774,
          -117.5340221164938,
          -58.86516704982221,
          -46.20966480074316,
          -38.16429666751087,
          -45.26480257844,
          -48.20007492842785,
          -57.77973733952064,
          -88.53487831657927,
          -58.63704151818467,
          -25.63030313416803,
          -65.302947720948,
          -81.73809378861682,
          -71.1189924290455,
          -56.77838066393116,
          -79.07116533372782,
          -47.80309249200697,
          -69.4065504357314,
          -56.45367916048895,
          -51.18446015635223,
          -64.57734332189563,
          -72.19869242534665,
          -19.99741404789116,
          -92.29343169929393,
          -94.83767116345604,
          -135.6197930565603,
          -95.4580166435449,
          -41.10047322427897,
          -60.55187584828101,
          -114.3540892493276,
          -101.418360323673,
          -37.05511908096037,
          -45.07009131324227,
          -46.19225569919953,
          -60.89893880630514,
          -36.44447726979963,
          -38.33027436996439,
          -70.4451653797082,
          -26.14882820522423,
          -64.7128784847222,
          -60.13146053200764,
          -66.0619800388719,
          -12.07555053453672,
          -57.7041551151552,
          -91.20269241484414,
          -38.61869230509537,
          -22.85928854461323,
          -35.07501316598769,
          -65.82644177783918,
          -32.78726166598859,
          -112.1538444329198,
          -50.85039325415919,
          -84.22636350776233,
          -69.42842035509807,
          -56.554792128535,
          -41.34230772823117,
          -51.61187894502472,
          -64.73561030232686,
          -74.05347536378757,
          -29.08356850220563,
          -62.64149199153409,
          -54.44775209983937,
          -35.13403208966309,
          -39.86729908834251,
          -84.52270833513221,
          -43.04384439456036,
          -71.5524497199531,
          -52.1950820791993,
          -28.60074303547629,
          -44.14085262177874,
          -76.94641190761413,
          -68.12576924036308,
          -80.186987808323,
          -146.8642969519094,
          -25.9625921563565,
          -38.31581405996755,
          -52.12409576415177,
          -40.96641805603096,
          -75.69642338425955,
          -30.44572757481372,
          -98.78366103239462,
          -39.72303112875628,
          -39.02058231059613,
          -96.06470059578227,
          -52.62563983961454,
          -89.12862771017745,
          -83.01877241229023,
          -54.3557971972654,
          -21.46620224118229,
          -30.55477102272776,
          -40.20973618389225,
          -42.96813902268698,
          -50.67886667597637,
          -62.82821187688469,
          -86.2162017406527,
          -71.04794721920283,
          -38.21253385921825,
          -55.41387904321725,
          -62.90955207065259,
          -34.7926824734385,
          -37.47739166869899,
          -29.91105819849392,
          -62.32908890773317,
          -68.04463973584214,
          -49.49867276963656,
          -65.75414227481063,
          -74.85310718900334,
          -42.29270064653387,
          -42.66013991799537,
          -77.7815693702278,
          -39.33061765138068,
          -27.95476797425841,
          -83.91632290481755,
          -45.96246074488939,
          -72.50718408916453,
          -66.54742780947853,
          -73.04638071505208,
          -69.02577024175646,
          -25.89000945496367,
          -65.05612162664897,
          -58.95140265128195,
          -34.60057767283771,
          -40.13252034968099,
          -46.2138039078833,
          -85.78149735831904,
          -64.72100732225121,
          -59.97638204244343,
          -83.85001425057692,
          -90.21748083442395,
          -48.15653969061688,
          -53.90152100411539,
          -73.13001321369129,
          -59.63210746293511,
          -40.53789723484874,
          -62.3256928120263,
          -26.70332001576063,
          -26.06720396293447,
          -74.31544901913402,
          -61.54125816214284,
          -60.96405078439172,
          -66.6616513712712,
          -35.49535729034325,
          -58.06303320428746,
          -46.26233901384502,
          -65.10765955658387,
          -56.07660497145051,
          -40.43668008966939,
          -58.24867342877597,
          -49.06918641307459,
          -50.15417099326885,
          -58.82149322192254,
          -27.5621491405923,
          -85.0359258969441,
          -28.33007586183528,
          -41.14073914894352,
          -67.77908768791158,
          -66.58719642200565,
          -88.85376344441022,
          -48.03249867395867,
          -29.35687758440579,
          -23.69744409489081,
          -46.543755004333,
          -62.28483382460656,
          -41.88222566072132,
          -42.4320542380667,
          -28.18976333844493,
          -62.75823895799321,
          -39.05477656144323,
          -44.01146579403429,
          -26.05286742714744,
          -62.55516767695794,
          -84.20373095129185,
          -77.15839338075705,
          -41.82244133356205,
          -29.49393630848015,
          -68.65338685294003,
          -46.01082216518725,
          -42.19631053132817,
          -33.32338312782972,
          -38.34489465904499,
          -26.51450918684852,
          -42.23552749928349,
          -28.0895426118326,
          -83.56921873333457,
          -27.20648534853552,
          -13.25644308878818,
          -57.71180729557146,
          -58.20845832453603,
          -79.39127098850707,
          -89.8517900499617,
          -76.86398244181365,
          -63.41777527555715,
          -67.17272690408063,
          -69.93085779265743,
          -47.23224466523636,
          -57.10962185274858,
          -33.76160690976383,
          -106.9567791252559,
          -25.32990297292637,
          -56.75996445549445,
          -45.59001576512463,
          -92.28347289415143,
          -33.04287839539522,
          -75.11156417324145,
          -26.54010959712793,
          -46.37250994700915,
          -114.1408643911477,
          -40.44233134956311,
          -27.53252864382593,
          -71.74077105549287,
          -43.27213423621199,
          -69.51273120336947,
          -61.2317553544531,
          -56.64784595544049,
          -77.30493930700784,
          -44.71916909369786,
          -60.19880855643288,
          -69.6171039425615,
          -66.48189495774561,
          -54.73909324066935,
          -40.65482296943209,
          -8.674166460747248,
          -35.59182974970498,
          -28.23810936753797,
          -70.20855438736339,
          -8.199524687926779,
          -22.89689178424598,
          -29.38343527122836,
          -37.64885819569805,
          -65.00466518346559,
          -67.4217204699764,
          -53.41562068298886,
          -52.32623927816913,
          -32.81498356638465,
          -45.21686537749389,
          -38.60048083001449,
          -49.21226306558194,
          -32.69585028523949,
          -64.4925659652699,
          -21.05688881175485,
          -44.37959965332732,
          -60.41121810268832,
          -35.35340570401846,
          -55.28345427812526,
          -25.13593564738819,
          -52.94073571713592,
          -65.89998918741377,
          -21.56909243473538,
          -27.78832649422353,
          -43.10470572646581,
          -40.60791987096044,
          -76.03417632525881,
          -39.83115090132848,
          -35.02727626554979,
          -46.07961797176429,
          -46.72739923915167,
          -37.06391051457454,
          -64.6900303710066,
          -35.65843753666904,
          -35.70767334695453,
          -96.25852148046384,
          -81.79616367164337,
          -50.0799334384991,
          -74.21946683698182,
          -64.80894347739584,
          -54.32022970262116,
          -24.89648642878286,
          -32.30763699785869,
          -88.53523980523832,
          -8.199524687926779,
          -48.344600402111,
          -25.31794009707922,
          -65.64939340822106,
          -50.90831659102696,
          -31.7466528524613,
          -27.06349204256641,
          -48.68129899075163,
          -41.71947114209195,
          -79.53804920126203,
          -56.75070664436919,
          -73.14549048992843,
          -39.41651184156501,
          -8.199524687926779,
          -28.4819823924082,
          -27.2838632402121,
          -59.07366081637186,
          -25.00548253570212,
          -38.02571501632783,
          -63.34706915742643,
          -22.54980887287808,
          -61.72104696329478,
          -30.42399023732609,
          -66.35289677432468,
          -61.59395679709,
          -21.06260713748378,
          -54.86886186682644,
          -57.40177502033602,
          -68.88983292869467,
          -45.4455382711327,
          -41.88663927911173,
          -49.9511419810439,
          -57.12105064550386,
          -47.24056755704487,
          -62.86990810177342,
          -25.95360120947128,
          -43.76441795627621,
          -93.36688271646261,
          -8.199524687926779,
          -25.81746626348281,
          -97.72450136926071,
          -44.07677239369241,
          -131.4797941718735,
          -40.96664169392984,
          -57.67653699219233,
          -55.13073601067126,
          -35.84718084545106,
          -45.45516740565051,
          -48.2531217690604,
          -84.03651807244742,
          -102.5345061170175,
          -74.1451830473338,
          -33.3892398091097,
          -51.00028419584413,
          -42.29682909433991,
          -38.10578662375713,
          -8.199524687926779,
          -37.64401248895233,
          -45.79122864296508,
          -45.00414721272445,
          -38.96175955255826,
          -50.84189981873287,
          -41.27214758688897,
          -61.59741410071071,
          -26.79304197106729,
          -49.8632094385985,
          -40.17496132251332,
          -82.13761967042265,
          -37.28413633086426,
          -41.0921548885461,
          -41.88056963113517,
          -52.68436738750646,
          -98.22642288403884,
          -78.29560410840017,
          -101.8134467372235,
          -100.7331155207108,
          -86.98126044210358,
          -98.58185433101518,
          -90.48917633990652,
          -111.6614034505051,
          -87.01844824919262,
          -86.11647244636637,
          -104.0963823794397,
          -103.5641027273298,
          -108.4368164149096,
          -82.03172947487936,
          -83.8876043867996,
          -85.20823321522717,
          -85.79614208312083,
          -112.3177715046057,
          -94.35776341461668,
          -109.9123394240517,
          -106.9646021875758,
          -86.63847136480527,
          -96.16401073392964,
          -103.5114008094776,
          -99.23677082781171,
          -84.41691151515184,
          -64.6653487125548,
          -84.48803099655981,
          -72.96142990266175,
          -58.74373212250758,
          -30.31194778246137,
          -13.67819380759185,
          -35.81977647778705,
          -35.43923961950829,
          -18.61596780539157,
          -12.24629688656909,
          -16.51093385612043,
          -18.92065868197062,
          -19.2992877743887,
          -19.61634449582303,
          -9.397811400935948,
          -13.99159330486904,
          -11.83143652627209,
          -17.97421405470668,
          -10.64837338354377,
          -5.936698267130861,
          -4.756440322826172,
          -4.921905513378213,
          -4.756440322826172,
          -8.452074829653775,
          -8.358047100943274,
          -4.233396045266914,
          -3.348060183307989,
          -3.008591133841419,
          -3.008591133841419,
          -3.008591133841419,
          -3.008591133841419,
          -3.008591133841419,
          -2.722746493216403
        ]
      ],
      "Node25": [
        [
          -8.691617912921064,
          -108.4943863413609,
          -152.1045896715468,
          -126.723270988661,
          -80.33033616511834,
          -58.97649397293081,
          -92.39647133045045,
          -110.2266632484566,
          -91.44395467646731,
          -25.9275554837327,
          -84.62184948717794,
          -80.17360462397795,
          -69.19197911592512,
          -87.37276175776503,
          -84.15025283998307,
          -107.1801391631177,
          -92.67677533929943,
          -65.20972015775281,
          -118.7285287942341,
          -64.46822334859382,
          -31.20200551678233,
          -48.3249166823766,
          -49.93171527571555,
          -63.90539045961599,
          -74.59072618873442,
          -22.18304067314062,
          -45.81064963364189,
          -98.02193337426077,
          -52.42791337887667,
          -29.60924352257805,
          -44.45343553048868,
          -51.84341153143254,
          -20.37329088242751,
          -80.43827880372177,
          -37.81686930871287,
          -95.49739462812825,
          -38.8333712573375,
          -69.00229171894938,
          -117.4998011643583,
          -59.16669400939628,
          -46.13976322136794,
          -38.18710261643915,
          -45.28399781813405,
          -48.13288276146281,
          -57.75240516668249,
          -88.56739922018177,
          -58.67490961105723,
          -25.67006650953682,
          -65.28334323850028,
          -81.77381580679167,
          -71.3601544802836,
          -56.75531607316513,
          -78.92560794726862,
          -47.8085470870006,
          -69.47439061372003,
          -56.443414509597,
          -51.26565100478361,
          -64.5325459151741,
          -72.23785316515854,
          -20.00880655340688,
          -92.27481215350717,
          -94.66895915435134,
          -135.6448725836915,
          -95.4403761519865,
          -41.18903937137582,
          -60.54789555198258,
          -114.426622917405,
          -101.4956926829087,
          -37.10208353770733,
          -45.10147919869815,
          -45.94621458699581,
          -62.04739215455223,
          -36.40180139262203,
          -38.297509440989,
          -70.45253454287811,
          -26.16014293719469,
          -64.68421921436882,
          -60.14598760934666,
          -66.11553162713086,
          -12.09290748913876,
          -57.71244378622661,
          -91.20538921001221,
          -38.65554887672081,
          -22.87483048258595,
          -35.11689921641561,
          -65.47110130205515,
          -32.83361466385172,
          -112.1325579273257,
          -50.86090946470905,
          -84.20563867981781,
          -69.45321981577789,
          -56.5751415745972,
          -41.37528666868542,
          -51.68037852867221,
          -64.72306924668882,
          -74.11125901907312,
          -29.10727541505912,
          -62.59082859878109,
          -55.55224270559144,
          -35.14247521407687,
          -39.84668823498123,
          -84.46349522018187,
          -43.05377544850282,
          -71.49209951326773,
          -52.15949153839664,
          -28.61049005953796,
          -44.1713102661649,
          -76.89323764707899,
          -68.04065896164444,
          -80.25531063386532,
          -147.0173239060113,
          -25.98465854702922,
          -38.32745023557903,
          -52.18610365342673,
          -41.02022450224145,
          -75.52912171408366,
          -30.49100928296783,
          -98.77509524692404,
          -39.74360046816637,
          -38.99411853629795,
          -96.05041556041166,
          -52.68468083373178,
          -89.15445642254505,
          -83.06119169025024,
          -54.39330875244246,
          -21.48089919477733,
          -30.6020689743383,
          -40.24638699769111,
          -42.7079555330326,
          -50.52692574728902,
          -62.83769199349003,
          -86.17127356197926,
          -71.06097551608882,
          -38.17816381603148,
          -55.3409954007802,
          -63.01759274320347,
          -34.82098033272686,
          -37.45751556360012,
          -29.9433302980538,
          -62.34514873974521,
          -68.11214750217707,
          -49.53536194987029,
          -65.70899653256316,
          -74.74542304220793,
          -42.30058415700739,
          -42.55762152518156,
          -77.76749051373508,
          -39.36423976026777,
          -27.96385337977871,
          -83.61128556891612,
          -45.63519287732728,
          -72.0799395551123,
          -66.5107915252403,
          -73.06875601135712,
          -69.08719623651997,
          -25.90160631877679,
          -65.11237673514579,
          -58.98265378272855,
          -34.65437172168752,
          -40.12244482688443,
          -46.22740782016599,
          -85.72673733041708,
          -64.78988049344946,
          -59.99595585242135,
          -83.81737823873095,
          -90.18045398750428,
          -48.15016559022513,
          -53.30621059207109,
          -73.1291564513578,
          -59.67293004677128,
          -40.45896819951493,
          -62.34978296766982,
          -26.59907473320527,
          -26.09080586402428,
          -74.28170185478298,
          -61.55019949662201,
          -61.01172085766498,
          -66.49083781894699,
          -35.48534843730852,
          -58.08612102293088,
          -46.3191355168472,
          -65.01868407919112,
          -56.09545335318245,
          -40.44388056724436,
          -58.09559955983819,
          -49.1087847546369,
          -50.22469240445316,
          -58.73031505715274,
          -27.54806034938642,
          -84.39825793619795,
          -28.34189133008589,
          -41.11226309217533,
          -67.69301077759832,
          -66.6192155859521,
          -88.85318876582136,
          -47.91287371455107,
          -29.3887714930562,
          -23.71898971646831,
          -46.55997286279209,
          -62.27563220441068,
          -41.92263306107835,
          -42.38246285756991,
          -28.2256989499166,
          -62.85466864607638,
          -39.06750657706711,
          -43.82793851666425,
          -26.09166411737682,
          -62.57149385986595,
          -84.28023181217958,
          -77.15205100421075,
          -41.87934616669022,
          -29.51642345402047,
          -68.59931441695664,
          -45.92195036141456,
          -42.21561871156263,
          -33.36585788109716,
          -38.3318368768752,
          -26.54475882724612,
          -42.27004617609477,
          -28.10597443631527,
          -83.51659784248412,
          -27.22318333515676,
          -13.27283226918932,
          -57.7074382595021,
          -58.0402118584872,
          -79.44191036812424,
          -89.95243627730247,
          -76.92999668961272,
          -63.47698884006905,
          -67.24608750314212,
          -69.85268572411724,
          -47.06816192320943,
          -57.10932175149422,
          -33.74516642369471,
          -106.9199109131244,
          -25.27482407517277,
          -56.77705070899407,
          -45.49329245297385,
          -92.38413880423832,
          -33.07016682796744,
          -75.28256365435143,
          -26.49819409226423,
          -46.39888062359212,
          -113.9655145023723,
          -40.28674267990832,
          -27.55419616659155,
          -71.70130598924958,
          -43.31413745946879,
          -69.47887853837541,
          -61.28076683462594,
          -56.69752194033713,
          -77.40266572307783,
          -44.76380004043495,
          -60.2475616095779,
          -69.59996432951921,
          -66.52083810695544,
          -54.76695847479616,
          -40.65409990012975,
          -8.691617912921064,
          -35.62037286570934,
          -28.19094139140439,
          -70.27057278582758,
          -8.196049653187636,
          -22.91507400747154,
          -29.40861429548542,
          -37.67333536320268,
          -65.03410116206143,
          -67.35411396880848,
          -53.51445909235836,
          -52.42056803622419,
          -32.82664876040089,
          -45.28185586340456,
          -38.6624332788947,
          -49.20650640334014,
          -32.73014162573307,
          -64.19108011996087,
          -20.98822549318684,
          -44.41607539984739,
          -60.44331797717995,
          -35.37502965547973,
          -55.35227983817033,
          -25.15814303622193,
          -52.9997310605168,
          -65.73449261412883,
          -21.57582182302682,
          -27.81007299568626,
          -43.13740120588687,
          -40.63488853825942,
          -76.05949026002314,
          -39.88126173271241,
          -34.98290068209784,
          -45.99651043316945,
          -46.55256147736812,
          -37.11100637356072,
          -64.74509831399061,
          -35.63962389518371,
          -35.74623910171086,
          -96.21055298863944,
          -81.79973908585366,
          -51.39408788705268,
          -74.22297935643253,
          -64.82578028904037,
          -54.07114176399449,
          -24.92403562772331,
          -32.29619029809602,
          -88.53435316933933,
          -8.196049653187636,
          -48.37326817866138,
          -25.34136342594991,
          -65.66041283024232,
          -50.96435507114662,
          -31.76075531022701,
          -27.09212792301503,
          -48.56533333951006,
          -41.77520450548289,
          -79.60025298639344,
          -56.8008331142875,
          -73.0527232418908,
          -39.42915479179171,
          -8.196049653187636,
          -28.50711994590975,
          -27.30646533490068,
          -59.10441905988867,
          -25.01654340583428,
          -38.08625694543725,
          -63.39285057794237,
          -22.56359301360704,
          -61.74342095060061,
          -30.43269228490169,
          -66.38792327873287,
          -61.61681346488531,
          -21.07898239129516,
          -54.87292580094202,
          -57.47608881705744,
          -68.94751143106652,
          -45.39616126776609,
          -41.93618196075568,
          -49.90274824673664,
          -57.19523224788706,
          -47.28000544377236,
          -62.87429508774547,
          -25.96898347559306,
          -43.81204837348322,
          -93.50828295441114,
          -8.196049653187636,
          -25.46678133467753,
          -97.79266849845676,
          -43.82863113406091,
          -131.4735976325785,
          -41.02785806085414,
          -57.32469200639306,
          -55.20001853707473,
          -35.82811832416966,
          -45.49412052180072,
          -48.24924142929042,
          -84.12973807361502,
          -102.5103337333762,
          -74.19550304949584,
          -33.38852428848814,
          -51.04741182851296,
          -42.32932126801422,
          -38.16466227438723,
          -8.196049653187636,
          -37.71786560630358,
          -45.78481949824327,
          -45.00771312075108,
          -38.93550696675327,
          -50.86332499064004,
          -41.33932940006254,
          -61.33627056784508,
          -26.8201735173711,
          -49.9007648757736,
          -40.20374665801045,
          -82.09153679010643,
          -37.19951740744817,
          -41.12413160460592,
          -41.90362734420866,
          -52.73588106231966,
          -98.27883662129719,
          -78.32918911429343,
          -101.8263125400973,
          -100.7589516920225,
          -87.02033802754194,
          -98.6390101257206,
          -90.50549050921241,
          -111.7315757642189,
          -87.06954348721692,
          -86.14903984343886,
          -104.1520716679794,
          -103.6169745571673,
          -108.5066666425396,
          -82.04375875644078,
          -83.92828016238103,
          -85.23172914567732,
          -85.82389304478437,
          -112.3418648482191,
          -94.39344977881366,
          -109.9131892347162,
          -107.0813635058435,
          -86.68319076891854,
          -96.1771064422258,
          -103.5219743924592,
          -99.22827179865293,
          -84.43764976131658,
          -64.72055744471157,
          -84.47278466707394,
          -72.98274994153569,
          -58.76482491061028,
          -30.32376772445635,
          -13.70697276878233,
          -35.83033819866786,
          -35.41703936190784,
          -18.6248502555521,
          -12.27919851502367,
          -16.47027215128715,
          -18.92112898295332,
          -19.30870998786977,
          -19.64633693386325,
          -9.405023029247758,
          -14.01584226159868,
          -11.83651851548392,
          -17.89745510427835,
          -10.65050450522818,
          -5.948938530637697,
          -4.771598208683147,
          -4.937903732676975,
          -4.771598208683147,
          -8.385195446067131,
          -8.306145455633777,
          -4.213403415418665,
          -3.348060183307989,
          -3.008591133841418,
          -3.008591133841418,
          -3.008591133841418,
          -3.008591133841418,
          -3.008591133841418,
          -2.722746493216404
        ]
      ],
      "Node29": [
        [
          -8.679528192204298,
          -107.5224010773689,
          -152.2099310871376,
          -126.897010828371,
          -80.18925019857097,
          -58.96826703613964,
          -92.43022428325644,
          -110.1629220266883,
          -91.40613811536983,
          -25.63766698602358,
          -84.67100209050955,
          -80.30811124582638,
          -69.46046353214933,
          -87.33832532093294,
          -84.15541424802319,
          -107.3683764998023,
          -92.67131043027618,
          -65.20091160194269,
          -118.0562698453354,
          -64.4346636773499,
          -31.1791625955244,
          -48.40538156026998,
          -49.8596404269652,
          -63.92571679858409,
          -74.57705562246036,
          -22.16117223655691,
          -45.79143866100578,
          -98.14968821638763,
          -52.43373912051837,
          -29.62672220126309,
          -44.41151918416013,
          -51.81266479246352,
          -20.34319892106224,
          -80.39621177579045,
          -37.84853144102373,
          -95.4690579403626,
          -38.82433117644334,
          -68.97493259107657,
          -117.5252886513246,
          -58.86430930726904,
          -46.21149834461796,
          -38.17379114393214,
          -45.26655231327317,
          -48.19843909432617,
          -57.79831600183113,
          -88.54129909659473,
          -58.64222878215143,
          -25.62767641673123,
          -65.29832628224662,
          -81.71812053265499,
          -71.10977639058282,
          -56.79336452792024,
          -79.05184977754836,
          -47.79932142735699,
          -69.42183099178672,
          -56.43019842070166,
          -51.18846468009838,
          -64.5478384079255,
          -72.19875695823106,
          -20.0006009554387,
          -92.28007072965244,
          -94.88199032750778,
          -135.7787243380938,
          -95.44336928575702,
          -41.15141346118983,
          -60.51913940601834,
          -114.3566655085768,
          -101.3328914895905,
          -37.06205098759958,
          -45.10430191741632,
          -46.18841087450314,
          -60.92357531584662,
          -36.44380167621525,
          -38.33999501428175,
          -70.45128106513323,
          -26.14437267576712,
          -64.56956226512659,
          -60.14049185448154,
          -66.05118070926343,
          -12.07499652005402,
          -57.65754496751959,
          -91.17872408326599,
          -38.64053344156927,
          -22.85826687238938,
          -35.07887231080984,
          -65.82937973381297,
          -32.78624218516157,
          -112.1432410985253,
          -50.86691547692799,
          -84.21757884220156,
          -69.42063378278085,
          -56.56128038354872,
          -41.34253888472166,
          -51.6219712633609,
          -64.73638342036698,
          -74.14568250164157,
          -29.0800353506732,
          -62.62770823795606,
          -54.44354995535353,
          -35.15869056768833,
          -39.8714197986804,
          -84.49449771296852,
          -43.02664790025392,
          -71.54794333477285,
          -52.17529527617707,
          -28.63451795288402,
          -44.15694420896347,
          -76.94199671373687,
          -68.0887225934982,
          -80.18871905982206,
          -146.8542605046825,
          -25.95941629308393,
          -38.25944679251479,
          -52.13416254720465,
          -41.005247175699,
          -75.66648430717251,
          -30.44328073775896,
          -98.84733705649116,
          -39.72679017116735,
          -39.02676398181533,
          -97.92682026255027,
          -52.62529538866034,
          -89.14619442866487,
          -83.02045095125428,
          -54.35439121706135,
          -21.46298182283373,
          -30.55680703703771,
          -40.22118787285692,
          -42.97188451476691,
          -50.60437293920953,
          -62.82155852333941,
          -86.1553469242557,
          -71.05919585940316,
          -38.20431036526627,
          -55.36465929290787,
          -62.92356331578379,
          -34.79681384818564,
          -37.49363001005779,
          -29.91855584526606,
          -62.33334168204993,
          -68.03547072877926,
          -49.50133534372026,
          -65.73853094466185,
          -74.83642501814985,
          -42.27759840942029,
          -42.63676690564998,
          -77.76688673867953,
          -39.33792710162306,
          -27.95143686054114,
          -83.87673634857566,
          -45.92502583032945,
          -72.46440218994489,
          -66.55516544884222,
          -73.09842501141479,
          -69.04381059755855,
          -25.8993511681777,
          -65.03989165236221,
          -58.94104399775209,
          -34.59450877031174,
          -40.09844245477998,
          -46.14773276016496,
          -85.721057618779,
          -64.73706054843665,
          -59.98077637834387,
          -83.84162736391929,
          -90.19819808479093,
          -48.15923491568115,
          -53.84302799535983,
          -73.14168009442237,
          -59.63661810900488,
          -40.54425565574928,
          -62.3465105677086,
          -26.70230757904012,
          -26.07315940580305,
          -74.32963733766489,
          -61.54631687477873,
          -60.95010046814509,
          -66.67124540194656,
          -35.41674500879077,
          -58.07096621915516,
          -46.28028317675015,
          -65.09090354315195,
          -56.0647660996666,
          -40.4745217466054,
          -58.22425868811092,
          -49.07335267448752,
          -50.1571941909714,
          -58.79322666896197,
          -27.64727438168388,
          -85.02417029301765,
          -28.32329538419898,
          -41.13469981716478,
          -67.7740915984044,
          -66.58703836026974,
          -88.85813401822739,
          -48.02846363086031,
          -29.35448536260877,
          -23.70697370499473,
          -46.5353343611033,
          -62.29414282598077,
          -41.8888707109779,
          -42.42625405677969,
          -28.18736581333663,
          -62.8627077584086,
          -39.01757495556998,
          -43.97363489619863,
          -26.090473920388,
          -62.51547113773987,
          -84.2177493621879,
          -77.14780551138588,
          -41.82930332633286,
          -29.50523620803899,
          -68.6303062615568,
          -46.00506705374506,
          -42.19954039853233,
          -33.32884764658031,
          -38.32435565885822,
          -26.51404618638835,
          -42.23754064690552,
          -28.09975574203724,
          -83.57158321514575,
          -27.22137858701761,
          -13.26307956554993,
          -57.70683501210752,
          -58.17378680120043,
          -79.38289656921572,
          -89.85727054808689,
          -76.87286115510555,
          -63.46714454812381,
          -67.17540989452246,
          -69.92095464047759,
          -47.23256680965456,
          -57.09864388379853,
          -33.74368839513259,
          -106.9292732470311,
          -25.30158659453993,
          -56.76205140380981,
          -45.04395836908615,
          -92.26403795186124,
          -33.06376933623946,
          -75.08994991494295,
          -26.53299624038713,
          -46.35884670701968,
          -114.0742904705927,
          -40.46101467974183,
          -27.52980561993287,
          -71.69236464204894,
          -43.28135069662764,
          -69.65850351841604,
          -61.21083859987854,
          -56.66097887900661,
          -77.32317825821868,
          -44.72459996030882,
          -60.20066072779567,
          -69.62685533506527,
          -66.46238315430506,
          -54.7439919014782,
          -40.66052758358059,
          -8.679528192204298,
          -35.59346254438817,
          -28.21960331640398,
          -70.20895860833974,
          -8.20541430296138,
          -22.89353861705248,
          -29.37962782832622,
          -37.64510044627896,
          -64.99335811181608,
          -67.40243403582016,
          -53.4451102431832,
          -52.31661396561243,
          -32.81881671175183,
          -45.21562170340425,
          -38.60519121503966,
          -49.20662498177066,
          -32.69227182655305,
          -64.47037330123261,
          -21.03408868630271,
          -44.38755942848523,
          -60.41218976485606,
          -35.3548400891493,
          -55.17371159529564,
          -25.12794851096417,
          -52.87591735036425,
          -65.91961820835246,
          -21.57454928570032,
          -27.78352612638177,
          -43.16362710604483,
          -40.6182010476161,
          -76.029588031857,
          -39.84279007272827,
          -35.02321286804496,
          -46.0627383529667,
          -46.72504885474698,
          -37.05110044235234,
          -64.66480398138901,
          -35.6580191742033,
          -35.70479483173918,
          -96.24442435719271,
          -81.77986967792341,
          -50.06386959358129,
          -74.2052050071709,
          -64.81827854712778,
          -54.28671866349794,
          -24.90479163266376,
          -32.28226356745804,
          -88.49024561023214,
          -8.20541430296138,
          -48.34873313012822,
          -25.31174968435316,
          -65.67394620833328,
          -50.90405949388005,
          -31.73369211751048,
          -27.06395175606958,
          -48.69292725071909,
          -41.72669977114271,
          -79.52813310464748,
          -56.76743026245753,
          -73.11495264914699,
          -39.4225696776193,
          -8.20541430296138,
          -28.47860736727915,
          -27.28833788085921,
          -59.06165091537078,
          -25.00015537926126,
          -38.02316895910634,
          -63.32871590629733,
          -22.55319425843676,
          -61.69268277447495,
          -30.42286893022053,
          -66.41334450198435,
          -61.56399595709776,
          -21.0656253965999,
          -54.86545539776041,
          -57.40572421145335,
          -68.8813660443801,
          -45.44065418851147,
          -41.91487756727286,
          -49.96212713045413,
          -57.14647444723445,
          -47.2433363509035,
          -62.82905968706381,
          -25.96223322495668,
          -43.76414675912218,
          -93.42301512617102,
          -8.20541430296138,
          -25.82074412776026,
          -97.70356145296871,
          -44.09062759835529,
          -131.50325112929,
          -40.97099889026272,
          -57.69037304492157,
          -55.17239912638705,
          -35.85579557414656,
          -45.44061505705339,
          -48.25252178645921,
          -83.97356419474693,
          -102.5506565871522,
          -74.13628781239429,
          -33.40321497737722,
          -51.01722980476365,
          -42.29512715490346,
          -38.10990943346056,
          -8.20541430296138,
          -37.66653252530896,
          -45.78091166572379,
          -45.01412464861094,
          -38.9408546640383,
          -50.81364561391978,
          -41.27910511851411,
          -61.58273497388828,
          -26.79364705724113,
          -49.87743349366964,
          -40.17334196779017,
          -82.13117132162097,
          -37.27779917621933,
          -41.09477991244688,
          -41.88642153643131,
          -52.678880423901,
          -98.23203746541526,
          -78.29631358692527,
          -101.8090205669642,
          -100.7244902513254,
          -86.98976777776079,
          -98.58620839494561,
          -90.48899993997772,
          -111.6791414896177,
          -87.00714678914338,
          -86.17263323614733,
          -104.0915148181952,
          -103.5551060074881,
          -108.4590848472465,
          -82.0505742158254,
          -83.88695360311033,
          -85.19653023712377,
          -85.79972093988718,
          -112.3397950341052,
          -94.40164910075521,
          -109.8766366099048,
          -106.99008913128,
          -86.65259520104172,
          -96.16334876168825,
          -103.4822844724086,
          -99.22925614927368,
          -84.41543714628422,
          -64.65313365856119,
          -84.48546736463499,
          -72.96536785798047,
          -58.75288223022937,
          -30.32562555791127,
          -13.67347233837935,
          -35.84542620019528,
          -35.42808176310501,
          -18.6159194195231,
          -12.24386548094951,
          -16.50603312774689,
          -18.92763685869101,
          -19.33014016787114,
          -19.628861437398,
          -9.382364917409427,
          -13.99020386062437,
          -11.8270241424397,
          -17.96053097442288,
          -10.65772723374192,
          -5.939072298334665,
          -4.756589413428606,
          -4.934224975774818,
          -4.756589413428606,
          -8.442338915908865,
          -8.356939875904537,
          -4.231018148184496,
          -3.348060183307991,
          -3.008591133841417,
          -3.008591133841417,
          -3.008591133841417,
          -3.008591133841417,
          -3.008591133841417,
          -2.722746493216403
        ]
      ],
      "Node30": [
        [
          -8.676224639520255,
          -107.5162761609628,
          -152.2437660345525,
          -126.8726011689033,
          -80.23017505903974,
          -58.96573550682793,
          -92.45033674106509,
          -110.1710035554292,
          -91.38488605309792,
          -25.64693814318209,
          -84.6580951058409,
          -80.31831205133545,
          -69.42645607013097,
          -87.33216282068904,
          -84.25323965655579,
          -107.356100801928,
          -92.64932959489254,
          -65.19264301045132,
          -118.0608554960953,
          -64.44170191080117,
          -31.17974555736349,
          -48.41979628225282,
          -49.87648498816994,
          -63.92082580240297,
          -74.5792146420234,
          -22.16163900692078,
          -45.79716630441715,
          -98.15965936262612,
          -52.42196170313225,
          -29.62804769100057,
          -44.39451656926182,
          -51.80514777611649,
          -20.34410739091025,
          -80.39464179051473,
          -37.84496600592409,
          -95.47278051342379,
          -38.81840307401098,
          -68.9649242543738,
          -117.535897395352,
          -58.86360645541388,
          -46.2222547419603,
          -38.16753046945703,
          -45.26122461163599,
          -48.20788721846644,
          -57.78253582122827,
          -88.52916617421906,
          -58.63290214619967,
          -25.62812222875523,
          -65.29215899276588,
          -81.74951456366858,
          -71.1063801605057,
          -56.78914011112918,
          -79.04757490701581,
          -47.7994191100614,
          -69.4001316726552,
          -56.44548255980321,
          -51.18044589686809,
          -64.53765922795382,
          -72.21530354231122,
          -19.99903917317398,
          -92.28050797592962,
          -94.84517448151252,
          -135.7799575268049,
          -95.45477374815282,
          -41.12691203290225,
          -60.54590523263057,
          -114.3422562377606,
          -101.4327086977509,
          -37.05460523415029,
          -45.09002431849111,
          -46.19651700772695,
          -60.90149967987608,
          -36.44290346784919,
          -38.33971488594203,
          -70.44019993871397,
          -26.14835154740872,
          -64.6767684353037,
          -60.13006033807127,
          -66.0539219412401,
          -12.07441908636305,
          -57.66585151504731,
          -91.18796114805113,
          -38.63275734850773,
          -22.85773096107079,
          -35.06866329825868,
          -65.83837137689275,
          -32.78074205053355,
          -112.1543754232878,
          -50.86857854128083,
          -84.21353013746743,
          -69.41703217065233,
          -56.54408720887325,
          -41.3378941183544,
          -51.61036177543491,
          -64.74031232438082,
          -74.125640755163,
          -29.0811306517195,
          -62.63146545585451,
          -54.43964559917659,
          -35.12070333942362,
          -39.86372613959093,
          -84.51449582165873,
          -43.03804792351826,
          -71.54763761028764,
          -52.16858560606374,
          -28.63102596738799,
          -44.14136262930992,
          -76.94337134017914,
          -68.104979395722,
          -80.19924317136605,
          -146.8470723611775,
          -25.95498558045491,
          -38.30949771321858,
          -52.12637202361115,
          -40.99235848894381,
          -75.67154159382753,
          -30.44382411539649,
          -98.85354535046531,
          -39.719578947671,
          -39.02168625332482,
          -96.05809949670984,
          -52.63368144681787,
          -89.14315253763854,
          -83.01419149474752,
          -54.35660941850857,
          -21.46260155681015,
          -30.55278285624111,
          -40.20837331944956,
          -42.96471276824496,
          -50.60039288029888,
          -62.89082649310383,
          -86.18144325806378,
          -71.04489827504695,
          -38.21652883567656,
          -55.35001820733672,
          -62.92166375281963,
          -34.79453243439243,
          -37.50167512566754,
          -29.91314248141148,
          -62.33611678896835,
          -68.02484774867995,
          -49.49346540673464,
          -65.74219140356644,
          -74.83027529284823,
          -42.28262275003802,
          -42.6431590303223,
          -77.76678398671504,
          -39.32930801718231,
          -27.9511466815597,
          -83.84876600783895,
          -45.93068185124951,
          -72.44932939842892,
          -66.54326250418968,
          -73.095620375296,
          -69.0368972639649,
          -25.89900930978094,
          -65.03592633894745,
          -58.9462600836978,
          -34.59265551696124,
          -40.0992986308284,
          -46.21078266101281,
          -85.79016342612641,
          -64.73444430572688,
          -59.97215641779073,
          -83.83939315584207,
          -90.19023910798148,
          -48.14627868492218,
          -53.85617927884937,
          -73.11687536577266,
          -59.63214714485803,
          -40.54481913080577,
          -62.33574493587767,
          -26.70079437907688,
          -26.06753222382684,
          -74.316645865741,
          -61.54408606996405,
          -60.96247143536423,
          -66.66488133161415,
          -35.47270599856632,
          -58.06172579237055,
          -46.27306319727314,
          -65.10699846298257,
          -56.06537933889295,
          -40.45894216835399,
          -58.21431421574749,
          -49.07796708157675,
          -50.14163562992884,
          -58.78930859771794,
          -27.64453087923236,
          -85.02207936007234,
          -28.33915876550546,
          -41.13940179066135,
          -67.78094316262744,
          -66.58103267714917,
          -88.85729870523357,
          -48.02646024357171,
          -29.35131568977412,
          -23.7003514405506,
          -46.53779638189958,
          -62.30045222190294,
          -41.88269082241336,
          -42.41480220828554,
          -28.18219189436899,
          -62.84832444467822,
          -39.02733187279969,
          -43.98066003266707,
          -26.07555817799217,
          -62.5206976350306,
          -84.20384089777048,
          -77.1504205906468,
          -41.8197631374933,
          -29.50197940417911,
          -68.66068221722107,
          -46.00104597233143,
          -42.2010291265972,
          -33.31959858377698,
          -38.31621188181811,
          -26.51244010724036,
          -42.23491274533929,
          -28.09235754899931,
          -83.57441723007835,
          -27.21899900788805,
          -13.25885305949924,
          -57.71638940950464,
          -58.18304155847758,
          -79.37885444197292,
          -89.84989645757642,
          -76.86227143927763,
          -63.41948737985034,
          -67.1652494302311,
          -69.93872543766199,
          -47.22478447868834,
          -57.10850299037074,
          -33.74024023169842,
          -106.9485477391495,
          -25.30452440486607,
          -56.75703801925938,
          -45.56861796027481,
          -92.27088418752889,
          -33.05355314257584,
          -75.1141184891681,
          -26.5348666805075,
          -46.36311043542235,
          -114.1388214007155,
          -40.45107012233289,
          -27.53026797956532,
          -71.68465008605342,
          -43.27755067167315,
          -69.67975456224579,
          -61.20946723728345,
          -56.64809481962721,
          -77.34964190833834,
          -44.71177911287309,
          -60.19135409884107,
          -69.61167808643523,
          -66.46106327275501,
          -54.73655292364521,
          -40.65408035194978,
          -8.676224639520255,
          -35.58851061760194,
          -28.22006003226443,
          -70.20325576557299,
          -8.20132020850524,
          -22.89221174763641,
          -29.37687139883468,
          -37.63982066672686,
          -65.02061952478346,
          -67.41036997154852,
          -53.43261994727255,
          -52.3220382730586,
          -32.81656471324133,
          -45.2136797349627,
          -38.60783913413217,
          -49.20882596650347,
          -32.68990285692808,
          -64.4611305906494,
          -21.03486106328331,
          -44.37731230745457,
          -60.41034892459388,
          -35.34785883691485,
          -55.27539696089698,
          -25.12717803964512,
          -52.94472048880682,
          -65.90751943612945,
          -21.57476154348807,
          -27.78418896538826,
          -43.15580110266802,
          -40.61199277099757,
          -76.0184606736883,
          -39.83280016808155,
          -35.02116704365298,
          -46.0709092012603,
          -46.74316882305747,
          -37.05083138959049,
          -64.67500517246961,
          -35.65455876659773,
          -35.7009692706408,
          -96.24452809283356,
          -81.7781790967095,
          -50.08161552724683,
          -74.20708198203113,
          -64.80301061712828,
          -54.27945398796918,
          -24.89502182624476,
          -32.29169582952319,
          -88.51162572233831,
          -8.20132020850524,
          -48.33614322438284,
          -25.31106917739892,
          -65.6586386990182,
          -50.91022346495239,
          -31.73361230861607,
          -27.05503767123749,
          -48.68806553124558,
          -41.71791575782908,
          -79.5352091369858,
          -56.77141181093528,
          -73.10281240814254,
          -39.42059771719477,
          -8.20132020850524,
          -28.4777188292941,
          -27.29167191872575,
          -59.05861700337569,
          -25.00480968754199,
          -38.02897566904328,
          -63.32960727296614,
          -22.54828595378991,
          -61.6970133783484,
          -30.41999108297803,
          -66.38285861823213,
          -61.57189275057517,
          -21.06509617380382,
          -54.86433744608154,
          -57.39300253709862,
          -68.88447742426972,
          -45.42936540090979,
          -41.89965297862339,
          -49.94957148761716,
          -57.13600238515953,
          -47.23895354490897,
          -62.8599960253703,
          -25.9622424259072,
          -43.75532070906277,
          -93.41261380320869,
          -8.20132020850524,
          -25.85357426689285,
          -97.73567412430123,
          -44.08483551938075,
          -131.4737156932083,
          -40.97044062355517,
          -57.6693574736175,
          -55.14115588433716,
          -35.8370698712917,
          -45.44809202480086,
          -48.25896425984745,
          -84.04470255750145,
          -102.5400832483737,
          -74.14965716481512,
          -33.39138382008187,
          -51.00959578818912,
          -42.29158872630267,
          -38.1071616783665,
          -8.20132020850524,
          -37.6530920784687,
          -45.78080487708454,
          -45.01357908837236,
          -38.94943721907211,
          -50.83725408078446,
          -41.26798092690968,
          -61.57585930668166,
          -26.78847584926799,
          -49.85327197097732,
          -40.1697544418091,
          -82.13303623833039,
          -37.2767419143254,
          -41.08979031454602,
          -41.88618802563732,
          -52.68448869157184,
          -98.2258911183112,
          -78.29247735082109,
          -101.8024406376415,
          -100.7261901551978,
          -86.98458254083181,
          -98.57459099634663,
          -90.48062687911332,
          -111.6617962427632,
          -87.02530233756215,
          -86.15793938511464,
          -104.0935837278173,
          -103.5597620512963,
          -108.4377489434621,
          -82.03548138425482,
          -83.88808815023407,
          -85.20596597285788,
          -85.79253158359775,
          -112.3502707616124,
          -94.3932982721407,
          -109.915553384348,
          -106.9625308391912,
          -86.64103937126443,
          -96.15387851515256,
          -103.5075984705795,
          -99.2569715841636,
          -84.40650257200494,
          -64.66178633302448,
          -84.46944736103208,
          -72.95613597936139,
          -58.74546896219697,
          -30.31553259514792,
          -13.67739259676933,
          -35.85332925016873,
          -35.43230080775235,
          -18.62307788574129,
          -12.24097311652372,
          -16.50863409704042,
          -18.92498487513088,
          -19.31848131813235,
          -19.62164481858152,
          -9.390929231814725,
          -13.98933767081213,
          -11.8313121821267,
          -17.98190085260149,
          -10.65120865835608,
          -5.937277086147602,
          -4.756030264280183,
          -4.932761481746502,
          -4.756030264280183,
          -8.450070990330598,
          -8.364682327161763,
          -4.229118832724034,
          -3.348060183307993,
          -3.008591133841418,
          -3.008591133841418,
          -3.008591133841418,
          -3.008591133841418,
          -3.008591133841418,
          -2.722746493216404
        ]
      ],
      "Node41": [
        [
          -8.676801638789804,
          -107.5182058748927,
          -152.2381692662451,
          -126.8852009315058,
          -80.21052538492458,
          -58.96303776239586,
          -92.4511976147498,
          -110.1644960132005,
          -91.38226490171317,
          -25.64796075113528,
          -84.6586438629349,
          -80.32104054497168,
          -69.42575024802463,
          -87.3323847024846,
          -84.25072380629538,
          -107.3627862400361,
          -92.64777753029585,
          -65.19394564975124,
          -118.061586858937,
          -64.44190150115404,
          -31.18007412970169,
          -48.4122635373012,
          -49.87149143281243,
          -63.92148548338195,
          -74.57978375326304,
          -22.16191611947845,
          -45.79681829899656,
          -98.15278310423548,
          -52.42092248171212,
          -29.62716639811671,
          -44.39641211082298,
          -51.80277201816833,
          -20.34338196472232,
          -80.39211981446815,
          -37.84391564052455,
          -95.46934058338645,
          -38.7842389598219,
          -68.96323760722021,
          -117.5603204067136,
          -58.86318750297866,
          -46.21993743999516,
          -38.16949305550625,
          -45.25596767517801,
          -48.21030231321511,
          -57.78353268109839,
          -88.52021976060676,
          -58.63140244461164,
          -25.62880169317532,
          -65.28657364019352,
          -81.75351886003281,
          -71.1075421902904,
          -56.7934095102435,
          -79.05009833936177,
          -47.80055894074907,
          -69.39832251666024,
          -56.45662586417536,
          -51.18162507614529,
          -64.55311584448637,
          -72.21711505579708,
          -19.99938734691639,
          -92.28398168907711,
          -94.84783753868768,
          -135.775290409204,
          -95.447628195951,
          -41.12603800353391,
          -60.51045077430038,
          -114.3445208327046,
          -101.4317796335917,
          -37.05221000872639,
          -45.08675450745925,
          -46.19550822995577,
          -60.90322350721458,
          -36.44319786394199,
          -38.34078282628573,
          -70.43895810228011,
          -26.14667113435485,
          -64.70426553227172,
          -60.13014673704085,
          -66.0561602540421,
          -12.07568248216172,
          -57.66918742455699,
          -91.17981884672193,
          -38.63294237269668,
          -22.85868770121251,
          -35.0701637141668,
          -65.84213654665763,
          -32.7820686466877,
          -112.1549357664272,
          -50.86930405508881,
          -84.2048860752657,
          -69.41135597951143,
          -56.54281283523197,
          -41.33870399979818,
          -51.60864768171555,
          -64.74088634592523,
          -74.12757806368317,
          -29.08154564738483,
          -62.63430021726391,
          -54.44096720332367,
          -35.15275496495035,
          -39.86210555523285,
          -84.51557955332169,
          -43.03553673612846,
          -71.54769532813373,
          -52.19712517238402,
          -28.62738213411205,
          -44.14117961860938,
          -76.93874665904812,
          -68.1033766771582,
          -80.18041854462105,
          -146.8440653945827,
          -25.95556193890874,
          -38.30847194579472,
          -52.13028628952675,
          -40.99328495854391,
          -75.66483343858204,
          -30.44159904804546,
          -98.83631129529434,
          -39.71759686443548,
          -39.02098639984111,
          -96.0549222433127,
          -52.63302725992616,
          -89.14129643486002,
          -83.00195986834726,
          -54.35633188188829,
          -21.46345768967278,
          -30.55029202249932,
          -40.20946302505828,
          -42.9647411466639,
          -50.59400125623587,
          -62.88282725817399,
          -86.17660450737131,
          -71.05022161927985,
          -38.21845511547347,
          -55.35105537916573,
          -62.92106465934536,
          -34.7961406146395,
          -37.50252654806533,
          -29.90957687240731,
          -62.33513713162606,
          -68.02962755665195,
          -49.49364593724963,
          -65.74106541660967,
          -74.83278151213305,
          -42.28362459232313,
          -42.6459616784873,
          -77.76978904548052,
          -39.33142790674396,
          -27.95209165964905,
          -83.84590033004525,
          -45.93140750621315,
          -72.44885196413867,
          -66.54045602973002,
          -73.09386372523912,
          -69.03850939097461,
          -25.89914756619054,
          -65.03316996592635,
          -58.94488531866792,
          -34.59004920688693,
          -40.10066020228935,
          -46.20740712715186,
          -85.79007342032816,
          -64.7362537092398,
          -59.97355526922769,
          -83.84015818813646,
          -90.18488618414256,
          -48.14509830753297,
          -53.85602087816498,
          -73.11986590588752,
          -59.63349584370368,
          -40.54357996809157,
          -62.33188397421539,
          -26.70079398521529,
          -26.06371627711845,
          -74.31556578254397,
          -61.53817551148359,
          -60.96612746196576,
          -66.65873235194253,
          -35.472398632364,
          -58.06241672361273,
          -46.27294724468621,
          -65.10590450980564,
          -56.06519830489107,
          -40.45888147026594,
          -58.21559179576951,
          -49.07511881546054,
          -50.14104116300876,
          -58.78938046525272,
          -27.64531131790737,
          -85.01912302315671,
          -28.33692256524104,
          -41.14046719914475,
          -67.7785436566658,
          -66.58274409194335,
          -88.85658338937452,
          -48.02570268175685,
          -29.35177736792907,
          -23.70042162363353,
          -46.53688417874342,
          -62.30303282878187,
          -41.88413168832914,
          -42.4157575895529,
          -28.18345609468171,
          -62.84718008161553,
          -39.02708137877459,
          -43.98379171369609,
          -26.08870381430905,
          -62.52043955623269,
          -84.19905664400692,
          -77.14521385734201,
          -41.81881176902809,
          -29.50278744134442,
          -68.66100011457134,
          -46.00250973566385,
          -42.19903966677509,
          -33.31547492080968,
          -38.32977481466345,
          -26.5130231041368,
          -42.23438187464296,
          -28.09536595829043,
          -83.57490147089874,
          -27.21910607993987,
          -13.25839669483152,
          -57.71701854716522,
          -58.18248726128537,
          -79.37416300882771,
          -89.84531437606371,
          -76.85792733300993,
          -63.42045530082748,
          -67.16785266427448,
          -69.9391709451426,
          -47.22314452033208,
          -57.10531537727415,
          -33.74065896906868,
          -106.9480660650448,
          -25.30622687533871,
          -56.75892581114591,
          -45.56305095191442,
          -92.26947351434333,
          -33.05558997210232,
          -75.11268440885948,
          -26.533281344275,
          -46.36308212807665,
          -114.1386627007779,
          -40.44928249793867,
          -27.53063782337947,
          -71.70886079516833,
          -43.27903951774135,
          -69.67516753371282,
          -61.20877418363691,
          -56.64663445334591,
          -77.34982486931513,
          -44.79217097467718,
          -60.19260741758863,
          -69.61165291852463,
          -66.46388266506646,
          -54.73796279750253,
          -40.65281115566336,
          -8.676801638789804,
          -35.58633024318565,
          -28.21590105313788,
          -70.20055334372309,
          -8.201633211809018,
          -22.88928959440103,
          -29.37770225043448,
          -37.639870411176,
          -65.01767650809009,
          -67.41455723112938,
          -53.42858123086427,
          -52.32172929368318,
          -32.81698692791848,
          -45.21316062439994,
          -38.60953844854291,
          -49.20615185867774,
          -32.69035527688053,
          -64.4559393658908,
          -21.03134289569472,
          -44.37899022608315,
          -60.38117474852029,
          -35.34908350049431,
          -55.26858407201478,
          -25.12745317013512,
          -52.94073018400009,
          -65.8990079193365,
          -21.57552468127653,
          -27.7845338945696,
          -43.15677503729658,
          -40.61260582786177,
          -76.01577409712681,
          -39.83414659360476,
          -35.01788323687529,
          -46.06634951566733,
          -46.74371068184998,
          -37.05041277358871,
          -64.66978596659965,
          -35.65519135101742,
          -35.70135554653526,
          -96.24795374474277,
          -81.77907836812886,
          -50.08778959653931,
          -74.20929305488755,
          -64.8045723605363,
          -54.27756770440693,
          -24.89525355443285,
          -32.28583325136879,
          -88.5101676177772,
          -8.201633211809018,
          -48.33815025554765,
          -25.31166798557729,
          -65.65937291062052,
          -50.90926886335631,
          -31.73338389005372,
          -27.0599786008866,
          -48.68813426482975,
          -41.71995032565334,
          -79.53091787624611,
          -56.76711359230246,
          -73.10580782408647,
          -39.42003665409214,
          -8.201633211809018,
          -28.47760638100063,
          -27.28582194465139,
          -59.05539839282629,
          -25.00485225826916,
          -38.02780222825486,
          -63.33191074125484,
          -22.54843874019435,
          -61.69928735360978,
          -30.4172625825387,
          -66.38254861867694,
          -61.57147204986448,
          -21.06604572932851,
          -54.86760121662185,
          -57.39248737673306,
          -68.88311488747604,
          -45.42980243103123,
          -41.90342742921867,
          -49.94492651413271,
          -57.13524395966843,
          -47.23967839290073,
          -62.86046662778516,
          -25.9628144812452,
          -43.75549798697008,
          -93.41037404124172,
          -8.201633211809018,
          -25.82639580341086,
          -97.73512180395606,
          -44.08389248927881,
          -131.4778458279842,
          -40.97019513848544,
          -57.67106134554965,
          -55.14085935756456,
          -35.83876335024578,
          -45.45088060551912,
          -48.2615556751913,
          -84.04431309675977,
          -102.5402134743793,
          -74.15157366879613,
          -33.39040846911768,
          -51.01054965298524,
          -42.29351621963548,
          -38.1077273068933,
          -8.201633211809018,
          -37.65349807164141,
          -45.77910215255477,
          -45.01343660122286,
          -38.95131241499357,
          -50.83830638377795,
          -41.26881921388632,
          -61.57123920610569,
          -26.78737780634674,
          -49.85602179877809,
          -40.17266238582583,
          -82.13249960829737,
          -37.27647742611367,
          -41.08931784955493,
          -41.88804774063995,
          -52.68237028423567,
          -98.22224068915382,
          -78.29036535255727,
          -101.80686593365,
          -100.7275447086768,
          -86.98400373364103,
          -98.57752223346753,
          -90.47691374500653,
          -111.670243737216,
          -87.02669911779734,
          -86.15928654723072,
          -104.0947461325871,
          -103.5746954030154,
          -108.4361585339995,
          -82.04033256568678,
          -83.88995997430658,
          -85.2098010158075,
          -85.78884018492894,
          -112.3494829537907,
          -94.40048292191521,
          -109.9127585600956,
          -106.9803975918596,
          -86.64182468511768,
          -96.15811283080389,
          -103.5070897190961,
          -99.24192005207091,
          -84.40787704462929,
          -64.66165736279993,
          -84.46761344308743,
          -72.9541423765596,
          -58.73930102292464,
          -30.31564579331857,
          -13.67745791786549,
          -35.8538286419618,
          -35.43465227630833,
          -18.62288807694031,
          -12.24041157847725,
          -16.50735779700357,
          -18.92511284931449,
          -19.31978850965234,
          -19.62035529498169,
          -9.393073069549116,
          -14.00172014946485,
          -11.83243245509669,
          -17.98246031101019,
          -10.65147209974608,
          -5.937444902210143,
          -4.756043909872987,
          -4.932882252681038,
          -4.756043909872987,
          -8.450118566465033,
          -8.36497732163871,
          -4.229018782655197,
          -3.34806018330799,
          -3.008591133841419,
          -3.008591133841419,
          -3.008591133841419,
          -3.008591133841419,
          -3.008591133841419,
          -2.722746493216404
        ]
      ],
      "Node47": [
        [
          -8.681894007723274,
          -107.5204145128164,
          -152.2503172880337,
          -126.9321350814611,
          -80.18937958684978,
          -58.96495988432503,
          -92.42188657165772,
          -110.158590403272,
          -91.35270318583312,
          -25.65124192251808,
          -84.65834478955318,
          -80.30927192568316,
          -69.43207890576137,
          -87.31883519943383,
          -84.26437406588946,
          -107.3625241225851,
          -92.62276025012905,
          -65.19214671265046,
          -118.078277201458,
          -64.44298144090413,
          -31.18834835351954,
          -48.4160531423478,
          -49.87812585659614,
          -63.91466129845493,
          -74.5777292706228,
          -22.16235398106457,
          -45.79082094294821,
          -98.1359267688521,
          -52.30125262038721,
          -29.62766086823443,
          -44.46287393534872,
          -51.80856788607127,
          -20.34426313894616,
          -80.40785970573233,
          -37.84549229280319,
          -95.43964804258184,
          -38.83235973059719,
          -68.97856771142978,
          -117.5444631358642,
          -58.87052891110378,
          -46.22636526988111,
          -38.16948206250331,
          -45.26511935233105,
          -48.20531123752944,
          -57.77365521472643,
          -88.54220102600364,
          -58.63455180827557,
          -25.63321766856757,
          -65.30478984791708,
          -81.75881838410935,
          -71.12961127180137,
          -56.81067869987813,
          -79.05029322605048,
          -47.79805452507031,
          -69.41478295387141,
          -56.44798914867821,
          -51.18275851099036,
          -64.56724988834985,
          -72.22586147987514,
          -20.00021958837794,
          -92.31968227595326,
          -94.84261578135295,
          -135.7874132149821,
          -95.46028346256922,
          -41.13365632949699,
          -60.32607120004587,
          -114.3667072416041,
          -101.3999667995986,
          -37.06766972422054,
          -45.09806621130468,
          -46.19381225843888,
          -60.90635836266966,
          -36.44501124496051,
          -38.32461530480749,
          -70.45077370474192,
          -26.04379864528441,
          -64.71187880622878,
          -60.13463740283078,
          -66.06026920094125,
          -12.07566880749665,
          -57.66019654309294,
          -91.18910839548334,
          -38.63881158046205,
          -22.86089460783971,
          -35.07339727894163,
          -65.8323306237817,
          -32.78993488166645,
          -112.1502485634915,
          -50.872201874347,
          -84.21417782768239,
          -69.4295243525516,
          -56.54677440198073,
          -41.34101941443024,
          -51.60932091457645,
          -64.70363213512863,
          -74.13685142102206,
          -29.07960929086802,
          -62.604454757955,
          -54.44352517779669,
          -35.15101599037251,
          -39.86464319831349,
          -84.49686716639044,
          -43.04701927323894,
          -71.5482531244564,
          -52.18501421302305,
          -28.63415188061635,
          -44.14394705835642,
          -76.9397470206346,
          -68.10824731273922,
          -80.18704970291436,
          -146.8229514821026,
          -25.95557313103017,
          -38.30921437967506,
          -52.13030304843791,
          -40.99950963783375,
          -75.66441886205214,
          -30.44504740733485,
          -98.26368228679914,
          -39.7213338486774,
          -39.02557250143973,
          -96.05903879034668,
          -52.63072691056932,
          -89.14377037738211,
          -83.02430593726939,
          -54.35203094307571,
          -21.46386047926988,
          -30.5523528524904,
          -40.21376831471449,
          -42.96608330449195,
          -50.60398448706017,
          -62.88229857069631,
          -86.16349828788431,
          -71.06160210592415,
          -38.21895850316421,
          -55.35610183123104,
          -62.92220301244083,
          -34.7920495855296,
          -37.50421746827219,
          -29.90987283341138,
          -62.34261045948222,
          -68.03108842643894,
          -49.50634796975802,
          -65.73261574678762,
          -74.82991987028288,
          -42.28082883201103,
          -42.6532192420111,
          -77.77027728634627,
          -39.33198215415135,
          -27.95269271405098,
          -83.86482057757073,
          -45.93305289746906,
          -72.41875223542071,
          -66.55078929662577,
          -73.10417822021898,
          -69.05714296746785,
          -25.89875101276389,
          -65.03926136543625,
          -58.95241454760344,
          -34.59227613621399,
          -40.09544043377936,
          -46.20907323674111,
          -85.78206629120449,
          -64.74113220311096,
          -59.97138472320781,
          -83.84105693248438,
          -90.24237807007947,
          -48.15181666567162,
          -53.85358392505054,
          -73.11395242663272,
          -59.63415185402609,
          -40.54135798787755,
          -62.30048076699364,
          -26.70343581816398,
          -26.07103182097078,
          -74.29507307034027,
          -61.52285517502344,
          -60.98811254713413,
          -66.65895029747945,
          -35.47409526628436,
          -58.08349793976421,
          -46.27570711810947,
          -65.10563177579127,
          -56.05973403979353,
          -40.46291266272772,
          -58.21883133924349,
          -49.07256237974791,
          -50.14995660862319,
          -58.78865116520493,
          -27.65046732849443,
          -85.0121765061599,
          -28.3387304733664,
          -41.13687799014087,
          -67.7791848530923,
          -66.58465270927712,
          -88.8655282800921,
          -48.03420360670376,
          -29.37472459853685,
          -23.70656758155776,
          -46.49043940396912,
          -62.29029565623553,
          -41.88532081719035,
          -42.41536737921428,
          -28.18787074504137,
          -62.86419174496407,
          -39.02245190317575,
          -43.98444854097999,
          -26.09300392087945,
          -62.52062240271582,
          -84.24486406068013,
          -77.18839099228921,
          -41.82122464261296,
          -29.50684922264781,
          -68.65760774602228,
          -46.00694691093845,
          -42.21932493115299,
          -33.31895430660931,
          -38.34449434667038,
          -26.51304933641576,
          -42.24682471471625,
          -28.09597788309181,
          -83.57437401549436,
          -27.22012923534929,
          -13.26425252471866,
          -57.71038390045962,
          -58.17911127617852,
          -79.38333198240497,
          -89.88258157219892,
          -76.8689415913469,
          -63.43104474545399,
          -67.1855613236072,
          -69.9095495542921,
          -47.23186169427807,
          -57.09915131175175,
          -33.74481777140878,
          -106.9701353531516,
          -25.30687667671343,
          -56.75913329956304,
          -45.57051980163239,
          -92.26760159174889,
          -33.05576579832913,
          -75.11363348019319,
          -26.53545201253891,
          -46.36455766965768,
          -114.1257877401449,
          -40.46908110774024,
          -27.53646820697179,
          -71.71685601004567,
          -43.28865589194132,
          -69.68748655977038,
          -61.2172095121219,
          -56.65119136952353,
          -77.33905657085022,
          -44.71578625427684,
          -60.18973771954052,
          -69.6185906251628,
          -66.46733182849746,
          -54.74466011563062,
          -40.64707776804738,
          -8.681894007723274,
          -35.58867459571172,
          -28.22163895349876,
          -70.2063558792589,
          -8.203402882090973,
          -22.89241334490643,
          -29.37902666676338,
          -37.65071907880976,
          -65.0092472745726,
          -67.444314112593,
          -53.44039132892956,
          -52.32709037760445,
          -32.8155455873366,
          -45.22155599884101,
          -38.60715454444361,
          -49.21879333248162,
          -32.69225056096755,
          -64.46629081021655,
          -21.03491473458335,
          -44.37822255119053,
          -60.42636441448863,
          -35.35413793630605,
          -55.27962354127597,
          -25.12774352367036,
          -52.94784892468469,
          -65.91782062492852,
          -21.57136106701946,
          -27.78929637323712,
          -43.15839617049667,
          -40.61784964992535,
          -76.03133686572278,
          -39.83401437706185,
          -35.01889775378005,
          -46.07576534676114,
          -46.73871625106192,
          -37.04818807535293,
          -64.67403950456561,
          -35.6548820841935,
          -35.71792013575507,
          -96.24479147730258,
          -81.7871610890501,
          -50.09623102176639,
          -74.20654819907787,
          -64.79958123297774,
          -54.28358673261818,
          -24.90271333602467,
          -32.29881342300024,
          -88.51305340413455,
          -8.203402882090973,
          -48.33104936547142,
          -25.31084996069067,
          -65.66751365116193,
          -50.90494883385659,
          -31.73534238791494,
          -27.06391308036447,
          -48.69252994065074,
          -41.71912935666747,
          -79.51910065746895,
          -56.77571643706725,
          -73.10709184991907,
          -39.41637017667659,
          -8.203402882090973,
          -28.49235625956765,
          -27.29088673469426,
          -59.06614294015278,
          -25.00739748168163,
          -38.02828647874931,
          -63.33657993190839,
          -22.54928590265899,
          -61.70683933256032,
          -30.42030383573124,
          -66.37493717993098,
          -61.57453202768293,
          -21.06586867771854,
          -54.86960784785822,
          -57.39140154682339,
          -68.88201990161657,
          -45.43568101778498,
          -41.909126971131,
          -49.94522933618833,
          -57.14381126936892,
          -47.23995332435462,
          -62.86615581119064,
          -25.96511984611771,
          -43.76562524244174,
          -93.42196481213446,
          -8.203402882090973,
          -25.82915758335036,
          -97.73916702138914,
          -44.08821535082457,
          -131.4848259568214,
          -40.97248952452295,
          -57.66664221613155,
          -55.10641467229443,
          -35.83300059412559,
          -45.43961882343106,
          -48.24628582261386,
          -84.05162346047575,
          -102.5574659557582,
          -74.15197533132702,
          -33.39741591909709,
          -51.0097776031016,
          -42.29972437354335,
          -38.11275900625707,
          -8.203402882090973,
          -37.65838288958582,
          -45.78639265843636,
          -45.02152430159935,
          -38.94488233633049,
          -50.84262452175921,
          -41.27638360620747,
          -61.56057035812501,
          -26.79141104679628,
          -49.85796120327054,
          -40.17825562475358,
          -82.13691231843299,
          -37.28917877561439,
          -41.09468056562653,
          -41.89359640007435,
          -52.68286833402714,
          -98.28522668497436,
          -78.2997465988548,
          -101.8216736449664,
          -100.7069939215583,
          -87.0037749435325,
          -98.58264483309696,
          -90.06312197436665,
          -111.9076773215538,
          -87.10882548133708,
          -86.19023163892155,
          -104.0755160069042,
          -103.561089965095,
          -108.525192762614,
          -82.04016610801233,
          -83.91025810781693,
          -85.17663595193731,
          -85.48212264325436,
          -112.358340494539,
          -94.44841570254049,
          -109.5181886022959,
          -111.2918834956948,
          -86.66463410297658,
          -96.23170811631363,
          -103.2935429517431,
          -99.22314030708421,
          -84.41063627345531,
          -64.67495355079473,
          -84.47547871162341,
          -72.9775507616381,
          -58.72265160258489,
          -30.31899147405146,
          -13.67835445022786,
          -35.86734859007758,
          -35.44422190266875,
          -18.55499225085562,
          -12.2386682905008,
          -16.50838282331681,
          -18.92407363157523,
          -19.319940168517,
          -19.62082537209687,
          -9.39294544421619,
          -14.00068889660725,
          -11.83162355277226,
          -17.98072729379664,
          -10.64934427357231,
          -5.937460082566833,
          -4.756003054582878,
          -4.932970103584313,
          -4.756003054582878,
          -8.449233476919902,
          -8.363774915258553,
          -4.229081944874752,
          -3.348060183307991,
          -3.008591133841418,
          -3.008591133841418,
          -3.008591133841418,
          -3.008591133841418,
          -3.008591133841418,
          -2.722746493216404
        ]
      ],
      "Node48": [
        [
          -8.67642272024998,
          -107.5133502672946,
          -152.2433274027128,
          -126.8706516301249,
          -80.2293240386503,
          -58.96359201997515,
          -92.44960655472329,
          -110.1697354460661,
          -91.3857297024945,
          -25.64818858883782,
          -84.6620927966888,
          -80.31935180807167,
          -69.42628704576725,
          -87.33050895174782,
          -84.25388928311426,
          -107.3612266757097,
          -92.65067434145934,
          -65.19774809129314,
          -118.0606495583997,
          -64.44107883935402,
          -31.17975888693604,
          -48.41791796270034,
          -49.87340419794593,
          -63.9206204511931,
          -74.57919491788398,
          -22.1614974210284,
          -45.7951416583497,
          -98.15916747564268,
          -52.42228158822346,
          -29.62750787642302,
          -44.39513759138262,
          -51.80374007066799,
          -20.34376771735523,
          -80.3923212299321,
          -37.84331940815965,
          -95.47113448671973,
          -38.81965389529827,
          -68.96467460726994,
          -117.5367243096159,
          -58.86336234923613,
          -46.21945883806349,
          -38.16896057171088,
          -45.26062505340047,
          -48.20804974961937,
          -57.78116069960885,
          -88.52624585099188,
          -58.63212790216998,
          -25.62851314987947,
          -65.29214579764268,
          -81.75097544795503,
          -71.10720898895326,
          -56.79019287763306,
          -79.0489628596182,
          -47.79972912938975,
          -69.40156117777025,
          -56.4459007438506,
          -51.17956931973244,
          -64.55403745596082,
          -72.21551050298439,
          -19.99905622292351,
          -92.28296966680446,
          -94.84587657111449,
          -135.7815550483245,
          -95.45249593022344,
          -41.12817705919569,
          -60.54575345621756,
          -114.3420500145686,
          -101.430496165026,
          -37.05256022185038,
          -45.08974323697736,
          -46.19461778456083,
          -60.90159405037159,
          -36.44283362374504,
          -38.34009562945513,
          -70.43947984258688,
          -26.14782592073182,
          -64.69851026706175,
          -60.13087073669509,
          -66.05325096548609,
          -12.07431667071904,
          -57.66786903603112,
          -91.18361621128452,
          -38.63219219744163,
          -22.85762493347962,
          -35.07024438516699,
          -65.83876388666346,
          -32.78041258343902,
          -112.1582227070263,
          -50.86919821122963,
          -84.2118939963866,
          -69.41915186300815,
          -56.54238292342423,
          -41.33731616739563,
          -51.61143056273916,
          -64.73944888662966,
          -74.12566175183615,
          -29.0808079942347,
          -62.63266042097993,
          -54.43935206510685,
          -35.12052382996855,
          -39.8644416659673,
          -84.51529779528653,
          -43.03835217918524,
          -71.54835958189227,
          -52.19324287424189,
          -28.63101216070278,
          -44.14137178967851,
          -76.94149574788668,
          -68.10287882092456,
          -80.19777694534974,
          -146.8455527330179,
          -25.95442024300942,
          -38.30687382957404,
          -52.12810900210754,
          -40.99138082723709,
          -75.67235658155847,
          -30.44190622052589,
          -98.84387063642781,
          -39.71939727811978,
          -39.0211011833343,
          -96.06041593674267,
          -52.632760194593,
          -89.14450753100502,
          -83.01490480616309,
          -54.35582616750753,
          -21.46246653841269,
          -30.5506120164454,
          -40.2078614677522,
          -42.96555237955506,
          -50.59905216011994,
          -62.88669476003692,
          -86.18064589608738,
          -71.04957683035587,
          -38.21857212547999,
          -55.35245056565158,
          -62.92054192264825,
          -34.79395214014635,
          -37.50205049593875,
          -29.91276253767466,
          -62.33477886459303,
          -68.02988250737039,
          -49.49199777832038,
          -65.7431098329659,
          -74.82931075049346,
          -42.28251633463285,
          -42.6435188327313,
          -77.76521970352175,
          -39.32913097828378,
          -27.95151565924976,
          -83.84996351983457,
          -45.93120530289761,
          -72.45014663826713,
          -66.54406498737666,
          -73.09570328683816,
          -69.03655873946303,
          -25.89893194786305,
          -65.03544150426345,
          -58.94587885823556,
          -34.58991518335139,
          -40.09920680772597,
          -46.20851111167882,
          -85.7880290814175,
          -64.73448209892395,
          -59.97186114649664,
          -83.84124926859013,
          -90.18944244943202,
          -48.14591986420718,
          -53.85395878036395,
          -73.11809803862786,
          -59.63225258531419,
          -40.54204219360761,
          -62.33351021104771,
          -26.70117604231967,
          -26.06707712741416,
          -74.3185921441664,
          -61.54177861228038,
          -60.96448677895941,
          -66.66122331641984,
          -35.4710729887751,
          -58.06195440290897,
          -46.27201390304479,
          -65.10608713732825,
          -56.06177787494872,
          -40.45952332935423,
          -58.21422937899544,
          -49.07866353215051,
          -50.14022166509294,
          -58.78817418556172,
          -27.6440860676826,
          -85.01771953688075,
          -28.33601406219979,
          -41.13931930445208,
          -67.77997856878322,
          -66.58014018640532,
          -88.85675907889393,
          -48.02631394866573,
          -29.3515754370153,
          -23.70184765555598,
          -46.53747064602066,
          -62.30142960645186,
          -41.88291516644173,
          -42.41563198405699,
          -28.18191914722539,
          -62.84788222479339,
          -39.0273568905106,
          -43.98040047420222,
          -26.08916591030613,
          -62.51973289939022,
          -84.20192010298359,
          -77.14841746422067,
          -41.81927748742744,
          -29.50198250120136,
          -68.65849027696227,
          -46.00124595917617,
          -42.20104964590595,
          -33.31940927823688,
          -38.33249156537335,
          -26.51230094832761,
          -42.23327122071896,
          -28.09481043868847,
          -83.57280527075517,
          -27.21888006323308,
          -13.25866449651648,
          -57.71594827130934,
          -58.1829591407698,
          -79.37721249529011,
          -89.8479982189279,
          -76.8595324046153,
          -63.41972402236212,
          -67.16534108323097,
          -69.93739968992064,
          -47.22442786053635,
          -57.10599777769932,
          -33.74047684669321,
          -106.9511800094806,
          -25.30464745372244,
          -56.75695331499377,
          -45.56708495687334,
          -92.27181911914927,
          -33.05321063437433,
          -75.1131778948207,
          -26.53396905760769,
          -46.36198857744075,
          -114.1371504516115,
          -40.45169289149632,
          -27.52997117853586,
          -71.71062891256179,
          -43.27655069166136,
          -69.67844104976507,
          -61.20815807751557,
          -56.64740577764218,
          -77.34888563053178,
          -44.71220708885641,
          -60.18904950003035,
          -69.61153297403361,
          -66.46072511695493,
          -54.73602198408609,
          -40.65241369927273,
          -8.67642272024998,
          -35.58738026028218,
          -28.21985689929899,
          -70.20262913612551,
          -8.201368326519715,
          -22.89211757263496,
          -29.37659025647774,
          -37.6396600024003,
          -65.02020868958542,
          -67.41674089770302,
          -53.43063658998462,
          -52.32205397827763,
          -32.81626149796403,
          -45.21411573074452,
          -38.60750847130187,
          -49.20654222189745,
          -32.68974745373192,
          -64.45788527694239,
          -21.03471139109281,
          -44.37960228608194,
          -60.41200650267196,
          -35.34737463215999,
          -55.26685101413393,
          -25.12685490997949,
          -52.93902636696846,
          -65.90511888025561,
          -21.57469545583205,
          -27.78390927749259,
          -43.15657914594675,
          -40.61194071833661,
          -76.01713074976982,
          -39.83382544810863,
          -35.02086389309881,
          -46.0696338787395,
          -46.74397993193994,
          -37.05001666388083,
          -64.67139858195581,
          -35.65590445654761,
          -35.70094548684024,
          -96.24403464766726,
          -81.77912733324875,
          -50.0864858901523,
          -74.20609040166158,
          -64.80403133052548,
          -54.276690465081,
          -24.89610054145529,
          -32.28944700933,
          -88.51184738273491,
          -8.201368326519715,
          -48.33698225540627,
          -25.31080143373126,
          -65.65746570714242,
          -50.90693423298456,
          -31.73369592082499,
          -27.05868330989821,
          -48.68659898513145,
          -41.7174766053985,
          -79.53309087712026,
          -56.77148222554264,
          -73.10424449664022,
          -39.420530736546,
          -8.201368326519715,
          -28.47788335938259,
          -27.29166083973506,
          -59.05897450985666,
          -25.00545505641222,
          -38.02889066111483,
          -63.32923629387186,
          -22.54958520263368,
          -61.69704667338158,
          -30.41845743181445,
          -66.38096020938414,
          -61.57192624117756,
          -21.06500266487485,
          -54.86589949097484,
          -57.39378721512067,
          -68.88169363275884,
          -45.42813677998644,
          -41.90176830540057,
          -49.94749412704969,
          -57.13452720428275,
          -47.23714973794963,
          -62.85958857333781,
          -25.9620537682822,
          -43.75492574498142,
          -93.41196605218387,
          -8.201368326519715,
          -25.82667745638219,
          -97.73532986716124,
          -44.08441196378327,
          -131.474465098771,
          -40.96919469024212,
          -57.66912309291674,
          -55.14081483020632,
          -35.83739597696169,
          -45.44746501550635,
          -48.25836248694213,
          -84.04397274165584,
          -102.5409706176807,
          -74.14986036527803,
          -33.38984103282952,
          -51.00836473041551,
          -42.29154567087486,
          -38.10695173160833,
          -8.201368326519715,
          -37.65056943646001,
          -45.78234271045145,
          -45.0123795977388,
          -38.94992928369792,
          -50.83694680129189,
          -41.26825501714099,
          -61.57520153268744,
          -26.78779295268438,
          -49.85545766335149,
          -40.17038642158481,
          -82.13049929623773,
          -37.2771377560311,
          -41.08745237564008,
          -41.88612047829095,
          -52.68190575921351,
          -98.22522925037912,
          -78.29046573606735,
          -101.8020364619094,
          -100.72780704873,
          -86.9853974513617,
          -98.57541809790256,
          -90.47449730788483,
          -111.6681222208028,
          -87.02491378424396,
          -86.15930371575908,
          -104.0970499672423,
          -103.5751508836097,
          -108.4396283722981,
          -82.03887816856445,
          -83.88833797081709,
          -85.20657805090545,
          -85.7872992747977,
          -112.3492193442724,
          -94.39754551534003,
          -109.9051900383656,
          -106.9724599747406,
          -86.64039078534309,
          -96.1545608215666,
          -103.5059658458466,
          -99.24308790259676,
          -84.41030798143613,
          -64.66019769032744,
          -84.46394891460429,
          -72.95388804548875,
          -58.74272711363002,
          -30.31549539124828,
          -13.67662754558114,
          -35.85308205051213,
          -35.43640288547057,
          -18.62170316780817,
          -12.24018381542689,
          -16.50871886440092,
          -18.92513208393522,
          -19.31962662854931,
          -19.62202571637158,
          -9.392594041825529,
          -13.99105181493241,
          -11.83237539996364,
          -17.98242082240233,
          -10.65106180184032,
          -5.937253746129085,
          -4.756052613269435,
          -4.932739985686447,
          -4.756052613269435,
          -8.45008677890939,
          -8.364785311534146,
          -4.229046518980248,
          -3.348060183307989,
          -3.008591133841419,
          -3.008591133841419,
          -3.008591133841419,
          -3.008591133841419,
          -3.008591133841419,
          -2.722746493216403
        ]
      ],
      "Node56": [
        [
          -8.682149688642344,
          -107.5324591870249,
          -152.2761849095501,
          -126.4782929124885,
          -80.21839164192376,
          -58.99301648386887,
          -92.44058906069208,
          -110.2919205503379,
          -91.3413784170107,
          -25.6560710676918,
          -84.6148712007764,
          -80.31306937062541,
          -69.43597620690102,
          -87.35029423254906,
          -84.28553601018538,
          -107.3527982925886,
          -92.6690621509204,
          -65.2005360001441,
          -118.048275992024,
          -64.4503405236242,
          -31.30439325708938,
          -48.42339434545635,
          -49.65333026641595,
          -63.92457572673919,
          -74.59725765307991,
          -22.16966910413016,
          -45.80388494064721,
          -98.34042816883814,
          -52.44861993641548,
          -29.41193990917505,
          -44.41030133261622,
          -51.81381753174175,
          -20.34767201891206,
          -80.3956602390745,
          -37.86196375450194,
          -95.50018627775304,
          -38.79164382959822,
          -68.99867531326112,
          -117.5539399862652,
          -58.86780322899212,
          -46.23205457506905,
          -38.17239984429771,
          -45.25874913590281,
          -48.21500122743597,
          -57.77909152996618,
          -88.48700567601799,
          -58.64702043438919,
          -25.64004063562714,
          -65.31171698556493,
          -81.6676572468975,
          -71.0873107210231,
          -56.75747624520584,
          -79.07066335233412,
          -47.79929424707731,
          -69.4367903045598,
          -56.44550410191212,
          -51.18904527832331,
          -64.61071714190541,
          -72.22324142104596,
          -20.00093073150535,
          -92.24236763494173,
          -95.58396153280174,
          -135.8029946516789,
          -95.4527042021193,
          -41.23945606868006,
          -60.5797442673062,
          -114.3791981274767,
          -101.4557980755111,
          -37.05910445026207,
          -45.10751760065916,
          -46.19593029892449,
          -60.91766358712745,
          -36.45006901269755,
          -38.27547392573977,
          -70.46149851899528,
          -26.16148857011069,
          -64.72827803656378,
          -60.08458426167533,
          -66.08117850811743,
          -12.07769305776463,
          -57.67643316814748,
          -91.18443784692494,
          -38.65395018315625,
          -22.85457599431691,
          -35.0322528319289,
          -65.85171612188805,
          -32.79382442127633,
          -112.1452530003917,
          -50.88723390672691,
          -84.2232899910768,
          -69.44670488346155,
          -56.56475406288504,
          -41.35142085966779,
          -51.6239810216816,
          -64.76626524019423,
          -74.15245327619135,
          -29.08757789357459,
          -62.63934011274093,
          -54.45198186435412,
          -35.13895122948971,
          -39.87472734196859,
          -84.50267163610411,
          -42.99502167252695,
          -71.5650754929314,
          -52.19797533732676,
          -28.64289032601519,
          -44.15923111078206,
          -76.69657351586915,
          -68.12393429210816,
          -80.21186140168265,
          -146.8923031593453,
          -25.96463486599509,
          -38.3187197161005,
          -52.15296649639244,
          -41.00593808725808,
          -75.68407521245967,
          -30.45151755346813,
          -98.57412143624512,
          -39.73769347239153,
          -39.03031440293414,
          -96.07543393412075,
          -52.63668918916342,
          -89.16563741781158,
          -82.9910935371272,
          -54.36801425366252,
          -21.46830345300004,
          -30.55420095293936,
          -40.15902864195277,
          -42.98720106974,
          -50.60986538653414,
          -62.89170863134323,
          -86.16858378144298,
          -71.07104475749566,
          -37.99818409477109,
          -55.3746704652952,
          -62.92346148823901,
          -34.80324872216824,
          -37.53990643121889,
          -29.92755676338694,
          -62.29426745436454,
          -68.0337784340836,
          -49.56464577549355,
          -65.75078087061283,
          -74.83768475361428,
          -42.29476412648239,
          -42.6562453325637,
          -77.77284300856283,
          -39.34301571311038,
          -27.95537282366753,
          -83.86938755670408,
          -45.94529170062997,
          -72.22878312637893,
          -66.56970640765613,
          -73.09664285123009,
          -69.07133264682051,
          -25.9105372636064,
          -65.0539910913525,
          -58.94665358218103,
          -34.60509831903298,
          -40.1056740695805,
          -46.33139816786627,
          -85.80198258053332,
          -64.74566293290931,
          -59.98318810198646,
          -83.85117460430632,
          -90.22709423870907,
          -48.16705014828927,
          -53.85893359669824,
          -73.13171411638547,
          -59.64736526335489,
          -40.55229665064168,
          -62.3720520567357,
          -26.71308289389943,
          -26.07772004508491,
          -74.35321222790036,
          -61.60009547633656,
          -60.68444445635418,
          -66.65777441662867,
          -35.47228146317252,
          -57.65598742599487,
          -46.27717258642447,
          -65.10957570470381,
          -56.0655941843289,
          -40.46665560831686,
          -58.22904786401272,
          -49.08063515459556,
          -50.16657764765463,
          -58.8016504011299,
          -27.65746523762888,
          -85.00200500880426,
          -28.34416693854932,
          -41.13241370656429,
          -67.79458815825862,
          -66.34516140779039,
          -88.88264646455809,
          -48.04053972790562,
          -29.35022543684821,
          -23.71412718155328,
          -46.54986818214897,
          -62.31531841302362,
          -41.91144826170375,
          -42.42041105693903,
          -28.19544698704303,
          -62.71102985022836,
          -39.03587239009618,
          -43.99891645558959,
          -26.09852617468097,
          -62.52485230358232,
          -84.20059589885594,
          -77.16357404207763,
          -41.8341213474479,
          -29.51314404490119,
          -68.65425942781019,
          -46.02005005054765,
          -42.19506894358148,
          -33.33930420024566,
          -38.34160856514962,
          -26.52423427925105,
          -42.2132273809741,
          -28.09931492944112,
          -83.52699646792865,
          -27.23253154305778,
          -13.2623346718544,
          -57.82094912336269,
          -58.18209213659345,
          -79.36184102806246,
          -89.83969899877823,
          -76.88076427594483,
          -63.45027387320017,
          -67.19607753992604,
          -69.95488095176614,
          -47.18479304579513,
          -57.11006323547151,
          -33.74379449425979,
          -106.9673362051047,
          -25.31682424494796,
          -56.75973051376236,
          -45.57028563217165,
          -92.23254873280243,
          -33.06805403508665,
          -75.11215470314497,
          -26.54306491824039,
          -46.38158232356374,
          -113.8905408761691,
          -40.45699204083492,
          -27.5369114523029,
          -71.73109239185354,
          -43.30414901122904,
          -69.69895028473684,
          -61.22376571607701,
          -56.68073033296934,
          -77.34875781400746,
          -44.73970414525753,
          -60.20002129222452,
          -69.57540996866315,
          -66.48767309764467,
          -54.75089449649542,
          -40.66547642832284,
          -8.682149688642344,
          -35.59426174262318,
          -28.23383374152995,
          -70.23064007661404,
          -8.200663434521632,
          -22.90513520683372,
          -29.38915764377111,
          -37.59004631072566,
          -65.02606455820857,
          -67.4222503062712,
          -53.21210182552065,
          -52.33840488372232,
          -32.68613644086457,
          -45.23250301421142,
          -38.62120254716409,
          -49.22668561593224,
          -32.70347184908567,
          -64.47589788527097,
          -21.04185058830927,
          -44.40987532493883,
          -60.44226768780725,
          -35.35326330915384,
          -55.29431780516167,
          -25.13562200198349,
          -52.90567606178425,
          -65.88997121390005,
          -21.57876898064152,
          -27.79167768718418,
          -43.17163777001351,
          -40.61951002281849,
          -76.04790314395096,
          -39.85047195333996,
          -35.16401179416849,
          -46.08082915948085,
          -46.74830789307229,
          -37.05672679378952,
          -64.68146560618095,
          -35.66208889394308,
          -35.71855639455446,
          -96.14428558053345,
          -81.80016554744387,
          -50.09667603945611,
          -73.95244051314847,
          -64.8134785760099,
          -54.29624353254474,
          -24.9118972137627,
          -32.25714647632148,
          -88.53012157203224,
          -8.200663434521632,
          -48.30019736157342,
          -25.31985475475644,
          -65.47364257625078,
          -50.91772902060825,
          -31.74144612964094,
          -27.07429396077136,
          -48.6943761882884,
          -41.73892290939884,
          -79.54733632744905,
          -56.78850466787921,
          -73.12106590528843,
          -39.42660188512247,
          -8.200663434521632,
          -28.47925597449883,
          -27.30207258392586,
          -59.02127525208618,
          -25.01760172330177,
          -38.03597588293538,
          -63.34616218236884,
          -22.54788366025053,
          -61.50327906480063,
          -30.41698600855696,
          -66.39829168281531,
          -61.58935482294827,
          -21.06910361142386,
          -54.88828043416877,
          -57.40502868563249,
          -68.88852669551306,
          -45.42518223653043,
          -41.91245665587012,
          -49.95774682179984,
          -57.16032575905682,
          -47.24016266626095,
          -62.79932865105999,
          -25.96762574659383,
          -43.77867895489914,
          -93.21557186586384,
          -8.200663434521632,
          -25.83066374557958,
          -97.73522305367277,
          -44.09996219193828,
          -131.4876872440218,
          -40.98600441577615,
          -57.60146144894899,
          -55.17506191470101,
          -35.84593542783427,
          -45.46066786099912,
          -48.26530810482872,
          -84.00538449588497,
          -102.5616149150114,
          -74.15207074657837,
          -33.39611829711879,
          -51.02723689991718,
          -42.29636313756303,
          -38.12240033603167,
          -8.200663434521632,
          -37.65887125592464,
          -45.73200650416902,
          -45.028528317101,
          -38.95518105732369,
          -50.86543779868122,
          -41.30066173685691,
          -61.59464725844803,
          -26.79753127427279,
          -49.86633354215488,
          -40.13020257711807,
          -82.14232931854555,
          -37.09933233910069,
          -41.02332903343839,
          -41.90515513735449,
          -52.69749820114695,
          -98.31118030455688,
          -78.09100740834387,
          -101.7272302398619,
          -100.6404998246646,
          -87.09652485700485,
          -98.59353048409858,
          -90.61580447194314,
          -111.4509396936901,
          -86.81633104572279,
          -86.14847795638175,
          -104.1199967317319,
          -103.6884028060628,
          -108.3403841830737,
          -82.00537600911278,
          -83.55160377601777,
          -88.34631658132457,
          -85.85611781537652,
          -112.2825917269309,
          -94.14706454327242,
          -110.0829514265318,
          -108.7105168193958,
          -86.62764218103689,
          -95.96010208377035,
          -104.1502167881368,
          -99.2636923097181,
          -84.38252122778414,
          -64.63975456163504,
          -84.50214444458184,
          -72.77479255790138,
          -58.78889921001752,
          -30.34595250854193,
          -13.671965706613,
          -35.86009265027707,
          -35.4208680420085,
          -18.61943333927298,
          -12.24130010491219,
          -16.50861126286507,
          -18.92517998358843,
          -19.32014938441011,
          -19.62285326466552,
          -9.39402357449846,
          -13.99392683644916,
          -11.831797641706,
          -17.98026224199901,
          -10.64908260003278,
          -5.937752849405965,
          -4.755321549851551,
          -4.933340149037527,
          -4.755321549851551,
          -8.447883062189872,
          -8.363491640383872,
          -4.229302922871269,
          -3.348060183307989,
          -3.008591133841417,
          -3.008591133841417,
          -3.008591133841417,
          -3.008591133841417,
          -3.008591133841417,
          -2.722746493216403
        ]
      ],
      "Node65": [
        [
          -8.677690771238174,
          -107.4982361420354,
          -152.2432441036192,
          -126.883731612697,
          -80.22395264799158,
          -58.96499950580628,
          -92.45476753638337,
          -110.1685681927344,
          -91.38934155275882,
          -25.64829136585568,
          -84.66733420084728,
          -80.32061575376278,
          -69.42944166312098,
          -87.33140263373534,
          -84.25325495593503,
          -107.3454443614303,
          -92.650190947836,
          -65.1989850531715,
          -118.0632612656923,
          -64.44202827565358,
          -31.18038584288707,
          -48.41799586493704,
          -49.87744162234708,
          -63.92159556421258,
          -74.53778435787169,
          -22.16186058722224,
          -45.79856406307291,
          -98.16021473175917,
          -52.42057695440276,
          -29.62825782525039,
          -44.39570369673504,
          -51.80491964191269,
          -20.34502446081367,
          -80.39419145421465,
          -37.84529560905903,
          -95.47270073687584,
          -38.8212946742959,
          -68.96664214307964,
          -117.5356154931861,
          -58.86356652189799,
          -46.20820641837535,
          -38.17028434892462,
          -45.26128526679312,
          -48.20902661224662,
          -57.78123635351163,
          -88.52708983972812,
          -58.58965732066736,
          -25.62956731447511,
          -65.29483008293289,
          -81.75268724007984,
          -71.10627212859964,
          -56.79301912874201,
          -79.04826200147255,
          -47.80346149931842,
          -69.4042990605121,
          -56.45168987582652,
          -51.17145508404228,
          -64.55642901364354,
          -72.21742343212017,
          -19.9992812387089,
          -92.2864542701536,
          -94.84885055526445,
          -135.7688135441009,
          -95.43684642600269,
          -41.12912865931037,
          -60.52441112719823,
          -114.3379666929872,
          -101.4136104100458,
          -37.05299402964259,
          -45.09029334144458,
          -46.19394850484644,
          -60.90030588227427,
          -36.44507787506971,
          -38.34122333349953,
          -70.44250011952036,
          -26.14748569617907,
          -64.70312610800602,
          -60.13133994054397,
          -66.05555850575115,
          -12.07532895251098,
          -57.64953128898595,
          -91.18605060133568,
          -38.63611696915392,
          -22.85883191843383,
          -35.07269476441335,
          -65.84236164469452,
          -32.78196104332768,
          -112.117141177631,
          -50.87094119813731,
          -84.21346014373924,
          -69.42179553273854,
          -56.54354045827056,
          -41.33845469411418,
          -51.61361022225221,
          -64.73786814717951,
          -74.12610176491525,
          -29.08155758693325,
          -62.63448111918732,
          -54.44013539990317,
          -35.14416705586066,
          -39.86568173594006,
          -84.52183759912646,
          -43.03806736463536,
          -71.55054470963032,
          -52.19773320885604,
          -28.63321073898207,
          -44.13012547683765,
          -76.93428235920899,
          -68.10418366386052,
          -80.1900051964133,
          -146.846669623354,
          -25.95612601051972,
          -38.30888781829406,
          -52.11408179826645,
          -40.99594258163599,
          -75.66057326643488,
          -30.42890796494324,
          -98.84010203528399,
          -39.7197622245974,
          -39.02418713446028,
          -96.06212912132516,
          -52.63249738438613,
          -89.14525578988813,
          -83.01621154892229,
          -54.33948511744652,
          -21.46268809273219,
          -30.55059583378583,
          -40.20824123166911,
          -42.9670140066078,
          -50.6001463838543,
          -62.88688009641353,
          -86.17595065193416,
          -71.05223083513599,
          -38.20642898766411,
          -55.35624874120087,
          -62.92233902201846,
          -34.79654913595515,
          -37.50421324344302,
          -29.91445723002398,
          -62.33634007447883,
          -68.03066506221732,
          -49.4914176928989,
          -65.7438680878366,
          -74.83007477166012,
          -42.2858096549553,
          -42.64352655341353,
          -77.76780865225103,
          -39.3295541685092,
          -27.94970972136158,
          -83.84990939012766,
          -45.93134273763806,
          -72.44937868142196,
          -66.54703060684642,
          -73.09820920923381,
          -69.02135353945862,
          -25.89928785314063,
          -65.02652973375191,
          -58.94630477360545,
          -34.5921997784415,
          -40.10007002753107,
          -46.20908019015765,
          -85.78997320432902,
          -64.73575631316874,
          -59.97409471752705,
          -83.84010227601092,
          -90.1763500210306,
          -48.03832288341613,
          -53.85546505345688,
          -73.11874492254458,
          -59.6351114071345,
          -40.54478093433681,
          -62.33298035976838,
          -26.702111648949,
          -26.06921945062915,
          -74.31789160226795,
          -61.54412914433101,
          -60.96850708859367,
          -66.66126270106213,
          -35.47284508531979,
          -58.06483549058247,
          -46.27235024774538,
          -65.10728405939169,
          -56.06380558975887,
          -40.46020019800711,
          -58.21433723164188,
          -49.07828667834833,
          -50.14147080930348,
          -58.76624066483373,
          -27.64598839388451,
          -85.0196481627112,
          -28.3373011678804,
          -41.13898347395794,
          -67.78186494705892,
          -66.5826146263894,
          -88.85756469132096,
          -48.02789417699141,
          -29.35275160483469,
          -23.7024148865127,
          -46.5397866170288,
          -62.3036287176887,
          -41.88376323254694,
          -42.41592172306559,
          -28.18420577049677,
          -62.84992805139586,
          -39.03748688979454,
          -43.98309066285019,
          -26.09025611677714,
          -62.52226156907173,
          -84.21002535694521,
          -77.14293492555322,
          -41.82148903087349,
          -29.50328459607196,
          -68.66292309994627,
          -46.00317294862194,
          -42.19955801406455,
          -33.32156282223511,
          -38.3340926396214,
          -26.51304682448806,
          -42.2344894564913,
          -28.09543897842688,
          -83.56089468070309,
          -27.2193021679592,
          -13.25982023707981,
          -57.7178772616881,
          -58.18505709511368,
          -79.36284245834169,
          -89.8499319057959,
          -76.8553220128288,
          -63.42545320233789,
          -67.16635517359994,
          -69.93787623680292,
          -47.22237104934876,
          -57.10884989358448,
          -33.74215633234085,
          -106.9535204718136,
          -25.30661601554514,
          -56.76093307542558,
          -45.56732350987559,
          -92.27524289847437,
          -33.0549012351712,
          -75.07071056812217,
          -26.53422561139324,
          -46.36375235930441,
          -114.1380412900244,
          -40.45213245702224,
          -27.53148903835974,
          -71.71393614988114,
          -43.27984727070515,
          -69.68069822051609,
          -61.20749601637293,
          -56.65103118147783,
          -77.35096684482775,
          -44.71106590852362,
          -60.19701826006248,
          -69.61001521032071,
          -66.46247418757545,
          -54.73744540867737,
          -40.65309219076977,
          -8.677690771238174,
          -35.58783236466288,
          -28.22128078562147,
          -70.20572570583222,
          -8.200872499767307,
          -22.89292469233145,
          -29.37802330278291,
          -37.64087932928352,
          -65.00107850693382,
          -67.41798669226509,
          -53.41146667687749,
          -52.32420760977603,
          -32.81734031008812,
          -45.21517677515066,
          -38.60908804752532,
          -49.21053090063146,
          -32.69027767036506,
          -64.45922706853855,
          -21.03635806787501,
          -44.38092467572616,
          -60.41437660473363,
          -35.34910112574669,
          -55.27001098554217,
          -25.12782894025422,
          -52.94233910193763,
          -65.90443062402721,
          -21.5754883969882,
          -27.78555712814955,
          -43.1595974421526,
          -40.59927400347161,
          -76.01969344970867,
          -39.83678484151972,
          -35.02082743428446,
          -46.06779302703912,
          -46.74460715854294,
          -37.03359780105276,
          -64.6748026321576,
          -35.65674427978683,
          -35.70152016153346,
          -96.24772914256272,
          -81.7811762274275,
          -50.07052679537612,
          -74.2101389836495,
          -64.76242215681253,
          -54.27671032838428,
          -24.89891669786538,
          -32.29159209992357,
          -88.51111283137388,
          -8.200872499767307,
          -48.33868445773521,
          -25.31117133994593,
          -65.65905240701699,
          -50.89042999205041,
          -31.73500710747914,
          -27.05988395559784,
          -48.68911727483621,
          -41.72096775202804,
          -79.53439442961113,
          -56.75603320647477,
          -73.55594980379344,
          -39.41902775002289,
          -8.200872499767307,
          -28.4785041956244,
          -27.28846332243219,
          -59.06079470709533,
          -25.00639999070737,
          -38.0286962468883,
          -63.31267442882501,
          -22.55116043507962,
          -61.69718509367853,
          -30.41831597780957,
          -66.3826039801927,
          -61.5720922034569,
          -21.065663495657,
          -54.86774287317566,
          -57.39548595204948,
          -68.88485864954518,
          -45.42898347509756,
          -41.90365327214894,
          -49.94913326415416,
          -57.13757057064055,
          -47.23951612464748,
          -62.86194810640607,
          -25.94488676692976,
          -43.75855866118849,
          -93.41304640944091,
          -8.200872499767307,
          -25.82825676173902,
          -97.72965366400891,
          -44.08598565273465,
          -131.4777056590122,
          -40.9706887799104,
          -57.6715169804289,
          -55.14170356768417,
          -35.83868484726925,
          -45.45070599787054,
          -48.25963361301105,
          -84.0467553734781,
          -102.5411485625076,
          -74.15017730231008,
          -33.39167279455274,
          -51.01026556403162,
          -42.29386369101035,
          -38.0932634080666,
          -8.200872499767307,
          -37.65161809472763,
          -45.78020282737675,
          -45.01438676383641,
          -38.95233615816876,
          -50.83893216711996,
          -41.26986950081216,
          -61.57824596110525,
          -26.79059587897986,
          -49.85838243839345,
          -40.17166176905352,
          -82.13193423213656,
          -37.27797689386536,
          -41.07081015104306,
          -41.88797709375658,
          -52.68404622105601,
          -98.2261306460431,
          -78.29194667565505,
          -101.8052467044253,
          -100.729412428166,
          -86.98674261369908,
          -98.56679023519337,
          -90.47486890470115,
          -111.628493645246,
          -87.02744388546535,
          -86.16326667493911,
          -104.0976214717442,
          -103.5701051684197,
          -108.4434639840228,
          -82.04067627372872,
          -83.88838098163421,
          -85.20879497517141,
          -85.77561356133728,
          -112.3462972337336,
          -94.39906786566938,
          -109.9007312183622,
          -106.981816682271,
          -86.64087923639545,
          -96.15418186784915,
          -103.5040213211562,
          -99.2422731712974,
          -84.41017787268552,
          -64.65956521860888,
          -84.4649452611724,
          -72.954250675766,
          -58.74253557966076,
          -30.31500080404226,
          -13.67633492197581,
          -35.85353198714673,
          -35.43679689561132,
          -18.62098643467712,
          -12.23988173523558,
          -16.50864089677362,
          -18.92545133845718,
          -19.32000007198588,
          -19.62208551756893,
          -9.392730037575765,
          -13.99880182179764,
          -11.83244315268283,
          -17.98229541856955,
          -10.65104551522933,
          -5.937277889278153,
          -4.756018152561519,
          -4.932797260845624,
          -4.756018152561519,
          -8.450024471107875,
          -8.364795144356666,
          -4.22903369455468,
          -3.348060183307989,
          -3.008591133841419,
          -3.008591133841419,
          -3.008591133841419,
          -3.008591133841419,
          -3.008591133841419,
          -2.722746493216404
        ]
      ],
      "Node71": [
        [
          -8.676196986508495,
          -107.5135178884111,
          -152.2449786501604,
          -126.8708616128975,
          -80.22620119206167,
          -58.96400102919501,
          -92.44935375711708,
          -110.1697770522268,
          -91.38715518980351,
          -25.64736416976917,
          -84.66396388845553,
          -80.31614756330615,
          -69.42537990603785,
          -87.32957393288217,
          -84.25555689205515,
          -107.3633290695635,
          -92.64999474972669,
          -65.19249486668076,
          -118.0555755924914,
          -64.44222174089643,
          -31.18112066635241,
          -48.41459564478387,
          -49.8767627364287,
          -63.92445015049573,
          -74.5779674345386,
          -22.15872710862815,
          -45.79477993298865,
          -98.15577526656023,
          -52.42394611864147,
          -29.62544732420014,
          -44.39476619395941,
          -51.8018062056975,
          -20.34172619460456,
          -80.39026112623328,
          -37.84598043174313,
          -95.47284530952314,
          -38.81973808336667,
          -68.9661083463686,
          -117.5325716529249,
          -58.86259506786477,
          -46.21911390182328,
          -38.16776018186061,
          -45.2581256676625,
          -48.20693586654985,
          -57.77951508354023,
          -88.52468816797315,
          -58.63409515155536,
          -25.62924156317999,
          -65.28992373988359,
          -81.7679611010355,
          -71.10091542664105,
          -56.7888847288976,
          -79.0454391587188,
          -47.80100950010649,
          -69.40747131525885,
          -56.44033253455085,
          -51.17816729184559,
          -64.55469313140921,
          -72.21722351371062,
          -19.99963381926838,
          -92.27989486865613,
          -94.84730007754698,
          -135.7771886160202,
          -95.45460558065963,
          -41.12412892036612,
          -60.54697737927102,
          -114.3434749283915,
          -101.4304962950582,
          -37.05356181866965,
          -45.08803398380044,
          -46.19640001238768,
          -60.90016993658937,
          -36.44130704640408,
          -38.33931753222961,
          -70.44100134595553,
          -26.14909422282212,
          -64.69819126093974,
          -60.12807346411033,
          -66.05479088803844,
          -12.07647821686931,
          -57.66788961544166,
          -91.18135197951123,
          -38.63229616007788,
          -22.85798892670052,
          -35.06841051452754,
          -65.84817588982258,
          -32.78095392409313,
          -112.1563683254378,
          -50.86902420272998,
          -84.20950455499445,
          -69.41914752784156,
          -56.54605691726419,
          -41.33721004814068,
          -51.61044864518898,
          -64.74129233091429,
          -74.13097127425715,
          -29.08002798072271,
          -62.6321763023108,
          -54.43499105048897,
          -35.12292382451512,
          -39.86299054043418,
          -84.50923014128045,
          -43.0368524652862,
          -71.54658606128874,
          -52.19546012995822,
          -28.63220709881815,
          -44.13931528618547,
          -76.93857072675394,
          -68.10481426772782,
          -80.20376746675797,
          -146.8450747528838,
          -25.95422217600845,
          -38.30724513980653,
          -52.12744045468296,
          -40.99382648085593,
          -75.66961142201095,
          -30.44015287372454,
          -98.8483782791894,
          -39.71911759405656,
          -39.01927053529263,
          -96.06204623264466,
          -52.63085272078036,
          -89.14286893532864,
          -83.06744163109535,
          -54.35577713816583,
          -21.4644661391904,
          -30.54677610457891,
          -40.21092865835553,
          -42.96395120104506,
          -50.60095967495433,
          -62.88731989059564,
          -86.17920444021786,
          -71.04811008886999,
          -38.21768190820602,
          -55.35163216994765,
          -62.92201872611076,
          -34.79722513532156,
          -37.50028579907271,
          -29.91124070066442,
          -62.33731605412692,
          -68.03462995060022,
          -49.49396195984272,
          -65.74170964066806,
          -74.8292105050579,
          -42.28276758736873,
          -42.64364418741358,
          -77.76847686668285,
          -39.33190283830462,
          -27.95021103186322,
          -83.84490884502151,
          -45.92928026039396,
          -72.44922447096887,
          -66.58914047967511,
          -73.09623431076548,
          -69.03858995700712,
          -25.90003896373078,
          -65.03198671828973,
          -58.94871059652185,
          -34.58897274468877,
          -40.09817706762335,
          -46.21391708222528,
          -85.78904108012006,
          -64.73410755584473,
          -59.97187430780861,
          -83.84067400396714,
          -90.19373599119521,
          -48.1427602923864,
          -53.85705260414825,
          -73.11655937512162,
          -59.63141240916428,
          -40.54263574421708,
          -62.3313020741438,
          -26.70052024586791,
          -26.06789517236871,
          -74.31966825425306,
          -61.54411834633702,
          -60.96088228047136,
          -66.66007198321216,
          -35.47257621439986,
          -58.0595545243158,
          -46.27213840703212,
          -65.10435656165542,
          -56.06246587990864,
          -40.45779698245645,
          -58.2137235658841,
          -49.10066459296645,
          -50.14058028468814,
          -58.78669828841885,
          -27.64441151189993,
          -85.02123279832588,
          -28.33344461693442,
          -41.13982052780767,
          -67.77953092456593,
          -66.58300721283433,
          -88.85769008457038,
          -48.02482696900373,
          -29.35057365887504,
          -23.69878770058829,
          -46.53811398559843,
          -62.30283670205777,
          -41.8833105400319,
          -42.41250989792295,
          -28.18462615097659,
          -62.84995271056268,
          -39.02418583814584,
          -43.98344878034203,
          -26.08831698607664,
          -62.5187855711123,
          -84.20021902412546,
          -77.14950889825067,
          -41.820982372134,
          -29.50293422507752,
          -68.6594381843976,
          -46.00291872287801,
          -42.19877413460512,
          -33.32081022139307,
          -38.33294162573902,
          -26.51651163679944,
          -42.23236514421477,
          -28.09584164137252,
          -83.57144300686338,
          -27.2184027346335,
          -13.25823328366471,
          -57.71720349685498,
          -58.18288580856924,
          -79.37408829311065,
          -89.88128413646052,
          -76.85531982718959,
          -63.41740305308689,
          -67.16580861025089,
          -69.93511110243273,
          -47.22324149299825,
          -57.10503645122366,
          -33.7395584647647,
          -106.9520909661114,
          -25.30700694560212,
          -56.75630947350817,
          -45.56684543377153,
          -92.27094380650266,
          -33.05141384911968,
          -75.11069615809112,
          -26.53100328258689,
          -46.36259188346824,
          -114.1378375286328,
          -40.44879045776691,
          -27.52897112830642,
          -71.71133571051332,
          -43.27894482506157,
          -69.77954905784269,
          -61.23430659974616,
          -56.65194232498903,
          -77.35259517376446,
          -44.70884451386067,
          -60.19036545848884,
          -69.61769784032252,
          -66.4629693821624,
          -54.73776120439535,
          -40.6534698616187,
          -8.676196986508495,
          -35.58395645989749,
          -28.22107805233197,
          -70.20035728967468,
          -8.201203599078289,
          -22.89246183466284,
          -29.37983023147529,
          -37.64139463603738,
          -65.0185036999718,
          -67.41372990958583,
          -53.43209294122291,
          -52.32100312198072,
          -32.81553880798211,
          -45.21369894158116,
          -38.61054202072753,
          -49.21493464894114,
          -32.68802128495938,
          -64.46021567700664,
          -21.03632464770809,
          -44.37733402992838,
          -60.4218613109757,
          -35.34669805891569,
          -55.26783146240719,
          -25.12629414574056,
          -52.94046521348135,
          -65.70264374912529,
          -21.57527032230978,
          -27.7830319565231,
          -43.15711447242162,
          -40.61195315285755,
          -76.01947118492565,
          -39.83204424879559,
          -35.02324262784095,
          -46.06844755681863,
          -46.74273681980211,
          -37.04743400742367,
          -64.67206829197414,
          -35.65404320083286,
          -35.73131643228815,
          -96.24509055740423,
          -81.77917640023729,
          -50.0855477029269,
          -74.2069864618519,
          -64.80210444384166,
          -54.27990333820185,
          -24.89523196694999,
          -32.28922001264272,
          -88.50609658409599,
          -8.201203599078289,
          -48.33973442044103,
          -25.31022697785188,
          -65.65995366219309,
          -50.90762277045867,
          -31.73129052099929,
          -27.0580982930817,
          -48.6863988048366,
          -41.71848444019733,
          -79.54352093943534,
          -56.7699389778392,
          -73.10167764823132,
          -39.41958643891486,
          -8.201203599078289,
          -28.47769688059233,
          -27.29322001927785,
          -59.06075144985341,
          -25.00363283660439,
          -38.0289909723433,
          -63.32832759409054,
          -22.54717890055621,
          -61.69591268836892,
          -30.41431686590733,
          -66.38146412764824,
          -61.57020152941398,
          -21.06689540446966,
          -54.86765470540566,
          -57.39451616093841,
          -68.88417067969753,
          -45.43168902865497,
          -41.90390605753198,
          -49.94836799533827,
          -57.13477048409521,
          -47.23839080088268,
          -62.87000055489329,
          -25.96118987104945,
          -43.75488286256449,
          -93.41043628157281,
          -8.201203599078289,
          -25.82656316985085,
          -97.74309385728122,
          -44.08496839988341,
          -131.4725593673687,
          -40.96900061687051,
          -57.67006356919707,
          -55.1435558851615,
          -35.83665020919568,
          -45.44788932775493,
          -48.25509903038272,
          -84.04263927534342,
          -102.5389407766557,
          -74.14769739084518,
          -33.39000909093256,
          -51.00872135915983,
          -42.29163116683592,
          -38.10588304623761,
          -8.201203599078289,
          -37.65129426769393,
          -45.77747811543819,
          -45.01242712826634,
          -38.9521283683948,
          -50.83787523006301,
          -41.06256534288665,
          -61.57671929287777,
          -26.78704185554188,
          -49.85242695466992,
          -40.17078386124761,
          -82.13401963333047,
          -37.27811617971284,
          -41.08652470363396,
          -41.88791502456142,
          -52.68333988218689,
          -98.26162111413589,
          -78.29329271358937,
          -101.8110693817516,
          -100.7313831156547,
          -86.99015328598101,
          -98.58509811186224,
          -90.49023992061697,
          -111.670338658898,
          -87.0298601180071,
          -86.19385366128972,
          -104.0964313174712,
          -103.5760994649773,
          -108.4065506627183,
          -82.0416234043306,
          -83.88962724930494,
          -85.20753175413076,
          -85.79174981346165,
          -112.346855570062,
          -94.39666145794527,
          -109.9162594093387,
          -106.9625762433832,
          -86.64662316748729,
          -96.15310972370317,
          -103.5094045447714,
          -99.24930563581621,
          -84.40849311197715,
          -64.65922788543396,
          -84.46975021526032,
          -72.95505486823424,
          -58.74599335261994,
          -30.31426008456366,
          -13.67602421980863,
          -35.85390170812776,
          -35.43628202719441,
          -18.62290898624445,
          -12.24023113709629,
          -16.50796593248177,
          -18.92645942110309,
          -19.32119713692104,
          -19.62125310526884,
          -9.393502017471869,
          -13.99165555833253,
          -11.83255557604645,
          -17.98141694707143,
          -10.65101534937335,
          -5.93747002976534,
          -4.755767542671675,
          -4.933024924622303,
          -4.755767542671675,
          -8.44983237134886,
          -8.364811757103784,
          -4.22912174673381,
          -3.348060183307989,
          -3.008591133841417,
          -3.008591133841417,
          -3.008591133841417,
          -3.008591133841417,
          -3.008591133841417,
          -2.722746493216404
        ]
      ],
      "Node78": [
        [
          -8.679804356708386,
          -107.5166310801742,
          -152.3726397779657,
          -126.8928798139049,
          -80.24656144591827,
          -58.96635950311374,
          -92.43576129978317,
          -110.1889124775415,
          -91.39771909791288,
          -25.64990366929329,
          -84.67114371392628,
          -80.33822573227587,
          -69.42666035875706,
          -87.3374044502761,
          -84.15751290202809,
          -107.3445492873644,
          -92.65270936122705,
          -65.19807385365466,
          -118.074766070766,
          -64.4107882422992,
          -31.18362917143806,
          -48.39479810310089,
          -49.88577710401263,
          -63.91937924154432,
          -74.47581233692662,
          -22.1621347110473,
          -45.80125993764834,
          -98.14778613572007,
          -52.42837363817695,
          -29.62939778325936,
          -44.39560884710978,
          -51.80172590805179,
          -20.34339753489177,
          -80.3905870342889,
          -37.84776736362625,
          -95.46318539027772,
          -38.82462520543752,
          -68.9707279462928,
          -117.5180651756984,
          -58.86320983283868,
          -46.21989404305193,
          -38.17232722932113,
          -45.2603755447052,
          -48.21153159887078,
          -57.78675700100612,
          -88.53150482181769,
          -58.64006615206898,
          -25.6309730401612,
          -65.29405497528188,
          -81.76195908521858,
          -71.10878799553993,
          -56.66664326680629,
          -79.050180876998,
          -47.80432275223475,
          -69.40088676589835,
          -56.446044874069,
          -51.17658722602229,
          -64.55724852272004,
          -72.22079637884532,
          -19.99958455856658,
          -92.28729153277686,
          -94.86354082336602,
          -135.7542923017238,
          -95.45382697680847,
          -41.12772309540821,
          -60.55083524180181,
          -114.3565126070601,
          -101.4303002377582,
          -37.05399413993894,
          -45.0945624496416,
          -46.19907817317147,
          -60.90374860157959,
          -36.44263071375795,
          -38.34325312840924,
          -70.44839999025677,
          -26.1527837876018,
          -64.69897600056393,
          -60.11176825860706,
          -66.05635813085667,
          -12.07774645747378,
          -57.64462589275245,
          -91.17019080914405,
          -38.63495127435458,
          -22.8605518775176,
          -35.07626861463209,
          -65.84357621863361,
          -32.78282924931923,
          -112.5692842717971,
          -50.88133416930873,
          -84.21031775180211,
          -69.40605103343387,
          -56.54758456506183,
          -41.3137305617966,
          -51.61901552873076,
          -65.21451846325495,
          -74.12865926317916,
          -29.08049771027859,
          -62.63717324904306,
          -54.4374317657181,
          -35.1261059446119,
          -39.86575081203894,
          -84.52931180495384,
          -43.0340024218243,
          -71.54800660441894,
          -52.20153705718122,
          -28.63680395790686,
          -44.12451903547865,
          -76.9313157507448,
          -68.08966817222027,
          -80.1989546644673,
          -146.8421013998187,
          -25.95893254782665,
          -38.30850653490776,
          -52.13436227214643,
          -40.99774194047126,
          -75.67183004082011,
          -30.44315243932175,
          -98.85773293086368,
          -39.69727567805867,
          -39.02342965581974,
          -96.06650107487697,
          -52.63348305486284,
          -89.15097948240907,
          -82.97600276748582,
          -54.35695009071954,
          -21.44923760941937,
          -30.54376826430602,
          -40.1851884227889,
          -42.9695413043497,
          -50.60144949301918,
          -62.89226509136901,
          -86.17206625688013,
          -70.98892488598065,
          -38.22079834253949,
          -55.36048612206481,
          -62.93604327350764,
          -34.77092977762416,
          -37.50629368098699,
          -29.91469279146452,
          -62.3344269333123,
          -68.0363783227096,
          -49.47123865042307,
          -65.72055160594036,
          -74.812297641992,
          -42.28654048489013,
          -42.64885778293998,
          -77.76247521990851,
          -39.33447686048726,
          -27.9294358052488,
          -83.84678729192161,
          -45.93760666275358,
          -72.45641455587891,
          -66.55005462510069,
          -73.09849454590491,
          -69.04398144151858,
          -25.90151487170707,
          -65.01066011818307,
          -58.94958812378547,
          -34.59448272923903,
          -40.07633633949163,
          -46.20900895770541,
          -85.80263983510484,
          -64.74108801188333,
          -59.98376970814275,
          -83.76817155099046,
          -90.166915258379,
          -48.15047870939634,
          -53.86017914273891,
          -73.12022058161237,
          -59.64131694939964,
          -40.54851285781383,
          -62.3165456055483,
          -26.7026809761493,
          -26.07142502818376,
          -74.32885521805846,
          -61.54854355894071,
          -60.97061801503209,
          -66.66323606494873,
          -35.47496334647652,
          -58.06948913762112,
          -46.26582801461317,
          -65.10414321868114,
          -56.06404255968332,
          -40.45584211781227,
          -58.21565726584543,
          -49.07831746172374,
          -50.13892140931308,
          -58.75714155645542,
          -27.64886857284223,
          -85.01687153918684,
          -28.33770252616405,
          -41.11789795365188,
          -67.7849733488171,
          -66.52603880877435,
          -88.87928899190291,
          -48.02644951795463,
          -29.35399436700188,
          -23.70040151479245,
          -46.54647740724703,
          -62.30206788104697,
          -41.88711601709079,
          -42.41347255853992,
          -28.1883903525749,
          -62.85138838870469,
          -39.03648071250878,
          -43.98839505106431,
          -26.0912317229104,
          -62.52367068706841,
          -84.19673475366304,
          -77.14052171911342,
          -41.82599170628936,
          -29.50575662771134,
          -68.6679376478665,
          -46.00755699784037,
          -42.19840666838179,
          -33.32837931057163,
          -38.33614285619676,
          -26.51496488654611,
          -42.23416723830088,
          -28.09549599186633,
          -83.57459335758148,
          -27.19433417405233,
          -13.25956031437903,
          -57.71950869795814,
          -58.18545057312097,
          -79.36894921296724,
          -89.84819015715169,
          -76.85873326168351,
          -63.36943479227598,
          -67.14589634361487,
          -69.93809410204571,
          -47.21188891210681,
          -57.10641451440188,
          -33.74197468875251,
          -106.9411482155519,
          -25.31053113274739,
          -56.75945990114543,
          -45.54481204742697,
          -92.28136425552142,
          -33.05861784446806,
          -75.09669002539042,
          -26.53162510035372,
          -46.36768696586582,
          -114.0809007998382,
          -40.45118150176481,
          -27.53237083152602,
          -71.7182222550004,
          -43.28371223836299,
          -69.68362582414622,
          -61.21290476156339,
          -56.65800495351234,
          -77.33801633353266,
          -44.71677162298883,
          -60.19818546439837,
          -69.61979423749466,
          -66.46598326217082,
          -54.73721681363387,
          -40.65586726375516,
          -8.679804356708386,
          -35.58278168802672,
          -28.22356892009697,
          -70.20829836220042,
          -8.199928069425134,
          -22.89424195212822,
          -29.38026241012643,
          -37.64206718311943,
          -65.03720142692275,
          -67.42613045925408,
          -53.43538232531806,
          -52.32656915230079,
          -32.81924593791762,
          -45.22045176500975,
          -38.61634815712819,
          -49.21353663291394,
          -32.68809869596473,
          -64.43341582817979,
          -21.0403639927823,
          -44.38258269735248,
          -60.39809368570971,
          -35.35094876224388,
          -55.26690214316482,
          -25.12701253336421,
          -52.94304837739172,
          -65.89896923087515,
          -21.57779549931177,
          -27.7855549014204,
          -43.16094472670448,
          -40.61029343261151,
          -76.02826669901474,
          -39.83735797878159,
          -35.02324049175363,
          -46.06796532024736,
          -46.72311976049821,
          -37.05525832337758,
          -64.62072839568965,
          -35.58364191866266,
          -35.70673395149978,
          -96.2499735639637,
          -81.75099996286653,
          -50.08615812725561,
          -74.21033348101706,
          -64.80524886477187,
          -54.25118468560814,
          -24.89912708648038,
          -32.2967129817638,
          -88.51423266701917,
          -8.199928069425134,
          -48.31902601645262,
          -25.28881410431559,
          -65.66060524606652,
          -50.9126203088917,
          -31.73444944832931,
          -27.06074259235179,
          -48.687115663478,
          -41.72645814088748,
          -79.52624578515059,
          -56.77749546245947,
          -73.10559760660169,
          -39.39630988161834,
          -8.199928069425134,
          -28.47124399412271,
          -27.2961043129989,
          -58.90648167306895,
          -25.00675387428956,
          -38.03385325724873,
          -63.33352308518938,
          -22.54805237774017,
          -61.70319040795623,
          -30.40849233406882,
          -66.39201513231475,
          -61.57493120252891,
          -21.06942388604713,
          -54.84497094430944,
          -57.38773741502636,
          -68.88306100513994,
          -45.43379677245274,
          -41.90595052594222,
          -49.94805035003343,
          -57.14073025570604,
          -47.24151175570778,
          -62.83244979199792,
          -25.96327599371022,
          -43.76260146252419,
          -93.37048963874496,
          -8.199928069425134,
          -25.83034037318197,
          -97.7202872449004,
          -44.08845497951621,
          -131.4921250166714,
          -40.97382708327992,
          -57.67361213169143,
          -55.14425262235333,
          -35.83983209618287,
          -45.45648445541475,
          -48.26593696702086,
          -84.04357927979987,
          -102.5335138622791,
          -74.14874331304237,
          -33.3895872595399,
          -51.01627789265699,
          -42.29261809141114,
          -38.107220033923,
          -8.199928069425134,
          -37.6494674145471,
          -45.78233567726001,
          -45.01637690285683,
          -38.95570374356952,
          -50.81655781090432,
          -41.26943885850185,
          -61.58197469727344,
          -26.7902439309717,
          -49.86510933969687,
          -40.17403961960639,
          -82.09892172362166,
          -37.27912774596101,
          -41.08789235089515,
          -41.88926134660679,
          -52.68689283378641,
          -98.2259849576738,
          -78.27305539594569,
          -101.8029629577719,
          -100.7287263129052,
          -86.9930665573793,
          -98.57488495408597,
          -90.48526699573992,
          -111.6707815030914,
          -87.03650875416494,
          -86.17076732546585,
          -104.1021739577214,
          -103.57654064652,
          -108.4378526309333,
          -82.0445463103535,
          -83.87473014135665,
          -85.21821862825186,
          -85.77563489555581,
          -112.3578277562982,
          -94.4097880552677,
          -109.9206299772171,
          -106.9506543903702,
          -86.64980435540271,
          -96.15167298098525,
          -103.517280369825,
          -99.2454214757191,
          -84.41349076170091,
          -64.66540719383536,
          -84.47730895040006,
          -72.95094631068781,
          -58.747547188936,
          -30.31710219815555,
          -13.67545275514054,
          -35.85385855117458,
          -35.43679136460339,
          -18.62424645821076,
          -12.24119810783101,
          -16.50832640937591,
          -18.9270343071387,
          -19.32075398087564,
          -19.62191469654554,
          -9.393444636203562,
          -13.99283083960803,
          -11.83207418437668,
          -17.98009243655237,
          -10.65063318502058,
          -5.937369437887533,
          -4.755676614562206,
          -4.932955719251286,
          -4.755676614562206,
          -8.449239105805276,
          -8.36462038422602,
          -4.229114779318999,
          -3.348060183307991,
          -3.008591133841418,
          -3.008591133841418,
          -3.008591133841418,
          -3.008591133841418,
          -3.008591133841418,
          -2.722746493216404
        ]
      ],
      "Node79": [
        [
          -8.67627943296084,
          -107.5132621836689,
          -152.2420914503209,
          -126.8694636460178,
          -80.22953851883827,
          -58.96355990512497,
          -92.453470392724,
          -110.1648140210377,
          -91.38295392137337,
          -25.64823041271348,
          -84.66260473089886,
          -80.31121207942107,
          -69.42616697844018,
          -87.33058335299236,
          -84.25559622169445,
          -107.3654450303298,
          -92.65035649744351,
          -65.19771314288316,
          -118.0602732630541,
          -64.44756730662291,
          -31.17967083813362,
          -48.42216310318534,
          -49.88357536353315,
          -63.92025328552732,
          -74.58013091405526,
          -22.16136607995066,
          -45.79510722074666,
          -98.15947080580487,
          -52.42180712067332,
          -29.62745157212778,
          -44.39397955418418,
          -51.803807205745,
          -20.34388618616143,
          -80.39203222869665,
          -37.84330873943244,
          -95.47094728024634,
          -38.81931806241213,
          -68.96445601416079,
          -117.5385236817472,
          -58.86326504834295,
          -46.21937319132008,
          -38.16897417172849,
          -45.25932524027133,
          -48.20795254827271,
          -57.78111765764397,
          -88.5253167367099,
          -58.63213990945714,
          -25.62846847656544,
          -65.2919365794425,
          -81.7580077699512,
          -71.1120836546141,
          -56.78889303550311,
          -79.04885115999045,
          -47.80004045337856,
          -69.40138236324995,
          -56.4471532422725,
          -51.17934988608766,
          -64.55336366628742,
          -72.21514188164387,
          -19.99906601315151,
          -92.27979531807102,
          -94.84691413427879,
          -135.7816904957677,
          -95.46307925436336,
          -41.12840903075105,
          -60.54551003590726,
          -114.3435113414768,
          -101.4305666118562,
          -37.05223511625079,
          -45.08907637067679,
          -46.19455200835548,
          -60.90147370913745,
          -36.44278046795686,
          -38.33907091327443,
          -70.43839627415899,
          -26.15212560003926,
          -64.69700180997127,
          -60.13375208658748,
          -66.05321833241904,
          -12.07429785012197,
          -57.67226364875892,
          -91.18270359813437,
          -38.63120623653209,
          -22.85758740778624,
          -35.07029540182043,
          -65.83885333824128,
          -32.78125886361622,
          -112.1599476272071,
          -50.8674347455142,
          -84.21361696495259,
          -69.41939948334185,
          -56.54232111198807,
          -41.34366701803066,
          -51.6107184734604,
          -64.74127918397674,
          -74.1252638300201,
          -29.08094004137611,
          -62.63287591340303,
          -54.43393334920616,
          -35.12049865834423,
          -39.8635728066719,
          -84.51484103604614,
          -43.03878069016175,
          -71.54863101810506,
          -52.19327080733625,
          -28.63098951694674,
          -44.14465788282475,
          -76.94317468464533,
          -68.11260623179965,
          -80.19168668588799,
          -146.8501565231948,
          -25.95443097170044,
          -38.30773432442128,
          -52.12815586609035,
          -40.99157327636756,
          -75.67175645299004,
          -30.44194487611647,
          -98.84406665976474,
          -39.72348835510135,
          -39.0200803965887,
          -96.06038213209132,
          -52.62591222661242,
          -89.14448284176024,
          -83.01525004348221,
          -54.35572582745249,
          -21.46558829224821,
          -30.55051892350472,
          -40.21247610969491,
          -42.96451385218096,
          -50.59835483223235,
          -62.88591113664468,
          -86.18354917327821,
          -71.04923914238063,
          -38.21837872810527,
          -55.35248289270543,
          -62.9212021573741,
          -34.80008588249734,
          -37.50196063673351,
          -29.91272204432515,
          -62.33518282437778,
          -68.02894935852306,
          -49.4515785184384,
          -65.74843883934611,
          -74.82836588170738,
          -42.2828807927314,
          -42.64283375418362,
          -77.76548789640121,
          -39.32914706372751,
          -27.9555006062625,
          -83.84985582340377,
          -45.93062466264239,
          -72.45008668924565,
          -66.54399748402226,
          -73.09567278690884,
          -69.03671217997288,
          -25.898856104554,
          -65.03985105119516,
          -58.94526275766243,
          -34.58991079597853,
          -40.10259710243839,
          -46.20763142914529,
          -85.78433655839771,
          -64.7348538399808,
          -59.97103594848006,
          -83.84762772317299,
          -90.19301644611338,
          -48.14593612999914,
          -53.85396392058217,
          -73.1176376417848,
          -59.63305626925865,
          -40.54207979037741,
          -62.3333806463984,
          -26.70114067176044,
          -26.06704898591813,
          -74.31267221652942,
          -61.54223557430384,
          -60.96293337186642,
          -66.66184952973245,
          -35.47107827610137,
          -58.06108459726943,
          -46.2720211176482,
          -65.10661012754613,
          -56.06177151802464,
          -40.45948048770207,
          -58.21417583350659,
          -49.07809861037514,
          -50.14100222738777,
          -58.79426683443347,
          -27.64336133836856,
          -85.01770221065733,
          -28.33515810094452,
          -41.14402441640397,
          -67.77967996825336,
          -66.58016212009905,
          -88.85704760226305,
          -48.02656815000032,
          -29.35108282308147,
          -23.70177423937222,
          -46.53599959082183,
          -62.30192584389017,
          -41.88321013318225,
          -42.41558524762414,
          -28.18192011719721,
          -62.84789081771278,
          -39.02729446791271,
          -43.97984307682885,
          -26.08913187937719,
          -62.51938067944585,
          -84.20072469510336,
          -77.14717416729673,
          -41.81931962942645,
          -29.50194495611479,
          -68.66411891981971,
          -46.0007679205367,
          -42.20087888710537,
          -33.31884880774071,
          -38.33310366905092,
          -26.51223544546812,
          -42.22794017962861,
          -28.09479298793952,
          -83.57270249041812,
          -27.22417272990262,
          -13.25851951465344,
          -57.71587733506426,
          -58.18258357287195,
          -79.38099332995932,
          -89.84778103018105,
          -76.85928727461133,
          -63.41136607353926,
          -67.16912523776273,
          -69.93546985822152,
          -47.22601740495267,
          -57.10595603495138,
          -33.74045075078823,
          -106.9514554364839,
          -25.30463170611589,
          -56.75556489445955,
          -45.57076989365152,
          -92.2701208724977,
          -33.05273666127415,
          -75.11498830956386,
          -26.53388861367848,
          -46.36200338405873,
          -114.136531666069,
          -40.45139577903289,
          -27.52933344656308,
          -71.70975347701717,
          -43.27655065880607,
          -69.6773999698052,
          -61.20801899685682,
          -56.65728428513264,
          -77.35413421262152,
          -44.71559592189693,
          -60.19635629856091,
          -69.61669392352458,
          -66.46046985424162,
          -54.73645094333088,
          -40.65237744561319,
          -8.67627943296084,
          -35.58657150435253,
          -28.21980925743297,
          -70.20360286030383,
          -8.201238383459277,
          -22.89257675025118,
          -29.37659756614993,
          -37.63965864994676,
          -65.01848672402414,
          -67.41418458713898,
          -53.43067537512459,
          -52.32615509739595,
          -32.81669674685783,
          -45.21316542794697,
          -38.60767234858205,
          -49.20725054170513,
          -32.69010551039462,
          -64.32823195851756,
          -21.03470326982328,
          -44.37825105907019,
          -60.41549774156238,
          -35.34729625840013,
          -55.26564434699731,
          -25.12725703712404,
          -52.93837196610639,
          -65.9053140518817,
          -21.57460996057576,
          -27.78382235137822,
          -43.15663784126191,
          -40.61193236120761,
          -76.01757309362685,
          -39.83385019405218,
          -35.02082901108501,
          -46.066497902353,
          -46.74752667077752,
          -37.05000887370723,
          -64.66610900546601,
          -35.65663988191084,
          -35.70058383840224,
          -96.24667123452765,
          -81.78319767380478,
          -50.08621892268416,
          -74.20581707397783,
          -64.80392783549593,
          -54.28521360953513,
          -24.89603539280077,
          -32.28946356003162,
          -88.5109788803658,
          -8.201238383459277,
          -48.33984646198567,
          -25.31690509258285,
          -65.65606775231512,
          -50.90725034367135,
          -31.73362103912123,
          -27.05866058465972,
          -48.68564764109898,
          -41.71694583039572,
          -79.5342195319857,
          -56.77048866254768,
          -73.10275767906445,
          -39.4196737684725,
          -8.201238383459277,
          -28.47882830363743,
          -27.29161788876321,
          -59.05826554271015,
          -25.00541362634141,
          -38.02879034069391,
          -63.33655772586491,
          -22.54952989864604,
          -61.69642188726843,
          -30.41834408061329,
          -66.38045171219844,
          -61.57204669290275,
          -21.06957854092837,
          -54.87054935336547,
          -57.39456143587152,
          -68.88221592659328,
          -45.42802768268325,
          -41.90183422657443,
          -49.94753109871022,
          -57.13379783474345,
          -47.23693941448371,
          -62.86445728705873,
          -25.96147121201125,
          -43.75439997038085,
          -93.40917160359014,
          -8.201238383459277,
          -25.82653595706438,
          -97.73442352259201,
          -44.08439490173298,
          -131.5700895655474,
          -40.96863589912201,
          -57.66790305186942,
          -55.14011209294578,
          -35.83738543051789,
          -45.4475289314075,
          -48.25781776025337,
          -84.0431992103258,
          -102.541460535963,
          -74.14978337768497,
          -33.38982643699997,
          -51.01668302313869,
          -42.29184551169488,
          -38.10690080690235,
          -8.201238383459277,
          -37.65041722927232,
          -45.78112414779534,
          -45.01171654725,
          -38.94991517163092,
          -50.84882370654032,
          -41.26821468427497,
          -61.5751228291923,
          -26.78768577129322,
          -49.85537474852474,
          -40.17033316807462,
          -82.11851123473485,
          -37.27705730758952,
          -41.08743497533927,
          -41.88530549899551,
          -52.68909527162062,
          -98.2225305647608,
          -78.30078539156673,
          -101.7926416085063,
          -100.7157939811221,
          -86.9969744307276,
          -98.58387835942466,
          -90.47458958177373,
          -111.6702203950107,
          -87.01994189238556,
          -86.15393092329757,
          -104.1363421875383,
          -103.5710721663535,
          -108.4363350023025,
          -82.03344075572005,
          -83.90109230673482,
          -85.21198003625054,
          -85.79039714493246,
          -112.342575615582,
          -94.39585700561284,
          -109.9073254902878,
          -106.977428787602,
          -86.63739350801487,
          -96.12366445711928,
          -103.4988236445257,
          -99.243937582364,
          -84.40783990187316,
          -64.66017864676323,
          -84.46480178441949,
          -72.95501956779187,
          -58.74361773402219,
          -30.31561128475429,
          -13.67669906041523,
          -35.85348113530099,
          -35.43507604722249,
          -18.62168053104188,
          -12.2402039812543,
          -16.50879886253893,
          -18.92522867140727,
          -19.31934598564998,
          -19.62202844573592,
          -9.392606945196135,
          -13.9910529437913,
          -11.83238503244708,
          -17.98242051350265,
          -10.65105405448332,
          -5.937256897105515,
          -4.756044537651028,
          -4.932742149565359,
          -4.756044537651028,
          -8.450084319312065,
          -8.364787166186147,
          -4.22904671349005,
          -3.348060183307988,
          -3.008591133841418,
          -3.008591133841418,
          -3.008591133841418,
          -3.008591133841418,
          -3.008591133841418,
          -2.722746493216401
        ]
      ],
      "Node9": [
        [
          -8.682457816842268,
          -107.5037413191752,
          -152.1726630099612,
          -126.8814103273485,
          -80.41472702411627,
          -59.1749132892054,
          -92.764559073094,
          -110.3281704525137,
          -91.36564475461867,
          -25.65453795306016,
          -84.64179822581556,
          -79.69844043317822,
          -69.44620493677442,
          -87.35284605309946,
          -84.25228197405319,
          -107.4157316349125,
          -93.3050653649781,
          -65.12948314018949,
          -118.0559658900241,
          -64.46971202258933,
          -31.20023066422507,
          -48.43117951207221,
          -49.92927239368179,
          -63.92956234155939,
          -74.56474606986075,
          -22.16325232078666,
          -45.81051064967998,
          -98.15029731948678,
          -52.44014321605761,
          -29.66998413147811,
          -44.40449537922866,
          -51.8190861130066,
          -20.18079042425039,
          -80.39666406542568,
          -37.88729339307412,
          -95.44375785864972,
          -38.71497383256771,
          -68.85866303242868,
          -117.3168189210201,
          -58.88432035837083,
          -46.25950745410916,
          -38.16967567790963,
          -45.16791441665121,
          -48.20800588502809,
          -57.76550768283401,
          -88.47801726161806,
          -58.68347152195729,
          -25.6513714914457,
          -65.27002449475908,
          -81.83132351679743,
          -71.08569176700152,
          -56.72735363100617,
          -79.08988664304971,
          -47.7942815528727,
          -69.42704352405948,
          -56.23685086893054,
          -51.2114781229735,
          -64.57085395985683,
          -72.20176612881711,
          -20.00207024253888,
          -92.32080544019408,
          -94.84702591062718,
          -135.7780786855131,
          -95.44818597022561,
          -41.12206287157845,
          -60.5153596002152,
          -114.3161022898945,
          -101.5946438764227,
          -37.06020307490434,
          -45.09818827294616,
          -46.19172835355437,
          -60.91117061933145,
          -36.45318577303123,
          -38.33080287679972,
          -70.54515712789214,
          -26.16469300120745,
          -64.70794028847043,
          -60.10958652484614,
          -66.06663812768848,
          -12.08350423845799,
          -57.67692930792558,
          -91.21101154450216,
          -38.65581778158003,
          -22.86163502922314,
          -35.11394446570513,
          -65.85113423520278,
          -32.8035197705438,
          -112.0542602499305,
          -50.89253853243636,
          -84.16410290846616,
          -69.49686030823777,
          -56.6438136485152,
          -41.34276618720404,
          -51.61442480490666,
          -64.72906000221832,
          -74.13600926147214,
          -29.11335749859152,
          -62.95021905566688,
          -54.4088072087011,
          -35.13630697892872,
          -39.8633431419005,
          -84.46063460169452,
          -43.00673022768872,
          -71.57432643745378,
          -52.17636226583659,
          -28.64536429400064,
          -44.04515896794532,
          -76.96532199968082,
          -68.07964632988782,
          -80.13425683280158,
          -145.9332418777551,
          -25.99043330501412,
          -38.33256738588809,
          -52.14971746773181,
          -41.02059095905994,
          -75.70665385195437,
          -30.44175702138573,
          -98.90604656297386,
          -39.70914915935348,
          -39.039307666514,
          -95.9892969797877,
          -52.62698003702529,
          -89.10888281936425,
          -82.83571883264962,
          -54.37705291024691,
          -21.4540712406063,
          -30.54024728779063,
          -40.20332125226344,
          -43.0304404676939,
          -50.59948734029132,
          -62.83043032337021,
          -85.98755997622351,
          -70.94246869835189,
          -38.25348267926577,
          -55.3885569257084,
          -62.92383230048669,
          -34.81254033288102,
          -37.53919108674277,
          -29.92823567979485,
          -62.35026792445382,
          -68.05128149372653,
          -49.51688357982629,
          -65.74869461181012,
          -74.8793625105985,
          -42.29571544060493,
          -42.62222205403607,
          -77.75166680399512,
          -39.349209136432,
          -27.96195441494089,
          -83.82114700782384,
          -45.87739729950613,
          -72.50454229332742,
          -66.56017477486073,
          -73.09189647943398,
          -69.06408364094465,
          -25.92918286026794,
          -64.99573453517897,
          -59.01505110200272,
          -34.60771248937594,
          -40.10367543382156,
          -46.21868002380635,
          -85.88100518578173,
          -64.76641683166311,
          -59.93681093689134,
          -83.80069066259209,
          -90.01936728546568,
          -48.12234336967858,
          -53.84422133807027,
          -73.11002792266947,
          -59.60311047161736,
          -40.54990885478905,
          -62.20597101156276,
          -26.71240042393256,
          -26.10369199195881,
          -77.06213508962641,
          -61.57565987329284,
          -60.99921654205755,
          -66.63613247674411,
          -35.49015662201023,
          -58.07383620602943,
          -46.24916275018957,
          -65.17499469030673,
          -56.09597208252342,
          -40.45424455256774,
          -58.16961145025799,
          -49.10221274419214,
          -50.16788575430237,
          -58.80738457162613,
          -27.66142364296818,
          -85.0233081106277,
          -28.34157818635791,
          -41.15155083476007,
          -67.70213491973388,
          -66.57895362069355,
          -88.88557369131769,
          -48.01226030399646,
          -29.36908402733535,
          -23.69983175700194,
          -46.55515997179874,
          -62.28131303064146,
          -41.92109881023931,
          -42.3992776561561,
          -28.18111450946902,
          -62.87545256742231,
          -39.05113416795433,
          -43.98058827216198,
          -26.11164951559255,
          -62.51554246928029,
          -84.26151656516049,
          -79.82094953853075,
          -41.73913381772236,
          -29.51552258623564,
          -68.66032718506436,
          -46.00912734729358,
          -42.18515540662322,
          -33.36296430232958,
          -38.24762456600118,
          -26.52298224928576,
          -42.24953796389871,
          -28.10467141606935,
          -83.60163311438919,
          -27.27153594468948,
          -13.27782197019937,
          -57.75631431564574,
          -58.1609551009341,
          -79.35641295036854,
          -89.83413849658122,
          -79.65275089529223,
          -63.51631010504643,
          -67.1958874050134,
          -69.83762222250759,
          -47.05327463045698,
          -57.05821006230491,
          -33.71751790981398,
          -107.0782596164661,
          -25.32893725454647,
          -56.74603893207519,
          -45.60244570843349,
          -92.23813884567451,
          -32.45251903531248,
          -75.06028920150601,
          -26.50554147664184,
          -46.40622836764515,
          -114.1069672608976,
          -40.45076930574052,
          -27.50542661994998,
          -71.72003964792601,
          -43.27610606327848,
          -69.6838602233265,
          -61.22408666715466,
          -56.69366074638532,
          -77.42900101746329,
          -44.52420452381735,
          -60.18931589161034,
          -69.65668791822688,
          -66.41293245167122,
          -54.67576094576582,
          -40.66804272695021,
          -8.682457816842268,
          -35.59095321371155,
          -28.23818554482382,
          -70.22351093435495,
          -8.206425376873062,
          -22.86904308804239,
          -29.37877148121828,
          -37.67566850777641,
          -65.02968298365057,
          -67.41086933559578,
          -53.47391707755894,
          -52.33557023491529,
          -32.81818992325263,
          -45.21072111903275,
          -38.63605929865545,
          -49.22417459695694,
          -32.70455450682015,
          -64.4071900767872,
          -21.04652460581546,
          -44.33210159937523,
          -60.34899045522292,
          -35.35867071597747,
          -55.32829234919298,
          -25.13102790995887,
          -53.00744801855468,
          -65.86980975658494,
          -21.58183286159612,
          -27.78392597422075,
          -43.1595093044279,
          -40.59826037629929,
          -75.95771141678054,
          -39.84569189002301,
          -34.8087717153749,
          -46.14656892181277,
          -46.74969778401426,
          -37.06880164231654,
          -64.64044577997143,
          -35.66072048135074,
          -35.72494151094678,
          -96.22592334579615,
          -81.83577245099181,
          -50.11088058094636,
          -74.20663825167715,
          -64.78643318007539,
          -54.28694047288429,
          -24.9063923018591,
          -32.31039765437486,
          -88.45304244317637,
          -8.206425376873062,
          -48.36799378976762,
          -25.31354635998312,
          -65.72966675262306,
          -50.93011762842244,
          -31.74021978576637,
          -27.0858086720308,
          -48.67087084622263,
          -41.75535894103271,
          -79.56677213758269,
          -56.7336109663547,
          -73.09653859074464,
          -39.46634138054571,
          -8.206425376873062,
          -28.48804958866566,
          -27.30459304929654,
          -59.11593382423158,
          -25.01711399932154,
          -38.04547418277613,
          -63.34185294264857,
          -22.54765535646958,
          -61.70334367855297,
          -30.39799845657755,
          -66.39579503361934,
          -61.62896454174,
          -21.0775119953947,
          -54.86096762213893,
          -57.42797372423848,
          -68.90098791545142,
          -45.42424366037341,
          -41.91639410695885,
          -49.93384657493973,
          -57.12096407842432,
          -47.25064924589145,
          -62.8422997896548,
          -25.96873485707199,
          -43.76609168044221,
          -93.43390316287623,
          -8.206425376873062,
          -25.83355218715142,
          -97.70039023522153,
          -44.08982890137589,
          -133.1265149402634,
          -40.98540980442624,
          -57.66822661701958,
          -55.11397155947827,
          -35.84931538677539,
          -45.44231267564457,
          -48.25099605775134,
          -84.0347469158921,
          -102.5188306323443,
          -74.19190538807095,
          -33.38958105519449,
          -51.04504475100055,
          -42.31976015604918,
          -38.11141985831723,
          -8.206425376873062,
          -36.97710702202527,
          -45.78003780877632,
          -45.02557503308816,
          -38.94640064552679,
          -50.8836641660933,
          -41.27149744633012,
          -61.60244908441658,
          -26.82313031579369,
          -49.91415593740155,
          -40.17313008101723,
          -82.14152044555817,
          -37.29502402361819,
          -41.08686779880813,
          -41.89096074879478,
          -52.74236742724678,
          -98.19783729263492,
          -78.28943978831407,
          -101.7563866400655,
          -100.7014142125361,
          -87.00626709924941,
          -98.532856867274,
          -90.48142593047588,
          -111.654213758183,
          -87.0393006727266,
          -86.1660903378562,
          -104.0757588969444,
          -103.5898143300759,
          -108.5166528105306,
          -82.03768144878033,
          -83.92400271916458,
          -85.22129998720929,
          -85.9068905357555,
          -112.3719949916864,
          -94.44895966719271,
          -109.9287774167641,
          -106.9139991490081,
          -86.65521315469223,
          -96.3328605802706,
          -103.3950670485555,
          -99.25633602261613,
          -84.35254121143652,
          -64.72633843118994,
          -84.43944093966003,
          -72.92057628459335,
          -58.76924749478185,
          -30.1833449624038,
          -13.66976959631861,
          -35.86906330824922,
          -35.46612567316828,
          -18.6964696767421,
          -12.24502642855232,
          -16.52900970813913,
          -18.94621003833593,
          -19.30766136641626,
          -19.62326455693347,
          -9.399798424027047,
          -13.99877869647231,
          -11.83542289525105,
          -17.98323138341936,
          -10.65164177438676,
          -5.938684536894389,
          -4.754952762920994,
          -4.936129180357069,
          -4.754952762920994,
          -8.449025164228463,
          -8.3663606239439,
          -4.229198796317967,
          -3.348060183307989,
          -3.008591133841418,
          -3.008591133841418,
          -3.008591133841418,
          -3.008591133841418,
          -3.008591133841418,
          -2.722746493216402
        ]
      ],
      "XM_003409607_3_PREDICTED_LOXODONTA_AFRICANA_CALSEQUESTRIN_2_CASQ2_MRNA": [
        [
          -8.680623076840861,
          -107.5180182649944,
          -152.2439471688482,
          -126.9470106781125,
          -80.27729180421201,
          -58.97304967797909,
          -92.54522138625885,
          -110.1793928765277,
          -91.24659767877498,
          -25.64743662636475,
          -84.59750886439167,
          -80.29131821558252,
          -69.41569017422239,
          -87.31900630852813,
          -84.23144260353781,
          -107.3544621626183,
          -92.75405492864385,
          -65.20064390156139,
          -118.0974277261806,
          -64.44408810072096,
          -31.16905165458476,
          -48.41409264166631,
          -49.88039571463548,
          -63.9421816744746,
          -74.58851726039997,
          -22.16381158307607,
          -45.80011181678345,
          -98.13609340117492,
          -52.40557289766818,
          -29.62996284032523,
          -44.3862843055071,
          -51.80725794318998,
          -20.34476915273867,
          -80.39589608610294,
          -37.84894586399841,
          -95.48021336288434,
          -38.82138433406303,
          -68.96030960905232,
          -117.4574815950335,
          -58.85985997335436,
          -46.22256669325199,
          -38.1725474153718,
          -45.25117814440235,
          -48.21175759805556,
          -57.78230110506678,
          -88.51703942171724,
          -58.61711511120583,
          -25.63264821888502,
          -65.27201723082665,
          -81.75199562436484,
          -71.04874003376534,
          -56.74941078843133,
          -79.05990324734728,
          -47.80392278811066,
          -69.40488310032427,
          -56.4419824082163,
          -51.18319848750476,
          -64.56424549244313,
          -72.19433826155176,
          -19.99977290696969,
          -92.28554093051252,
          -94.86789860206751,
          -135.7772192482902,
          -95.42843859250806,
          -41.12837758882954,
          -60.500122620656,
          -114.3229009346008,
          -101.4558292161564,
          -37.06252305089069,
          -45.09578038270553,
          -46.19603647366159,
          -60.90418930089622,
          -36.45440942445943,
          -38.2634394762523,
          -70.44504415793632,
          -26.12996876829035,
          -64.68366149449461,
          -60.07186026151406,
          -66.07259595579991,
          -12.07870765879064,
          -57.6733653206804,
          -91.17949294982071,
          -38.63713898028517,
          -22.86088472655837,
          -35.07276982509787,
          -65.83334048750301,
          -32.75700944517299,
          -112.153783177846,
          -50.87268448400118,
          -84.1712910880573,
          -69.42144793832665,
          -56.55001715497697,
          -41.34190702396809,
          -51.60685283822764,
          -64.74358123120255,
          -74.13060571063218,
          -29.08338401915595,
          -62.62290070658669,
          -54.44621230501369,
          -35.15170989626111,
          -39.86241211347426,
          -84.51409214464775,
          -43.04165322517505,
          -71.5497613055775,
          -52.20023526302624,
          -28.63360099850772,
          -44.15043754438755,
          -76.91328550317121,
          -68.10834084140988,
          -80.16054170378578,
          -146.8755813231309,
          -25.95805515948685,
          -38.31098240960747,
          -52.13379086345377,
          -41.0005854468489,
          -75.66893197405354,
          -30.44385375205313,
          -98.85724309027268,
          -39.71895438602571,
          -39.02270582123476,
          -96.0594489481865,
          -52.62929116182923,
          -89.14597068395972,
          -83.01784415757977,
          -54.364913756071,
          -21.46634774980996,
          -30.5512462133358,
          -40.21341287264404,
          -42.96895038333173,
          -50.60105549059675,
          -62.88460471801147,
          -86.17988206378803,
          -71.02586475452526,
          -38.23041684143372,
          -55.35644548215286,
          -62.92469857456263,
          -34.79884422508479,
          -37.48840149907193,
          -29.9200249245387,
          -62.33712062004086,
          -68.04385502223367,
          -49.49145659681454,
          -65.75111761390276,
          -74.82846479825713,
          -42.28610473008506,
          -42.65414893076779,
          -77.7877784541914,
          -39.33394506928828,
          -27.95406595729102,
          -83.8370441525312,
          -45.95220794439052,
          -72.48994193530619,
          -66.54775360922454,
          -73.10984228072965,
          -68.99790227607485,
          -25.90096639178207,
          -65.03551729408966,
          -58.95774731268902,
          -34.59396059723929,
          -40.10639085486508,
          -46.19961356811869,
          -85.79522524524145,
          -64.74836407592252,
          -59.97826280817367,
          -83.83798478283158,
          -90.01955117819979,
          -48.15238163130605,
          -53.86278829272629,
          -73.11963406770369,
          -59.64567417696968,
          -40.5469064493122,
          -62.26189595364966,
          -26.70428703881894,
          -26.07036876613803,
          -74.36853443788851,
          -61.51963468397581,
          -61.01003611504881,
          -66.66054554268466,
          -35.48721309730202,
          -58.12361663522358,
          -46.27481799112356,
          -65.10750190928131,
          -56.0672050702841,
          -40.46147101384159,
          -58.2239308946894,
          -49.08000855451733,
          -50.14568237813997,
          -58.79400036647645,
          -27.6475011956636,
          -85.02030381434565,
          -28.33802682819694,
          -41.15331511381614,
          -67.78615713821141,
          -66.58262208021509,
          -88.83255175399233,
          -48.02850670703004,
          -29.34791992663767,
          -23.70233971709364,
          -46.52269261082044,
          -62.30539499637726,
          -41.88942567076409,
          -42.41586344268635,
          -28.18914217921137,
          -62.8276516352004,
          -39.0293098741802,
          -43.98633741652976,
          -26.09238970672881,
          -62.52333351496162,
          -84.17667114186997,
          -77.14218292224302,
          -41.82228195325521,
          -29.50702562165175,
          -68.65808703668621,
          -46.00799698535573,
          -42.18466538806511,
          -33.32516872256691,
          -38.31985484791109,
          -26.51446643917744,
          -42.23212434228189,
          -28.09724022410928,
          -83.58180323085773,
          -27.22249272071444,
          -13.26234847158024,
          -57.63985193692702,
          -58.18257163650171,
          -79.36929942546577,
          -89.78255547647714,
          -76.84520763523743,
          -63.42315558292644,
          -67.17495925196621,
          -69.9442649339392,
          -47.22863129994241,
          -57.10714522095422,
          -33.71460566647514,
          -106.9571396886194,
          -25.30957804989267,
          -56.75906710521438,
          -45.54348660698398,
          -92.31558825687998,
          -33.05646747928489,
          -75.1150906565331,
          -26.53535699327043,
          -46.39268530371465,
          -114.1309145812523,
          -40.45668388483217,
          -27.50743968552332,
          -71.7107115781809,
          -43.28581454903903,
          -69.64956980534619,
          -61.19271073152878,
          -56.65613678087244,
          -77.32936344136323,
          -44.72040071571018,
          -60.19724113085575,
          -69.61711050128142,
          -66.46998387968159,
          -54.74402052705615,
          -40.63317163611931,
          -8.680623076840861,
          -35.58762627564494,
          -28.22548642693792,
          -70.21072963739917,
          -8.202598379029244,
          -22.89465130995428,
          -29.38214554494092,
          -37.64397835801029,
          -65.01878197172158,
          -67.39986014428041,
          -53.43641705543422,
          -52.32377958146201,
          -32.8115317316872,
          -45.21958465734602,
          -38.61311494323611,
          -49.19074487224947,
          -32.69278952955391,
          -64.46517337141647,
          -21.03640724424227,
          -44.38794176256867,
          -60.38835067075095,
          -35.35808278522097,
          -55.2730376026675,
          -25.12980347276902,
          -52.94767639030816,
          -65.91197200479317,
          -21.58241596242718,
          -27.76084331139079,
          -43.16052040143258,
          -40.6212288933521,
          -75.99537212005563,
          -39.83478093123836,
          -35.00857500501175,
          -46.0694257571873,
          -46.74752761806138,
          -37.05385367257946,
          -64.6506147669127,
          -35.65735145189363,
          -35.70752464243343,
          -96.2580000335604,
          -81.78039481469563,
          -50.06419371539074,
          -74.2163765937434,
          -64.81034422328402,
          -54.27985675454178,
          -24.90089631040351,
          -32.29370458608428,
          -88.51086059780098,
          -8.202598379029244,
          -48.34296749832755,
          -25.31188847977835,
          -65.66263267179878,
          -50.91844305602615,
          -31.73437621771774,
          -27.06216475402943,
          -48.69234623583881,
          -41.72367280797243,
          -79.53814371053372,
          -56.75602264566676,
          -73.10279865921406,
          -39.42714452678339,
          -8.202598379029244,
          -28.48221789942624,
          -27.29145626786739,
          -59.06357352868585,
          -25.00809577906669,
          -38.03152420987236,
          -63.33379061698788,
          -22.54976354349529,
          -61.67450474015149,
          -30.41807105237702,
          -66.3864504412189,
          -61.57763887499059,
          -21.06665344685863,
          -54.87355316263861,
          -57.39744556149928,
          -68.88505534681059,
          -45.43294274071984,
          -41.90860759868403,
          -49.95638816881123,
          -57.1416621385495,
          -47.24387406619561,
          -62.83605603367313,
          -25.96461598633339,
          -43.76080379645625,
          -93.4176705394765,
          -8.202598379029244,
          -25.8308705323895,
          -97.68284705995775,
          -44.08755409866707,
          -131.4862697463009,
          -40.97517008745884,
          -57.59595118615879,
          -55.14623632963063,
          -35.84555763448805,
          -45.45620437834508,
          -48.26878775858289,
          -84.05587481513109,
          -102.5153210624972,
          -74.1409402748096,
          -33.38790331823606,
          -51.01302915296593,
          -42.30412097223812,
          -38.10971936112628,
          -8.202598379029244,
          -37.66906406099547,
          -45.78199647826486,
          -45.01998164313115,
          -38.95331391960383,
          -50.84341832765379,
          -41.27371362905706,
          -61.58189171335547,
          -26.79115479649605,
          -49.86199642006154,
          -40.17743712601796,
          -82.13834563332315,
          -37.27449902643851,
          -41.08598580858349,
          -41.89182989225264,
          -52.69190152458789,
          -98.10906526459013,
          -78.31625018142157,
          -101.7771095974127,
          -100.6585799507397,
          -86.98679455121648,
          -98.59712256674284,
          -90.25306007652475,
          -111.8799417379107,
          -86.92211077406651,
          -86.14641347455836,
          -103.9801110627169,
          -103.5423981670222,
          -108.5345488688166,
          -82.0420503740722,
          -84.00730815123941,
          -85.12208347155408,
          -86.64417005982742,
          -112.4245035264217,
          -94.39798024438852,
          -109.6636271295655,
          -106.892687991922,
          -86.60277952230015,
          -97.01567745267037,
          -103.4704255836437,
          -99.18681440743035,
          -84.47026144829425,
          -64.64132199957444,
          -84.3460309694889,
          -72.98022202458736,
          -58.71930225102009,
          -30.33867147225602,
          -13.67880911900128,
          -35.79531767884306,
          -35.42798734778876,
          -18.63552818012754,
          -12.24040718769336,
          -16.50798210121691,
          -18.92578533055388,
          -19.31971839256717,
          -19.6206714416457,
          -9.393304096072203,
          -13.9994156775307,
          -11.8326947771662,
          -17.98208898096176,
          -10.65151158700457,
          -5.937545390063928,
          -4.755850508116254,
          -4.933005383865494,
          -4.755850508116254,
          -8.449959406271669,
          -8.364926869583826,
          -4.229149590045911,
          -3.34806018330799,
          -3.00859113384142,
          -3.00859113384142,
          -3.00859113384142,
          -3.00859113384142,
          -3.00859113384142,
          -2.722746493216404
        ]
      ],
      "XM_010968259_2_PREDICTED_CAMELUS_BACTRIANUS_CALSEQUESTRIN_2_CASQ2_MRNA": [
        [
          -8.68018531151926,
          -107.537986447495,
          -152.2763091921463,
          -126.9220253841919,
          -80.22609004492921,
          -59.00709131847946,
          -92.37014253575114,
          -110.1842437170368,
          -90.94622020805873,
          -25.65640177028619,
          -84.61067019861856,
          -80.34007924216996,
          -69.44975370159887,
          -87.33675120410606,
          -84.29870990433696,
          -107.3861419980427,
          -92.6947733003958,
          -65.20241225388077,
          -118.0699209402472,
          -64.46400859656832,
          -31.20328879295284,
          -48.41995781477047,
          -49.87335277758683,
          -63.95972739857871,
          -74.60063323001077,
          -22.17093569738877,
          -45.80416843347518,
          -97.88754017369274,
          -52.44213927655453,
          -29.61055078567874,
          -44.41259513749387,
          -51.82683886573716,
          -20.34767072499687,
          -80.42577479743235,
          -37.86919689097385,
          -95.47678811584515,
          -38.65417132435461,
          -68.98604576893753,
          -117.3966221418845,
          -58.86977409150896,
          -46.2337737919627,
          -38.18372399604971,
          -45.26645222060817,
          -48.21122952188261,
          -57.77441455715037,
          -88.3446043666763,
          -58.65018159898382,
          -25.64466290787117,
          -65.29910689528083,
          -81.6896906616739,
          -71.13281698148037,
          -56.79412356931214,
          -79.08483645814292,
          -47.81690848153904,
          -69.44100929834943,
          -56.46217673592609,
          -51.20043260497172,
          -64.58341932580876,
          -72.22786870510241,
          -20.00048199537709,
          -92.29833572024884,
          -94.97644291037842,
          -135.8241927757491,
          -95.47155285414382,
          -41.1389331741637,
          -60.54970698456783,
          -114.3984795302775,
          -101.2510809888629,
          -37.04584844461533,
          -45.10886106160969,
          -46.20638366053431,
          -60.92202857663796,
          -36.42022426854621,
          -38.26558122291795,
          -70.4785780015332,
          -26.16011369971158,
          -64.71319822678379,
          -60.07601095154504,
          -66.06161882333132,
          -12.07952220365774,
          -57.68820781786842,
          -91.19778388352722,
          -38.66502544409406,
          -22.86064114480317,
          -34.89685911389972,
          -65.84757967586113,
          -32.8127194118349,
          -112.163787958356,
          -50.89791820890015,
          -84.22929948786485,
          -69.4372856105892,
          -56.57922405905349,
          -41.36283391356547,
          -51.62291377903489,
          -64.41535059796692,
          -74.15816857369417,
          -29.09195515410975,
          -62.64592121499967,
          -54.45395555843548,
          -35.14683400666605,
          -39.88683405084143,
          -84.49135988057961,
          -42.86677923135588,
          -71.57854837762687,
          -52.20072282012442,
          -28.64338466557066,
          -44.17586575224404,
          -76.92328527872047,
          -68.14008296361713,
          -80.21048546626673,
          -146.5009103309205,
          -25.96785796983969,
          -38.3231833860407,
          -52.16287110502232,
          -41.02259153291782,
          -75.6940859734083,
          -30.46008010698289,
          -98.91161263816907,
          -39.74949299986908,
          -39.03122350033865,
          -96.08035527806942,
          -52.64587136976302,
          -89.15793687429193,
          -82.8574285781907,
          -54.36322011901832,
          -21.47153882068404,
          -30.55857118100232,
          -40.04061304985314,
          -42.98615317977674,
          -50.62510484871996,
          -62.89192235909934,
          -86.18311200975964,
          -71.07127558051117,
          -38.21264092193225,
          -55.38026697433271,
          -62.93428722273269,
          -34.80383080251715,
          -37.51777520158988,
          -29.92845419721127,
          -62.16821118935711,
          -68.03337449423722,
          -49.51475462106367,
          -65.75383802673383,
          -74.84342883124276,
          -42.30054462263553,
          -42.6540524753003,
          -77.80772825189865,
          -39.34334351893034,
          -27.94982354285176,
          -83.8818965187688,
          -45.96375932832629,
          -72.44293017152667,
          -66.5707057692104,
          -73.12546875034579,
          -69.08292766137149,
          -25.9056227934901,
          -65.07610681025221,
          -58.96484667694831,
          -34.6111806419819,
          -40.10327569338028,
          -46.23889287097041,
          -85.79625554627421,
          -64.76337497051503,
          -59.99346656805535,
          -83.85507122066566,
          -90.16722676213874,
          -48.17292890165741,
          -53.88200340287649,
          -73.1332752996629,
          -59.66340573452206,
          -40.54295212227312,
          -61.90821867421699,
          -26.71692525992246,
          -26.07895034539354,
          -74.352127478721,
          -61.21042611037014,
          -61.00988356596706,
          -66.65466932717166,
          -35.49158904382281,
          -58.11439238246437,
          -46.29227908177285,
          -65.09544393760198,
          -56.05800346704321,
          -40.48029695374655,
          -58.24709115637717,
          -49.0867862601425,
          -50.17465537422714,
          -58.81304061719948,
          -27.65706539363895,
          -85.00534876671773,
          -28.34882557129696,
          -41.13817249676312,
          -67.80028120521348,
          -66.55382554393023,
          -88.88577159448423,
          -48.04558341443931,
          -29.36613903465527,
          -23.71026919366003,
          -46.52994758829292,
          -62.30851531114393,
          -41.90660029569703,
          -42.42849590977954,
          -28.20745964493487,
          -62.73248581176772,
          -39.05571278989524,
          -43.99717888118582,
          -26.10137796014483,
          -62.54297850693722,
          -84.20688039634413,
          -77.16677331695305,
          -41.83019627719786,
          -29.51125135990052,
          -68.65205587760157,
          -46.02962415487424,
          -42.20166725630154,
          -33.33841791981688,
          -38.34385719718743,
          -26.5256140647408,
          -42.17732764715782,
          -28.10097378584347,
          -83.386763693223,
          -27.23618779898373,
          -13.25902353388748,
          -57.69444589814022,
          -58.18288508069526,
          -79.39483903402677,
          -89.88400889033036,
          -76.8896983210403,
          -63.45755881805413,
          -67.20088299090392,
          -69.98278470504346,
          -47.04321686143551,
          -57.11862950786104,
          -33.75037525752655,
          -106.9644330678135,
          -25.32247301955307,
          -56.76121451566405,
          -45.57081180332281,
          -92.28650242695117,
          -33.06698329966885,
          -75.11174454007798,
          -26.54707916495225,
          -46.39861851903424,
          -114.0854290639537,
          -40.43492897758194,
          -27.55515862492376,
          -71.73795320486346,
          -43.31031137486465,
          -69.71199269561393,
          -61.2057730591491,
          -56.68300951175922,
          -77.32940371024958,
          -44.75197340145001,
          -60.21652354498048,
          -69.42136730452107,
          -66.50505423739068,
          -54.77080340223867,
          -40.67148007367307,
          -8.68018531151926,
          -35.59450278764542,
          -28.23959926583185,
          -70.2370105356354,
          -8.200238299554943,
          -22.90481569729992,
          -29.39728152007552,
          -37.46069785758085,
          -65.02064475426785,
          -67.4467178093758,
          -53.42488175958872,
          -52.34726601071028,
          -32.6892791389846,
          -45.23819949989527,
          -38.61315576991304,
          -49.23659111598732,
          -32.70208675266729,
          -64.4872104706293,
          -21.04107708933974,
          -44.43770738505862,
          -60.44468447176597,
          -35.33999546224884,
          -55.30487059299914,
          -25.13924474877556,
          -52.77685438883617,
          -65.89309321748094,
          -21.58504298278793,
          -27.79465650169003,
          -43.1837503338262,
          -40.63865002828914,
          -76.05114363581801,
          -39.85574937573148,
          -35.04775565979104,
          -46.08842513938638,
          -46.75611859414779,
          -37.0648479939386,
          -64.69387967539754,
          -35.66890170791229,
          -35.71130309759276,
          -96.24868692787734,
          -81.81525270166381,
          -50.0916042847318,
          -74.17013268962918,
          -64.81729610330149,
          -54.31149725853003,
          -24.90925293176415,
          -32.12523119048303,
          -88.53449755202942,
          -8.200238299554943,
          -48.19211774573181,
          -25.31994675068646,
          -65.626758727161,
          -50.93805407949453,
          -31.74685069279885,
          -27.07417428237316,
          -48.71385145668725,
          -41.73508856494881,
          -79.51460335890086,
          -56.78489798808745,
          -73.13220386452826,
          -39.44245932851354,
          -8.200238299554943,
          -28.50319695418917,
          -27.30122709161592,
          -58.87087666200327,
          -25.02199697326786,
          -38.03493924717929,
          -63.3353121124738,
          -22.55594924943652,
          -61.55651313742268,
          -30.41761593972675,
          -66.39633491982238,
          -61.58493033481336,
          -21.06824265761332,
          -54.89355261500579,
          -57.40879366161028,
          -68.89211979048042,
          -45.43893387004933,
          -41.92394868093844,
          -49.97351751208792,
          -57.17716932127546,
          -47.24600980286209,
          -62.65412196524424,
          -25.95393491290413,
          -43.79006782151334,
          -93.41975646655247,
          -8.200238299554943,
          -25.8253079342814,
          -97.75080209457047,
          -44.11274423353844,
          -131.4886304359439,
          -40.985276601983,
          -57.5949286116003,
          -55.16541797698149,
          -35.84958541782489,
          -45.46513307000153,
          -48.2604058819538,
          -83.84995159373861,
          -102.5714115553551,
          -74.15376088161474,
          -33.40348016927619,
          -51.03362977558197,
          -42.30470552177107,
          -38.12668183553616,
          -8.200238299554943,
          -37.67357760092607,
          -45.6143690312436,
          -45.02310024919407,
          -38.95964821229699,
          -50.86991838344686,
          -41.3186301505897,
          -61.60397603914603,
          -26.79903819069563,
          -49.8766060914005,
          -40.00360243993156,
          -82.13949198318168,
          -37.11578764866029,
          -40.9603153290411,
          -41.91371820407004,
          -52.7036084086084,
          -98.2503458617067,
          -78.34907287391736,
          -101.6236688509067,
          -100.5230239517397,
          -86.90432770367897,
          -98.60913468909362,
          -90.37244376653754,
          -111.8824745461571,
          -87.02278889546318,
          -86.1081415083937,
          -104.0542161766792,
          -103.619300473827,
          -108.2818712157312,
          -81.85675389206554,
          -83.95295966830831,
          -85.38152759651814,
          -85.85643649505,
          -115.1215636651807,
          -94.48003346242129,
          -110.2431017201112,
          -111.8119012908064,
          -86.62724296294878,
          -96.14762030433076,
          -103.3629022685963,
          -100.507087012308,
          -84.42310609578868,
          -64.66186512237198,
          -84.48614474264545,
          -72.96055969724418,
          -58.52680983324075,
          -30.32236457486266,
          -13.67291254775616,
          -35.84549686839993,
          -35.44624480096635,
          -18.60783828200412,
          -12.24064784523013,
          -16.50998673263953,
          -18.92410986250603,
          -19.31973760709921,
          -19.62284627545058,
          -9.39358905409762,
          -13.99588276975569,
          -11.82994930675727,
          -17.98097512823649,
          -10.64827044144521,
          -5.937750259930787,
          -4.75573846527882,
          -4.933112607622043,
          -4.75573846527882,
          -8.4472625900755,
          -8.362449428938374,
          -4.229255181942626,
          -3.348060183307989,
          -3.00859113384142,
          -3.00859113384142,
          -3.00859113384142,
          -3.00859113384142,
          -3.00859113384142,
          -2.722746493216404
        ]
      ],
      "XM_011285085_4_PREDICTED_FELIS_CATUS_CALSEQUESTRIN_2_CASQ2_MRNA": [
        [
          -8.677135811370519,
          -107.5140846945527,
          -152.2450808641624,
          -126.8720407869922,
          -80.23322393536478,
          -58.96530603180594,
          -92.45346229784064,
          -110.1720065943847,
          -91.38912390947527,
          -25.64813771717355,
          -84.66364296966816,
          -80.32140960007735,
          -69.42708247039417,
          -87.3309057292461,
          -84.25573787972392,
          -107.3643388786043,
          -92.65605887390569,
          -65.19847783684442,
          -118.0654836357663,
          -64.44331932914388,
          -31.18083565396105,
          -48.41856076592594,
          -49.85835966202947,
          -63.92223316877575,
          -74.58044808071595,
          -22.16261432368479,
          -45.7973224621474,
          -98.15881962502452,
          -52.42366880015597,
          -29.62929100097402,
          -44.39682365724899,
          -51.80529130897601,
          -20.3449074311502,
          -80.39521426297354,
          -37.84459319720552,
          -95.45575216160188,
          -38.80380398054083,
          -68.96583550804696,
          -117.5365163107453,
          -58.86404163468312,
          -46.22025989982528,
          -38.17025090533183,
          -45.2611321717652,
          -48.20877399015217,
          -57.78155703645024,
          -88.52639546049333,
          -58.63312454086195,
          -25.62935316172733,
          -65.29291174285618,
          -81.75129750128593,
          -71.11302445944463,
          -56.79670253917658,
          -79.05146221211399,
          -47.80096926555858,
          -69.40322711863158,
          -56.44615798835403,
          -51.18045018874461,
          -64.55488712024567,
          -72.21487418596388,
          -19.99903583986832,
          -92.2828029527384,
          -94.84717922790836,
          -135.7836098298455,
          -95.45387436670467,
          -41.12925495023536,
          -60.54804215624952,
          -114.3438623603558,
          -101.435081577907,
          -37.05293046886936,
          -45.0907760463195,
          -46.19499912114495,
          -60.90289422780739,
          -36.42809275362441,
          -38.34216475136751,
          -70.44204180785208,
          -26.14952750959773,
          -64.70110903744587,
          -60.13213626824067,
          -66.04876842343872,
          -12.07489100273812,
          -57.66962127811438,
          -91.18578792167013,
          -38.63419793022475,
          -22.85800351576345,
          -35.07197020681902,
          -65.84059048895845,
          -32.78248562780234,
          -112.1595370045358,
          -50.87067513250869,
          -84.21009696033614,
          -69.42054918970406,
          -56.54437149501705,
          -41.33850183986738,
          -51.61275819294175,
          -64.74010487620495,
          -74.12688400203133,
          -29.08203137681556,
          -62.63898275691402,
          -54.4395084435406,
          -35.12192196592466,
          -39.86598081086633,
          -84.51733937239159,
          -43.03914345287529,
          -71.5501087620207,
          -52.19520314268848,
          -28.63176361011134,
          -44.14305080720577,
          -76.943375982074,
          -68.10477760853104,
          -80.19895174100603,
          -146.8465139718448,
          -25.95561309609609,
          -38.3080679889441,
          -52.13028271902543,
          -40.97681882964412,
          -75.67432049832551,
          -30.44299162669712,
          -98.85264293631604,
          -39.72126512428803,
          -39.02241989488083,
          -96.04517646627102,
          -52.63416387198192,
          -89.14655436708168,
          -83.01757664012274,
          -54.35719201962085,
          -21.46304796291697,
          -30.55191876061168,
          -40.20900322563198,
          -42.96742125726919,
          -50.58374872854141,
          -62.888031270528,
          -86.18293383942581,
          -71.05153131293412,
          -38.21932309705917,
          -55.35409249140307,
          -62.92376439014742,
          -34.79517412199948,
          -37.49293673084133,
          -29.91391281609672,
          -62.33647728921667,
          -68.03103521508118,
          -49.480794139817,
          -65.74452977833415,
          -74.83151710058226,
          -42.2668538756828,
          -42.64444310895746,
          -77.76795468926728,
          -39.3303346797719,
          -27.95208555800037,
          -83.8517902972649,
          -45.93238076529411,
          -72.45147449462458,
          -66.54532923793741,
          -73.09732332929634,
          -69.03921763711267,
          -25.90014734098359,
          -65.03716432895123,
          -58.94705146025292,
          -34.59200990830235,
          -40.1000623875842,
          -46.20993988582749,
          -85.79021063537994,
          -64.73600651823224,
          -59.97232663431829,
          -83.84238975734141,
          -90.1259579007664,
          -48.14683422003907,
          -53.83847048043684,
          -73.11988221415336,
          -59.63321015664935,
          -40.544037407151,
          -62.33542511839724,
          -26.70218262007997,
          -26.06788490694034,
          -74.32359396393005,
          -61.52523124445038,
          -60.96648470227388,
          -66.66242206474591,
          -35.47142192726268,
          -58.06369034063119,
          -46.27353722794917,
          -65.10689209672661,
          -56.06371991886891,
          -40.46067165122927,
          -58.21574636608123,
          -49.07932926613886,
          -50.14245481938276,
          -58.79016602551052,
          -27.64528001378504,
          -85.018931663645,
          -28.33707788124353,
          -41.14015577871003,
          -67.7820438800884,
          -66.58072983040282,
          -88.85840487758239,
          -48.02781580736875,
          -29.35274238608654,
          -23.70313895160624,
          -46.53960447509532,
          -62.28464703837993,
          -41.87716467967434,
          -42.41660660795188,
          -28.18335132051153,
          -62.84887886288115,
          -39.0291285334884,
          -43.9825610358151,
          -26.08997806756274,
          -62.52121992341634,
          -84.1873534891074,
          -77.15018606781705,
          -41.82038528184322,
          -29.50280779022916,
          -68.659505484687,
          -46.00250811917847,
          -42.20159356929017,
          -33.32107004019949,
          -38.33284144270564,
          -26.51337058264775,
          -42.23370594033621,
          -28.09534671585648,
          -83.57522826718139,
          -27.22006452772665,
          -13.25937673606294,
          -57.6686548767469,
          -58.18355694957565,
          -79.38039434810489,
          -89.8541547596491,
          -76.86037550375954,
          -63.42137294557877,
          -67.15046051887546,
          -69.93827868510212,
          -47.22597215164965,
          -57.10717834477697,
          -33.7412888407584,
          -106.9535187583741,
          -25.30584944278613,
          -56.7575521454436,
          -45.56769207427351,
          -92.27698248370362,
          -33.05446787799657,
          -75.11407687721999,
          -26.53524936373799,
          -46.34562363409732,
          -114.1383271002779,
          -40.45176029048555,
          -27.51483723038505,
          -71.71178085881435,
          -43.27886487549788,
          -69.68082022548872,
          -61.20958145336576,
          -56.63305129712484,
          -77.35062418235758,
          -44.71594502139859,
          -60.19057803635023,
          -69.61319974138868,
          -66.46315220258953,
          -54.7372814563047,
          -40.65268971912852,
          -8.677135811370519,
          -35.58864978615975,
          -28.22111950783001,
          -70.20529114878937,
          -8.201036673961072,
          -22.89333170177762,
          -29.37780004036982,
          -37.64076201512308,
          -65.02127314875555,
          -67.40220582822712,
          -53.43284025022923,
          -52.32367477760771,
          -32.81684640857004,
          -45.21579432308497,
          -38.60870524417849,
          -49.20733374083902,
          -32.69095101806573,
          -64.4596358727956,
          -21.03529178883371,
          -44.3810916914933,
          -60.41239495333028,
          -35.34822028511498,
          -55.26929087237566,
          -25.12808381139175,
          -52.92423580908672,
          -65.90499444977172,
          -21.57523801329592,
          -27.7850290537239,
          -43.15849629993977,
          -40.60445077136641,
          -76.01867743380757,
          -39.83580969669732,
          -35.0222910343271,
          -46.07004029364759,
          -46.74651634206032,
          -37.05195409539385,
          -64.67698475485855,
          -35.65698210863635,
          -35.70297419854339,
          -96.22920527253247,
          -81.78025608711505,
          -50.08771858517726,
          -74.2077924120023,
          -64.8050902010184,
          -54.27853602649053,
          -24.89813993082416,
          -32.29101679786739,
          -88.50987210852821,
          -8.201036673961072,
          -48.33900580724996,
          -25.31187370290671,
          -65.65811055702878,
          -50.90802972903297,
          -31.734513969373,
          -27.05986891771549,
          -48.68874677844696,
          -41.71930328725423,
          -79.53426599000693,
          -56.77309357369124,
          -73.10672310516004,
          -39.42220387685086,
          -8.201036673961072,
          -28.47909435799835,
          -27.29245937107076,
          -59.0607341644461,
          -25.00646549692263,
          -38.0296719221007,
          -63.33050598525652,
          -22.55133096735495,
          -61.69967979251729,
          -30.41963617288511,
          -66.38172185640616,
          -61.57424464921877,
          -21.06540755696152,
          -54.86821698354286,
          -57.39500460559134,
          -68.88285155095366,
          -45.42932826490215,
          -41.90310256415174,
          -49.9487356881075,
          -57.13717177856876,
          -47.23799836811401,
          -62.85038460849045,
          -25.96283650688,
          -43.74027058592379,
          -93.41311652160391,
          -8.201036673961072,
          -25.82738407824306,
          -97.73703613726495,
          -44.0864491939616,
          -131.4728960214638,
          -40.970404786012,
          -57.67022148885112,
          -55.12638063584146,
          -35.83839679641998,
          -45.44939235297376,
          -48.26050940694422,
          -84.04645913622939,
          -102.5428006007666,
          -74.15060548841586,
          -33.39043347734322,
          -51.0102324210127,
          -42.2895024551952,
          -38.10802049233151,
          -8.201036673961072,
          -37.65193262527723,
          -45.78293037283565,
          -45.01349342726652,
          -38.95109971960824,
          -50.83851420500736,
          -41.25341101549861,
          -61.56376979221903,
          -26.78860619828853,
          -49.85695104649892,
          -40.17159553058264,
          -82.13268517526085,
          -37.27770261704447,
          -41.07246814976862,
          -41.87075616487885,
          -52.68276292636472,
          -98.22284156233704,
          -78.2907502165097,
          -101.8048893986538,
          -100.7150023145279,
          -86.98541588602686,
          -98.57599933489647,
          -90.34248597601632,
          -111.6695577889669,
          -87.02002758643245,
          -86.15148217784974,
          -104.0554399435321,
          -103.575169926381,
          -108.4445483005426,
          -82.0398130422335,
          -83.88979904212522,
          -85.20819482702133,
          -85.77568695163623,
          -112.3399009200558,
          -94.40422235478616,
          -109.9089489530084,
          -106.9639633299839,
          -86.64543692152019,
          -96.1539016070412,
          -103.4932532836937,
          -99.19204261172675,
          -84.41607028756573,
          -64.66502906103058,
          -84.90291212849277,
          -72.95734612256186,
          -58.74412030558922,
          -30.31634069316469,
          -13.67786000566618,
          -35.81600037910624,
          -35.43727782756535,
          -18.624232404229,
          -12.2402775042746,
          -16.50874879991825,
          -18.92509554558799,
          -19.31952321968685,
          -19.62202193540993,
          -9.39257894125179,
          -13.99102132895142,
          -11.83235294641399,
          -17.98242019707408,
          -10.65105231962818,
          -5.937250340828026,
          -4.75606554099569,
          -4.932735623721598,
          -4.75606554099569,
          -8.450088031244821,
          -8.364779675211617,
          -4.229046603710929,
          -3.34806018330799,
          -3.008591133841421,
          -3.008591133841421,
          -3.008591133841421,
          -3.008591133841421,
          -3.008591133841421,
          -2.722746493216404
        ]
      ],
      "XM_015875063_2_PREDICTED_COTURNIX_JAPONICA_CALSEQUESTRIN_2_CASQ2_TRANSCRIPT_VARIANT_X1_MRNA": [
        [
          -8.678066625841591,
          -107.5121125288496,
          -152.2507330794783,
          -126.8763202773433,
          -80.22868326813285,
          -58.96368013246256,
          -92.44937192603882,
          -110.172809968838,
          -91.39199569161494,
          -25.64744713277353,
          -84.66732693249838,
          -80.31961142350082,
          -69.42594683382391,
          -87.32988138796642,
          -84.25772430270797,
          -107.3577020563557,
          -92.65412147707393,
          -65.19636083490559,
          -118.0595417459642,
          -64.40802705979931,
          -31.18227017120769,
          -48.41891669459138,
          -49.88214633163363,
          -63.88315167964166,
          -74.58327428769469,
          -22.15963765169683,
          -45.79537860608423,
          -98.16208221576497,
          -52.42609732062725,
          -29.62897290672611,
          -44.39800752920775,
          -51.80506190675795,
          -20.34410968099124,
          -80.35291287263738,
          -37.84647167496036,
          -95.47171688958743,
          -38.82402633764331,
          -68.96683117915448,
          -117.5037665807606,
          -58.86452035673591,
          -46.22006692325328,
          -38.17247208337254,
          -45.26114527418316,
          -48.20682652974347,
          -58.78058403837171,
          -88.5317327349733,
          -58.63387135068794,
          -25.63189077993221,
          -65.29666257103227,
          -81.75458601690784,
          -71.10410516518719,
          -56.79160220405315,
          -79.05126329704088,
          -47.80134412438322,
          -69.40572925313064,
          -56.44887740093179,
          -51.17859689943064,
          -64.52596403777876,
          -72.21344201754951,
          -19.9996293419524,
          -92.25147998387446,
          -94.84727865677883,
          -135.4677426898261,
          -95.41830077234992,
          -41.12787175936611,
          -60.54778914991415,
          -114.3481021811108,
          -101.4352968164572,
          -37.05253946306639,
          -45.09207781454403,
          -46.19463107082526,
          -60.90170901629681,
          -36.44242503286564,
          -38.33881539634307,
          -70.45063081547102,
          -26.15036282866108,
          -64.69869288767401,
          -60.13241387461196,
          -66.05440401769033,
          -12.07796137190754,
          -57.67054287233931,
          -91.18997578060426,
          -38.6353803115201,
          -22.85710225372659,
          -35.07124251355597,
          -65.83947637266259,
          -32.78147136644554,
          -112.1628067286809,
          -50.8482183412311,
          -84.2111778249978,
          -69.42784928755009,
          -56.54614525498647,
          -41.33642321179229,
          -51.61453195479839,
          -64.73854918822572,
          -74.12945919522323,
          -29.08313948619825,
          -62.63337270203714,
          -54.43952278796601,
          -35.12457014339037,
          -39.8651995327314,
          -84.51406460575083,
          -43.0375117711102,
          -71.54730651354794,
          -52.19461247851691,
          -28.63593936587393,
          -44.13974832592681,
          -76.90194896504781,
          -68.10673069388469,
          -80.20440701801547,
          -146.8482666670957,
          -25.95595685893059,
          -38.30833514135357,
          -52.13180696978863,
          -40.99773105194551,
          -75.67006976207952,
          -30.43966683510895,
          -98.84983451571155,
          -39.71990398036515,
          -39.02077299578535,
          -96.06397601692602,
          -52.62719856257743,
          -89.14259115721578,
          -83.01660157372623,
          -54.3545116910657,
          -21.46631729591357,
          -30.54860957803495,
          -40.21802578631589,
          -42.96656198847776,
          -50.60366252371786,
          -62.88946991872162,
          -86.18410066228665,
          -71.05085099057854,
          -38.18637821562265,
          -55.35446807043009,
          -62.92057036154856,
          -34.79748537038153,
          -37.50141526017363,
          -29.91220675616106,
          -62.33479195596947,
          -68.0313407294832,
          -49.49406837757697,
          -65.74070378141147,
          -74.83222244567376,
          -42.28457850911482,
          -42.6477362153621,
          -77.73757102892233,
          -39.32787883594264,
          -27.95862040167294,
          -83.71694853845118,
          -45.93505063147628,
          -72.45076902732129,
          -66.5442565294966,
          -73.09836698445268,
          -69.04323530913126,
          -25.89974091969361,
          -65.03385198753543,
          -58.95069260694999,
          -34.59326283166361,
          -40.09946550189066,
          -46.21009461817081,
          -85.78805319134555,
          -64.73926010785476,
          -59.96839292850031,
          -83.84444682271021,
          -90.19011796770374,
          -48.14950778582255,
          -53.85862119878432,
          -73.10514517116556,
          -59.63467413796669,
          -40.54472401180197,
          -62.33179304838659,
          -26.70264082838279,
          -26.07332439201556,
          -74.32476145363798,
          -61.54349754323261,
          -60.96267164329238,
          -66.66323368556061,
          -35.47614645332735,
          -58.06145283424419,
          -46.2407514407028,
          -65.10430667640415,
          -56.06828182423158,
          -40.45814427220213,
          -58.21490084022141,
          -49.07681586923282,
          -50.14361265188313,
          -58.79134547422819,
          -27.647776209821,
          -85.01922516781556,
          -28.33588600177443,
          -41.14559538162293,
          -67.78186640474588,
          -66.57617797830218,
          -88.85666303301164,
          -48.0272605491058,
          -29.35324587599505,
          -23.70135940322478,
          -46.53945124307462,
          -62.30312872819688,
          -41.8771356385295,
          -42.41499661884073,
          -28.18748239004027,
          -62.85355003496774,
          -39.02724742955477,
          -43.99060375065201,
          -26.0902980933564,
          -62.52043530407602,
          -84.20360064200938,
          -77.15393977360674,
          -41.82158193596339,
          -29.50586373477746,
          -68.65891586014853,
          -45.99519655270561,
          -42.19865664250259,
          -33.32240366282921,
          -38.33441083593153,
          -26.51140657133462,
          -42.23650572619405,
          -28.09608485317708,
          -83.57552499229703,
          -27.22026152805767,
          -13.25999581546095,
          -57.7193434402103,
          -58.16990876398677,
          -79.37419264343754,
          -89.84620363512985,
          -76.85569728134962,
          -63.42164832847054,
          -67.15128059612616,
          -69.9384326663911,
          -47.22838516398332,
          -57.10873534860055,
          -33.74017157697696,
          -106.9585915766485,
          -25.31052174745701,
          -56.75740305707199,
          -45.5674671250396,
          -92.26802431327354,
          -33.0547069448562,
          -75.11483911465618,
          -26.53404101513195,
          -46.36532947807604,
          -114.1359730919275,
          -40.45111519004307,
          -27.53147110779339,
          -71.71342891044664,
          -43.28577917982665,
          -69.68190862321657,
          -61.21143885610991,
          -56.65395332762909,
          -77.35225949760934,
          -44.71675131789256,
          -60.19608302606404,
          -69.58276135646068,
          -66.46617676589122,
          -54.74129972924315,
          -40.6519954440211,
          -8.678066625841591,
          -35.58581820905388,
          -28.22081244530038,
          -70.20365199428696,
          -8.200897251001864,
          -22.89509426052048,
          -29.38026325836365,
          -37.64304024629199,
          -65.01711420890885,
          -67.42009128346648,
          -53.43741735164591,
          -52.32407608274106,
          -32.81716337719722,
          -45.19408123561341,
          -38.61024100617935,
          -49.20869069389934,
          -32.68925511227235,
          -64.46632799328518,
          -21.03929847251535,
          -44.38063023386623,
          -60.4163892671605,
          -35.34876405313643,
          -55.2731370192027,
          -25.1290276371063,
          -52.94665469396489,
          -65.90590983445311,
          -21.57437274567376,
          -27.78349518934328,
          -43.16045938639783,
          -40.61414764610634,
          -76.02207583148368,
          -39.83425587041123,
          -35.02272050560001,
          -46.06890089557436,
          -46.74609839624942,
          -37.0511586523578,
          -64.6746268865452,
          -35.65552223629344,
          -35.70457107329029,
          -96.2508979671489,
          -81.78159463175018,
          -50.08821738097551,
          -74.20872613867573,
          -64.80203485200556,
          -54.27928824473235,
          -24.89949124749042,
          -32.29306860207785,
          -88.51254348494348,
          -8.200897251001864,
          -48.34982135818372,
          -25.30997906864642,
          -65.66080420117709,
          -50.90920596520543,
          -31.73231228757396,
          -27.06065805019115,
          -48.69014688106119,
          -41.72030703757827,
          -79.52373585654354,
          -56.77162501637262,
          -73.10541765971027,
          -39.42123024856294,
          -8.200897251001864,
          -28.47614147415718,
          -27.29566769522425,
          -59.02622740352029,
          -25.00591349628904,
          -38.03090752133107,
          -63.33103623968873,
          -22.54784907761417,
          -61.69648512007897,
          -30.41710870780877,
          -66.38337565886184,
          -61.54535139532814,
          -21.06720420800026,
          -54.87348985643451,
          -57.39272718760414,
          -68.88572708480999,
          -45.43095392368171,
          -41.8849437135414,
          -49.95072742394264,
          -57.13789066631543,
          -47.24271021360309,
          -62.86331734092749,
          -25.96938495396722,
          -43.75952817086427,
          -93.41524528074841,
          -8.200897251001864,
          -25.82805076508829,
          -97.64109492673572,
          -44.08636216386095,
          -131.4776656531909,
          -40.97736315768478,
          -57.67314186172021,
          -55.14441658019913,
          -35.83793760548449,
          -45.44917609318987,
          -48.25800178954564,
          -84.05083264812394,
          -102.5375545852079,
          -74.14879479471269,
          -33.3905659508722,
          -51.00594850446102,
          -42.29348850422752,
          -38.10670088299387,
          -8.200897251001864,
          -37.65457036233663,
          -45.74818059817866,
          -45.01704138510937,
          -38.95113416995628,
          -50.83925209749162,
          -41.26722471049839,
          -61.5777583443229,
          -26.78911453107966,
          -49.85613972723508,
          -40.14095903166324,
          -82.13671330798729,
          -37.2803335760197,
          -41.0889762622584,
          -41.88934975462436,
          -52.66073544153164,
          -98.19567957543066,
          -78.28631714070711,
          -101.8093040120924,
          -100.7289874229606,
          -86.99030796489251,
          -98.58057211044961,
          -90.47654548006918,
          -111.6731757985522,
          -87.02752110328113,
          -86.16545752128013,
          -104.0872089993396,
          -103.5761434012392,
          -108.4400022740551,
          -82.04842478744531,
          -83.89120212762009,
          -85.2140650718024,
          -85.78658117807342,
          -112.333182493926,
          -94.39553167172824,
          -109.8838346180931,
          -106.9738994262471,
          -86.62426493853567,
          -96.15785845647726,
          -103.5098385324842,
          -99.24717031349743,
          -84.41181889870879,
          -64.66211472150844,
          -84.47205307258272,
          -72.95684227863468,
          -58.74719787244973,
          -30.31546663970046,
          -13.67581523817765,
          -35.8526233735175,
          -35.43557928837038,
          -18.62203997682091,
          -12.23992836332394,
          -16.50819184516127,
          -18.92651572088432,
          -19.32152349064148,
          -19.62026647648413,
          -9.393514815003616,
          -13.99184726335582,
          -11.83205016058127,
          -17.98167245833952,
          -10.65066161039169,
          -5.937504597005711,
          -4.755741733004546,
          -4.933061158537233,
          -4.755741733004546,
          -8.449670855540578,
          -8.364584366799678,
          -4.229215422895948,
          -3.34806018330799,
          -3.008591133841417,
          -3.008591133841417,
          -3.008591133841417,
          -3.008591133841417,
          -3.008591133841417,
          -2.722746493216403
        ]
      ],
      "XM_025994688_1_PREDICTED_VULPES_VULPES_CALSEQUESTRIN_2_CASQ2_MRNA": [
        [
          -8.678984923123362,
          -107.5184911591618,
          -152.2514724793511,
          -126.8580567757116,
          -80.2238770101994,
          -58.96982595183017,
          -92.45010474831642,
          -110.1465979806853,
          -91.32579925559551,
          -25.64803143714627,
          -84.66881789789491,
          -80.31713730092861,
          -69.42696411336551,
          -87.3335948952556,
          -84.25902042695566,
          -107.2983699781873,
          -92.65161242081444,
          -65.19367712157432,
          -118.0338676581329,
          -64.44334092550676,
          -31.18425689666875,
          -48.41530753176453,
          -49.88051117520744,
          -63.92529552450144,
          -74.58151332944679,
          -22.16205115207329,
          -45.79862433136086,
          -98.16039171261761,
          -52.42680678492623,
          -29.59860729407754,
          -44.39957806545583,
          -51.77613629364473,
          -20.34426776916818,
          -80.36253449368184,
          -37.84862759011097,
          -95.47431733377738,
          -38.82463411416635,
          -68.93827353180292,
          -117.5361940341941,
          -58.86482713244285,
          -46.21996842314217,
          -38.17081927683301,
          -45.26124170426468,
          -48.20912361645064,
          -57.77678855611642,
          -88.52819636521022,
          -58.63593106304099,
          -25.63180337140719,
          -65.29380927323315,
          -81.75831321959612,
          -71.10087953309613,
          -56.78695448765067,
          -79.01606675707629,
          -47.80027838055922,
          -69.40697367476152,
          -56.443940259305,
          -51.18084827782441,
          -64.55902648550338,
          -72.2153576719929,
          -19.99978011906309,
          -92.15668864703517,
          -94.85282050185552,
          -135.7792612417663,
          -95.42101884553946,
          -41.12783622028381,
          -60.55171897937607,
          -114.3514272824783,
          -101.4316561521398,
          -37.05166423488222,
          -45.09384718058224,
          -46.1947751138788,
          -60.90406302637672,
          -36.43938433625588,
          -38.34438149091486,
          -70.41398071666285,
          -26.15215905282261,
          -64.69477289355304,
          -60.13136399971258,
          -66.02969500797877,
          -12.07783706414949,
          -57.67048834453086,
          -91.15245681570917,
          -38.63892516191552,
          -22.85923284871023,
          -35.07069196696516,
          -65.84349291502049,
          -32.75103962252694,
          -112.1572713013751,
          -50.87465035058559,
          -84.21481703076972,
          -69.42481635651649,
          -56.55207432504558,
          -41.34065584601828,
          -51.61199793949603,
          -64.74507484537862,
          -74.13048908356943,
          -29.08235962268072,
          -62.6298173120872,
          -54.44225108779579,
          -35.12815225609371,
          -39.86706877296986,
          -84.50858813970498,
          -43.0369156590604,
          -71.54725653583245,
          -52.19734682955791,
          -28.63334586714053,
          -44.1111810597523,
          -76.94243021512753,
          -68.10805306460026,
          -80.20699533753293,
          -146.854438761517,
          -25.95731634995474,
          -38.30933438335014,
          -52.13182659349438,
          -40.99929965709016,
          -75.66790083700177,
          -30.4437953917111,
          -98.85676262324861,
          -39.72279829220933,
          -39.02065877673832,
          -96.0650693812399,
          -52.63262818627257,
          -89.14641626126469,
          -82.98803924676281,
          -54.35614384956217,
          -21.46566315857991,
          -30.55076978347953,
          -40.21162343133727,
          -42.96798600644566,
          -50.60183411627843,
          -62.88863048283791,
          -86.18050417851778,
          -71.05610886052786,
          -38.22342765069645,
          -55.35731481456139,
          -62.92919748752467,
          -34.79966473671845,
          -37.48970606289116,
          -29.91407765543709,
          -62.33498459212971,
          -68.0354173875497,
          -49.48927339130297,
          -65.7450300514523,
          -74.8336985202293,
          -42.28608458700585,
          -42.64871214453868,
          -77.74772112441346,
          -39.33362304043432,
          -27.953463605235,
          -83.84922260707174,
          -45.93523448057442,
          -72.45165065730446,
          -66.54813761663783,
          -73.09898319959453,
          -69.01074226576335,
          -25.90136454331012,
          -65.03767074475236,
          -58.94491029664491,
          -34.59501622043897,
          -40.09963781808032,
          -46.21060563622082,
          -85.79182714650929,
          -64.7392395975935,
          -59.97249497194037,
          -83.84286255882448,
          -90.18370464707658,
          -48.14789241162879,
          -53.85666396642542,
          -73.11791099622874,
          -59.63589482833669,
          -40.54584731765828,
          -62.33600832613978,
          -26.70212282640423,
          -26.07078279945247,
          -74.32532128126061,
          -61.54895172043022,
          -60.90165186330866,
          -66.66739056288684,
          -35.47483623870111,
          -58.06253968067018,
          -46.2425500672312,
          -65.10957121487641,
          -56.06751791761783,
          -40.46027775747305,
          -58.18627492307128,
          -49.07473758412547,
          -50.14709709384138,
          -58.78989789826062,
          -27.64665000833361,
          -85.01700201084407,
          -28.33557142406096,
          -41.14558487785707,
          -67.78191448965298,
          -66.58654257853905,
          -88.86220625035617,
          -48.02765230738109,
          -29.35349470632136,
          -23.70103830017483,
          -46.54399311908404,
          -62.30342842097332,
          -41.86911461279076,
          -42.41293152331968,
          -28.18820176613796,
          -62.85528052787889,
          -39.02992946340727,
          -43.98539833369112,
          -26.0919982892456,
          -62.52041827822575,
          -84.2016719432039,
          -77.15525793186596,
          -41.82388819302361,
          -29.50600545068205,
          -68.66267821861472,
          -46.00707695282663,
          -42.19890511970731,
          -33.32476336261127,
          -38.33628273759975,
          -26.51176256406085,
          -42.22968146172201,
          -28.09487476149944,
          -83.57486200908086,
          -27.22110098085114,
          -13.26176660732371,
          -57.72195878292627,
          -58.18232165451575,
          -79.29593692921978,
          -89.84709551483974,
          -76.86251886649099,
          -63.42228976721869,
          -67.17238812140096,
          -69.93786975189363,
          -47.22707725503042,
          -57.10782847596841,
          -33.74138078963342,
          -106.9598852065721,
          -25.31058669530417,
          -56.75710455137352,
          -45.56939486582774,
          -92.26928673273798,
          -33.05512368299083,
          -75.11331124701229,
          -26.5343967035808,
          -46.36594388548675,
          -114.1351979617979,
          -40.44767059794322,
          -27.53215421193516,
          -71.71516156414896,
          -43.28756728439949,
          -69.6833261114532,
          -61.21608212885225,
          -56.65915683002995,
          -77.35566306734637,
          -44.71582827685295,
          -60.16591691166416,
          -69.61550253858383,
          -66.46816494014544,
          -54.7417701217053,
          -40.62464313488169,
          -8.678984923123362,
          -35.58685395028537,
          -28.22466206794851,
          -70.20928940353014,
          -8.200890683422143,
          -22.89516380334239,
          -29.38131410291371,
          -37.64267621270857,
          -65.0188855948384,
          -67.41837169792211,
          -53.4035936408486,
          -52.32543452085287,
          -32.81602251102073,
          -45.21823086981244,
          -38.6139479592872,
          -49.21387949344204,
          -32.69078486055941,
          -64.46655403116822,
          -21.03662652645161,
          -44.38265695672234,
          -60.4212086327918,
          -35.34822810041762,
          -55.27421495183957,
          -25.12921018386994,
          -52.94560240278614,
          -65.90643234653027,
          -21.57690117432449,
          -27.78580581167612,
          -43.16251208490995,
          -40.5983317434908,
          -76.02596407555703,
          -39.83655769710848,
          -35.02347771891176,
          -46.06830925761821,
          -46.70656095466212,
          -37.05174877185922,
          -64.65157013841664,
          -35.65587399782388,
          -35.67293086149423,
          -96.22140316995244,
          -81.77978494150423,
          -50.08936097798659,
          -74.21051181758654,
          -64.80243953382013,
          -54.27892590771145,
          -24.90059041971807,
          -32.2934474056079,
          -88.50932927579791,
          -8.200890683422143,
          -48.33980196825496,
          -25.30932090077007,
          -65.66311972866657,
          -50.90982981043734,
          -31.73250625048101,
          -27.05999748772557,
          -48.69183971765555,
          -41.72383167989283,
          -79.53322381285668,
          -56.77259212077618,
          -73.10627099273384,
          -39.38928905116447,
          -8.200890683422143,
          -28.48044671062716,
          -27.29556406247051,
          -59.06367060690114,
          -25.00649747725361,
          -38.03136343293168,
          -63.33178645828431,
          -22.55138863650093,
          -61.70154469794308,
          -30.41830913203223,
          -66.38322239699752,
          -61.57394904710792,
          -21.0652349337375,
          -54.83872063948525,
          -57.39806472669472,
          -68.88715606244224,
          -45.43334102121375,
          -41.90803205833883,
          -49.95060106380974,
          -57.13716132417586,
          -47.23950061363417,
          -62.86270231818768,
          -25.96264729088136,
          -43.76068772530614,
          -93.41691489022755,
          -8.200890683422143,
          -25.82849526203594,
          -97.73291618540487,
          -44.08989774590694,
          -131.4545060251449,
          -40.9736608290103,
          -57.67413727366883,
          -55.14422928311738,
          -35.83894384718283,
          -45.45043166124611,
          -48.25959012706183,
          -84.04509170925922,
          -102.543816258578,
          -74.1511139795486,
          -33.39103140197934,
          -51.01326212024587,
          -42.27086422653802,
          -38.10740324627596,
          -8.200890683422143,
          -37.65897904459713,
          -45.77920848005548,
          -45.01734430854225,
          -38.95291993415759,
          -50.84270239937878,
          -41.26861638705759,
          -61.55637434920583,
          -26.78933115073328,
          -49.85550219268132,
          -40.17511094655566,
          -82.13455045363494,
          -37.27608368639606,
          -41.08677703089383,
          -41.89071107543333,
          -52.68817108488327,
          -98.20885101771778,
          -78.29881579569712,
          -101.7556418503672,
          -100.6731599100816,
          -86.99095370535389,
          -98.58254255999955,
          -90.50796596161743,
          -111.6615185599774,
          -87.03109984460315,
          -86.15024952308508,
          -104.0596437333828,
          -103.5610763275613,
          -108.4346727459439,
          -82.0408119458676,
          -83.89754094994021,
          -85.20943480532316,
          -85.80001875225025,
          -112.2511592810957,
          -94.29132945836936,
          -109.918685959033,
          -106.9722032563622,
          -86.65045578834201,
          -96.1411032532558,
          -103.4747691213716,
          -99.89799783540295,
          -84.32764339981786,
          -64.65631918817627,
          -84.47883528890597,
          -73.46221817600843,
          -58.72317178617757,
          -30.31750606865795,
          -13.67912375956105,
          -35.8474190092365,
          -35.37403655660516,
          -18.62223702288089,
          -12.24006613388216,
          -16.50703757199087,
          -18.92555965381639,
          -19.32057624279657,
          -19.61989527117687,
          -9.393554792780908,
          -13.99226592192746,
          -11.83174175308231,
          -17.98201761453892,
          -10.65139457522178,
          -5.937570456299756,
          -4.755861142306903,
          -4.933083252868983,
          -4.755861142306903,
          -8.449534325549825,
          -8.364487048721566,
          -4.229067728848167,
          -3.34806018330799,
          -3.008591133841421,
          -3.008591133841421,
          -3.008591133841421,
          -3.008591133841421,
          -3.008591133841421,
          -2.722746493216404
        ]
      ],
      "XM_026375775_1_PREDICTED_ANABAS_TESTUDINEUS_CALSEQUESTRIN_2_CASQ2_MRNA": [
        [
          -8.678153579144796,
          -107.5130044508418,
          -152.2630265657002,
          -126.8724805536888,
          -80.20778784567759,
          -58.96341580686886,
          -92.4589168759187,
          -110.1945083858491,
          -91.33678415918413,
          -25.65427616991946,
          -84.67226773408619,
          -80.32875859529756,
          -69.41348993307436,
          -87.31952577884994,
          -84.27764383260916,
          -107.3594168868981,
          -92.65793397779287,
          -65.18654927090155,
          -118.0646078841693,
          -64.42653433401125,
          -31.18348012658151,
          -48.40756570101296,
          -49.86091775608201,
          -63.92309881629297,
          -74.59522585339737,
          -22.16645166840584,
          -45.78665668639452,
          -98.15399162316187,
          -52.43079122270078,
          -29.63264934642385,
          -44.40569603719624,
          -51.8025814802762,
          -20.34430032819075,
          -80.36796182244387,
          -37.84525964669918,
          -95.47808458486546,
          -38.82683717661202,
          -68.94717116738455,
          -117.5225999788981,
          -58.87029045315656,
          -46.2134071127786,
          -38.17436299713138,
          -45.25487087182069,
          -48.21773777769985,
          -57.80452101911035,
          -88.50598331630678,
          -58.62132128840625,
          -25.63244773577578,
          -65.29314946100936,
          -81.75344093634953,
          -71.12030740805574,
          -56.78914916218811,
          -79.06776513186577,
          -47.80000490791634,
          -69.42616888895868,
          -56.44152203444235,
          -51.15395147215463,
          -64.54514002544147,
          -72.23023317587288,
          -19.99974070674843,
          -92.29029369386159,
          -94.87672455333062,
          -135.7847643122364,
          -95.43397934860607,
          -41.1348358609151,
          -60.52354411349885,
          -114.3544554010448,
          -101.3313159363321,
          -37.05253145312098,
          -45.0968685889954,
          -46.1954541712097,
          -60.90584563677844,
          -36.44505475639382,
          -38.34526785094621,
          -70.44655076975523,
          -26.15116024864722,
          -64.69552904012347,
          -60.12861299365128,
          -66.06497120140523,
          -12.07527201123048,
          -57.67093450153487,
          -91.17961974616102,
          -38.63703429016349,
          -22.85945952715703,
          -35.0831264701528,
          -65.8371125840752,
          -32.75373381078851,
          -112.1682063170385,
          -50.8757898796125,
          -84.21897769524745,
          -69.43106126882964,
          -56.54361952825494,
          -41.33961490418281,
          -51.58575712823619,
          -64.73315556697325,
          -74.15094686812523,
          -29.08447147457633,
          -62.62612918265657,
          -54.41320977958631,
          -35.1533570623058,
          -39.86557820784654,
          -84.5109189585403,
          -43.045423082417,
          -71.55180984983448,
          -52.19300245160918,
          -28.63332448793298,
          -44.14681780953568,
          -76.89757904535745,
          -68.08796162949406,
          -80.19105317653876,
          -146.8273189765435,
          -25.92760767058646,
          -38.31624652520461,
          -52.14249052834978,
          -40.97333470661949,
          -75.66096908381155,
          -30.44710013418472,
          -98.86002921190436,
          -39.73096665331565,
          -39.0167172656932,
          -96.0581075512132,
          -52.63325688256401,
          -89.16178667652937,
          -83.03251547220529,
          -54.3527224370509,
          -21.46528792717912,
          -30.54590233658143,
          -40.21407228602965,
          -42.96893060098646,
          -50.6014303280699,
          -62.91148049016373,
          -86.1564192458724,
          -71.04272710377128,
          -38.22415310914455,
          -55.35974716838578,
          -62.92146375626483,
          -34.80239637107074,
          -37.50334547441811,
          -29.88823753132045,
          -62.33744494441103,
          -68.03073901887396,
          -49.4980496591077,
          -65.75346477506805,
          -74.82099955169917,
          -42.28430242834364,
          -42.639278646464,
          -77.7483385866322,
          -39.33924309146519,
          -27.95298537507861,
          -83.84593607915257,
          -45.94101337394117,
          -72.46275388077427,
          -66.55335325663077,
          -73.10082154146008,
          -69.03421932158012,
          -25.9017498780874,
          -65.04397734258123,
          -58.95599152785719,
          -34.58460108495318,
          -40.10651868240615,
          -46.22414360940984,
          -85.81111168036892,
          -64.7405544151712,
          -59.94860078939664,
          -83.8517983723759,
          -90.20177353703156,
          -48.11394258458857,
          -53.82955009171312,
          -73.13165223856267,
          -59.64609489591851,
          -40.52548750511106,
          -62.30006274784545,
          -26.70615153922402,
          -26.03713762200929,
          -74.32678104034595,
          -61.55644916216102,
          -60.97726556428991,
          -66.62754014638175,
          -35.46504583034461,
          -58.07876930921748,
          -46.26319027380666,
          -65.103834638688,
          -56.0558131353958,
          -40.45388200682162,
          -58.21969658025332,
          -49.08353933740081,
          -50.12998405376556,
          -58.78145834134027,
          -27.61631656429953,
          -85.01200918224151,
          -28.32010285995695,
          -41.1369657895216,
          -67.77544391712294,
          -66.57572905281359,
          -88.87805272252375,
          -48.02204546416851,
          -29.35939846324499,
          -23.71018675545201,
          -46.53413333642393,
          -62.30925863036543,
          -41.8958779954695,
          -42.39912605329177,
          -28.18389061241106,
          -62.85554625942135,
          -39.03603148282249,
          -43.98730554832466,
          -26.08134538895159,
          -62.52184398636498,
          -84.15134751055436,
          -77.14955798722022,
          -41.83223353216776,
          -29.50474428029833,
          -68.67096831501628,
          -46.00651538390382,
          -42.20239969459722,
          -33.33039754644994,
          -38.32780192806302,
          -26.51939054466826,
          -42.23916212735432,
          -28.09498417048863,
          -83.53543510050395,
          -27.2267801484612,
          -13.25507683215352,
          -57.70970038034956,
          -58.18122125990075,
          -79.34278077338841,
          -89.85885492986803,
          -76.83030253501705,
          -63.40654520713845,
          -67.16930054780121,
          -69.92341118139286,
          -47.22884472967235,
          -57.07677468691988,
          -33.74697285232329,
          -106.8923474117481,
          -25.30868006355664,
          -56.76443012590356,
          -45.57886775916295,
          -92.29664158676968,
          -33.03427783177953,
          -75.10475597584104,
          -26.53579305028818,
          -46.38181144583255,
          -114.1473503038242,
          -40.42570656927364,
          -27.53001478570857,
          -71.71261803788319,
          -43.28510588724967,
          -69.68390663163444,
          -61.20582657212074,
          -56.66326703709471,
          -77.3631159939412,
          -44.71844668571278,
          -60.19889160524981,
          -69.61225124197385,
          -66.46668641743926,
          -54.74272586170636,
          -40.65288324596047,
          -8.678153579144796,
          -35.58108140215321,
          -28.221765487515,
          -70.1761554501721,
          -8.203943998082366,
          -22.89514037450867,
          -29.38238131368151,
          -37.64571173767737,
          -65.03267022828746,
          -67.41275226716814,
          -53.43599727985639,
          -52.31841790439179,
          -32.81692246526968,
          -45.22468106308214,
          -38.62094299385349,
          -49.20834842206644,
          -32.69901172245757,
          -64.45108722022012,
          -21.03642723003611,
          -44.38581623392933,
          -60.42005741090537,
          -35.31829475835339,
          -55.27135429836737,
          -25.13087852601997,
          -52.94370725840047,
          -65.87547564020687,
          -21.57654666515166,
          -27.78975811861677,
          -43.16566480262835,
          -40.62094819887351,
          -76.03359697251676,
          -39.84222974330407,
          -35.02306335194913,
          -46.06872649279354,
          -46.74311113301985,
          -37.04402965860665,
          -64.65204853367163,
          -35.66292042158435,
          -35.70496421962245,
          -96.25836787394614,
          -81.79920715615663,
          -50.08824028867006,
          -74.19950903393382,
          -64.81273174694161,
          -54.2774306464938,
          -24.89592073106788,
          -32.28359243332,
          -88.51644815254409,
          -8.203943998082366,
          -48.35062114708234,
          -25.31196505746304,
          -65.65709800391703,
          -50.89086299090373,
          -31.73552752633809,
          -27.06297401114401,
          -48.67857867907149,
          -41.72842257994913,
          -79.54092368187005,
          -56.78490497416303,
          -73.11114107718052,
          -39.42836616126277,
          -8.203943998082366,
          -28.48113878515483,
          -27.28881850378319,
          -59.06287979565257,
          -25.01460280990484,
          -38.03086928237443,
          -63.33128712819021,
          -22.54902973158291,
          -61.71249402029279,
          -30.40221532556,
          -66.40606282972807,
          -61.56563404411683,
          -21.06593375014845,
          -54.87689353042992,
          -57.39752981905147,
          -68.87698548841792,
          -45.40727693972282,
          -41.90746684570215,
          -49.95209951446003,
          -57.09761083819973,
          -47.2446049297936,
          -62.85050821768068,
          -25.96372899249877,
          -43.75802866884175,
          -93.42952042501163,
          -8.203943998082366,
          -25.82855387044195,
          -97.7437392894325,
          -44.08727277251123,
          -131.4609346562634,
          -40.97596646523456,
          -57.65943340784639,
          -55.13445794629068,
          -35.81165655639355,
          -45.45083773743417,
          -48.26147049889912,
          -84.02579485078425,
          -102.5377674805614,
          -74.16695963583769,
          -33.3949061347586,
          -50.97926343879973,
          -42.29879624781565,
          -38.11572839964496,
          -8.203943998082366,
          -37.64480279049751,
          -45.78549552017665,
          -45.00139145213791,
          -38.95375949177181,
          -50.85779031219824,
          -41.28596547454011,
          -61.58398434156645,
          -26.79014647132606,
          -49.84487029461278,
          -40.17291142374427,
          -82.08494102836616,
          -37.27953113128174,
          -41.06945876737786,
          -41.89548446031834,
          -52.66545369855579,
          -98.2205655505603,
          -78.2773134697041,
          -101.7833223136648,
          -100.719273899084,
          -87.00001366430716,
          -98.58508345414423,
          -90.49058224921859,
          -111.6775635358732,
          -87.03999828332556,
          -86.16277052400335,
          -104.1090377465639,
          -103.5782141930366,
          -108.4557898058579,
          -82.04889868234667,
          -83.89601967648377,
          -85.21625578644785,
          -85.76646984869272,
          -112.3410538439722,
          -94.41095301625143,
          -109.8681934437844,
          -110.4814309100763,
          -86.63770545882832,
          -96.16220041382425,
          -103.4992262170582,
          -99.2429565413052,
          -84.38592638871928,
          -64.67251136499098,
          -84.4683999937684,
          -72.94206167259169,
          -58.74923083885308,
          -30.32202595651764,
          -13.68197288133887,
          -35.84769953673345,
          -35.446623406912,
          -18.62530584426721,
          -12.24505604247524,
          -16.49695528889593,
          -18.92172905918079,
          -19.3147573252316,
          -19.62676930904621,
          -9.397906582335152,
          -14.00554772516857,
          -11.83211117989743,
          -17.98221858619063,
          -10.65212193597216,
          -5.938066303961701,
          -4.755921646088241,
          -4.933279836789055,
          -4.755921646088241,
          -8.447584299186822,
          -8.364089051263958,
          -4.229334448691703,
          -3.348060183307989,
          -3.008591133841418,
          -3.008591133841418,
          -3.008591133841418,
          -3.008591133841418,
          -3.008591133841418,
          -2.722746493216402
        ]
      ],
      "XM_029137144_3_PREDICTED_BETTA_SPLENDENS_CALSEQUESTRIN_2_CASQ2_MRNA": [
        [
          -8.67440274426818,
          -107.4245489244543,
          -152.2466532655591,
          -126.8731635649634,
          -80.23616244631395,
          -58.95894112945284,
          -92.44454601121848,
          -110.1705473913623,
          -91.38861933529007,
          -25.64634653838892,
          -84.65796787161365,
          -80.32340206840371,
          -69.41772558783916,
          -87.3300889929378,
          -84.2485947238534,
          -107.3915396058463,
          -92.6607839394236,
          -65.19521656592175,
          -118.0672842679201,
          -64.44313100055152,
          -31.1820854284675,
          -48.41634344845579,
          -49.87774036706156,
          -63.91376077624116,
          -74.58338659205005,
          -22.15944331109652,
          -45.81024038729559,
          -98.13795646889372,
          -52.42139097714144,
          -29.62697412091577,
          -44.38820300409579,
          -51.8056679590812,
          -20.34265925052687,
          -80.39057631531612,
          -37.8418583634606,
          -95.47338744687349,
          -38.81795431192408,
          -68.96414817234515,
          -117.5340281152747,
          -58.85858478260948,
          -46.2139016359918,
          -38.17011308210117,
          -45.25887139259299,
          -48.21023040739691,
          -57.79211650868214,
          -88.5195379705028,
          -58.63687458877653,
          -25.62587798737239,
          -65.28859969809449,
          -81.75597170161211,
          -71.09755536310425,
          -56.78389671627718,
          -79.04493619212205,
          -47.80201742208114,
          -69.3897447141846,
          -56.43794887958285,
          -51.17434127929366,
          -64.55131441823751,
          -72.215144043301,
          -19.99959280533601,
          -92.28117701889445,
          -94.62686944721317,
          -135.7278008665992,
          -95.45612341667399,
          -41.12268904660765,
          -60.54240086148512,
          -114.3345594607793,
          -101.3616382584024,
          -37.68738119165817,
          -45.08672069091376,
          -46.19063317588439,
          -60.92035569541325,
          -36.44253531327114,
          -38.34394641603031,
          -70.44281348811077,
          -26.15044335196753,
          -64.70130527036581,
          -60.12785751145533,
          -66.05360832070643,
          -12.07801714356059,
          -57.67147123613675,
          -91.22256267413711,
          -38.63321422426647,
          -22.86173406651099,
          -35.07582249169076,
          -65.84360466820117,
          -32.77773389349623,
          -112.1914883952048,
          -50.86878871269423,
          -84.20963964868463,
          -69.41703080279336,
          -56.53824808892476,
          -41.3366324615847,
          -51.61488802729198,
          -64.7421126040869,
          -74.11608536879673,
          -29.08215926647448,
          -62.64129838049607,
          -54.43522516453378,
          -35.12513730372712,
          -39.86547886698768,
          -84.48237731554195,
          -43.03704289973604,
          -71.54534848518516,
          -52.204654037068,
          -28.63274845286388,
          -44.13476609394353,
          -76.9448099649471,
          -68.09999707687203,
          -80.20205573784547,
          -146.8281095556241,
          -25.95375744258965,
          -38.31189297726709,
          -52.13111943765694,
          -40.98852840548216,
          -75.6653479449596,
          -30.43717698509105,
          -98.84723618810644,
          -39.72075483685093,
          -39.01710736322369,
          -96.0668901034708,
          -52.6337327234605,
          -89.15216429556783,
          -83.0118325006727,
          -54.35511188570149,
          -21.46564919878369,
          -30.53862980689547,
          -40.20362374089421,
          -42.96821896927968,
          -50.59116621527539,
          -62.894238568889,
          -86.19167383529536,
          -71.04154518661218,
          -38.21915112656874,
          -55.36128943675676,
          -62.92706052352978,
          -34.80253674240547,
          -37.50408929973131,
          -29.91063726092879,
          -62.32357037955637,
          -68.03416971859095,
          -49.49061697638243,
          -65.75143573365096,
          -74.8297319048591,
          -42.28433029692705,
          -42.64840640826651,
          -77.76699757650948,
          -39.33393798125353,
          -27.95337923633621,
          -83.75600610034178,
          -45.92963019342233,
          -72.45039898210393,
          -66.53725044793974,
          -73.09838345336081,
          -69.04284508827521,
          -25.90054254081863,
          -65.0329420555741,
          -58.94636412488745,
          -34.58857469361852,
          -40.1002573803483,
          -46.21240728931141,
          -85.79598933573911,
          -64.73294327182126,
          -59.96729301159576,
          -83.843625798022,
          -90.17539750236129,
          -48.14115426544751,
          -53.8519679787542,
          -73.09478280906868,
          -59.62990472581632,
          -40.54864309956778,
          -62.32471834111419,
          -26.70138438909274,
          -26.06617318382154,
          -74.31433145289644,
          -61.54235143622157,
          -60.96324420980298,
          -66.64991528482639,
          -35.4708620440872,
          -58.06204413824844,
          -46.2711628754343,
          -65.10674037504356,
          -56.0574190573101,
          -40.45144511786411,
          -58.20948478158804,
          -49.08066866558984,
          -50.13620378153516,
          -58.78973832590313,
          -27.64354467959208,
          -85.03551214608657,
          -28.33020596317251,
          -41.14457942454191,
          -67.78109475687478,
          -66.58106921932806,
          -88.85741016774021,
          -48.02563456219502,
          -29.35175443827858,
          -23.69885151110605,
          -46.54724721339652,
          -62.30417419517669,
          -41.88395997790495,
          -42.43829680369414,
          -28.18353705008073,
          -62.84635875253326,
          -39.03382287243326,
          -43.98659875721204,
          -26.08672094444458,
          -62.52238465652257,
          -84.19634909662386,
          -77.14574473060114,
          -41.82575759588173,
          -29.50273421442973,
          -68.6594053164441,
          -46.00298016003347,
          -42.20310547789597,
          -33.32974210295786,
          -38.33282022545541,
          -26.51243773305103,
          -42.22804977094015,
          -28.09320811347181,
          -83.56963707561401,
          -27.21899118448378,
          -13.25609899004793,
          -57.72105989563843,
          -58.18421918658498,
          -79.35878746462063,
          -89.84393414474457,
          -76.85331868155413,
          -63.4361769147966,
          -67.16702320448975,
          -69.93221966207645,
          -47.22240990400555,
          -57.10421172886628,
          -33.74178905841894,
          -106.9298826327716,
          -25.30818687014212,
          -56.75932989692426,
          -45.56735374787792,
          -92.27548032160348,
          -33.05675903906632,
          -75.11307146628752,
          -26.53013085958398,
          -46.36311289799966,
          -114.149788577028,
          -40.45009938678041,
          -27.53133907125894,
          -71.70831360550231,
          -43.28045160721835,
          -69.67814201566799,
          -61.20966871191818,
          -56.66033453953148,
          -77.36728401183981,
          -44.71089577663649,
          -60.19064713558969,
          -69.6187062190217,
          -66.45649856226358,
          -54.73113701558712,
          -40.64846751585978,
          -8.67440274426818,
          -35.58159665738867,
          -28.22318569401909,
          -70.20311402866005,
          -8.202043455291454,
          -22.89549348472111,
          -29.37843223279394,
          -37.64005655586865,
          -65.02843652187896,
          -67.40847579497145,
          -53.43460413628377,
          -52.31953754010507,
          -32.82001656717046,
          -45.21378619107369,
          -38.61993766961269,
          -49.21051697223,
          -32.68675754455246,
          -64.44765480439776,
          -21.03819610180734,
          -44.38009937857974,
          -60.41689789726809,
          -35.34547009074205,
          -55.26592264833992,
          -25.12634668472692,
          -52.94139174182931,
          -65.89442312762336,
          -21.57744064542058,
          -27.78464729391624,
          -43.16216152661426,
          -40.60670752071517,
          -76.01623227566456,
          -39.83722837675144,
          -35.02127025799848,
          -46.05875138451227,
          -46.75205494880216,
          -37.05793867341656,
          -64.67062064928874,
          -35.6554135858514,
          -35.7034203873611,
          -96.23947045457838,
          -81.77160908021605,
          -50.08472160133157,
          -74.2141226133123,
          -64.8292078520465,
          -54.26522921902379,
          -24.89180823256603,
          -32.28622048742289,
          -88.5109326695776,
          -8.202043455291454,
          -48.33412910513366,
          -25.31110538176545,
          -65.65494329906117,
          -50.90422107734874,
          -31.73109762465358,
          -27.05525199056827,
          -48.6848086210643,
          -41.72978918590138,
          -79.52525083902806,
          -56.77371575961891,
          -73.10749772327674,
          -39.42125421601964,
          -8.202043455291454,
          -28.47901760805725,
          -27.29271007699235,
          -59.06515077511422,
          -25.00658006187891,
          -38.03142063013155,
          -63.33372714222263,
          -22.54813860818399,
          -61.70253089179852,
          -30.41215922143692,
          -66.3756344969409,
          -61.56701042667434,
          -21.06830518690273,
          -54.87104019707328,
          -57.39909362873689,
          -68.88833672951259,
          -45.42546127409238,
          -41.89740473651035,
          -49.93735516530796,
          -57.12854904390007,
          -47.23341757228232,
          -62.86270306949571,
          -25.96277629738979,
          -43.7532824314572,
          -93.40431191990507,
          -8.202043455291454,
          -25.82839472324521,
          -97.72848763854697,
          -44.07823048865975,
          -131.4709311302458,
          -40.96471935414323,
          -57.67235379674919,
          -55.14018222060785,
          -35.89349400275976,
          -45.46002087651537,
          -48.27128342692193,
          -84.08103665149135,
          -102.5316271524581,
          -74.15061090424905,
          -33.38307374926819,
          -51.01502103693286,
          -42.28871704767317,
          -38.10242648681452,
          -8.202043455291454,
          -37.6417513663695,
          -45.78017293577584,
          -45.00978118898388,
          -38.95934506514538,
          -50.84202530995609,
          -41.26022229534406,
          -61.57710121574931,
          -26.78992233515901,
          -49.86202412423799,
          -40.17169142372262,
          -82.12720356116282,
          -37.27865782646424,
          -41.08643582936637,
          -41.8883540154112,
          -52.68073671807264,
          -98.22640002245123,
          -78.28942811225667,
          -101.8011580220193,
          -100.7313820517843,
          -86.9868761431086,
          -98.57882868282461,
          -90.48623006056059,
          -111.6637354001941,
          -87.0360553094223,
          -86.161905751142,
          -104.0931353406898,
          -103.5786344096972,
          -108.4301407653031,
          -82.07334459995448,
          -83.88854212250354,
          -85.20981851062939,
          -85.79403517607804,
          -112.3472255492396,
          -94.39218234988792,
          -109.9162916041051,
          -106.9677509960906,
          -86.67843395404118,
          -96.1555961842017,
          -103.5171904397064,
          -99.26826609447129,
          -84.41462540434009,
          -64.65744855170064,
          -84.4956067308729,
          -72.95723531670954,
          -58.74441411496863,
          -30.31677283118364,
          -13.67498835723101,
          -35.85742803645549,
          -35.43417465606633,
          -18.62464700491772,
          -12.24065403195309,
          -16.5067907763168,
          -18.92792608752612,
          -19.32258696852451,
          -19.62111220001349,
          -9.393944921712116,
          -13.99308164549482,
          -11.83370507162786,
          -17.9839515506167,
          -10.65290348071,
          -5.937311280405258,
          -4.75564504608153,
          -4.932978176931187,
          -4.75564504608153,
          -8.450012423797988,
          -8.36526922055637,
          -4.229177118933102,
          -3.348060183307989,
          -3.008591133841419,
          -3.008591133841419,
          -3.008591133841419,
          -3.008591133841419,
          -3.008591133841419,
          -2.722746493216404
        ]
      ],
      "XM_029577836_1_PREDICTED_RHINATREMA_BIVITTATUM_CALSEQUESTRIN_2_CASQ2_MRNA": [
        [
          -8.681072666898565,
          -107.5161210447666,
          -152.2632871537389,
          -126.8842385553171,
          -80.23177734663825,
          -58.97401129448652,
          -92.4589667359046,
          -110.1831776415783,
          -91.4063301494381,
          -25.65244082474263,
          -84.67955214065401,
          -80.32477576483821,
          -69.4284543741129,
          -87.34202672825273,
          -84.26785780527615,
          -107.3668461406757,
          -92.66655498899524,
          -65.20175408061593,
          -118.0645095100198,
          -64.45331853722742,
          -31.1091515979107,
          -48.41947047336229,
          -49.88841561746325,
          -63.93044756047176,
          -74.51716371178036,
          -22.17209142272186,
          -45.79774090826798,
          -98.16103257764158,
          -52.43312249604843,
          -29.63070751562736,
          -44.40677732950022,
          -51.80014910531913,
          -20.33922300195315,
          -80.39937158746913,
          -37.81451402791144,
          -95.46255087775769,
          -38.82411541916404,
          -68.97536125256494,
          -117.5419714243321,
          -58.86256636106095,
          -46.21623401164747,
          -38.14242168349772,
          -45.2746645513262,
          -48.21450450133899,
          -57.78278687146251,
          -88.91227707493621,
          -58.6384323435008,
          -25.63395157093528,
          -65.29384608809355,
          -81.7891422591937,
          -71.076042160578,
          -56.79830890437034,
          -79.03518178456673,
          -47.80808591958759,
          -69.40829231879609,
          -56.45745464618032,
          -51.17887805398745,
          -64.56141379692677,
          -72.2136412454614,
          -20.00018787514461,
          -92.30181490343631,
          -94.87916724789615,
          -136.2020523774519,
          -95.28681780998873,
          -41.12588708663223,
          -60.554684357958,
          -114.3517070710382,
          -101.4441167754524,
          -37.05216331322379,
          -45.0905478911014,
          -46.20923117955751,
          -60.90669342712321,
          -36.4399144128826,
          -38.34107668487205,
          -70.4412677095257,
          -26.15101034065292,
          -64.70401369132377,
          -60.13535653484526,
          -66.07615503906062,
          -12.08222995459956,
          -57.66880213064594,
          -91.18486927198511,
          -38.63716292536866,
          -22.8759089448865,
          -35.07112505527082,
          -65.84468692767818,
          -32.78559672819473,
          -112.1730780854303,
          -50.87304615358694,
          -84.211496469435,
          -69.43112633223804,
          -56.53913343868486,
          -41.33987302832068,
          -51.61768362855604,
          -64.72846398087414,
          -74.11625639367178,
          -29.02946781259469,
          -62.63658657215155,
          -54.45115932109925,
          -35.15777028472127,
          -39.86574942377481,
          -84.50913494691224,
          -43.03763606618726,
          -71.55327526000968,
          -52.20619132739687,
          -28.64599405041371,
          -44.13949875892253,
          -76.93071947655851,
          -68.05011907730187,
          -80.20008446055618,
          -146.8537583606739,
          -25.96732261566317,
          -38.31778761712558,
          -52.13504343689402,
          -41.00497888277741,
          -75.63469384147106,
          -30.45768606870953,
          -98.85092372590856,
          -39.7178316762913,
          -39.02102012824914,
          -96.06499058203254,
          -52.62945401851865,
          -89.144173173198,
          -83.01992517754915,
          -54.35466604938379,
          -21.47464781259398,
          -30.54242721725566,
          -40.14549029644759,
          -42.97647212636364,
          -50.53015856266592,
          -62.80165705732714,
          -86.1930419124115,
          -71.05089828430499,
          -38.22189099000527,
          -55.36243212600593,
          -62.92453327324741,
          -34.79855542134076,
          -37.50907626542322,
          -29.91421393147783,
          -62.3336003867509,
          -68.03859937375782,
          -49.51825296124382,
          -65.7536568183999,
          -74.8432683702383,
          -42.28407865483887,
          -42.6507263860132,
          -77.77677983908964,
          -39.27019009765433,
          -27.95480857004811,
          -83.84388888610567,
          -45.94781871080701,
          -72.46594978945502,
          -66.54605820446669,
          -73.10096042966131,
          -69.04494888264517,
          -25.91330883554645,
          -64.97251403341718,
          -58.94791176929604,
          -34.59372037895056,
          -40.09938521772008,
          -46.20980785139498,
          -85.74078531129516,
          -64.72806026009795,
          -59.91799295908523,
          -83.80999418300757,
          -90.18724675449926,
          -48.1584037140648,
          -53.77615780915214,
          -73.12183862379393,
          -59.64490128819195,
          -40.55055610701666,
          -62.32797783290789,
          -26.70089529633245,
          -26.07750578750584,
          -74.31129769430504,
          -61.47224896988769,
          -60.98103397808578,
          -66.66285586272569,
          -35.48104166832493,
          -58.07235348126617,
          -46.27090623348832,
          -65.10516081838912,
          -56.08059070848154,
          -40.39659542833798,
          -58.21680985547606,
          -49.06246357986522,
          -50.15550227969092,
          -58.78532724937251,
          -27.64752771822212,
          -85.02179147030877,
          -28.33494902620863,
          -41.14299262865963,
          -67.793886837452,
          -66.58589098652084,
          -88.86219757601896,
          -48.02431071278115,
          -29.35273814904858,
          -23.69726720371116,
          -46.5605678617418,
          -62.2746628110993,
          -41.82341974342369,
          -42.41627210034937,
          -28.19315018085796,
          -62.76508470694247,
          -39.06194163788359,
          -43.99165862373224,
          -26.10813514987928,
          -62.44596786380554,
          -84.22814951950801,
          -77.16121869741252,
          -41.8405342682792,
          -29.50624250273937,
          -68.6604164132334,
          -46.02440837586985,
          -42.19848702286617,
          -33.3289129357167,
          -38.34167901366745,
          -26.52022659343406,
          -42.23624007823663,
          -28.10436056075808,
          -83.50195199350757,
          -27.2107850542847,
          -13.26171642262343,
          -57.72146652982366,
          -58.18211127197809,
          -79.3650120153707,
          -89.85525031045569,
          -76.78483007326196,
          -63.42548405183369,
          -67.1004807355261,
          -69.91882401217042,
          -47.2228934516874,
          -57.10473533597981,
          -33.73812652431327,
          -106.9331669962263,
          -25.31293846368918,
          -56.7600734980738,
          -45.56846961391514,
          -92.28053508954628,
          -33.05572708678663,
          -75.11114991118222,
          -26.52891014107653,
          -46.37049240833551,
          -114.0845697212388,
          -40.38161082004296,
          -27.5335843973821,
          -71.71504426101235,
          -43.29172003382118,
          -69.68038996994845,
          -61.20895243903308,
          -56.65510933813697,
          -77.3631888300748,
          -44.71413260705531,
          -60.20723149904559,
          -69.62100438502372,
          -66.46477267220195,
          -54.72524572288634,
          -40.64967794525403,
          -8.681072666898565,
          -35.58688178102932,
          -28.22384714390486,
          -70.21124726090358,
          -8.198449304873076,
          -22.91035589404433,
          -29.38066944080958,
          -37.64751807612866,
          -65.04085513406892,
          -67.40509498268294,
          -53.44081764700042,
          -52.3408562179276,
          -32.83421108641258,
          -45.21901444952624,
          -38.551832038884,
          -49.21220689876913,
          -32.62246873345973,
          -64.4718668045492,
          -21.04881892247771,
          -44.39175937897775,
          -60.36599572917851,
          -35.36550528660226,
          -55.27686406652102,
          -25.12746358471986,
          -52.93719962578799,
          -65.88931960791608,
          -21.57929350625999,
          -27.78294256535466,
          -43.16127618424749,
          -40.60323860129889,
          -76.03222077661871,
          -39.83709299311448,
          -35.02876577603228,
          -46.02437990509057,
          -46.74346320486708,
          -37.05663723329754,
          -64.67963502105157,
          -35.65607395672105,
          -35.71161869608898,
          -96.26217311383,
          -81.77728274222036,
          -50.09410815283754,
          -74.21811698009904,
          -64.78930308532858,
          -54.28068813493566,
          -24.90290995677747,
          -32.31363715961369,
          -88.52074870893497,
          -8.198449304873076,
          -48.35387637454068,
          -25.31594876382016,
          -65.6624601714522,
          -50.91540294797372,
          -31.73261485327203,
          -27.0556894622651,
          -48.68473985330199,
          -41.74399855383817,
          -79.51902998197721,
          -56.77933534365117,
          -73.10860498455432,
          -39.42625730602517,
          -8.198449304873076,
          -28.43742056265548,
          -27.29758545288491,
          -58.94333689587626,
          -25.00538526881225,
          -38.03432120388429,
          -63.34000805824596,
          -22.54787496432505,
          -61.6901914273864,
          -30.40733340401794,
          -66.38399091490615,
          -61.60051178380846,
          -21.06689524815561,
          -54.8843785284038,
          -57.39974666408409,
          -68.8822467559245,
          -45.43270239377947,
          -41.90881203091041,
          -49.94967128765131,
          -57.07110336271734,
          -47.24187989061438,
          -62.87263862522543,
          -25.96071237528663,
          -43.77074099576573,
          -93.41444703893967,
          -8.198449304873076,
          -25.83171634007865,
          -97.7463002273503,
          -44.04417145758659,
          -131.4800392279176,
          -40.9722779119432,
          -57.6727044931194,
          -55.08553083810783,
          -35.84070152157143,
          -45.45989589211805,
          -48.26543312103529,
          -84.05647751474014,
          -103.033739187996,
          -74.10000015525904,
          -33.34068479426556,
          -51.03523024034519,
          -42.29470948737988,
          -38.1061230593796,
          -8.198449304873076,
          -37.65026101007862,
          -45.77837756347507,
          -45.01775488329734,
          -38.9622998046909,
          -50.84984205035261,
          -41.27259020974746,
          -61.59037956644167,
          -26.76064784148338,
          -49.86178867402256,
          -40.18186541961492,
          -82.02794339149663,
          -37.2046158099321,
          -41.09247752588094,
          -41.82597615996461,
          -52.65455147855513,
          -98.23336562790759,
          -78.3149938151085,
          -101.8115143918831,
          -100.7369286796451,
          -86.927903853159,
          -98.58858140291719,
          -90.45878944127719,
          -111.5444099594638,
          -87.04388482083131,
          -86.18963262913249,
          -104.111028760974,
          -103.4988594979856,
          -108.4450249882744,
          -81.987361304943,
          -83.82692102073304,
          -85.23708499827708,
          -85.82130762322495,
          -112.7624570981115,
          -94.41229714521864,
          -109.8497735788017,
          -106.8490790320804,
          -86.6558412966618,
          -96.1757882697591,
          -103.4371514794066,
          -99.25060959038105,
          -84.38211942161197,
          -64.60027208264097,
          -84.4751802747399,
          -72.96563556111903,
          -58.74732763717555,
          -30.32196736721024,
          -13.68058590362764,
          -35.83809350401655,
          -35.43420026285372,
          -18.62777274337241,
          -12.24328214743779,
          -16.50919617831552,
          -18.92794038665168,
          -19.32137696608075,
          -19.62079889658031,
          -9.393722141996713,
          -13.99367496204858,
          -11.83268069338784,
          -17.98217373415914,
          -10.65154383920731,
          -5.937877495638493,
          -4.755663803456576,
          -4.932999587383115,
          -4.755663803456576,
          -8.449482499195595,
          -8.364715656946279,
          -4.228835813473128,
          -3.34806018330799,
          -3.00859113384142,
          -3.00859113384142,
          -3.00859113384142,
          -3.00859113384142,
          -3.00859113384142,
          -2.722746493216405
        ]
      ],
      "XM_035097320_1_PREDICTED_ZOOTOCA_VIVIPARA_CALSEQUESTRIN_2_CASQ2_MRNA": [
        [
          -8.67860457542361,
          -107.5133872502401,
          -152.0907910699703,
          -126.8332541926464,
          -80.23252418562598,
          -58.96342846037262,
          -92.45060499506387,
          -110.1759298597856,
          -91.39135911567372,
          -25.64577848489156,
          -84.63122295369243,
          -80.32189999073418,
          -69.41678016170215,
          -87.1983320777986,
          -84.25931453021329,
          -107.357579204096,
          -92.53033957179724,
          -65.19921981009497,
          -118.0595329409898,
          -64.44203815394394,
          -31.1839737020541,
          -48.41721847022762,
          -49.88227945828031,
          -63.91937149101083,
          -74.58785637494952,
          -22.16117249197663,
          -45.79838870372092,
          -98.15934476219144,
          -52.42845273948687,
          -29.62947026489658,
          -44.35522055252819,
          -51.80348353096934,
          -20.34542525599082,
          -80.38713375825651,
          -37.84683241575098,
          -95.47820343188796,
          -38.82064056514084,
          -68.96780011225127,
          -117.5324362323882,
          -58.86540573623469,
          -46.22239050131791,
          -38.17100901631429,
          -45.25883031882715,
          -48.20793049169139,
          -57.7821597100852,
          -88.52517705627241,
          -58.64351104810452,
          -25.63092172107109,
          -65.29382499635709,
          -81.75349089325023,
          -71.10672573824695,
          -56.7912738459008,
          -79.06525032803734,
          -47.76725953100718,
          -69.40029813258192,
          -56.4083554159651,
          -51.18070125303349,
          -64.55610436192701,
          -72.2180028771453,
          -19.99949767386862,
          -92.28179204725012,
          -94.8482562619356,
          -135.748448299097,
          -95.45379747570605,
          -41.12738337932429,
          -60.54844683880814,
          -114.1857798651768,
          -101.4314137735959,
          -37.05294377238199,
          -45.0946511593439,
          -46.17531201347916,
          -60.90090440855424,
          -36.44363931275296,
          -38.34353661900444,
          -70.40438756125477,
          -26.15057988777138,
          -64.68685554008147,
          -60.13062337276297,
          -66.05503901831159,
          -12.07879804788106,
          -57.67072606638659,
          -91.18249125436148,
          -38.63618728906014,
          -22.85750732222452,
          -35.07319650296333,
          -65.80140444232796,
          -32.78368089797178,
          -112.1661610434935,
          -50.87027777057714,
          -84.21129129871093,
          -69.42277397692705,
          -56.54817446244463,
          -41.33869394992875,
          -51.61609732897792,
          -64.74545578959024,
          -74.13383758913143,
          -29.08245947842624,
          -62.63599966217218,
          -54.43975036214621,
          -35.12951275011991,
          -39.86472793818974,
          -84.51200910951812,
          -43.03705246463131,
          -71.54677044671618,
          -52.19866845237311,
          -28.63602941376118,
          -44.13712319768338,
          -76.93958306586455,
          -68.10603444937571,
          -80.21695935085057,
          -146.8506870579227,
          -25.95656100138768,
          -38.30999385698077,
          -52.10120567325087,
          -40.99655395121222,
          -75.65355268888482,
          -30.44220145056973,
          -98.84958258846878,
          -39.72099209446493,
          -39.01622807450754,
          -96.06363292598726,
          -52.63293115072283,
          -89.14348172549995,
          -83.01895054571239,
          -54.35696396469969,
          -21.46630158846121,
          -30.55071289848536,
          -40.21290019662337,
          -42.96739092762552,
          -50.60354843952724,
          -62.89056040033202,
          -86.1834834189758,
          -71.04711258315211,
          -38.21983972013627,
          -55.35138036810758,
          -62.92298454644397,
          -34.79972076195634,
          -37.50298831229102,
          -29.91252760314213,
          -62.33389006938678,
          -68.03294800610743,
          -49.45362034503012,
          -65.7447112696693,
          -74.82921467418957,
          -42.28442131816907,
          -42.64981303046771,
          -77.76848543081685,
          -39.33974696530823,
          -27.95554786692264,
          -83.84271274023533,
          -45.93517893360767,
          -73.34350934874298,
          -66.54427293711798,
          -73.09970868348641,
          -69.04108286187095,
          -25.9000745164584,
          -65.03307960985093,
          -58.94424827913711,
          -34.59298576524838,
          -40.10255530767987,
          -46.21038789419107,
          -85.79610788856036,
          -64.73870052491203,
          -59.97089333457808,
          -83.84456067847204,
          -90.18702779863949,
          -48.15113353304542,
          -53.86211973341119,
          -73.11937472569693,
          -59.63483511962846,
          -40.54591646027257,
          -62.33143224428174,
          -26.70092003322865,
          -26.07259155335949,
          -74.32759062547214,
          -61.54287339154514,
          -60.96213924303385,
          -66.66337569023916,
          -35.47647765309142,
          -58.06036028880703,
          -46.27435658776611,
          -65.10996195656428,
          -56.07006758286649,
          -40.45785813001643,
          -58.21440940737989,
          -49.0751557287587,
          -50.09891607521188,
          -58.79062754646144,
          -27.64718794457853,
          -85.020529723502,
          -28.33609915441397,
          -41.14011912061657,
          -67.78323875704831,
          -66.58336006760734,
          -88.85718232141605,
          -48.02604473693494,
          -29.35425272336134,
          -23.70235108873113,
          -46.54129981966445,
          -62.3056853376183,
          -41.88698523332909,
          -42.41321069432409,
          -28.18721149580397,
          -62.85413124285274,
          -39.02497692953808,
          -43.98775702561124,
          -26.08872891767106,
          -62.52299367685657,
[truncated: 1,567,058 more chars]
